# Supplementary material for: Comparative genomics of Coniophora olivacea reveals different patterns of genome expansion in Boletales
Source: BMC Genomics. 2017 Nov 16;18:883. doi: 10.1186/s12864-017-4243-z (PMC5689174; doi:10.1186/s12864-017-4243-z)
Supplement: Supplementary file 2 — Comparison of TE content estimation from REPET and Repeatexplorer. (XLSX 9 kb) [file 12864_2017_4243_MOESM2_ESM.xlsx]

## Sheet: Hoja1
Classification	REPET	Repeatexplorer
Helitron	0	0
TIR	0.52	0.42
TIR/non-coding	0.18	0.8
MITE	0.3	0.61
LTR	1.02	4
LTR-TRIM/LARD	0.02	0.02
non-LTR	0.05	0.07
Unknown	0.07	0.08
TOTAL	2.16	6
