# Supplementary material for: Comparative genomics of Coniophora olivacea reveals different patterns of genome expansion in Boletales
Source: BMC Genomics. 2017 Nov 16;18:883. doi: 10.1186/s12864-017-4243-z (PMC5689174; doi:10.1186/s12864-017-4243-z)
Supplement: Supplementary file 4 — Comparison of CAZy proteins annotated in C. olivacea and C. puteana. (XLSX 7 kb) [file 12864_2017_4243_MOESM4_ESM.xlsx]

## Sheet: Sheet1
	C. olivacea	C. puteana
AA	49	51
AA1 Auxiliary Activity Family 1	8	8
AA1 Auxiliary Activity Family 1	1	1
AA1_1 Laccase	6	6
AA1_2 Ferroxidase	1	1
AA3 Auxiliary Activity Family 3	25	21
AA3_1 Cellobiose dehydrogenase	2	2
AA3_2 GMC oxidoreductase	17	14
AA3_3 Alcohol oxidase	5	5
AA3_4 Pyranose oxidase	1	0
AA5 Auxiliary Activity Family 5	5	6
AA5_1 Copper radical oxidase	5	6
AA6 Auxiliary Activity Family 6	2	2
AA8 Auxiliary Activity Family 8	3	4
AA9 Auxiliary Activity Family 9	6	10
CBM	28	27
CBM1 Carbohydrate-Binding Module Family 1	2	2
CBM12 Carbohydrate-Binding Module Family 12	1	1
CBM13 Carbohydrate-Binding Module Family 13	3	6
CBM18 Carbohydrate-Binding Module Family 18	1	1
CBM20 Carbohydrate-Binding Module Family 20	2	2
CBM21 Carbohydrate-Binding Module Family 21	2	2
CBM38 Carbohydrate-Binding Module Family 38	0	1
CBM43 Carbohydrate-Binding Module Family 43	1	1
CBM48 Carbohydrate-Binding Module Family 48	3	3
CBM5 Carbohydrate-Binding Module Family 5	8	7
CBM50 Carbohydrate-Binding Module Family 50	5	1
CE	19	20
CE16 Carbohydrate Esterase Family 16	6	7
CE4 Carbohydrate Esterase Family 4	9	9
CE5 Carbohydrate Esterase Family 5	1	1
CE8 Carbohydrate Esterase Family 8	2	2
CE9 Carbohydrate Esterase Family 9	1	1
EXPN Distantly related to plant expansins	22	19
GH	215	242
GH1 Glycoside Hydrolase Family 1	3	3
GH10 Glycoside Hydrolase Family 10	3	3
GH114 Glycoside Hydrolase Family 114	0	1
GH115 Glycoside Hydrolase Family 115	2	2
GH12 Glycoside Hydrolase Family 12	5	4
GH125 Glycoside Hydrolase Family 125	1	1
GH128 Glycoside Hydrolase Family 128	7	9
GH13 Glycoside Hydrolase Family 13	6	6
GH13_1 Glycoside Hydrolase Family 13	1	1
GH13_25 Glycoside Hydrolase Family 13	1	1
GH13_32 Glycoside Hydrolase Family 13	1	1
GH13_40 Glycoside Hydrolase Family 13	1	1
GH13_5 Glycoside Hydrolase Family 13	1	1
GH13_8 Glycoside Hydrolase Family 13	1	1
GH131 Glycoside Hydrolase Family 131	2	2
GH133 Glycoside Hydrolase Family 133	1	1
GH15 Glycoside Hydrolase Family 15	2	2
GH16 Glycoside Hydrolase Family 16	26	24
GH17 Glycoside Hydrolase Family 17	3	4
GH18 Glycoside Hydrolase Family 18	21	28
GH2 Glycoside Hydrolase Family 2	5	5
GH20 Glycoside Hydrolase Family 20	4	4
GH23 Glycoside Hydrolase Family 23	1	1
GH25 Glycoside Hydrolase Family 25	1	2
GH27 Glycoside Hydrolase Family 27	3	4
GH28 Glycoside Hydrolase Family 28	15	13
GH29 Glycoside Hydrolase Family 29	4	4
GH3 Glycoside Hydrolase Family 3	13	13
GH30 Glycoside Hydrolase Family 30	5	7
GH30 Glycoside Hydrolase Family 30	0	1
GH30_3 Glycoside Hydrolase Family 30	5	6
GH31 Glycoside Hydrolase Family 31	7	12
GH32 Glycoside Hydrolase Family 32	0	1
GH35 Glycoside Hydrolase Family 35	2	2
GH37 Glycoside Hydrolase Family 37	3	4
GH38 Glycoside Hydrolase Family 38	1	1
GH43 Glycoside Hydrolase Family 43	4	6
GH45 Glycoside Hydrolase Family 45	2	1
GH47 Glycoside Hydrolase Family 47	8	9
GH5 Glycoside Hydrolase Family 5	19	21
GH5_12 Glycoside Hydrolase Family 5	3	2
GH5_15 Glycoside Hydrolase Family 5	2	2
GH5_22 Glycoside Hydrolase Family 5	2	2
GH5_30 Glycoside Hydrolase Family 5	1	1
GH5_31 Glycoside Hydrolase Family 5	1	1
GH5_5 Glycoside Hydrolase Family 5	2	5
GH5_50 Glycoside Hydrolase Family 5	1	1
GH5_7 Glycoside Hydrolase Family 5	2	3
GH5_9 Glycoside Hydrolase Family 5	4	4
GH5_dist Glycoside Hydrolase Family 5	1	0
GH51 Glycoside Hydrolase Family 51	1	3
GH53 Glycoside Hydrolase Family 53	1	1
GH55 Glycoside Hydrolase Family 55	4	5
GH6 Glycoside Hydrolase Family 6	1	2
GH63 Glycoside Hydrolase Family 63	1	1
GH7 Glycoside Hydrolase Family 7	1	2
GH71 Glycoside Hydrolase Family 71	5	6
GH72 Glycoside Hydrolase Family 72	1	1
GH76 Glycoside Hydrolase Family 76	3	3
GH78 Glycoside Hydrolase Family 78	2	2
GH79 Glycoside Hydrolase Family 79	4	4
GH81 Glycoside Hydrolase Family 81	1	1
GH85 Glycoside Hydrolase Family 85	1	1
GH88 Glycoside Hydrolase Family 88	1	1
GH89 Glycoside Hydrolase Family 89	2	2
GH9 Glycoside Hydrolase Family 9	1	1
GH92 Glycoside Hydrolase Family 92	3	4
GH93 Glycoside Hydrolase Family 93	2	1
GH95 Glycoside Hydrolase Family 95	1	1
GT	58	56
GT1 GlycosylTransferase Family 1	4	4
GT15 GlycosylTransferase Family 15	2	2
GT2 GlycosylTransferase Family 2	12	12
GT20 GlycosylTransferase Family 20	6	4
GT21 GlycosylTransferase Family 21	1	1
GT22 GlycosylTransferase Family 22	4	4
GT24 GlycosylTransferase Family 24	2	1
GT3 GlycosylTransferase Family 3	1	1
GT31 GlycosylTransferase Family 31	1	1
GT32 GlycosylTransferase Family 32	1	1
GT33 GlycosylTransferase Family 33	1	1
GT35 GlycosylTransferase Family 35	1	1
GT39 GlycosylTransferase Family 39	3	3
GT4 GlycosylTransferase Family 4	3	3
GT48 GlycosylTransferase Family 48	2	4
GT49 GlycosylTransferase Family 49	2	1
GT50 GlycosylTransferase Family 50	1	1
GT57 GlycosylTransferase Family 57	2	2
GT58 GlycosylTransferase Family 58	1	1
GT59 GlycosylTransferase Family 59	1	1
GT66 GlycosylTransferase Family 66	1	1
GT69 GlycosylTransferase Family 69	1	1
GT76 GlycosylTransferase Family 76	1	1
GT8 GlycosylTransferase Family 8	3	3
GT90 GlycosylTransferase Family 90	1	1
Myosin_motor Glycosyltransferase Family 2	3	3
PL	3	3
PL14 Polysaccharide Lyase Family 14	3	3
PL14 Polysaccharide Lyase Family 14	1	1
PL14_4 Polysaccharide Lyase Family 14	1	1
PL14_5 Polysaccharide Lyase Family 14	1	1
