# Supplementary material for: Comparative genomics of Coniophora olivacea reveals different patterns of genome expansion in Boletales
Source: BMC Genomics. 2017 Nov 16;18:883. doi: 10.1186/s12864-017-4243-z (PMC5689174; doi:10.1186/s12864-017-4243-z)
Supplement: Supplementary file 5 — Protein IDs of genes belonging to the 70 gene families with more than four members. (XLSX 9 kb) [file 12864_2017_4243_MOESM5_ESM.xlsx]

## Sheet: Sheet1
Cluster_1	1008752	838777	1054901	996982	997020	833705	71825	942646	429887	834058	984529	816279	556254	894578	558452	822182	653917	1035709	948275	865413	860671	894569	976348	974719	822547	840873	953313	555241	462301	916922	879534	817211	816533	1041514	924665	871951	916884	70671	860759	891930	194311	907364	556028	1048818	1035690	992739	965798	442701	919592
Cluster_2	871706	831375	923423	1004008	178549	841482	986312	999346	821821	833500	66230	419344	828413	892986	985921	813073	831743	675129	61495	921983	829683	1003988	1054972	1048182	960873	873517	873514	840816	874682	833459	286231	846191	924525
Cluster_3	1016230	963437	938068	625831	626765	953576	1046183	848735	963438	916325	828368	834682	686261	1053856	910690	882344	848742	902897	1031508	960201	962595	843857	819349	819302	844986	966275	1040945	149360	825823	386087	920215	857580
Cluster_4	1000507	1030193	367061	488367	880335	824849	241320	548732	205318	113576	283437	901870	814461	625086	1048839	49068	831417	705594	848077
Cluster_5	1014033	584003	871425	910350	552660	849625	964373	652812	964146	460275	964143	999522	825787	92269	833085	865184	906499	963277
Cluster_6	1001624	818452	837995	871568	1006422	1045223	823989	1042325	932698	878327	811082	79207	432175	878358	894544	837696	909551
Cluster_7	833558	957963	465811	992645	239446	904662	839274	895494	895499	862699	353104	434486	822955	877795	97662
Cluster_8	1028012	962341	832548	889402	932673	918934	822391	384900	886958	389426	841502	296464	917878	553136
Cluster_9	1049100	144944	835066	942963	910371	573226	838997	835044	317684	931084	839925	960670	963211	317869
Cluster_10	1001528	816322	821259	824064	919521	946663	1044801	1050045	895790	983050	131819	1048620	878784
Cluster_11	1002647	944641	852311	895845	1030676	838445	1040496	975257	846318	1043875	119584	835943	199747
Cluster_12	1026789	859140	999357	846344	831887	905900	119597	850343	967827	846324	836022	839266
Cluster_13	383359	968068	89972	965166	854171	897669	853239	383410	383466	63755	90029
Cluster_14	1009545	871107	230512	813943	887126	901203	978108	908829	651004	875764
Cluster_15	1040384	363560	840279	363310	958205	371263	96585	288850	833226	371240
Cluster_16	119730	917349	238387	351986	842012	839457	296428	968681	842013	853882
Cluster_17	968330	511370	324261	395107	392567	1032492	830023	396655	875633
Cluster_18	1001932	870079	835624	835615	903444	897064	91155	898247	91126
Cluster_19	1017294	643631	644437	918369	836086	824364	961885	287969	912449
Cluster_20	1028595	578008	923203	905377	1029003	628392	962956	848289	46435
Cluster_21	1034437	871890	865827	821135	960599	793575	996531	993009	915001
Cluster_22	339947	820545	889721	978032	860912	817012	932096	959311	819959
Cluster_23	1050811	899679	36331	915023	179636	959398	849641	241482
Cluster_24	290683	852080	851554	965106	927576	892885	822288	878795
Cluster_25	332054	960340	905498	966717	840889	419091	654976	852089
Cluster_26	1040987	932793	864824	679854	595545	817385	959405
Cluster_27	896982	232041	822383	965015	950789	975177	951336
Cluster_28	1047391	945588	89227	840497	89063	223745	965149
Cluster_29	1031971	873565	924822	822487	890600	311969
Cluster_30	103304	845169	863205	858561	705849	690493
Cluster_31	1052778	201871	362733	87608	885385	907137
Cluster_32	124893	832099	905424	124894	912820	332981
Cluster_33	134026	285775	901524	633505	353268	918993
Cluster_34	151882	857858	575849	421260	421287	867678
Cluster_35	936424	550899	829468	825065	229037	854385
Cluster_36	957909	1056459	43786	828980	424069
Cluster_37	1004107	420473	141005	959104	834485
Cluster_38	1011992	343660	554059	845121	238320
Cluster_39	1013975	823528	374239	934188	850727
Cluster_40	1031335	821733	918761	790783	960896
Cluster_41	1031340	179482	832821	1041985	313297
Cluster_42	1031643	211240	93921	94085	120766
Cluster_43	1043823	962393	380099	37043	879621
Cluster_44	1048500	940578	921917	849702	965609
Cluster_45	1053033	871608	923466	575693	905606
Cluster_46	1055245	320345	964752	862903	882100
Cluster_47	120164	873794	920859	703266	703263
Cluster_48	121411	900016	834066	961263	888058
Cluster_49	184755	955861	306081	921174	916684
Cluster_50	225628	976162	72409	945920	290838
Cluster_51	276580	837754	886567	907956	426784
Cluster_52	318166	872413	319968	851571	825829
Cluster_53	322945	987430	828533	628857	818342
Cluster_54	516186	820248	820289	574375	964617
Cluster_55	541751	828254	958761	561377	814838
Cluster_56	828314	837564	979322	872132
Cluster_57	1049035	697090	78054	886613
Cluster_58	113296	833588	833613	965431
Cluster_59	121864	536243	811452	960899
Cluster_60	122180	185430	818710	185504
Cluster_61	14840	946700	331298	987328
Cluster_62	226078	965320	226145	891016
Cluster_63	236533	966756	907981	857222
Cluster_64	306780	432498	433576	877652
Cluster_65	343915	344669	647907	823375
Cluster_66	378346	992769	959547	937023
Cluster_67	392468	817340	667889	828981
Cluster_68	399510	399600	399742	889716
Cluster_69	826002	963469	828553	919180
Cluster_70	867495	892717	873506	892725
[truncated: 10 more columns]
