# Supplementary material for: Comparative genomics of Coniophora olivacea reveals different patterns of genome expansion in Boletales
Source: BMC Genomics. 2017 Nov 16;18:883. doi: 10.1186/s12864-017-4243-z (PMC5689174; doi:10.1186/s12864-017-4243-z)
Supplement: Supplementary file 6 — Dataset S1. TE annotation in C. olivacea. Classification information at the order level is included in the output format of PASTEC. (GFF3 1342 kb) [file 12864_2017_4243_MOESM6_ESM.gff3]

##gff-version 3
##sequence-region scaffold_100 1 118696
scaffold_100	Conol1_TEannot3_REPET_TEs	match	18180	18278	0.0	-	.	ID=ms1264_scaffold_100_DXX-MITE_Conol2-B-P34.7-Map5;Target=DXX-MITE_Conol2-B-P34.7-Map5 366 464;Identity=86.0
scaffold_100	Conol1_TEannot3_REPET_TEs	match_part	18180	18278	0.0	-	.	ID=mp1264-1_scaffold_100_DXX-MITE_Conol2-B-P34.7-Map5;Parent=ms1264_scaffold_100_DXX-MITE_Conol2-B-P34.7-Map5;Target=DXX-MITE_Conol2-B-P34.7-Map5 366 464;Identity=86.0
scaffold_100	Conol1_TEannot3_REPET_TEs	match	17918	18890	0.0	-	.	ID=ms1263_scaffold_100_DXX-MITE_Conol2-B-P34.7-Map5;Target=DXX-MITE_Conol2-B-P34.7-Map5 2 684
scaffold_100	Conol1_TEannot3_REPET_TEs	match_part	17918	18122	0.0	-	.	ID=mp1263-1_scaffold_100_DXX-MITE_Conol2-B-P34.7-Map5;Parent=ms1263_scaffold_100_DXX-MITE_Conol2-B-P34.7-Map5;Target=DXX-MITE_Conol2-B-P34.7-Map5 480 684;Identity=72.9
scaffold_100	Conol1_TEannot3_REPET_TEs	match_part	18476	18890	0.0	-	.	ID=mp1263-2_scaffold_100_DXX-MITE_Conol2-B-P34.7-Map5;Parent=ms1263_scaffold_100_DXX-MITE_Conol2-B-P34.7-Map5;Target=DXX-MITE_Conol2-B-P34.7-Map5 2 406;Identity=72.7
##gff-version 3
##sequence-region scaffold_101 1 118079
scaffold_101	Conol1_TEannot3_REPET_TEs	match	30557	30692	0.0	+	.	ID=ms477_scaffold_101_DXX-MITE_Conol2-B-P27.13-Map6;Target=DXX-MITE_Conol2-B-P27.13-Map6 154 280;Identity=73.8
scaffold_101	Conol1_TEannot3_REPET_TEs	match_part	30557	30692	0.0	+	.	ID=mp477-1_scaffold_101_DXX-MITE_Conol2-B-P27.13-Map6;Parent=ms477_scaffold_101_DXX-MITE_Conol2-B-P27.13-Map6;Target=DXX-MITE_Conol2-B-P27.13-Map6 154 280;Identity=73.8
scaffold_101	Conol1_TEannot3_REPET_TEs	match	34069	34484	0.0	-	.	ID=ms478_scaffold_101_DXX-MITE_Conol2-B-P36.5-Map6;Target=DXX-MITE_Conol2-B-P36.5-Map6 1 416;Identity=94.0
scaffold_101	Conol1_TEannot3_REPET_TEs	match_part	34069	34484	0.0	-	.	ID=mp478-1_scaffold_101_DXX-MITE_Conol2-B-P36.5-Map6;Parent=ms478_scaffold_101_DXX-MITE_Conol2-B-P36.5-Map6;Target=DXX-MITE_Conol2-B-P36.5-Map6 1 416;Identity=94.0
scaffold_101	Conol1_TEannot3_REPET_TEs	match	15737	16152	0.0	-	.	ID=ms479_scaffold_101_DXX-MITE_Conol2-B-P39.2-Map7;Target=DXX-MITE_Conol2-B-P39.2-Map7 2 407;Identity=95.9
scaffold_101	Conol1_TEannot3_REPET_TEs	match_part	15737	16152	0.0	-	.	ID=mp479-1_scaffold_101_DXX-MITE_Conol2-B-P39.2-Map7;Parent=ms479_scaffold_101_DXX-MITE_Conol2-B-P39.2-Map7;Target=DXX-MITE_Conol2-B-P39.2-Map7 2 407;Identity=95.9
##gff-version 3
##sequence-region scaffold_102 1 117460
scaffold_102	Conol1_TEannot3_REPET_TEs	match	5562	6286	0.0	+	.	ID=ms987_scaffold_102_DXX-MITE_Conol2-B-G109-Map3;Target=DXX-MITE_Conol2-B-G109-Map3 1 619
scaffold_102	Conol1_TEannot3_REPET_TEs	match_part	5562	5663	0.0	+	.	ID=mp987-1_scaffold_102_DXX-MITE_Conol2-B-G109-Map3;Parent=ms987_scaffold_102_DXX-MITE_Conol2-B-G109-Map3;Target=DXX-MITE_Conol2-B-G109-Map3 1 115;Identity=78.0
scaffold_102	Conol1_TEannot3_REPET_TEs	match_part	6051	6286	0.0	+	.	ID=mp987-2_scaffold_102_DXX-MITE_Conol2-B-G109-Map3;Parent=ms987_scaffold_102_DXX-MITE_Conol2-B-G109-Map3;Target=DXX-MITE_Conol2-B-G109-Map3 382 619;Identity=74.7
scaffold_102	Conol1_TEannot3_REPET_TEs	match	117158	117460	0.0	-	.	ID=ms956_scaffold_102_DTX-incomp_Conol2-B-R171-Map5;Target=DTX-incomp_Conol2-B-R171-Map5 455 757;Identity=99.3
scaffold_102	Conol1_TEannot3_REPET_TEs	match_part	117158	117460	0.0	-	.	ID=mp956-1_scaffold_102_DTX-incomp_Conol2-B-R171-Map5;Parent=ms956_scaffold_102_DTX-incomp_Conol2-B-R171-Map5;Target=DTX-incomp_Conol2-B-R171-Map5 455 757;Identity=99.3
##gff-version 3
##sequence-region scaffold_103 1 117104
scaffold_103	Conol1_TEannot3_REPET_TEs	match	42013	42428	0.0	-	.	ID=ms480_scaffold_103_DXX-MITE_Conol2-B-P36.5-Map6;Target=DXX-MITE_Conol2-B-P36.5-Map6 1 416;Identity=98.1
scaffold_103	Conol1_TEannot3_REPET_TEs	match_part	42013	42428	0.0	-	.	ID=mp480-1_scaffold_103_DXX-MITE_Conol2-B-P36.5-Map6;Parent=ms480_scaffold_103_DXX-MITE_Conol2-B-P36.5-Map6;Target=DXX-MITE_Conol2-B-P36.5-Map6 1 416;Identity=98.1
scaffold_103	Conol1_TEannot3_REPET_TEs	match	1	46	0.0	+	.	ID=ms481_scaffold_103_noCat_Conol2-B-G18-Map15;Target=noCat_Conol2-B-G18-Map15 642 689;Identity=100.0
scaffold_103	Conol1_TEannot3_REPET_TEs	match_part	1	46	0.0	+	.	ID=mp481-1_scaffold_103_noCat_Conol2-B-G18-Map15;Parent=ms481_scaffold_103_noCat_Conol2-B-G18-Map15;Target=noCat_Conol2-B-G18-Map15 642 689;Identity=100.0
scaffold_103	Conol1_TEannot3_REPET_TEs	match	80391	80462	0.0	-	.	ID=ms482_scaffold_103_DXX-MITE_Conol2-B-P14.26-Map3;Target=DXX-MITE_Conol2-B-P14.26-Map3 1 72;Identity=77.5
scaffold_103	Conol1_TEannot3_REPET_TEs	match_part	80391	80462	0.0	-	.	ID=mp482-1_scaffold_103_DXX-MITE_Conol2-B-P14.26-Map3;Parent=ms482_scaffold_103_DXX-MITE_Conol2-B-P14.26-Map3;Target=DXX-MITE_Conol2-B-P14.26-Map3 1 72;Identity=77.5
##gff-version 3
##sequence-region scaffold_104 1 114228
scaffold_104	Conol1_TEannot3_REPET_TEs	match	50172	50310	0.0	+	.	ID=ms483_scaffold_104_DXX-MITE_Conol2-B-G109-Map3;Target=DXX-MITE_Conol2-B-G109-Map3 1 121;Identity=73.3
scaffold_104	Conol1_TEannot3_REPET_TEs	match_part	50172	50310	0.0	+	.	ID=mp483-1_scaffold_104_DXX-MITE_Conol2-B-G109-Map3;Parent=ms483_scaffold_104_DXX-MITE_Conol2-B-G109-Map3;Target=DXX-MITE_Conol2-B-G109-Map3 1 121;Identity=73.3
scaffold_104	Conol1_TEannot3_REPET_TEs	match	114134	114203	0.0	-	.	ID=ms484_scaffold_104_DXX-MITE_Conol2-B-G109-Map3;Target=DXX-MITE_Conol2-B-G109-Map3 551 618;Identity=75.7
scaffold_104	Conol1_TEannot3_REPET_TEs	match_part	114134	114203	0.0	-	.	ID=mp484-1_scaffold_104_DXX-MITE_Conol2-B-G109-Map3;Parent=ms484_scaffold_104_DXX-MITE_Conol2-B-G109-Map3;Target=DXX-MITE_Conol2-B-G109-Map3 551 618;Identity=75.7
scaffold_104	Conol1_TEannot3_REPET_TEs	match	111701	112000	0.0	-	.	ID=ms485_scaffold_104_DXX-MITE_Conol2-B-P14.26-Map3;Target=DXX-MITE_Conol2-B-P14.26-Map3 1 262;Identity=75.1
scaffold_104	Conol1_TEannot3_REPET_TEs	match_part	111701	112000	0.0	-	.	ID=mp485-1_scaffold_104_DXX-MITE_Conol2-B-P14.26-Map3;Parent=ms485_scaffold_104_DXX-MITE_Conol2-B-P14.26-Map3;Target=DXX-MITE_Conol2-B-P14.26-Map3 1 262;Identity=75.1
scaffold_104	Conol1_TEannot3_REPET_TEs	match	61658	61740	0.0	-	.	ID=ms486_scaffold_104_DXX-MITE_Conol2-B-P25.15-Map3;Target=DXX-MITE_Conol2-B-P25.15-Map3 564 651;Identity=78.3
scaffold_104	Conol1_TEannot3_REPET_TEs	match_part	61658	61740	0.0	-	.	ID=mp486-1_scaffold_104_DXX-MITE_Conol2-B-P25.15-Map3;Parent=ms486_scaffold_104_DXX-MITE_Conol2-B-P25.15-Map3;Target=DXX-MITE_Conol2-B-P25.15-Map3 564 651;Identity=78.3
scaffold_104	Conol1_TEannot3_REPET_TEs	match	7677	8389	0.0	-	.	ID=ms488_scaffold_104_DXX-MITE_Conol2-B-R189-Map7;Target=DXX-MITE_Conol2-B-R189-Map7 1 524
scaffold_104	Conol1_TEannot3_REPET_TEs	match_part	7677	8035	0.0	-	.	ID=mp488-1_scaffold_104_DXX-MITE_Conol2-B-R189-Map7;Parent=ms488_scaffold_104_DXX-MITE_Conol2-B-R189-Map7;Target=DXX-MITE_Conol2-B-R189-Map7 172 524;Identity=78.9
scaffold_104	Conol1_TEannot3_REPET_TEs	match_part	8276	8389	0.0	-	.	ID=mp488-2_scaffold_104_DXX-MITE_Conol2-B-R189-Map7;Parent=ms488_scaffold_104_DXX-MITE_Conol2-B-R189-Map7;Target=DXX-MITE_Conol2-B-R189-Map7 1 124;Identity=83.8
scaffold_104	Conol1_TEannot3_REPET_TEs	match	10162	10626	0.0	+	.	ID=ms489_scaffold_104_RLX_Conol2-B-G22-Map20;Target=RLX_Conol2-B-G22-Map20 10 482;Identity=99.4
scaffold_104	Conol1_TEannot3_REPET_TEs	match_part	10162	10626	0.0	+	.	ID=mp489-1_scaffold_104_RLX_Conol2-B-G22-Map20;Parent=ms489_scaffold_104_RLX_Conol2-B-G22-Map20;Target=RLX_Conol2-B-G22-Map20 10 482;Identity=99.4
##gff-version 3
##sequence-region scaffold_105 1 113820
scaffold_105	Conol1_TEannot3_REPET_TEs	match	2630	2869	0.0	-	.	ID=ms490_scaffold_105_DXX-MITE_Conol2-B-P25.15-Map3;Target=DXX-MITE_Conol2-B-P25.15-Map3 435 656;Identity=81.9
scaffold_105	Conol1_TEannot3_REPET_TEs	match_part	2630	2869	0.0	-	.	ID=mp490-1_scaffold_105_DXX-MITE_Conol2-B-P25.15-Map3;Parent=ms490_scaffold_105_DXX-MITE_Conol2-B-P25.15-Map3;Target=DXX-MITE_Conol2-B-P25.15-Map3 435 656;Identity=81.9
scaffold_105	Conol1_TEannot3_REPET_TEs	match	6626	7264	0.0	+	.	ID=ms491_scaffold_105_DXX-MITE_Conol2-B-P25.15-Map3;Target=DXX-MITE_Conol2-B-P25.15-Map3 2 658;Identity=79.1
scaffold_105	Conol1_TEannot3_REPET_TEs	match_part	6626	7264	0.0	+	.	ID=mp491-1_scaffold_105_DXX-MITE_Conol2-B-P25.15-Map3;Parent=ms491_scaffold_105_DXX-MITE_Conol2-B-P25.15-Map3;Target=DXX-MITE_Conol2-B-P25.15-Map3 2 658;Identity=79.1
scaffold_105	Conol1_TEannot3_REPET_TEs	match	31470	31906	0.0	+	.	ID=ms492_scaffold_105_DXX-MITE_Conol2-B-R206-Map4;Target=DXX-MITE_Conol2-B-R206-Map4 1 462;Identity=96.3
scaffold_105	Conol1_TEannot3_REPET_TEs	match_part	31470	31906	0.0	+	.	ID=mp492-1_scaffold_105_DXX-MITE_Conol2-B-R206-Map4;Parent=ms492_scaffold_105_DXX-MITE_Conol2-B-R206-Map4;Target=DXX-MITE_Conol2-B-R206-Map4 1 462;Identity=96.3
scaffold_105	Conol1_TEannot3_REPET_TEs	match	113726	113804	0.0	+	.	ID=ms493_scaffold_105_DXX-MITE_Conol2-B-P16.24-Map3;Target=DXX-MITE_Conol2-B-P16.24-Map3 4 85;Identity=72.5
scaffold_105	Conol1_TEannot3_REPET_TEs	match_part	113726	113804	0.0	+	.	ID=mp493-1_scaffold_105_DXX-MITE_Conol2-B-P16.24-Map3;Parent=ms493_scaffold_105_DXX-MITE_Conol2-B-P16.24-Map3;Target=DXX-MITE_Conol2-B-P16.24-Map3 4 85;Identity=72.5
##gff-version 3
##sequence-region scaffold_106 1 113240
scaffold_106	Conol1_TEannot3_REPET_TEs	match	94538	95093	0.0	-	.	ID=ms496_scaffold_106_DTX-incomp_Conol2-B-R248-Map3;Target=DTX-incomp_Conol2-B-R248-Map3 153 636
scaffold_106	Conol1_TEannot3_REPET_TEs	match_part	94538	94717	0.0	-	.	ID=mp496-1_scaffold_106_DTX-incomp_Conol2-B-R248-Map3;Parent=ms496_scaffold_106_DTX-incomp_Conol2-B-R248-Map3;Target=DTX-incomp_Conol2-B-R248-Map3 447 636;Identity=70.7
scaffold_106	Conol1_TEannot3_REPET_TEs	match_part	95027	95093	0.0	-	.	ID=mp496-2_scaffold_106_DTX-incomp_Conol2-B-R248-Map3;Parent=ms496_scaffold_106_DTX-incomp_Conol2-B-R248-Map3;Target=DTX-incomp_Conol2-B-R248-Map3 153 219;Identity=84.7
scaffold_106	Conol1_TEannot3_REPET_TEs	match	93061	94413	0.0	+	.	ID=ms497_scaffold_106_DTX-incomp_Conol2-B-R354-Map5_reversed;Target=DTX-incomp_Conol2-B-R354-Map5_reversed 373 1750;Identity=72.6
scaffold_106	Conol1_TEannot3_REPET_TEs	match_part	93061	94413	0.0	+	.	ID=mp497-1_scaffold_106_DTX-incomp_Conol2-B-R354-Map5_reversed;Parent=ms497_scaffold_106_DTX-incomp_Conol2-B-R354-Map5_reversed;Target=DTX-incomp_Conol2-B-R354-Map5_reversed 373 1750;Identity=72.6
scaffold_106	Conol1_TEannot3_REPET_TEs	match	66402	66598	0.0	-	.	ID=ms498_scaffold_106_DXX-MITE_Conol2-B-P17.23-Map3;Target=DXX-MITE_Conol2-B-P17.23-Map3 152 360;Identity=75.8
scaffold_106	Conol1_TEannot3_REPET_TEs	match_part	66402	66598	0.0	-	.	ID=mp498-1_scaffold_106_DXX-MITE_Conol2-B-P17.23-Map3;Parent=ms498_scaffold_106_DXX-MITE_Conol2-B-P17.23-Map3;Target=DXX-MITE_Conol2-B-P17.23-Map3 152 360;Identity=75.8
scaffold_106	Conol1_TEannot3_REPET_TEs	match	1	90	0.0	+	.	ID=ms494_scaffold_106_DXX-MITE_Conol2-B-P25.15-Map3;Target=DXX-MITE_Conol2-B-P25.15-Map3 567 656;Identity=98.9
scaffold_106	Conol1_TEannot3_REPET_TEs	match_part	1	90	0.0	+	.	ID=mp494-1_scaffold_106_DXX-MITE_Conol2-B-P25.15-Map3;Parent=ms494_scaffold_106_DXX-MITE_Conol2-B-P25.15-Map3;Target=DXX-MITE_Conol2-B-P25.15-Map3 567 656;Identity=98.9
scaffold_106	Conol1_TEannot3_REPET_TEs	match	113178	113240	0.0	-	.	ID=ms495_scaffold_106_RLX_Conol2-B-G22-Map20;Target=RLX_Conol2-B-G22-Map20 420 482;Identity=100.0
scaffold_106	Conol1_TEannot3_REPET_TEs	match_part	113178	113240	0.0	-	.	ID=mp495-1_scaffold_106_RLX_Conol2-B-G22-Map20;Parent=ms495_scaffold_106_RLX_Conol2-B-G22-Map20;Target=RLX_Conol2-B-G22-Map20 420 482;Identity=100.0
##gff-version 3
##sequence-region scaffold_107 1 112289
scaffold_107	Conol1_TEannot3_REPET_TEs	match	28530	28628	0.0	-	.	ID=ms513_scaffold_107_RIX-incomp_Conol2-B-P40.1-Map3;Target=RIX-incomp_Conol2-B-P40.1-Map3 3 101;Identity=88.7
scaffold_107	Conol1_TEannot3_REPET_TEs	match_part	28530	28628	0.0	-	.	ID=mp513-1_scaffold_107_RIX-incomp_Conol2-B-P40.1-Map3;Parent=ms513_scaffold_107_RIX-incomp_Conol2-B-P40.1-Map3;Target=RIX-incomp_Conol2-B-P40.1-Map3 3 101;Identity=88.7
##gff-version 3
##sequence-region scaffold_109 1 110827
scaffold_109	Conol1_TEannot3_REPET_TEs	match	51490	51568	0.0	+	.	ID=ms560_scaffold_109_RIX-incomp_Conol2-B-P40.1-Map3;Target=RIX-incomp_Conol2-B-P40.1-Map3 3 81;Identity=70.5
scaffold_109	Conol1_TEannot3_REPET_TEs	match_part	51490	51568	0.0	+	.	ID=mp560-1_scaffold_109_RIX-incomp_Conol2-B-P40.1-Map3;Parent=ms560_scaffold_109_RIX-incomp_Conol2-B-P40.1-Map3;Target=RIX-incomp_Conol2-B-P40.1-Map3 3 81;Identity=70.5
scaffold_109	Conol1_TEannot3_REPET_TEs	match	1	569	0.0	+	.	ID=ms821_scaffold_109_RIX-incomp_Conol2-B-P40.1-Map3;Target=RIX-incomp_Conol2-B-P40.1-Map3 526 1094;Identity=96.0
scaffold_109	Conol1_TEannot3_REPET_TEs	match_part	1	569	0.0	+	.	ID=mp821-1_scaffold_109_RIX-incomp_Conol2-B-P40.1-Map3;Parent=ms821_scaffold_109_RIX-incomp_Conol2-B-P40.1-Map3;Target=RIX-incomp_Conol2-B-P40.1-Map3 526 1094;Identity=96.0
scaffold_109	Conol1_TEannot3_REPET_TEs	match	7760	7809	0.0	-	.	ID=ms559_scaffold_109_RLX_Conol2-B-G22-Map20;Target=RLX_Conol2-B-G22-Map20 13 62;Identity=96.0
scaffold_109	Conol1_TEannot3_REPET_TEs	match_part	7760	7809	0.0	-	.	ID=mp559-1_scaffold_109_RLX_Conol2-B-G22-Map20;Parent=ms559_scaffold_109_RLX_Conol2-B-G22-Map20;Target=RLX_Conol2-B-G22-Map20 13 62;Identity=96.0
##gff-version 3
##sequence-region scaffold_10 1 420263
scaffold_10	Conol1_TEannot3_REPET_TEs	match	188428	188546	0.0	+	.	ID=ms1432_scaffold_10_RIX-incomp_Conol2-B-P40.1-Map3;Target=RIX-incomp_Conol2-B-P40.1-Map3 1 119;Identity=97.5
scaffold_10	Conol1_TEannot3_REPET_TEs	match_part	188428	188546	0.0	+	.	ID=mp1432-1_scaffold_10_RIX-incomp_Conol2-B-P40.1-Map3;Parent=ms1432_scaffold_10_RIX-incomp_Conol2-B-P40.1-Map3;Target=RIX-incomp_Conol2-B-P40.1-Map3 1 119;Identity=97.5
##gff-version 3
##sequence-region scaffold_110 1 110279
scaffold_110	Conol1_TEannot3_REPET_TEs	match	12511	12809	0.0	+	.	ID=ms520_scaffold_110_RLX-incomp_Conol2-B-R70-Map20;Target=RLX-incomp_Conol2-B-R70-Map20 1774 2081;Identity=76.8
scaffold_110	Conol1_TEannot3_REPET_TEs	match_part	12511	12809	0.0	+	.	ID=mp520-1_scaffold_110_RLX-incomp_Conol2-B-R70-Map20;Parent=ms520_scaffold_110_RLX-incomp_Conol2-B-R70-Map20;Target=RLX-incomp_Conol2-B-R70-Map20 1774 2081;Identity=76.8
scaffold_110	Conol1_TEannot3_REPET_TEs	match	24644	25071	0.0	+	.	ID=ms521_scaffold_110_RLX-incomp_Conol2-B-R70-Map20;Target=RLX-incomp_Conol2-B-R70-Map20 4100 4503;Identity=80.0
scaffold_110	Conol1_TEannot3_REPET_TEs	match_part	24644	25071	0.0	+	.	ID=mp521-1_scaffold_110_RLX-incomp_Conol2-B-R70-Map20;Parent=ms521_scaffold_110_RLX-incomp_Conol2-B-R70-Map20;Target=RLX-incomp_Conol2-B-R70-Map20 4100 4503;Identity=80.0
scaffold_110	Conol1_TEannot3_REPET_TEs	match	29676	30514	0.0	-	.	ID=ms519_scaffold_110_noCat_Conol2-B-G18-Map15;Target=noCat_Conol2-B-G18-Map15 1 689
scaffold_110	Conol1_TEannot3_REPET_TEs	match_part	29676	30016	0.0	-	.	ID=mp519-1_scaffold_110_noCat_Conol2-B-G18-Map15;Parent=ms519_scaffold_110_noCat_Conol2-B-G18-Map15;Target=noCat_Conol2-B-G18-Map15 309 689;Identity=90.6
scaffold_110	Conol1_TEannot3_REPET_TEs	match_part	30443	30514	0.0	-	.	ID=mp519-2_scaffold_110_noCat_Conol2-B-G18-Map15;Parent=ms519_scaffold_110_noCat_Conol2-B-G18-Map15;Target=noCat_Conol2-B-G18-Map15 1 60;Identity=90.0
##gff-version 3
##sequence-region scaffold_111 1 110122
scaffold_111	Conol1_TEannot3_REPET_TEs	match	95279	95349	0.0	-	.	ID=ms522_scaffold_111_DTX-incomp_Conol2-B-G23-Map3_reversed;Target=DTX-incomp_Conol2-B-G23-Map3_reversed 102 172;Identity=81.5
scaffold_111	Conol1_TEannot3_REPET_TEs	match_part	95279	95349	0.0	-	.	ID=mp522-1_scaffold_111_DTX-incomp_Conol2-B-G23-Map3_reversed;Parent=ms522_scaffold_111_DTX-incomp_Conol2-B-G23-Map3_reversed;Target=DTX-incomp_Conol2-B-G23-Map3_reversed 102 172;Identity=81.5
scaffold_111	Conol1_TEannot3_REPET_TEs	match	35616	35933	0.0	+	.	ID=ms523_scaffold_111_DTX-incomp_Conol2-B-R248-Map3;Target=DTX-incomp_Conol2-B-R248-Map3 488 805;Identity=60.9
scaffold_111	Conol1_TEannot3_REPET_TEs	match_part	35616	35933	0.0	+	.	ID=mp523-1_scaffold_111_DTX-incomp_Conol2-B-R248-Map3;Parent=ms523_scaffold_111_DTX-incomp_Conol2-B-R248-Map3;Target=DTX-incomp_Conol2-B-R248-Map3 488 805;Identity=60.9
scaffold_111	Conol1_TEannot3_REPET_TEs	match	65294	65648	0.0	-	.	ID=ms524_scaffold_111_DTX-incomp_Conol2-B-R248-Map3;Target=DTX-incomp_Conol2-B-R248-Map3 445 799;Identity=66.6
scaffold_111	Conol1_TEannot3_REPET_TEs	match_part	65294	65648	0.0	-	.	ID=mp524-1_scaffold_111_DTX-incomp_Conol2-B-R248-Map3;Parent=ms524_scaffold_111_DTX-incomp_Conol2-B-R248-Map3;Target=DTX-incomp_Conol2-B-R248-Map3 445 799;Identity=66.6
scaffold_111	Conol1_TEannot3_REPET_TEs	match	78917	79346	0.0	+	.	ID=ms525_scaffold_111_DTX-incomp_Conol2-B-R248-Map3;Target=DTX-incomp_Conol2-B-R248-Map3 447 874;Identity=69.8
scaffold_111	Conol1_TEannot3_REPET_TEs	match_part	78917	79346	0.0	+	.	ID=mp525-1_scaffold_111_DTX-incomp_Conol2-B-R248-Map3;Parent=ms525_scaffold_111_DTX-incomp_Conol2-B-R248-Map3;Target=DTX-incomp_Conol2-B-R248-Map3 447 874;Identity=69.8
scaffold_111	Conol1_TEannot3_REPET_TEs	match	93468	93899	0.0	+	.	ID=ms526_scaffold_111_DTX-incomp_Conol2-B-R248-Map3;Target=DTX-incomp_Conol2-B-R248-Map3 446 876;Identity=69.7
scaffold_111	Conol1_TEannot3_REPET_TEs	match_part	93468	93899	0.0	+	.	ID=mp526-1_scaffold_111_DTX-incomp_Conol2-B-R248-Map3;Parent=ms526_scaffold_111_DTX-incomp_Conol2-B-R248-Map3;Target=DTX-incomp_Conol2-B-R248-Map3 446 876;Identity=69.7
scaffold_111	Conol1_TEannot3_REPET_TEs	match	36007	37386	0.0	-	.	ID=ms527_scaffold_111_DTX-incomp_Conol2-B-R354-Map5_reversed;Target=DTX-incomp_Conol2-B-R354-Map5_reversed 360 1748;Identity=78.4
scaffold_111	Conol1_TEannot3_REPET_TEs	match_part	36007	37386	0.0	-	.	ID=mp527-1_scaffold_111_DTX-incomp_Conol2-B-R354-Map5_reversed;Parent=ms527_scaffold_111_DTX-incomp_Conol2-B-R354-Map5_reversed;Target=DTX-incomp_Conol2-B-R354-Map5_reversed 360 1748;Identity=78.4
scaffold_111	Conol1_TEannot3_REPET_TEs	match	63840	65216	0.0	+	.	ID=ms528_scaffold_111_DTX-incomp_Conol2-B-R354-Map5_reversed;Target=DTX-incomp_Conol2-B-R354-Map5_reversed 374 1750;Identity=79.2
scaffold_111	Conol1_TEannot3_REPET_TEs	match_part	63840	65216	0.0	+	.	ID=mp528-1_scaffold_111_DTX-incomp_Conol2-B-R354-Map5_reversed;Parent=ms528_scaffold_111_DTX-incomp_Conol2-B-R354-Map5_reversed;Target=DTX-incomp_Conol2-B-R354-Map5_reversed 374 1750;Identity=79.2
scaffold_111	Conol1_TEannot3_REPET_TEs	match	79347	80707	0.0	-	.	ID=ms529_scaffold_111_DTX-incomp_Conol2-B-R354-Map5_reversed;Target=DTX-incomp_Conol2-B-R354-Map5_reversed 380 1750;Identity=78.6
scaffold_111	Conol1_TEannot3_REPET_TEs	match_part	79347	80707	0.0	-	.	ID=mp529-1_scaffold_111_DTX-incomp_Conol2-B-R354-Map5_reversed;Parent=ms529_scaffold_111_DTX-incomp_Conol2-B-R354-Map5_reversed;Target=DTX-incomp_Conol2-B-R354-Map5_reversed 380 1750;Identity=78.6
scaffold_111	Conol1_TEannot3_REPET_TEs	match	93900	95278	0.0	-	.	ID=ms530_scaffold_111_DTX-incomp_Conol2-B-R354-Map5_reversed;Target=DTX-incomp_Conol2-B-R354-Map5_reversed 364 1750;Identity=79.6
scaffold_111	Conol1_TEannot3_REPET_TEs	match_part	93900	95278	0.0	-	.	ID=mp530-1_scaffold_111_DTX-incomp_Conol2-B-R354-Map5_reversed;Parent=ms530_scaffold_111_DTX-incomp_Conol2-B-R354-Map5_reversed;Target=DTX-incomp_Conol2-B-R354-Map5_reversed 364 1750;Identity=79.6
scaffold_111	Conol1_TEannot3_REPET_TEs	match	85815	85893	0.0	+	.	ID=ms531_scaffold_111_DXX-MITE_Conol2-B-R206-Map4;Target=DXX-MITE_Conol2-B-R206-Map4 390 468;Identity=97.5
scaffold_111	Conol1_TEannot3_REPET_TEs	match_part	85815	85893	0.0	+	.	ID=mp531-1_scaffold_111_DXX-MITE_Conol2-B-R206-Map4;Parent=ms531_scaffold_111_DXX-MITE_Conol2-B-R206-Map4;Target=DXX-MITE_Conol2-B-R206-Map4 390 468;Identity=97.5
##gff-version 3
##sequence-region scaffold_112 1 109655
scaffold_112	Conol1_TEannot3_REPET_TEs	match	94	179	0.0	-	.	ID=ms532_scaffold_112_DXX-MITE_Conol2-B-R206-Map4;Target=DXX-MITE_Conol2-B-R206-Map4 2 87;Identity=96.5
scaffold_112	Conol1_TEannot3_REPET_TEs	match_part	94	179	0.0	-	.	ID=mp532-1_scaffold_112_DXX-MITE_Conol2-B-R206-Map4;Parent=ms532_scaffold_112_DXX-MITE_Conol2-B-R206-Map4;Target=DXX-MITE_Conol2-B-R206-Map4 2 87;Identity=96.5
scaffold_112	Conol1_TEannot3_REPET_TEs	match	82439	82957	0.0	-	.	ID=ms533_scaffold_112_RIX-incomp_Conol2-B-R14-Map4;Target=RIX-incomp_Conol2-B-R14-Map4 5 553;Identity=78.5
scaffold_112	Conol1_TEannot3_REPET_TEs	match_part	82439	82957	0.0	-	.	ID=mp533-1_scaffold_112_RIX-incomp_Conol2-B-R14-Map4;Parent=ms533_scaffold_112_RIX-incomp_Conol2-B-R14-Map4;Target=RIX-incomp_Conol2-B-R14-Map4 5 553;Identity=78.5
scaffold_112	Conol1_TEannot3_REPET_TEs	match	83613	83723	0.0	-	.	ID=ms534_scaffold_112_DXX-MITE_Conol2-B-P25.15-Map3;Target=DXX-MITE_Conol2-B-P25.15-Map3 543 656;Identity=68.1
scaffold_112	Conol1_TEannot3_REPET_TEs	match_part	83613	83723	0.0	-	.	ID=mp534-1_scaffold_112_DXX-MITE_Conol2-B-P25.15-Map3;Parent=ms534_scaffold_112_DXX-MITE_Conol2-B-P25.15-Map3;Target=DXX-MITE_Conol2-B-P25.15-Map3 543 656;Identity=68.1
scaffold_112	Conol1_TEannot3_REPET_TEs	match	83730	83827	0.0	+	.	ID=ms535_scaffold_112_DXX-MITE_Conol2-B-P25.15-Map3;Target=DXX-MITE_Conol2-B-P25.15-Map3 543 640;Identity=71.1
scaffold_112	Conol1_TEannot3_REPET_TEs	match_part	83730	83827	0.0	+	.	ID=mp535-1_scaffold_112_DXX-MITE_Conol2-B-P25.15-Map3;Parent=ms535_scaffold_112_DXX-MITE_Conol2-B-P25.15-Map3;Target=DXX-MITE_Conol2-B-P25.15-Map3 543 640;Identity=71.1
##gff-version 3
##sequence-region scaffold_113 1 109612
scaffold_113	Conol1_TEannot3_REPET_TEs	match	7161	7376	0.0	+	.	ID=ms536_scaffold_113_DXX-MITE_Conol2-B-G109-Map3;Target=DXX-MITE_Conol2-B-G109-Map3 387 600;Identity=76.4
scaffold_113	Conol1_TEannot3_REPET_TEs	match_part	7161	7376	0.0	+	.	ID=mp536-1_scaffold_113_DXX-MITE_Conol2-B-G109-Map3;Parent=ms536_scaffold_113_DXX-MITE_Conol2-B-G109-Map3;Target=DXX-MITE_Conol2-B-G109-Map3 387 600;Identity=76.4
scaffold_113	Conol1_TEannot3_REPET_TEs	match	90710	90831	0.0	-	.	ID=ms537_scaffold_113_DXX-MITE_Conol2-B-P25.15-Map3;Target=DXX-MITE_Conol2-B-P25.15-Map3 540 659;Identity=68.8
scaffold_113	Conol1_TEannot3_REPET_TEs	match_part	90710	90831	0.0	-	.	ID=mp537-1_scaffold_113_DXX-MITE_Conol2-B-P25.15-Map3;Parent=ms537_scaffold_113_DXX-MITE_Conol2-B-P25.15-Map3;Target=DXX-MITE_Conol2-B-P25.15-Map3 540 659;Identity=68.8
scaffold_113	Conol1_TEannot3_REPET_TEs	match	91267	91373	0.0	+	.	ID=ms538_scaffold_113_DXX-MITE_Conol2-B-P25.15-Map3;Target=DXX-MITE_Conol2-B-P25.15-Map3 551 658;Identity=66.4
scaffold_113	Conol1_TEannot3_REPET_TEs	match_part	91267	91373	0.0	+	.	ID=mp538-1_scaffold_113_DXX-MITE_Conol2-B-P25.15-Map3;Parent=ms538_scaffold_113_DXX-MITE_Conol2-B-P25.15-Map3;Target=DXX-MITE_Conol2-B-P25.15-Map3 551 658;Identity=66.4
##gff-version 3
##sequence-region scaffold_114 1 109097
scaffold_114	Conol1_TEannot3_REPET_TEs	match	96827	96929	0.0	+	.	ID=ms539_scaffold_114_RIX-incomp_Conol2-B-P40.1-Map3;Target=RIX-incomp_Conol2-B-P40.1-Map3 3 101;Identity=90.8
scaffold_114	Conol1_TEannot3_REPET_TEs	match_part	96827	96929	0.0	+	.	ID=mp539-1_scaffold_114_RIX-incomp_Conol2-B-P40.1-Map3;Parent=ms539_scaffold_114_RIX-incomp_Conol2-B-P40.1-Map3;Target=RIX-incomp_Conol2-B-P40.1-Map3 3 101;Identity=90.8
scaffold_114	Conol1_TEannot3_REPET_TEs	match	3102	3533	0.0	+	.	ID=ms540_scaffold_114_DTX-incomp_Conol2-B-R248-Map3;Target=DTX-incomp_Conol2-B-R248-Map3 445 874;Identity=69.3
scaffold_114	Conol1_TEannot3_REPET_TEs	match_part	3102	3533	0.0	+	.	ID=mp540-1_scaffold_114_DTX-incomp_Conol2-B-R248-Map3;Parent=ms540_scaffold_114_DTX-incomp_Conol2-B-R248-Map3;Target=DTX-incomp_Conol2-B-R248-Map3 445 874;Identity=69.3
scaffold_114	Conol1_TEannot3_REPET_TEs	match	3534	4911	0.0	-	.	ID=ms541_scaffold_114_DTX-incomp_Conol2-B-R354-Map5_reversed;Target=DTX-incomp_Conol2-B-R354-Map5_reversed 364 1750;Identity=80.7
scaffold_114	Conol1_TEannot3_REPET_TEs	match_part	3534	4911	0.0	-	.	ID=mp541-1_scaffold_114_DTX-incomp_Conol2-B-R354-Map5_reversed;Parent=ms541_scaffold_114_DTX-incomp_Conol2-B-R354-Map5_reversed;Target=DTX-incomp_Conol2-B-R354-Map5_reversed 364 1750;Identity=80.7
##gff-version 3
##sequence-region scaffold_115 1 107463
scaffold_115	Conol1_TEannot3_REPET_TEs	match	107122	107463	0.0	-	.	ID=ms553_scaffold_115_DXX-MITE_Conol2-B-R189-Map7;Target=DXX-MITE_Conol2-B-R189-Map7 177 524;Identity=100.0
scaffold_115	Conol1_TEannot3_REPET_TEs	match_part	107122	107463	0.0	-	.	ID=mp553-1_scaffold_115_DXX-MITE_Conol2-B-R189-Map7;Parent=ms553_scaffold_115_DXX-MITE_Conol2-B-R189-Map7;Target=DXX-MITE_Conol2-B-R189-Map7 177 524;Identity=100.0
scaffold_115	Conol1_TEannot3_REPET_TEs	match	28975	29474	0.0	+	.	ID=ms554_scaffold_115_RLX-incomp_Conol2-B-R223-Map5;Target=RLX-incomp_Conol2-B-R223-Map5 681 1182;Identity=70.9
scaffold_115	Conol1_TEannot3_REPET_TEs	match_part	28975	29474	0.0	+	.	ID=mp554-1_scaffold_115_RLX-incomp_Conol2-B-R223-Map5;Parent=ms554_scaffold_115_RLX-incomp_Conol2-B-R223-Map5;Target=RLX-incomp_Conol2-B-R223-Map5 681 1182;Identity=70.9
##gff-version 3
##sequence-region scaffold_116 1 106089
scaffold_116	Conol1_TEannot3_REPET_TEs	match	105745	106089	0.0	-	.	ID=ms556_scaffold_116_DXX-MITE_Conol2-B-G109-Map3;Target=DXX-MITE_Conol2-B-G109-Map3 272 618;Identity=99.4
scaffold_116	Conol1_TEannot3_REPET_TEs	match_part	105745	106089	0.0	-	.	ID=mp556-1_scaffold_116_DXX-MITE_Conol2-B-G109-Map3;Parent=ms556_scaffold_116_DXX-MITE_Conol2-B-G109-Map3;Target=DXX-MITE_Conol2-B-G109-Map3 272 618;Identity=99.4
scaffold_116	Conol1_TEannot3_REPET_TEs	match	46390	47045	0.0	-	.	ID=ms557_scaffold_116_DXX-MITE_Conol2-B-P0.27-Map7;Target=DXX-MITE_Conol2-B-P0.27-Map7 3 660;Identity=99.1
scaffold_116	Conol1_TEannot3_REPET_TEs	match_part	46390	47045	0.0	-	.	ID=mp557-1_scaffold_116_DXX-MITE_Conol2-B-P0.27-Map7;Parent=ms557_scaffold_116_DXX-MITE_Conol2-B-P0.27-Map7;Target=DXX-MITE_Conol2-B-P0.27-Map7 3 660;Identity=99.1
scaffold_116	Conol1_TEannot3_REPET_TEs	match	63973	64490	0.0	+	.	ID=ms558_scaffold_116_DXX-MITE_Conol2-B-P27.13-Map6;Target=DXX-MITE_Conol2-B-P27.13-Map6 4 522;Identity=97.7
scaffold_116	Conol1_TEannot3_REPET_TEs	match_part	63973	64490	0.0	+	.	ID=mp558-1_scaffold_116_DXX-MITE_Conol2-B-P27.13-Map6;Parent=ms558_scaffold_116_DXX-MITE_Conol2-B-P27.13-Map6;Target=DXX-MITE_Conol2-B-P27.13-Map6 4 522;Identity=97.7
##gff-version 3
##sequence-region scaffold_117 1 105340
scaffold_117	Conol1_TEannot3_REPET_TEs	match	102514	102980	0.0	+	.	ID=ms1390_scaffold_117_RLX_Conol2-B-G22-Map20;Target=RLX_Conol2-B-G22-Map20 13 483;Identity=95.9
scaffold_117	Conol1_TEannot3_REPET_TEs	match_part	102514	102980	0.0	+	.	ID=mp1390-1_scaffold_117_RLX_Conol2-B-G22-Map20;Parent=ms1390_scaffold_117_RLX_Conol2-B-G22-Map20;Target=RLX_Conol2-B-G22-Map20 13 483;Identity=95.9
scaffold_117	Conol1_TEannot3_REPET_TEs	match	103402	103628	0.0	+	.	ID=ms1391_scaffold_117_DXX-MITE_Conol2-B-G109-Map3;Target=DXX-MITE_Conol2-B-G109-Map3 393 618;Identity=77.8
scaffold_117	Conol1_TEannot3_REPET_TEs	match_part	103402	103628	0.0	+	.	ID=mp1391-1_scaffold_117_DXX-MITE_Conol2-B-G109-Map3;Parent=ms1391_scaffold_117_DXX-MITE_Conol2-B-G109-Map3;Target=DXX-MITE_Conol2-B-G109-Map3 393 618;Identity=77.8
scaffold_117	Conol1_TEannot3_REPET_TEs	match	100918	101333	0.0	+	.	ID=ms1393_scaffold_117_RLX-incomp_Conol2-B-R70-Map20;Target=RLX-incomp_Conol2-B-R70-Map20 8919 9355;Identity=84.6
scaffold_117	Conol1_TEannot3_REPET_TEs	match_part	100918	101333	0.0	+	.	ID=mp1393-1_scaffold_117_RLX-incomp_Conol2-B-R70-Map20;Parent=ms1393_scaffold_117_RLX-incomp_Conol2-B-R70-Map20;Target=RLX-incomp_Conol2-B-R70-Map20 8919 9355;Identity=84.6
scaffold_117	Conol1_TEannot3_REPET_TEs	match	101343	102304	0.0	+	.	ID=ms1394_scaffold_117_RLX-incomp_Conol2-B-R70-Map20;Target=RLX-incomp_Conol2-B-R70-Map20 1 942;Identity=83.6
scaffold_117	Conol1_TEannot3_REPET_TEs	match_part	101343	102304	0.0	+	.	ID=mp1394-1_scaffold_117_RLX-incomp_Conol2-B-R70-Map20;Parent=ms1394_scaffold_117_RLX-incomp_Conol2-B-R70-Map20;Target=RLX-incomp_Conol2-B-R70-Map20 1 942;Identity=83.6
scaffold_117	Conol1_TEannot3_REPET_TEs	match	91112	91288	0.0	-	.	ID=ms660_scaffold_117_DTX-incomp_Conol2-B-R171-Map5;Target=DTX-incomp_Conol2-B-R171-Map5 537 756;Identity=85.2
scaffold_117	Conol1_TEannot3_REPET_TEs	match_part	91112	91288	0.0	-	.	ID=mp660-1_scaffold_117_DTX-incomp_Conol2-B-R171-Map5;Parent=ms660_scaffold_117_DTX-incomp_Conol2-B-R171-Map5;Target=DTX-incomp_Conol2-B-R171-Map5 537 756;Identity=85.2
scaffold_117	Conol1_TEannot3_REPET_TEs	match	91748	91883	0.0	-	.	ID=ms661_scaffold_117_RLX-incomp_Conol2-B-R70-Map20;Target=RLX-incomp_Conol2-B-R70-Map20 9221 9355;Identity=97.8
scaffold_117	Conol1_TEannot3_REPET_TEs	match_part	91748	91883	0.0	-	.	ID=mp661-1_scaffold_117_RLX-incomp_Conol2-B-R70-Map20;Parent=ms661_scaffold_117_RLX-incomp_Conol2-B-R70-Map20;Target=RLX-incomp_Conol2-B-R70-Map20 9221 9355;Identity=97.8
scaffold_117	Conol1_TEannot3_REPET_TEs	match	92319	99365	0.0	-	.	ID=ms1461_scaffold_117_RLX-incomp_Conol2-B-R70-Map20;Target=RLX-incomp_Conol2-B-R70-Map20 147 8783
scaffold_117	Conol1_TEannot3_REPET_TEs	match_part	92319	97691	0.0	-	.	ID=mp1461-1_scaffold_117_RLX-incomp_Conol2-B-R70-Map20;Parent=ms1461_scaffold_117_RLX-incomp_Conol2-B-R70-Map20;Target=RLX-incomp_Conol2-B-R70-Map20 3408 8783;Identity=95.3
scaffold_117	Conol1_TEannot3_REPET_TEs	match_part	97703	99365	0.0	-	.	ID=mp1461-2_scaffold_117_RLX-incomp_Conol2-B-R70-Map20;Parent=ms1461_scaffold_117_RLX-incomp_Conol2-B-R70-Map20;Target=RLX-incomp_Conol2-B-R70-Map20 147 1809;Identity=96.2
##gff-version 3
##sequence-region scaffold_118 1 104010
scaffold_118	Conol1_TEannot3_REPET_TEs	match	21526	21898	0.0	+	.	ID=ms561_scaffold_118_DXX-MITE_Conol2-B-P0.27-Map7;Target=DXX-MITE_Conol2-B-P0.27-Map7 407 654
scaffold_118	Conol1_TEannot3_REPET_TEs	match_part	21526	21576	0.0	+	.	ID=mp561-1_scaffold_118_DXX-MITE_Conol2-B-P0.27-Map7;Parent=ms561_scaffold_118_DXX-MITE_Conol2-B-P0.27-Map7;Target=DXX-MITE_Conol2-B-P0.27-Map7 407 456;Identity=82.0
scaffold_118	Conol1_TEannot3_REPET_TEs	match_part	21690	21898	0.0	+	.	ID=mp561-2_scaffold_118_DXX-MITE_Conol2-B-P0.27-Map7;Parent=ms561_scaffold_118_DXX-MITE_Conol2-B-P0.27-Map7;Target=DXX-MITE_Conol2-B-P0.27-Map7 440 654;Identity=82.8
scaffold_118	Conol1_TEannot3_REPET_TEs	match	22081	22245	0.0	-	.	ID=ms562_scaffold_118_DXX-MITE_Conol2-B-P27.13-Map6;Target=DXX-MITE_Conol2-B-P27.13-Map6 2 182;Identity=80.9
scaffold_118	Conol1_TEannot3_REPET_TEs	match_part	22081	22245	0.0	-	.	ID=mp562-1_scaffold_118_DXX-MITE_Conol2-B-P27.13-Map6;Parent=ms562_scaffold_118_DXX-MITE_Conol2-B-P27.13-Map6;Target=DXX-MITE_Conol2-B-P27.13-Map6 2 182;Identity=80.9
scaffold_118	Conol1_TEannot3_REPET_TEs	match	1	2016	0.0	-	.	ID=ms563_scaffold_118_RLX-comp_Conol2-B-R53-Map20_reversed;Target=RLX-comp_Conol2-B-R53-Map20_reversed 2 2026;Identity=94.4
scaffold_118	Conol1_TEannot3_REPET_TEs	match_part	1	2016	0.0	-	.	ID=mp563-1_scaffold_118_RLX-comp_Conol2-B-R53-Map20_reversed;Parent=ms563_scaffold_118_RLX-comp_Conol2-B-R53-Map20_reversed;Target=RLX-comp_Conol2-B-R53-Map20_reversed 2 2026;Identity=94.4
##gff-version 3
##sequence-region scaffold_119 1 103868
scaffold_119	Conol1_TEannot3_REPET_TEs	match	103534	103868	0.0	+	.	ID=ms564_scaffold_119_DXX-MITE_Conol2-B-P25.15-Map3;Target=DXX-MITE_Conol2-B-P25.15-Map3 2 337;Identity=97.3
scaffold_119	Conol1_TEannot3_REPET_TEs	match_part	103534	103868	0.0	+	.	ID=mp564-1_scaffold_119_DXX-MITE_Conol2-B-P25.15-Map3;Parent=ms564_scaffold_119_DXX-MITE_Conol2-B-P25.15-Map3;Target=DXX-MITE_Conol2-B-P25.15-Map3 2 337;Identity=97.3
##gff-version 3
##sequence-region scaffold_121 1 102848
scaffold_121	Conol1_TEannot3_REPET_TEs	match	59034	59272	0.0	+	.	ID=ms568_scaffold_121_RLX-incomp_Conol2-B-R8-Map3;Target=RLX-incomp_Conol2-B-R8-Map3 560 801;Identity=78.6
scaffold_121	Conol1_TEannot3_REPET_TEs	match_part	59034	59272	0.0	+	.	ID=mp568-1_scaffold_121_RLX-incomp_Conol2-B-R8-Map3;Parent=ms568_scaffold_121_RLX-incomp_Conol2-B-R8-Map3;Target=RLX-incomp_Conol2-B-R8-Map3 560 801;Identity=78.6
scaffold_121	Conol1_TEannot3_REPET_TEs	match	83408	83471	0.0	+	.	ID=ms569_scaffold_121_RLX-incomp_Conol2-B-R8-Map3;Target=RLX-incomp_Conol2-B-R8-Map3 751 812;Identity=81.7
scaffold_121	Conol1_TEannot3_REPET_TEs	match_part	83408	83471	0.0	+	.	ID=mp569-1_scaffold_121_RLX-incomp_Conol2-B-R8-Map3;Parent=ms569_scaffold_121_RLX-incomp_Conol2-B-R8-Map3;Target=RLX-incomp_Conol2-B-R8-Map3 751 812;Identity=81.7
scaffold_121	Conol1_TEannot3_REPET_TEs	match	85294	85385	0.0	+	.	ID=ms570_scaffold_121_RLX-incomp_Conol2-B-R8-Map3;Target=RLX-incomp_Conol2-B-R8-Map3 1560 1653;Identity=81.2
scaffold_121	Conol1_TEannot3_REPET_TEs	match_part	85294	85385	0.0	+	.	ID=mp570-1_scaffold_121_RLX-incomp_Conol2-B-R8-Map3;Parent=ms570_scaffold_121_RLX-incomp_Conol2-B-R8-Map3;Target=RLX-incomp_Conol2-B-R8-Map3 1560 1653;Identity=81.2
scaffold_121	Conol1_TEannot3_REPET_TEs	match	102752	102848	0.0	+	.	ID=ms567_scaffold_121_noCat_Conol2-B-G18-Map15;Target=noCat_Conol2-B-G18-Map15 1 97;Identity=91.8
scaffold_121	Conol1_TEannot3_REPET_TEs	match_part	102752	102848	0.0	+	.	ID=mp567-1_scaffold_121_noCat_Conol2-B-G18-Map15;Parent=ms567_scaffold_121_noCat_Conol2-B-G18-Map15;Target=noCat_Conol2-B-G18-Map15 1 97;Identity=91.8
##gff-version 3
##sequence-region scaffold_122 1 102230
scaffold_122	Conol1_TEannot3_REPET_TEs	match	73868	74631	0.0	-	.	ID=ms572_scaffold_122_DXX-MITE_Conol2-B-P14.26-Map3;Target=DXX-MITE_Conol2-B-P14.26-Map3 1 721;Identity=74.1
scaffold_122	Conol1_TEannot3_REPET_TEs	match_part	73868	74631	0.0	-	.	ID=mp572-1_scaffold_122_DXX-MITE_Conol2-B-P14.26-Map3;Parent=ms572_scaffold_122_DXX-MITE_Conol2-B-P14.26-Map3;Target=DXX-MITE_Conol2-B-P14.26-Map3 1 721;Identity=74.1
##gff-version 3
##sequence-region scaffold_123 1 101521
scaffold_123	Conol1_TEannot3_REPET_TEs	match	101079	101520	0.0	+	.	ID=ms612_scaffold_123_DTX-incomp_Conol2-B-R121-Map3;Target=DTX-incomp_Conol2-B-R121-Map3 1 461;Identity=82.7
scaffold_123	Conol1_TEannot3_REPET_TEs	match_part	101079	101520	0.0	+	.	ID=mp612-1_scaffold_123_DTX-incomp_Conol2-B-R121-Map3;Parent=ms612_scaffold_123_DTX-incomp_Conol2-B-R121-Map3;Target=DTX-incomp_Conol2-B-R121-Map3 1 461;Identity=82.7
scaffold_123	Conol1_TEannot3_REPET_TEs	match	2434	2577	0.0	+	.	ID=ms428_scaffold_123_RXX-TRIM_Conol2-B-R148-Map3;Target=RXX-TRIM_Conol2-B-R148-Map3 338 479;Identity=83.1
scaffold_123	Conol1_TEannot3_REPET_TEs	match_part	2434	2577	0.0	+	.	ID=mp428-1_scaffold_123_RXX-TRIM_Conol2-B-R148-Map3;Parent=ms428_scaffold_123_RXX-TRIM_Conol2-B-R148-Map3;Target=RXX-TRIM_Conol2-B-R148-Map3 338 479;Identity=83.1
scaffold_123	Conol1_TEannot3_REPET_TEs	match	5096	5170	0.0	-	.	ID=ms613_scaffold_123_RLX_Conol2-B-G22-Map20;Target=RLX_Conol2-B-G22-Map20 12 86;Identity=100.0
scaffold_123	Conol1_TEannot3_REPET_TEs	match_part	5096	5170	0.0	-	.	ID=mp613-1_scaffold_123_RLX_Conol2-B-G22-Map20;Parent=ms613_scaffold_123_RLX_Conol2-B-G22-Map20;Target=RLX_Conol2-B-G22-Map20 12 86;Identity=100.0
scaffold_123	Conol1_TEannot3_REPET_TEs	match	3676	4045	0.0	+	.	ID=ms38_scaffold_123_RLX-incomp_Conol2-B-R223-Map5;Target=RLX-incomp_Conol2-B-R223-Map5 43 412;Identity=97.8
scaffold_123	Conol1_TEannot3_REPET_TEs	match_part	3676	4045	0.0	+	.	ID=mp38-1_scaffold_123_RLX-incomp_Conol2-B-R223-Map5;Parent=ms38_scaffold_123_RLX-incomp_Conol2-B-R223-Map5;Target=RLX-incomp_Conol2-B-R223-Map5 43 412;Identity=97.8
scaffold_123	Conol1_TEannot3_REPET_TEs	match	2948	3578	0.0	+	.	ID=ms39_scaffold_123_RXX-TRIM_Conol2-B-R148-Map3;Target=RXX-TRIM_Conol2-B-R148-Map3 2 662;Identity=85.6
scaffold_123	Conol1_TEannot3_REPET_TEs	match_part	2948	3578	0.0	+	.	ID=mp39-1_scaffold_123_RXX-TRIM_Conol2-B-R148-Map3;Parent=ms39_scaffold_123_RXX-TRIM_Conol2-B-R148-Map3;Target=RXX-TRIM_Conol2-B-R148-Map3 2 662;Identity=85.6
##gff-version 3
##sequence-region scaffold_124 1 100555
scaffold_124	Conol1_TEannot3_REPET_TEs	match	79537	79945	0.0	-	.	ID=ms1033_scaffold_124_RLX-incomp_Conol2-B-R70-Map20;Target=RLX-incomp_Conol2-B-R70-Map20 2433 2850;Identity=79.0
scaffold_124	Conol1_TEannot3_REPET_TEs	match_part	79537	79945	0.0	-	.	ID=mp1033-1_scaffold_124_RLX-incomp_Conol2-B-R70-Map20;Parent=ms1033_scaffold_124_RLX-incomp_Conol2-B-R70-Map20;Target=RLX-incomp_Conol2-B-R70-Map20 2433 2850;Identity=79.0
scaffold_124	Conol1_TEannot3_REPET_TEs	match	83275	84047	0.0	-	.	ID=ms1034_scaffold_124_RLX-incomp_Conol2-B-R70-Map20;Target=RLX-incomp_Conol2-B-R70-Map20 1633 1862
scaffold_124	Conol1_TEannot3_REPET_TEs	match_part	83275	83324	0.0	-	.	ID=mp1034-1_scaffold_124_RLX-incomp_Conol2-B-R70-Map20;Parent=ms1034_scaffold_124_RLX-incomp_Conol2-B-R70-Map20;Target=RLX-incomp_Conol2-B-R70-Map20 1811 1862;Identity=81.6
scaffold_124	Conol1_TEannot3_REPET_TEs	match_part	83930	84047	0.0	-	.	ID=mp1034-2_scaffold_124_RLX-incomp_Conol2-B-R70-Map20;Parent=ms1034_scaffold_124_RLX-incomp_Conol2-B-R70-Map20;Target=RLX-incomp_Conol2-B-R70-Map20 1633 1757;Identity=76.1
scaffold_124	Conol1_TEannot3_REPET_TEs	match	60202	61293	0.0	+	.	ID=ms1035_scaffold_124_RIX-incomp_Conol2-B-P40.1-Map3;Target=RIX-incomp_Conol2-B-P40.1-Map3 1 1095;Identity=98.1
scaffold_124	Conol1_TEannot3_REPET_TEs	match_part	60202	61293	0.0	+	.	ID=mp1035-1_scaffold_124_RIX-incomp_Conol2-B-P40.1-Map3;Parent=ms1035_scaffold_124_RIX-incomp_Conol2-B-P40.1-Map3;Target=RIX-incomp_Conol2-B-P40.1-Map3 1 1095;Identity=98.1
scaffold_124	Conol1_TEannot3_REPET_TEs	match	1681	2000	0.0	-	.	ID=ms950_scaffold_124_DTX-incomp_Conol2-B-R248-Map3;Target=DTX-incomp_Conol2-B-R248-Map3 445 764;Identity=67.2
scaffold_124	Conol1_TEannot3_REPET_TEs	match_part	1681	2000	0.0	-	.	ID=mp950-1_scaffold_124_DTX-incomp_Conol2-B-R248-Map3;Parent=ms950_scaffold_124_DTX-incomp_Conol2-B-R248-Map3;Target=DTX-incomp_Conol2-B-R248-Map3 445 764;Identity=67.2
scaffold_124	Conol1_TEannot3_REPET_TEs	match	180	1568	0.0	+	.	ID=ms951_scaffold_124_DTX-incomp_Conol2-B-R354-Map5_reversed;Target=DTX-incomp_Conol2-B-R354-Map5_reversed 357 1750;Identity=77.5
scaffold_124	Conol1_TEannot3_REPET_TEs	match_part	180	1568	0.0	+	.	ID=mp951-1_scaffold_124_DTX-incomp_Conol2-B-R354-Map5_reversed;Parent=ms951_scaffold_124_DTX-incomp_Conol2-B-R354-Map5_reversed;Target=DTX-incomp_Conol2-B-R354-Map5_reversed 357 1750;Identity=77.5
scaffold_124	Conol1_TEannot3_REPET_TEs	match	11244	11407	0.0	+	.	ID=ms952_scaffold_124_DTX-incomp_Conol2-B-R354-Map5_reversed;Target=DTX-incomp_Conol2-B-R354-Map5_reversed 357 517;Identity=67.9
scaffold_124	Conol1_TEannot3_REPET_TEs	match_part	11244	11407	0.0	+	.	ID=mp952-1_scaffold_124_DTX-incomp_Conol2-B-R354-Map5_reversed;Parent=ms952_scaffold_124_DTX-incomp_Conol2-B-R354-Map5_reversed;Target=DTX-incomp_Conol2-B-R354-Map5_reversed 357 517;Identity=67.9
scaffold_124	Conol1_TEannot3_REPET_TEs	match	10331	10845	0.0	+	.	ID=ms953_scaffold_124_DXX-MITE_Conol2-B-R229-Map5;Target=DXX-MITE_Conol2-B-R229-Map5 1 519
scaffold_124	Conol1_TEannot3_REPET_TEs	match_part	10331	10425	0.0	+	.	ID=mp953-1_scaffold_124_DXX-MITE_Conol2-B-R229-Map5;Parent=ms953_scaffold_124_DXX-MITE_Conol2-B-R229-Map5;Target=DXX-MITE_Conol2-B-R229-Map5 1 96;Identity=85.9
scaffold_124	Conol1_TEannot3_REPET_TEs	match_part	10720	10845	0.0	+	.	ID=mp953-2_scaffold_124_DXX-MITE_Conol2-B-R229-Map5;Parent=ms953_scaffold_124_DXX-MITE_Conol2-B-R229-Map5;Target=DXX-MITE_Conol2-B-R229-Map5 393 519;Identity=83.3
##gff-version 3
##sequence-region scaffold_125 1 100164
scaffold_125	Conol1_TEannot3_REPET_TEs	match	99801	100164	0.0	-	.	ID=ms584_scaffold_125_DXX-MITE_Conol2-B-P39.2-Map7;Target=DXX-MITE_Conol2-B-P39.2-Map7 42 407;Identity=97.6
scaffold_125	Conol1_TEannot3_REPET_TEs	match_part	99801	100164	0.0	-	.	ID=mp584-1_scaffold_125_DXX-MITE_Conol2-B-P39.2-Map7;Parent=ms584_scaffold_125_DXX-MITE_Conol2-B-P39.2-Map7;Target=DXX-MITE_Conol2-B-P39.2-Map7 42 407;Identity=97.6
##gff-version 3
##sequence-region scaffold_126 1 99961
scaffold_126	Conol1_TEannot3_REPET_TEs	match	75551	75715	0.0	-	.	ID=ms602_scaffold_126_DXX-MITE_Conol2-B-P27.13-Map6;Target=DXX-MITE_Conol2-B-P27.13-Map6 353 519;Identity=70.1
scaffold_126	Conol1_TEannot3_REPET_TEs	match_part	75551	75715	0.0	-	.	ID=mp602-1_scaffold_126_DXX-MITE_Conol2-B-P27.13-Map6;Parent=ms602_scaffold_126_DXX-MITE_Conol2-B-P27.13-Map6;Target=DXX-MITE_Conol2-B-P27.13-Map6 353 519;Identity=70.1
##gff-version 3
##sequence-region scaffold_127 1 99129
scaffold_127	Conol1_TEannot3_REPET_TEs	match	94661	97960	0.0	+	.	ID=ms592_scaffold_127_DXX-MITE_Conol2-B-P16.24-Map3;Target=DXX-MITE_Conol2-B-P16.24-Map3 4 606
scaffold_127	Conol1_TEannot3_REPET_TEs	match_part	94661	94913	0.0	+	.	ID=mp592-1_scaffold_127_DXX-MITE_Conol2-B-P16.24-Map3;Parent=ms592_scaffold_127_DXX-MITE_Conol2-B-P16.24-Map3;Target=DXX-MITE_Conol2-B-P16.24-Map3 4 245;Identity=84.6
scaffold_127	Conol1_TEannot3_REPET_TEs	match_part	97610	97960	0.0	+	.	ID=mp592-2_scaffold_127_DXX-MITE_Conol2-B-P16.24-Map3;Parent=ms592_scaffold_127_DXX-MITE_Conol2-B-P16.24-Map3;Target=DXX-MITE_Conol2-B-P16.24-Map3 246 606;Identity=85.3
##gff-version 3
##sequence-region scaffold_128 1 98657
scaffold_128	Conol1_TEannot3_REPET_TEs	match	16347	17578	0.0	+	.	ID=ms1441_scaffold_128_DTX-incomp_Conol2-B-R21-Map14;Target=DTX-incomp_Conol2-B-R21-Map14 1 1239;Identity=96.8
scaffold_128	Conol1_TEannot3_REPET_TEs	match_part	16347	17578	0.0	+	.	ID=mp1441-1_scaffold_128_DTX-incomp_Conol2-B-R21-Map14;Parent=ms1441_scaffold_128_DTX-incomp_Conol2-B-R21-Map14;Target=DTX-incomp_Conol2-B-R21-Map14 1 1239;Identity=96.8
scaffold_128	Conol1_TEannot3_REPET_TEs	match	12987	14536	0.0	+	.	ID=ms1442_scaffold_128_RLX-incomp_Conol2-B-G44-Map5;Target=RLX-incomp_Conol2-B-G44-Map5 1 1365
scaffold_128	Conol1_TEannot3_REPET_TEs	match_part	12987	13863	0.0	+	.	ID=mp1442-1_scaffold_128_RLX-incomp_Conol2-B-G44-Map5;Parent=ms1442_scaffold_128_RLX-incomp_Conol2-B-G44-Map5;Target=RLX-incomp_Conol2-B-G44-Map5 1 873;Identity=95.4
scaffold_128	Conol1_TEannot3_REPET_TEs	match_part	14071	14536	0.0	+	.	ID=mp1442-2_scaffold_128_RLX-incomp_Conol2-B-G44-Map5;Parent=ms1442_scaffold_128_RLX-incomp_Conol2-B-G44-Map5;Target=RLX-incomp_Conol2-B-G44-Map5 864 1365;Identity=94.4
scaffold_128	Conol1_TEannot3_REPET_TEs	match	14537	14559	0.0	+	.	ID=ms1443_scaffold_128_RLX-incomp_Conol2-B-G44-Map5;Target=RLX-incomp_Conol2-B-G44-Map5 1357 1382;Identity=91.1
scaffold_128	Conol1_TEannot3_REPET_TEs	match_part	14537	14559	0.0	+	.	ID=mp1443-1_scaffold_128_RLX-incomp_Conol2-B-G44-Map5;Parent=ms1443_scaffold_128_RLX-incomp_Conol2-B-G44-Map5;Target=RLX-incomp_Conol2-B-G44-Map5 1357 1382;Identity=91.1
scaffold_128	Conol1_TEannot3_REPET_TEs	match	14560	16066	0.0	+	.	ID=ms1444_scaffold_128_RLX-incomp_Conol2-B-G44-Map5;Target=RLX-incomp_Conol2-B-G44-Map5 1394 2938;Identity=94.0
scaffold_128	Conol1_TEannot3_REPET_TEs	match_part	14560	16066	0.0	+	.	ID=mp1444-1_scaffold_128_RLX-incomp_Conol2-B-G44-Map5;Parent=ms1444_scaffold_128_RLX-incomp_Conol2-B-G44-Map5;Target=RLX-incomp_Conol2-B-G44-Map5 1394 2938;Identity=94.0
scaffold_128	Conol1_TEannot3_REPET_TEs	match	17579	17711	0.0	+	.	ID=ms1445_scaffold_128_RLX-incomp_Conol2-B-R132-Map11_reversed;Target=RLX-incomp_Conol2-B-R132-Map11_reversed 2193 2325;Identity=99.2
scaffold_128	Conol1_TEannot3_REPET_TEs	match_part	17579	17711	0.0	+	.	ID=mp1445-1_scaffold_128_RLX-incomp_Conol2-B-R132-Map11_reversed;Parent=ms1445_scaffold_128_RLX-incomp_Conol2-B-R132-Map11_reversed;Target=RLX-incomp_Conol2-B-R132-Map11_reversed 2193 2325;Identity=99.2
scaffold_128	Conol1_TEannot3_REPET_TEs	match	16118	16346	0.0	+	.	ID=ms1446_scaffold_128_RXX_Conol2-B-R329-Map4;Target=RXX_Conol2-B-R329-Map4 2071 2302;Identity=83.3
scaffold_128	Conol1_TEannot3_REPET_TEs	match_part	16118	16346	0.0	+	.	ID=mp1446-1_scaffold_128_RXX_Conol2-B-R329-Map4;Parent=ms1446_scaffold_128_RXX_Conol2-B-R329-Map4;Target=RXX_Conol2-B-R329-Map4 2071 2302;Identity=83.3
scaffold_128	Conol1_TEannot3_REPET_TEs	match	98566	98657	0.0	+	.	ID=ms713_scaffold_128_DXX-MITE_Conol2-B-R189-Map7;Target=DXX-MITE_Conol2-B-R189-Map7 1 92;Identity=100.0
scaffold_128	Conol1_TEannot3_REPET_TEs	match_part	98566	98657	0.0	+	.	ID=mp713-1_scaffold_128_DXX-MITE_Conol2-B-R189-Map7;Parent=ms713_scaffold_128_DXX-MITE_Conol2-B-R189-Map7;Target=DXX-MITE_Conol2-B-R189-Map7 1 92;Identity=100.0
scaffold_128	Conol1_TEannot3_REPET_TEs	match	17782	21065	0.0	+	.	ID=ms714_scaffold_128_RLX-comp_Conol2-B-R53-Map20_reversed;Target=RLX-comp_Conol2-B-R53-Map20_reversed 2459 5742;Identity=96.2
scaffold_128	Conol1_TEannot3_REPET_TEs	match_part	17782	21065	0.0	+	.	ID=mp714-1_scaffold_128_RLX-comp_Conol2-B-R53-Map20_reversed;Parent=ms714_scaffold_128_RLX-comp_Conol2-B-R53-Map20_reversed;Target=RLX-comp_Conol2-B-R53-Map20_reversed 2459 5742;Identity=96.2
scaffold_128	Conol1_TEannot3_REPET_TEs	match	21076	23723	0.0	+	.	ID=ms715_scaffold_128_RLX-comp_Conol2-B-R53-Map20_reversed;Target=RLX-comp_Conol2-B-R53-Map20_reversed 3680 6329;Identity=96.9
scaffold_128	Conol1_TEannot3_REPET_TEs	match_part	21076	23723	0.0	+	.	ID=mp715-1_scaffold_128_RLX-comp_Conol2-B-R53-Map20_reversed;Parent=ms715_scaffold_128_RLX-comp_Conol2-B-R53-Map20_reversed;Target=RLX-comp_Conol2-B-R53-Map20_reversed 3680 6329;Identity=96.9
scaffold_128	Conol1_TEannot3_REPET_TEs	match	29571	29602	0.0	+	.	ID=ms716_scaffold_128_RLX-incomp_Conol2-B-R132-Map11_reversed;Target=RLX-incomp_Conol2-B-R132-Map11_reversed 356 386
scaffold_128	Conol1_TEannot3_REPET_TEs	match_part	29571	29598	0.0	+	.	ID=mp716-1_scaffold_128_RLX-incomp_Conol2-B-R132-Map11_reversed;Parent=ms716_scaffold_128_RLX-incomp_Conol2-B-R132-Map11_reversed;Target=RLX-incomp_Conol2-B-R132-Map11_reversed 356 383;Identity=100.0
scaffold_128	Conol1_TEannot3_REPET_TEs	match_part	29571	29602	0.0	+	.	ID=mp716-2_scaffold_128_RLX-incomp_Conol2-B-R132-Map11_reversed;Parent=ms716_scaffold_128_RLX-incomp_Conol2-B-R132-Map11_reversed;Target=RLX-incomp_Conol2-B-R132-Map11_reversed 356 386;Identity=92.1
scaffold_128	Conol1_TEannot3_REPET_TEs	match	47253	47335	0.0	+	.	ID=ms717_scaffold_128_RLX-incomp_Conol2-B-R70-Map20;Target=RLX-incomp_Conol2-B-R70-Map20 7992 8096;Identity=83.1
scaffold_128	Conol1_TEannot3_REPET_TEs	match_part	47253	47335	0.0	+	.	ID=mp717-1_scaffold_128_RLX-incomp_Conol2-B-R70-Map20;Parent=ms717_scaffold_128_RLX-incomp_Conol2-B-R70-Map20;Target=RLX-incomp_Conol2-B-R70-Map20 7992 8096;Identity=83.1
scaffold_128	Conol1_TEannot3_REPET_TEs	match	29603	30079	0.0	+	.	ID=ms718_scaffold_128_RLX_Conol2-B-G22-Map20;Target=RLX_Conol2-B-G22-Map20 1 482;Identity=96.4
scaffold_128	Conol1_TEannot3_REPET_TEs	match_part	29603	30079	0.0	+	.	ID=mp718-1_scaffold_128_RLX_Conol2-B-G22-Map20;Parent=ms718_scaffold_128_RLX_Conol2-B-G22-Map20;Target=RLX_Conol2-B-G22-Map20 1 482;Identity=96.4
scaffold_128	Conol1_TEannot3_REPET_TEs	match	5793	5988	0.0	-	.	ID=ms1425_scaffold_128_RLX_Conol2-B-G22-Map20;Target=RLX_Conol2-B-G22-Map20 4 204;Identity=95.7
scaffold_128	Conol1_TEannot3_REPET_TEs	match_part	5793	5988	0.0	-	.	ID=mp1425-1_scaffold_128_RLX_Conol2-B-G22-Map20;Parent=ms1425_scaffold_128_RLX_Conol2-B-G22-Map20;Target=RLX_Conol2-B-G22-Map20 4 204;Identity=95.7
scaffold_128	Conol1_TEannot3_REPET_TEs	match	9060	9523	0.0	+	.	ID=ms1426_scaffold_128_RLX_Conol2-B-G22-Map20;Target=RLX_Conol2-B-G22-Map20 12 481;Identity=96.8
scaffold_128	Conol1_TEannot3_REPET_TEs	match_part	9060	9523	0.0	+	.	ID=mp1426-1_scaffold_128_RLX_Conol2-B-G22-Map20;Parent=ms1426_scaffold_128_RLX_Conol2-B-G22-Map20;Target=RLX_Conol2-B-G22-Map20 12 481;Identity=96.8
scaffold_128	Conol1_TEannot3_REPET_TEs	match	1	5792	0.0	+	.	ID=ms819_scaffold_128_RLX-incomp_Conol2-B-R70-Map20;Target=RLX-incomp_Conol2-B-R70-Map20 3385 9355
scaffold_128	Conol1_TEannot3_REPET_TEs	match_part	1	3883	0.0	+	.	ID=mp819-1_scaffold_128_RLX-incomp_Conol2-B-R70-Map20;Parent=ms819_scaffold_128_RLX-incomp_Conol2-B-R70-Map20;Target=RLX-incomp_Conol2-B-R70-Map20 3385 7283;Identity=95.2
scaffold_128	Conol1_TEannot3_REPET_TEs	match_part	4284	5039	0.0	+	.	ID=mp819-2_scaffold_128_RLX-incomp_Conol2-B-R70-Map20;Parent=ms819_scaffold_128_RLX-incomp_Conol2-B-R70-Map20;Target=RLX-incomp_Conol2-B-R70-Map20 7672 8427;Identity=95.6
scaffold_128	Conol1_TEannot3_REPET_TEs	match_part	5039	5792	0.0	+	.	ID=mp819-3_scaffold_128_RLX-incomp_Conol2-B-R70-Map20;Parent=ms819_scaffold_128_RLX-incomp_Conol2-B-R70-Map20;Target=RLX-incomp_Conol2-B-R70-Map20 8603 9355;Identity=96.3
scaffold_128	Conol1_TEannot3_REPET_TEs	match	9524	10748	0.0	-	.	ID=ms1428_scaffold_128_RLX-incomp_Conol2-B-R223-Map5;Target=RLX-incomp_Conol2-B-R223-Map5 1 1225;Identity=97.2
scaffold_128	Conol1_TEannot3_REPET_TEs	match_part	9524	10748	0.0	-	.	ID=mp1428-1_scaffold_128_RLX-incomp_Conol2-B-R223-Map5;Parent=ms1428_scaffold_128_RLX-incomp_Conol2-B-R223-Map5;Target=RLX-incomp_Conol2-B-R223-Map5 1 1225;Identity=97.2
##gff-version 3
##sequence-region scaffold_129 1 98560
scaffold_129	Conol1_TEannot3_REPET_TEs	match	7787	8427	0.0	+	.	ID=ms594_scaffold_129_DXX-MITE_Conol2-B-P25.15-Map3;Target=DXX-MITE_Conol2-B-P25.15-Map3 1 659;Identity=97.5
scaffold_129	Conol1_TEannot3_REPET_TEs	match_part	7787	8427	0.0	+	.	ID=mp594-1_scaffold_129_DXX-MITE_Conol2-B-P25.15-Map3;Parent=ms594_scaffold_129_DXX-MITE_Conol2-B-P25.15-Map3;Target=DXX-MITE_Conol2-B-P25.15-Map3 1 659;Identity=97.5
scaffold_129	Conol1_TEannot3_REPET_TEs	match	95672	95787	0.0	+	.	ID=ms595_scaffold_129_DXX-MITE_Conol2-B-P25.15-Map3;Target=DXX-MITE_Conol2-B-P25.15-Map3 543 658;Identity=64.9
scaffold_129	Conol1_TEannot3_REPET_TEs	match_part	95672	95787	0.0	+	.	ID=mp595-1_scaffold_129_DXX-MITE_Conol2-B-P25.15-Map3;Parent=ms595_scaffold_129_DXX-MITE_Conol2-B-P25.15-Map3;Target=DXX-MITE_Conol2-B-P25.15-Map3 543 658;Identity=64.9
scaffold_129	Conol1_TEannot3_REPET_TEs	match	24083	24602	0.0	+	.	ID=ms596_scaffold_129_DXX-MITE_Conol2-B-R229-Map5;Target=DXX-MITE_Conol2-B-R229-Map5 1 520;Identity=99.4
scaffold_129	Conol1_TEannot3_REPET_TEs	match_part	24083	24602	0.0	+	.	ID=mp596-1_scaffold_129_DXX-MITE_Conol2-B-R229-Map5;Parent=ms596_scaffold_129_DXX-MITE_Conol2-B-R229-Map5;Target=DXX-MITE_Conol2-B-R229-Map5 1 520;Identity=99.4
##gff-version 3
##sequence-region scaffold_12 1 378532
scaffold_12	Conol1_TEannot3_REPET_TEs	match	273243	273823	0.0	-	.	ID=ms178_scaffold_12_DXX-MITE_Conol2-B-R189-Map7;Target=DXX-MITE_Conol2-B-R189-Map7 2 523
scaffold_12	Conol1_TEannot3_REPET_TEs	match_part	273243	273296	0.0	-	.	ID=mp178-1_scaffold_12_DXX-MITE_Conol2-B-R189-Map7;Parent=ms178_scaffold_12_DXX-MITE_Conol2-B-R189-Map7;Target=DXX-MITE_Conol2-B-R189-Map7 470 523;Identity=94.4
scaffold_12	Conol1_TEannot3_REPET_TEs	match_part	273276	273574	0.0	-	.	ID=mp178-2_scaffold_12_DXX-MITE_Conol2-B-R189-Map7;Parent=ms178_scaffold_12_DXX-MITE_Conol2-B-R189-Map7;Target=DXX-MITE_Conol2-B-R189-Map7 133 449;Identity=78.5
scaffold_12	Conol1_TEannot3_REPET_TEs	match_part	273651	273823	0.0	-	.	ID=mp178-3_scaffold_12_DXX-MITE_Conol2-B-R189-Map7;Parent=ms178_scaffold_12_DXX-MITE_Conol2-B-R189-Map7;Target=DXX-MITE_Conol2-B-R189-Map7 2 165;Identity=90.1
scaffold_12	Conol1_TEannot3_REPET_TEs	match	258863	258932	0.0	+	.	ID=ms179_scaffold_12_RLX-incomp_Conol2-B-R345-Map3;Target=RLX-incomp_Conol2-B-R345-Map3 970 1047;Identity=78.4
scaffold_12	Conol1_TEannot3_REPET_TEs	match_part	258863	258932	0.0	+	.	ID=mp179-1_scaffold_12_RLX-incomp_Conol2-B-R345-Map3;Parent=ms179_scaffold_12_RLX-incomp_Conol2-B-R345-Map3;Target=RLX-incomp_Conol2-B-R345-Map3 970 1047;Identity=78.4
scaffold_12	Conol1_TEannot3_REPET_TEs	match	15496	16159	0.0	+	.	ID=ms1431_scaffold_12_DXX-MITE_Conol2-B-P25.15-Map3;Target=DXX-MITE_Conol2-B-P25.15-Map3 1 660;Identity=79.9
scaffold_12	Conol1_TEannot3_REPET_TEs	match_part	15496	16159	0.0	+	.	ID=mp1431-1_scaffold_12_DXX-MITE_Conol2-B-P25.15-Map3;Parent=ms1431_scaffold_12_DXX-MITE_Conol2-B-P25.15-Map3;Target=DXX-MITE_Conol2-B-P25.15-Map3 1 660;Identity=79.9
##gff-version 3
##sequence-region scaffold_130 1 98069
scaffold_130	Conol1_TEannot3_REPET_TEs	match	4948	5051	0.0	+	.	ID=ms608_scaffold_130_DXX-MITE_Conol2-B-P36.5-Map6;Target=DXX-MITE_Conol2-B-P36.5-Map6 1 114;Identity=71.0
scaffold_130	Conol1_TEannot3_REPET_TEs	match_part	4948	5051	0.0	+	.	ID=mp608-1_scaffold_130_DXX-MITE_Conol2-B-P36.5-Map6;Parent=ms608_scaffold_130_DXX-MITE_Conol2-B-P36.5-Map6;Target=DXX-MITE_Conol2-B-P36.5-Map6 1 114;Identity=71.0
scaffold_130	Conol1_TEannot3_REPET_TEs	match	21744	22649	0.0	+	.	ID=ms603_scaffold_130_DTX-incomp_Conol2-B-P28.12-Map9;Target=DTX-incomp_Conol2-B-P28.12-Map9 10 901;Identity=92.8
scaffold_130	Conol1_TEannot3_REPET_TEs	match_part	21744	22649	0.0	+	.	ID=mp603-1_scaffold_130_DTX-incomp_Conol2-B-P28.12-Map9;Parent=ms603_scaffold_130_DTX-incomp_Conol2-B-P28.12-Map9;Target=DTX-incomp_Conol2-B-P28.12-Map9 10 901;Identity=92.8
scaffold_130	Conol1_TEannot3_REPET_TEs	match	62469	62821	0.0	+	.	ID=ms604_scaffold_130_DXX-MITE_Conol2-B-P17.23-Map3;Target=DXX-MITE_Conol2-B-P17.23-Map3 66 413;Identity=75.5
scaffold_130	Conol1_TEannot3_REPET_TEs	match_part	62469	62821	0.0	+	.	ID=mp604-1_scaffold_130_DXX-MITE_Conol2-B-P17.23-Map3;Parent=ms604_scaffold_130_DXX-MITE_Conol2-B-P17.23-Map3;Target=DXX-MITE_Conol2-B-P17.23-Map3 66 413;Identity=75.5
scaffold_130	Conol1_TEannot3_REPET_TEs	match	54054	54527	0.0	-	.	ID=ms605_scaffold_130_DXX-MITE_Conol2-B-R189-Map7;Target=DXX-MITE_Conol2-B-R189-Map7 1 523
scaffold_130	Conol1_TEannot3_REPET_TEs	match_part	54054	54079	0.0	-	.	ID=mp605-1_scaffold_130_DXX-MITE_Conol2-B-R189-Map7;Parent=ms605_scaffold_130_DXX-MITE_Conol2-B-R189-Map7;Target=DXX-MITE_Conol2-B-R189-Map7 498 523;Identity=96.2
scaffold_130	Conol1_TEannot3_REPET_TEs	match_part	54083	54527	0.0	-	.	ID=mp605-2_scaffold_130_DXX-MITE_Conol2-B-R189-Map7;Parent=ms605_scaffold_130_DXX-MITE_Conol2-B-R189-Map7;Target=DXX-MITE_Conol2-B-R189-Map7 1 494;Identity=94.8
scaffold_130	Conol1_TEannot3_REPET_TEs	match	26765	27181	0.0	+	.	ID=ms606_scaffold_130_RLX-incomp_Conol2-B-R70-Map20;Target=RLX-incomp_Conol2-B-R70-Map20 8935 9355;Identity=97.4
scaffold_130	Conol1_TEannot3_REPET_TEs	match_part	26765	27181	0.0	+	.	ID=mp606-1_scaffold_130_RLX-incomp_Conol2-B-R70-Map20;Parent=ms606_scaffold_130_RLX-incomp_Conol2-B-R70-Map20;Target=RLX-incomp_Conol2-B-R70-Map20 8935 9355;Identity=97.4
scaffold_130	Conol1_TEannot3_REPET_TEs	match	27191	36679	0.0	+	.	ID=ms607_scaffold_130_RLX-incomp_Conol2-B-R70-Map20;Target=RLX-incomp_Conol2-B-R70-Map20 1 9355
scaffold_130	Conol1_TEannot3_REPET_TEs	match_part	27191	29923	0.0	+	.	ID=mp607-1_scaffold_130_RLX-incomp_Conol2-B-R70-Map20;Parent=ms607_scaffold_130_RLX-incomp_Conol2-B-R70-Map20;Target=RLX-incomp_Conol2-B-R70-Map20 1 2741;Identity=96.4
scaffold_130	Conol1_TEannot3_REPET_TEs	match_part	30135	30857	0.0	+	.	ID=mp607-2_scaffold_130_RLX-incomp_Conol2-B-R70-Map20;Parent=ms607_scaffold_130_RLX-incomp_Conol2-B-R70-Map20;Target=RLX-incomp_Conol2-B-R70-Map20 2735 3458;Identity=94.5
scaffold_130	Conol1_TEannot3_REPET_TEs	match_part	30864	36679	0.0	+	.	ID=mp607-3_scaffold_130_RLX-incomp_Conol2-B-R70-Map20;Parent=ms607_scaffold_130_RLX-incomp_Conol2-B-R70-Map20;Target=RLX-incomp_Conol2-B-R70-Map20 3531 9355;Identity=95.9
##gff-version 3
##sequence-region scaffold_131 1 97785
scaffold_131	Conol1_TEannot3_REPET_TEs	match	1	94	0.0	-	.	ID=ms1260_scaffold_131_RLX-comp_Conol2-B-R53-Map20_reversed;Target=RLX-comp_Conol2-B-R53-Map20_reversed 1 94;Identity=98.9
scaffold_131	Conol1_TEannot3_REPET_TEs	match_part	1	94	0.0	-	.	ID=mp1260-1_scaffold_131_RLX-comp_Conol2-B-R53-Map20_reversed;Parent=ms1260_scaffold_131_RLX-comp_Conol2-B-R53-Map20_reversed;Target=RLX-comp_Conol2-B-R53-Map20_reversed 1 94;Identity=98.9
scaffold_131	Conol1_TEannot3_REPET_TEs	match	1	94	0.0	-	.	ID=ms1261_scaffold_131_RLX-comp_Conol2-B-R53-Map20_reversed;Target=RLX-comp_Conol2-B-R53-Map20_reversed 5976 6069;Identity=98.9
scaffold_131	Conol1_TEannot3_REPET_TEs	match_part	1	94	0.0	-	.	ID=mp1261-1_scaffold_131_RLX-comp_Conol2-B-R53-Map20_reversed;Parent=ms1261_scaffold_131_RLX-comp_Conol2-B-R53-Map20_reversed;Target=RLX-comp_Conol2-B-R53-Map20_reversed 5976 6069;Identity=98.9
scaffold_131	Conol1_TEannot3_REPET_TEs	match	16477	17130	0.0	-	.	ID=ms1262_scaffold_131_DXX-MITE_Conol2-B-P25.15-Map3;Target=DXX-MITE_Conol2-B-P25.15-Map3 1 660;Identity=92.0
scaffold_131	Conol1_TEannot3_REPET_TEs	match_part	16477	17130	0.0	-	.	ID=mp1262-1_scaffold_131_DXX-MITE_Conol2-B-P25.15-Map3;Parent=ms1262_scaffold_131_DXX-MITE_Conol2-B-P25.15-Map3;Target=DXX-MITE_Conol2-B-P25.15-Map3 1 660;Identity=92.0
scaffold_131	Conol1_TEannot3_REPET_TEs	match	41156	41900	0.0	-	.	ID=ms856_scaffold_131_DXX-MITE_Conol2-B-G109-Map3;Target=DXX-MITE_Conol2-B-G109-Map3 1 618
scaffold_131	Conol1_TEannot3_REPET_TEs	match_part	41156	41385	0.0	-	.	ID=mp856-1_scaffold_131_DXX-MITE_Conol2-B-G109-Map3;Parent=ms856_scaffold_131_DXX-MITE_Conol2-B-G109-Map3;Target=DXX-MITE_Conol2-B-G109-Map3 390 618;Identity=76.7
scaffold_131	Conol1_TEannot3_REPET_TEs	match_part	41460	41900	0.0	-	.	ID=mp856-2_scaffold_131_DXX-MITE_Conol2-B-G109-Map3;Parent=ms856_scaffold_131_DXX-MITE_Conol2-B-G109-Map3;Target=DXX-MITE_Conol2-B-G109-Map3 1 387;Identity=69.7
scaffold_131	Conol1_TEannot3_REPET_TEs	match	96685	96790	0.0	-	.	ID=ms857_scaffold_131_DXX-MITE_Conol2-B-P36.5-Map6;Target=DXX-MITE_Conol2-B-P36.5-Map6 304 411;Identity=65.7
scaffold_131	Conol1_TEannot3_REPET_TEs	match_part	96685	96790	0.0	-	.	ID=mp857-1_scaffold_131_DXX-MITE_Conol2-B-P36.5-Map6;Parent=ms857_scaffold_131_DXX-MITE_Conol2-B-P36.5-Map6;Target=DXX-MITE_Conol2-B-P36.5-Map6 304 411;Identity=65.7
scaffold_131	Conol1_TEannot3_REPET_TEs	match	93174	93267	0.0	-	.	ID=ms858_scaffold_131_DXX-MITE_Conol2-B-P39.2-Map7;Target=DXX-MITE_Conol2-B-P39.2-Map7 307 402;Identity=68.4
scaffold_131	Conol1_TEannot3_REPET_TEs	match_part	93174	93267	0.0	-	.	ID=mp858-1_scaffold_131_DXX-MITE_Conol2-B-P39.2-Map7;Parent=ms858_scaffold_131_DXX-MITE_Conol2-B-P39.2-Map7;Target=DXX-MITE_Conol2-B-P39.2-Map7 307 402;Identity=68.4
scaffold_131	Conol1_TEannot3_REPET_TEs	match	97444	97785	0.0	+	.	ID=ms859_scaffold_131_RLX-comp_Conol2-B-R53-Map20_reversed;Target=RLX-comp_Conol2-B-R53-Map20_reversed 5981 6313;Identity=97.0
scaffold_131	Conol1_TEannot3_REPET_TEs	match_part	97444	97785	0.0	+	.	ID=mp859-1_scaffold_131_RLX-comp_Conol2-B-R53-Map20_reversed;Parent=ms859_scaffold_131_RLX-comp_Conol2-B-R53-Map20_reversed;Target=RLX-comp_Conol2-B-R53-Map20_reversed 5981 6313;Identity=97.0
scaffold_131	Conol1_TEannot3_REPET_TEs	match	97090	97443	0.0	+	.	ID=ms860_scaffold_131_RLX_Conol2-B-G22-Map20;Target=RLX_Conol2-B-G22-Map20 4 360;Identity=99.1
scaffold_131	Conol1_TEannot3_REPET_TEs	match_part	97090	97443	0.0	+	.	ID=mp860-1_scaffold_131_RLX_Conol2-B-G22-Map20;Parent=ms860_scaffold_131_RLX_Conol2-B-G22-Map20;Target=RLX_Conol2-B-G22-Map20 4 360;Identity=99.1
##gff-version 3
##sequence-region scaffold_132 1 96902
scaffold_132	Conol1_TEannot3_REPET_TEs	match	12605	13981	0.0	-	.	ID=ms609_scaffold_132_DTX-incomp_Conol2-B-R354-Map5_reversed;Target=DTX-incomp_Conol2-B-R354-Map5_reversed 368 1750;Identity=75.4
scaffold_132	Conol1_TEannot3_REPET_TEs	match_part	12605	13981	0.0	-	.	ID=mp609-1_scaffold_132_DTX-incomp_Conol2-B-R354-Map5_reversed;Parent=ms609_scaffold_132_DTX-incomp_Conol2-B-R354-Map5_reversed;Target=DTX-incomp_Conol2-B-R354-Map5_reversed 368 1750;Identity=75.4
scaffold_132	Conol1_TEannot3_REPET_TEs	match	96812	96902	0.0	-	.	ID=ms610_scaffold_132_DXX-MITE_Conol2-B-P0.27-Map7;Target=DXX-MITE_Conol2-B-P0.27-Map7 564 654;Identity=97.8
scaffold_132	Conol1_TEannot3_REPET_TEs	match_part	96812	96902	0.0	-	.	ID=mp610-1_scaffold_132_DXX-MITE_Conol2-B-P0.27-Map7;Parent=ms610_scaffold_132_DXX-MITE_Conol2-B-P0.27-Map7;Target=DXX-MITE_Conol2-B-P0.27-Map7 564 654;Identity=97.8
##gff-version 3
##sequence-region scaffold_133 1 94991
scaffold_133	Conol1_TEannot3_REPET_TEs	match	15790	16035	0.0	+	.	ID=ms621_scaffold_133_RLX-incomp_Conol2-B-R70-Map20;Target=RLX-incomp_Conol2-B-R70-Map20 1637 1855;Identity=76.2
scaffold_133	Conol1_TEannot3_REPET_TEs	match_part	15790	16035	0.0	+	.	ID=mp621-1_scaffold_133_RLX-incomp_Conol2-B-R70-Map20;Parent=ms621_scaffold_133_RLX-incomp_Conol2-B-R70-Map20;Target=RLX-incomp_Conol2-B-R70-Map20 1637 1855;Identity=76.2
scaffold_133	Conol1_TEannot3_REPET_TEs	match	20379	20446	0.0	+	.	ID=ms622_scaffold_133_RLX-incomp_Conol2-B-R70-Map20;Target=RLX-incomp_Conol2-B-R70-Map20 4869 4941;Identity=79.1
scaffold_133	Conol1_TEannot3_REPET_TEs	match_part	20379	20446	0.0	+	.	ID=mp622-1_scaffold_133_RLX-incomp_Conol2-B-R70-Map20;Parent=ms622_scaffold_133_RLX-incomp_Conol2-B-R70-Map20;Target=RLX-incomp_Conol2-B-R70-Map20 4869 4941;Identity=79.1
scaffold_133	Conol1_TEannot3_REPET_TEs	match	47153	47291	0.0	+	.	ID=ms623_scaffold_133_RLX-incomp_Conol2-B-R70-Map20;Target=RLX-incomp_Conol2-B-R70-Map20 6882 7017;Identity=82.4
scaffold_133	Conol1_TEannot3_REPET_TEs	match_part	47153	47291	0.0	+	.	ID=mp623-1_scaffold_133_RLX-incomp_Conol2-B-R70-Map20;Parent=ms623_scaffold_133_RLX-incomp_Conol2-B-R70-Map20;Target=RLX-incomp_Conol2-B-R70-Map20 6882 7017;Identity=82.4
scaffold_133	Conol1_TEannot3_REPET_TEs	match	40041	40098	0.0	-	.	ID=ms624_scaffold_133_DXX-MITE_Conol2-B-G109-Map3;Target=DXX-MITE_Conol2-B-G109-Map3 561 618;Identity=79.3
scaffold_133	Conol1_TEannot3_REPET_TEs	match_part	40041	40098	0.0	-	.	ID=mp624-1_scaffold_133_DXX-MITE_Conol2-B-G109-Map3;Parent=ms624_scaffold_133_DXX-MITE_Conol2-B-G109-Map3;Target=DXX-MITE_Conol2-B-G109-Map3 561 618;Identity=79.3
scaffold_133	Conol1_TEannot3_REPET_TEs	match	15522	15727	0.0	-	.	ID=ms625_scaffold_133_RIX-incomp_Conol2-B-P40.1-Map3;Target=RIX-incomp_Conol2-B-P40.1-Map3 889 1095;Identity=77.5
scaffold_133	Conol1_TEannot3_REPET_TEs	match_part	15522	15727	0.0	-	.	ID=mp625-1_scaffold_133_RIX-incomp_Conol2-B-P40.1-Map3;Parent=ms625_scaffold_133_RIX-incomp_Conol2-B-P40.1-Map3;Target=RIX-incomp_Conol2-B-P40.1-Map3 889 1095;Identity=77.5
scaffold_133	Conol1_TEannot3_REPET_TEs	match	21592	21690	0.0	-	.	ID=ms626_scaffold_133_RIX-incomp_Conol2-B-P40.1-Map3;Target=RIX-incomp_Conol2-B-P40.1-Map3 3 101;Identity=86.7
scaffold_133	Conol1_TEannot3_REPET_TEs	match_part	21592	21690	0.0	-	.	ID=mp626-1_scaffold_133_RIX-incomp_Conol2-B-P40.1-Map3;Parent=ms626_scaffold_133_RIX-incomp_Conol2-B-P40.1-Map3;Target=RIX-incomp_Conol2-B-P40.1-Map3 3 101;Identity=86.7
##gff-version 3
##sequence-region scaffold_135 1 92014
scaffold_135	Conol1_TEannot3_REPET_TEs	match	36478	36511	0.0	-	.	ID=ms656_scaffold_135_DTX-incomp_Conol2-B-R248-Map3;Target=DTX-incomp_Conol2-B-R248-Map3 1386 1421;Identity=74.7
scaffold_135	Conol1_TEannot3_REPET_TEs	match_part	36478	36511	0.0	-	.	ID=mp656-1_scaffold_135_DTX-incomp_Conol2-B-R248-Map3;Parent=ms656_scaffold_135_DTX-incomp_Conol2-B-R248-Map3;Target=DTX-incomp_Conol2-B-R248-Map3 1386 1421;Identity=74.7
scaffold_135	Conol1_TEannot3_REPET_TEs	match	37812	37954	0.0	-	.	ID=ms657_scaffold_135_DTX-incomp_Conol2-B-R248-Map3;Target=DTX-incomp_Conol2-B-R248-Map3 445 587;Identity=79.1
scaffold_135	Conol1_TEannot3_REPET_TEs	match_part	37812	37954	0.0	-	.	ID=mp657-1_scaffold_135_DTX-incomp_Conol2-B-R248-Map3;Parent=ms657_scaffold_135_DTX-incomp_Conol2-B-R248-Map3;Target=DTX-incomp_Conol2-B-R248-Map3 445 587;Identity=79.1
scaffold_135	Conol1_TEannot3_REPET_TEs	match	37504	37563	0.0	+	.	ID=ms658_scaffold_135_DTX-incomp_Conol2-B-R354-Map5_reversed;Target=DTX-incomp_Conol2-B-R354-Map5_reversed 1603 1662;Identity=71.7
scaffold_135	Conol1_TEannot3_REPET_TEs	match_part	37504	37563	0.0	+	.	ID=mp658-1_scaffold_135_DTX-incomp_Conol2-B-R354-Map5_reversed;Parent=ms658_scaffold_135_DTX-incomp_Conol2-B-R354-Map5_reversed;Target=DTX-incomp_Conol2-B-R354-Map5_reversed 1603 1662;Identity=71.7
scaffold_135	Conol1_TEannot3_REPET_TEs	match	36512	36905	0.0	+	.	ID=ms655_scaffold_135_DTX-incomp_Conol2-B-G23-Map3_reversed;Target=DTX-incomp_Conol2-B-G23-Map3_reversed 407 799;Identity=70.2
scaffold_135	Conol1_TEannot3_REPET_TEs	match_part	36512	36905	0.0	+	.	ID=mp655-1_scaffold_135_DTX-incomp_Conol2-B-G23-Map3_reversed;Parent=ms655_scaffold_135_DTX-incomp_Conol2-B-G23-Map3_reversed;Target=DTX-incomp_Conol2-B-G23-Map3_reversed 407 799;Identity=70.2
##gff-version 3
##sequence-region scaffold_136 1 91892
scaffold_136	Conol1_TEannot3_REPET_TEs	match	1	79	0.0	-	.	ID=ms659_scaffold_136_DXX-MITE_Conol2-B-P25.15-Map3;Target=DXX-MITE_Conol2-B-P25.15-Map3 1 79;Identity=96.2
scaffold_136	Conol1_TEannot3_REPET_TEs	match_part	1	79	0.0	-	.	ID=mp659-1_scaffold_136_DXX-MITE_Conol2-B-P25.15-Map3;Parent=ms659_scaffold_136_DXX-MITE_Conol2-B-P25.15-Map3;Target=DXX-MITE_Conol2-B-P25.15-Map3 1 79;Identity=96.2
##gff-version 3
##sequence-region scaffold_137 1 91690
scaffold_137	Conol1_TEannot3_REPET_TEs	match	61938	62590	0.0	+	.	ID=ms664_scaffold_137_DXX-MITE_Conol2-B-P0.27-Map7;Target=DXX-MITE_Conol2-B-P0.27-Map7 1 654;Identity=99.7
scaffold_137	Conol1_TEannot3_REPET_TEs	match_part	61938	62590	0.0	+	.	ID=mp664-1_scaffold_137_DXX-MITE_Conol2-B-P0.27-Map7;Parent=ms664_scaffold_137_DXX-MITE_Conol2-B-P0.27-Map7;Target=DXX-MITE_Conol2-B-P0.27-Map7 1 654;Identity=99.7
scaffold_137	Conol1_TEannot3_REPET_TEs	match	84971	85105	0.0	+	.	ID=ms662_scaffold_137_DTX-incomp_Conol2-B-G29-Map3;Target=DTX-incomp_Conol2-B-G29-Map3 1 134;Identity=76.4
scaffold_137	Conol1_TEannot3_REPET_TEs	match_part	84971	85105	0.0	+	.	ID=mp662-1_scaffold_137_DTX-incomp_Conol2-B-G29-Map3;Parent=ms662_scaffold_137_DTX-incomp_Conol2-B-G29-Map3;Target=DTX-incomp_Conol2-B-G29-Map3 1 134;Identity=76.4
scaffold_137	Conol1_TEannot3_REPET_TEs	match	91227	91301	0.0	+	.	ID=ms663_scaffold_137_DTX-incomp_Conol2-B-G29-Map3;Target=DTX-incomp_Conol2-B-G29-Map3 831 903;Identity=80.3
scaffold_137	Conol1_TEannot3_REPET_TEs	match_part	91227	91301	0.0	+	.	ID=mp663-1_scaffold_137_DTX-incomp_Conol2-B-G29-Map3;Parent=ms663_scaffold_137_DTX-incomp_Conol2-B-G29-Map3;Target=DTX-incomp_Conol2-B-G29-Map3 831 903;Identity=80.3
##gff-version 3
##sequence-region scaffold_138 1 91365
scaffold_138	Conol1_TEannot3_REPET_TEs	match	1	340	0.0	+	.	ID=ms1237_scaffold_138_DXX-MITE_Conol2-B-R189-Map7;Target=DXX-MITE_Conol2-B-R189-Map7 111 450;Identity=99.7
scaffold_138	Conol1_TEannot3_REPET_TEs	match_part	1	340	0.0	+	.	ID=mp1237-1_scaffold_138_DXX-MITE_Conol2-B-R189-Map7;Parent=ms1237_scaffold_138_DXX-MITE_Conol2-B-R189-Map7;Target=DXX-MITE_Conol2-B-R189-Map7 111 450;Identity=99.7
scaffold_138	Conol1_TEannot3_REPET_TEs	match	8103	8177	0.0	+	.	ID=ms1238_scaffold_138_DXX-MITE_Conol2-B-R189-Map7;Target=DXX-MITE_Conol2-B-R189-Map7 449 523;Identity=98.7
scaffold_138	Conol1_TEannot3_REPET_TEs	match_part	8103	8177	0.0	+	.	ID=mp1238-1_scaffold_138_DXX-MITE_Conol2-B-R189-Map7;Parent=ms1238_scaffold_138_DXX-MITE_Conol2-B-R189-Map7;Target=DXX-MITE_Conol2-B-R189-Map7 449 523;Identity=98.7
##gff-version 3
##sequence-region scaffold_139 1 91321
scaffold_139	Conol1_TEannot3_REPET_TEs	match	90937	91321	0.0	+	.	ID=ms665_scaffold_139_DXX-MITE_Conol2-B-R229-Map5;Target=DXX-MITE_Conol2-B-R229-Map5 1 385;Identity=99.0
scaffold_139	Conol1_TEannot3_REPET_TEs	match_part	90937	91321	0.0	+	.	ID=mp665-1_scaffold_139_DXX-MITE_Conol2-B-R229-Map5;Parent=ms665_scaffold_139_DXX-MITE_Conol2-B-R229-Map5;Target=DXX-MITE_Conol2-B-R229-Map5 1 385;Identity=99.0
##gff-version 3
##sequence-region scaffold_13 1 367039
scaffold_13	Conol1_TEannot3_REPET_TEs	match	8365	9025	0.0	+	.	ID=ms499_scaffold_13_noCat_Conol2-B-G18-Map15;Target=noCat_Conol2-B-G18-Map15 1 692;Identity=99.1
scaffold_13	Conol1_TEannot3_REPET_TEs	match_part	8365	9025	0.0	+	.	ID=mp499-1_scaffold_13_noCat_Conol2-B-G18-Map15;Parent=ms499_scaffold_13_noCat_Conol2-B-G18-Map15;Target=noCat_Conol2-B-G18-Map15 1 692;Identity=99.1
scaffold_13	Conol1_TEannot3_REPET_TEs	match	22951	22987	0.0	+	.	ID=ms500_scaffold_13_DTX-comp_Conol2-B-R239-Map8;Target=DTX-comp_Conol2-B-R239-Map8 327 364;Identity=84.2
scaffold_13	Conol1_TEannot3_REPET_TEs	match_part	22951	22987	0.0	+	.	ID=mp500-1_scaffold_13_DTX-comp_Conol2-B-R239-Map8;Parent=ms500_scaffold_13_DTX-comp_Conol2-B-R239-Map8;Target=DTX-comp_Conol2-B-R239-Map8 327 364;Identity=84.2
scaffold_13	Conol1_TEannot3_REPET_TEs	match	124625	124715	0.0	+	.	ID=ms1429_scaffold_13_RIX-incomp_Conol2-B-R14-Map4;Target=RIX-incomp_Conol2-B-R14-Map4 3 94;Identity=74.5
scaffold_13	Conol1_TEannot3_REPET_TEs	match_part	124625	124715	0.0	+	.	ID=mp1429-1_scaffold_13_RIX-incomp_Conol2-B-R14-Map4;Parent=ms1429_scaffold_13_RIX-incomp_Conol2-B-R14-Map4;Target=RIX-incomp_Conol2-B-R14-Map4 3 94;Identity=74.5
##gff-version 3
##sequence-region scaffold_141 1 90725
scaffold_141	Conol1_TEannot3_REPET_TEs	match	62319	62390	0.0	+	.	ID=ms672_scaffold_141_DXX-MITE_Conol2-B-P27.13-Map6;Target=DXX-MITE_Conol2-B-P27.13-Map6 447 518;Identity=74.3
scaffold_141	Conol1_TEannot3_REPET_TEs	match_part	62319	62390	0.0	+	.	ID=mp672-1_scaffold_141_DXX-MITE_Conol2-B-P27.13-Map6;Parent=ms672_scaffold_141_DXX-MITE_Conol2-B-P27.13-Map6;Target=DXX-MITE_Conol2-B-P27.13-Map6 447 518;Identity=74.3
scaffold_141	Conol1_TEannot3_REPET_TEs	match	57563	58221	0.0	-	.	ID=ms666_scaffold_141_DXX-MITE_Conol2-B-P25.15-Map3;Target=DXX-MITE_Conol2-B-P25.15-Map3 2 656;Identity=81.6
scaffold_141	Conol1_TEannot3_REPET_TEs	match_part	57563	58221	0.0	-	.	ID=mp666-1_scaffold_141_DXX-MITE_Conol2-B-P25.15-Map3;Parent=ms666_scaffold_141_DXX-MITE_Conol2-B-P25.15-Map3;Target=DXX-MITE_Conol2-B-P25.15-Map3 2 656;Identity=81.6
scaffold_141	Conol1_TEannot3_REPET_TEs	match	60845	60958	0.0	-	.	ID=ms667_scaffold_141_DXX-MITE_Conol2-B-P25.15-Map3;Target=DXX-MITE_Conol2-B-P25.15-Map3 542 655;Identity=67.8
scaffold_141	Conol1_TEannot3_REPET_TEs	match_part	60845	60958	0.0	-	.	ID=mp667-1_scaffold_141_DXX-MITE_Conol2-B-P25.15-Map3;Parent=ms667_scaffold_141_DXX-MITE_Conol2-B-P25.15-Map3;Target=DXX-MITE_Conol2-B-P25.15-Map3 542 655;Identity=67.8
scaffold_141	Conol1_TEannot3_REPET_TEs	match	51941	52768	0.0	-	.	ID=ms668_scaffold_141_DXX-MITE_Conol2-B-G109-Map3;Target=DXX-MITE_Conol2-B-G109-Map3 1 616
scaffold_141	Conol1_TEannot3_REPET_TEs	match_part	51941	52170	0.0	-	.	ID=mp668-1_scaffold_141_DXX-MITE_Conol2-B-G109-Map3;Parent=ms668_scaffold_141_DXX-MITE_Conol2-B-G109-Map3;Target=DXX-MITE_Conol2-B-G109-Map3 384 616;Identity=70.9
scaffold_141	Conol1_TEannot3_REPET_TEs	match_part	52375	52768	0.0	-	.	ID=mp668-2_scaffold_141_DXX-MITE_Conol2-B-G109-Map3;Parent=ms668_scaffold_141_DXX-MITE_Conol2-B-G109-Map3;Target=DXX-MITE_Conol2-B-G109-Map3 1 379;Identity=64.1
scaffold_141	Conol1_TEannot3_REPET_TEs	match	86669	86879	0.0	+	.	ID=ms669_scaffold_141_DXX-MITE_Conol2-B-P36.5-Map6;Target=DXX-MITE_Conol2-B-P36.5-Map6 68 260;Identity=76.9
scaffold_141	Conol1_TEannot3_REPET_TEs	match_part	86669	86879	0.0	+	.	ID=mp669-1_scaffold_141_DXX-MITE_Conol2-B-P36.5-Map6;Parent=ms669_scaffold_141_DXX-MITE_Conol2-B-P36.5-Map6;Target=DXX-MITE_Conol2-B-P36.5-Map6 68 260;Identity=76.9
scaffold_141	Conol1_TEannot3_REPET_TEs	match	86881	87349	0.0	-	.	ID=ms670_scaffold_141_RLX_Conol2-B-G22-Map20;Target=RLX_Conol2-B-G22-Map20 12 485;Identity=97.9
scaffold_141	Conol1_TEannot3_REPET_TEs	match_part	86881	87349	0.0	-	.	ID=mp670-1_scaffold_141_RLX_Conol2-B-G22-Map20;Parent=ms670_scaffold_141_RLX_Conol2-B-G22-Map20;Target=RLX_Conol2-B-G22-Map20 12 485;Identity=97.9
scaffold_141	Conol1_TEannot3_REPET_TEs	match	87350	90722	0.0	-	.	ID=ms671_scaffold_141_RXX_Conol2-B-R329-Map4;Target=RXX_Conol2-B-R329-Map4 1 3240
scaffold_141	Conol1_TEannot3_REPET_TEs	match_part	87350	88442	0.0	-	.	ID=mp671-1_scaffold_141_RXX_Conol2-B-R329-Map4;Parent=ms671_scaffold_141_RXX_Conol2-B-R329-Map4;Target=RXX_Conol2-B-R329-Map4 2148 3240;Identity=98.6
scaffold_141	Conol1_TEannot3_REPET_TEs	match_part	88568	90722	0.0	-	.	ID=mp671-2_scaffold_141_RXX_Conol2-B-R329-Map4;Parent=ms671_scaffold_141_RXX_Conol2-B-R329-Map4;Target=RXX_Conol2-B-R329-Map4 1 2147;Identity=96.8
##gff-version 3
##sequence-region scaffold_143 1 88780
scaffold_143	Conol1_TEannot3_REPET_TEs	match	70655	70978	0.0	+	.	ID=ms677_scaffold_143_RIX-incomp_Conol2-B-R14-Map4;Target=RIX-incomp_Conol2-B-R14-Map4 390 716;Identity=74.8
scaffold_143	Conol1_TEannot3_REPET_TEs	match_part	70655	70978	0.0	+	.	ID=mp677-1_scaffold_143_RIX-incomp_Conol2-B-R14-Map4;Parent=ms677_scaffold_143_RIX-incomp_Conol2-B-R14-Map4;Target=RIX-incomp_Conol2-B-R14-Map4 390 716;Identity=74.8
scaffold_143	Conol1_TEannot3_REPET_TEs	match	19934	20310	0.0	-	.	ID=ms678_scaffold_143_RLX-incomp_Conol2-B-R175-Map3_reversed;Target=RLX-incomp_Conol2-B-R175-Map3_reversed 3845 4667
scaffold_143	Conol1_TEannot3_REPET_TEs	match_part	19934	20114	0.0	-	.	ID=mp678-1_scaffold_143_RLX-incomp_Conol2-B-R175-Map3_reversed;Parent=ms678_scaffold_143_RLX-incomp_Conol2-B-R175-Map3_reversed;Target=RLX-incomp_Conol2-B-R175-Map3_reversed 4494 4667;Identity=85.6
scaffold_143	Conol1_TEannot3_REPET_TEs	match_part	20182	20310	0.0	-	.	ID=mp678-2_scaffold_143_RLX-incomp_Conol2-B-R175-Map3_reversed;Parent=ms678_scaffold_143_RLX-incomp_Conol2-B-R175-Map3_reversed;Target=RLX-incomp_Conol2-B-R175-Map3_reversed 3845 4000;Identity=86.3
##gff-version 3
##sequence-region scaffold_144 1 88748
scaffold_144	Conol1_TEannot3_REPET_TEs	match	73373	75000	0.0	+	.	ID=ms679_scaffold_144_DTX-comp_Conol2-B-R239-Map8;Target=DTX-comp_Conol2-B-R239-Map8 1 1628;Identity=98.0
scaffold_144	Conol1_TEannot3_REPET_TEs	match_part	73373	75000	0.0	+	.	ID=mp679-1_scaffold_144_DTX-comp_Conol2-B-R239-Map8;Parent=ms679_scaffold_144_DTX-comp_Conol2-B-R239-Map8;Target=DTX-comp_Conol2-B-R239-Map8 1 1628;Identity=98.0
##gff-version 3
##sequence-region scaffold_146 1 87130
scaffold_146	Conol1_TEannot3_REPET_TEs	match	73057	73787	0.0	-	.	ID=ms861_scaffold_146_DXX-MITE_Conol2-B-R189-Map7;Target=DXX-MITE_Conol2-B-R189-Map7 1 522
scaffold_146	Conol1_TEannot3_REPET_TEs	match_part	73057	73305	0.0	-	.	ID=mp861-1_scaffold_146_DXX-MITE_Conol2-B-R189-Map7;Parent=ms861_scaffold_146_DXX-MITE_Conol2-B-R189-Map7;Target=DXX-MITE_Conol2-B-R189-Map7 263 522;Identity=80.0
scaffold_146	Conol1_TEannot3_REPET_TEs	match_part	73685	73787	0.0	-	.	ID=mp861-2_scaffold_146_DXX-MITE_Conol2-B-R189-Map7;Parent=ms861_scaffold_146_DXX-MITE_Conol2-B-R189-Map7;Target=DXX-MITE_Conol2-B-R189-Map7 1 116;Identity=81.4
scaffold_146	Conol1_TEannot3_REPET_TEs	match	87072	87130	0.0	-	.	ID=ms862_scaffold_146_DXX-MITE_Conol2-B-R17-Map6;Target=DXX-MITE_Conol2-B-R17-Map6 527 585;Identity=100.0
scaffold_146	Conol1_TEannot3_REPET_TEs	match_part	87072	87130	0.0	-	.	ID=mp862-1_scaffold_146_DXX-MITE_Conol2-B-R17-Map6;Parent=ms862_scaffold_146_DXX-MITE_Conol2-B-R17-Map6;Target=DXX-MITE_Conol2-B-R17-Map6 527 585;Identity=100.0
##gff-version 3
##sequence-region scaffold_147 1 86926
scaffold_147	Conol1_TEannot3_REPET_TEs	match	85814	86926	0.0	-	.	ID=ms684_scaffold_147_RLX-incomp_Conol2-B-R223-Map5;Target=RLX-incomp_Conol2-B-R223-Map5 112 1225;Identity=97.3
scaffold_147	Conol1_TEannot3_REPET_TEs	match_part	85814	86926	0.0	-	.	ID=mp684-1_scaffold_147_RLX-incomp_Conol2-B-R223-Map5;Parent=ms684_scaffold_147_RLX-incomp_Conol2-B-R223-Map5;Target=RLX-incomp_Conol2-B-R223-Map5 112 1225;Identity=97.3
scaffold_147	Conol1_TEannot3_REPET_TEs	match	85350	85813	0.0	+	.	ID=ms685_scaffold_147_RLX_Conol2-B-G22-Map20;Target=RLX_Conol2-B-G22-Map20 13 482;Identity=98.6
scaffold_147	Conol1_TEannot3_REPET_TEs	match_part	85350	85813	0.0	+	.	ID=mp685-1_scaffold_147_RLX_Conol2-B-G22-Map20;Parent=ms685_scaffold_147_RLX_Conol2-B-G22-Map20;Target=RLX_Conol2-B-G22-Map20 13 482;Identity=98.6
##gff-version 3
##sequence-region scaffold_148 1 86418
scaffold_148	Conol1_TEannot3_REPET_TEs	match	1	55	0.0	+	.	ID=ms687_scaffold_148_RLX-incomp_Conol2-B-R345-Map3;Target=RLX-incomp_Conol2-B-R345-Map3 2055 2109;Identity=100.0
scaffold_148	Conol1_TEannot3_REPET_TEs	match_part	1	55	0.0	+	.	ID=mp687-1_scaffold_148_RLX-incomp_Conol2-B-R345-Map3;Parent=ms687_scaffold_148_RLX-incomp_Conol2-B-R345-Map3;Target=RLX-incomp_Conol2-B-R345-Map3 2055 2109;Identity=100.0
##gff-version 3
##sequence-region scaffold_149 1 84553
scaffold_149	Conol1_TEannot3_REPET_TEs	match	47790	48616	0.0	+	.	ID=ms688_scaffold_149_DXX-MITE_Conol2-B-P36.5-Map6;Target=DXX-MITE_Conol2-B-P36.5-Map6 3 416
scaffold_149	Conol1_TEannot3_REPET_TEs	match_part	47790	47984	0.0	+	.	ID=mp688-1_scaffold_149_DXX-MITE_Conol2-B-P36.5-Map6;Parent=ms688_scaffold_149_DXX-MITE_Conol2-B-P36.5-Map6;Target=DXX-MITE_Conol2-B-P36.5-Map6 3 217;Identity=73.7
scaffold_149	Conol1_TEannot3_REPET_TEs	match_part	48503	48616	0.0	+	.	ID=mp688-2_scaffold_149_DXX-MITE_Conol2-B-P36.5-Map6;Parent=ms688_scaffold_149_DXX-MITE_Conol2-B-P36.5-Map6;Target=DXX-MITE_Conol2-B-P36.5-Map6 308 416;Identity=83.5
##gff-version 3
##sequence-region scaffold_14 1 325253
scaffold_14	Conol1_TEannot3_REPET_TEs	match	77469	77619	0.0	+	.	ID=ms1388_scaffold_14_DXX-MITE_Conol2-B-R17-Map6;Target=DXX-MITE_Conol2-B-R17-Map6 451 586;Identity=94.8
scaffold_14	Conol1_TEannot3_REPET_TEs	match_part	77469	77619	0.0	+	.	ID=mp1388-1_scaffold_14_DXX-MITE_Conol2-B-R17-Map6;Parent=ms1388_scaffold_14_DXX-MITE_Conol2-B-R17-Map6;Target=DXX-MITE_Conol2-B-R17-Map6 451 586;Identity=94.8
##gff-version 3
##sequence-region scaffold_150 1 84275
scaffold_150	Conol1_TEannot3_REPET_TEs	match	83838	84275	0.0	+	.	ID=ms689_scaffold_150_DTX-incomp_Conol2-B-R171-Map5;Target=DTX-incomp_Conol2-B-R171-Map5 1 434;Identity=99.5
scaffold_150	Conol1_TEannot3_REPET_TEs	match_part	83838	84275	0.0	+	.	ID=mp689-1_scaffold_150_DTX-incomp_Conol2-B-R171-Map5;Parent=ms689_scaffold_150_DTX-incomp_Conol2-B-R171-Map5;Target=DTX-incomp_Conol2-B-R171-Map5 1 434;Identity=99.5
##gff-version 3
##sequence-region scaffold_151 1 84103
scaffold_151	Conol1_TEannot3_REPET_TEs	match	35493	36112	0.0	+	.	ID=ms691_scaffold_151_RIX-incomp_Conol2-B-R14-Map4;Target=RIX-incomp_Conol2-B-R14-Map4 9 738
scaffold_151	Conol1_TEannot3_REPET_TEs	match_part	35493	35700	0.0	+	.	ID=mp691-1_scaffold_151_RIX-incomp_Conol2-B-R14-Map4;Parent=ms691_scaffold_151_RIX-incomp_Conol2-B-R14-Map4;Target=RIX-incomp_Conol2-B-R14-Map4 9 243;Identity=82.6
scaffold_151	Conol1_TEannot3_REPET_TEs	match_part	35706	36112	0.0	+	.	ID=mp691-2_scaffold_151_RIX-incomp_Conol2-B-R14-Map4;Parent=ms691_scaffold_151_RIX-incomp_Conol2-B-R14-Map4;Target=RIX-incomp_Conol2-B-R14-Map4 311 738;Identity=87.7
scaffold_151	Conol1_TEannot3_REPET_TEs	match	69505	69769	0.0	+	.	ID=ms692_scaffold_151_DXX-MITE_Conol2-B-P34.7-Map5;Target=DXX-MITE_Conol2-B-P34.7-Map5 405 667;Identity=76.5
scaffold_151	Conol1_TEannot3_REPET_TEs	match_part	69505	69769	0.0	+	.	ID=mp692-1_scaffold_151_DXX-MITE_Conol2-B-P34.7-Map5;Parent=ms692_scaffold_151_DXX-MITE_Conol2-B-P34.7-Map5;Target=DXX-MITE_Conol2-B-P34.7-Map5 405 667;Identity=76.5
##gff-version 3
##sequence-region scaffold_153 1 82633
scaffold_153	Conol1_TEannot3_REPET_TEs	match	46203	46689	0.0	+	.	ID=ms693_scaffold_153_DTX-incomp_Conol2-B-R248-Map3;Target=DTX-incomp_Conol2-B-R248-Map3 281 777;Identity=69.7
scaffold_153	Conol1_TEannot3_REPET_TEs	match_part	46203	46689	0.0	+	.	ID=mp693-1_scaffold_153_DTX-incomp_Conol2-B-R248-Map3;Parent=ms693_scaffold_153_DTX-incomp_Conol2-B-R248-Map3;Target=DTX-incomp_Conol2-B-R248-Map3 281 777;Identity=69.7
scaffold_153	Conol1_TEannot3_REPET_TEs	match	52460	53019	0.0	+	.	ID=ms694_scaffold_153_DTX-incomp_Conol2-B-R248-Map3;Target=DTX-incomp_Conol2-B-R248-Map3 467 774
scaffold_153	Conol1_TEannot3_REPET_TEs	match_part	52460	52591	0.0	+	.	ID=mp694-1_scaffold_153_DTX-incomp_Conol2-B-R248-Map3;Parent=ms694_scaffold_153_DTX-incomp_Conol2-B-R248-Map3;Target=DTX-incomp_Conol2-B-R248-Map3 467 595;Identity=79.7
scaffold_153	Conol1_TEannot3_REPET_TEs	match_part	52813	53019	0.0	+	.	ID=mp694-2_scaffold_153_DTX-incomp_Conol2-B-R248-Map3;Parent=ms694_scaffold_153_DTX-incomp_Conol2-B-R248-Map3;Target=DTX-incomp_Conol2-B-R248-Map3 568 774;Identity=64.1
scaffold_153	Conol1_TEannot3_REPET_TEs	match	60243	60745	0.0	+	.	ID=ms695_scaffold_153_DTX-incomp_Conol2-B-R248-Map3;Target=DTX-incomp_Conol2-B-R248-Map3 263 777;Identity=67.6
scaffold_153	Conol1_TEannot3_REPET_TEs	match_part	60243	60745	0.0	+	.	ID=mp695-1_scaffold_153_DTX-incomp_Conol2-B-R248-Map3;Parent=ms695_scaffold_153_DTX-incomp_Conol2-B-R248-Map3;Target=DTX-incomp_Conol2-B-R248-Map3 263 777;Identity=67.6
scaffold_153	Conol1_TEannot3_REPET_TEs	match	46849	48016	0.0	-	.	ID=ms696_scaffold_153_DTX-incomp_Conol2-B-R354-Map5_reversed;Target=DTX-incomp_Conol2-B-R354-Map5_reversed 525 1690
scaffold_153	Conol1_TEannot3_REPET_TEs	match_part	46849	46936	0.0	-	.	ID=mp696-1_scaffold_153_DTX-incomp_Conol2-B-R354-Map5_reversed;Parent=ms696_scaffold_153_DTX-incomp_Conol2-B-R354-Map5_reversed;Target=DTX-incomp_Conol2-B-R354-Map5_reversed 1603 1690;Identity=67.0
scaffold_153	Conol1_TEannot3_REPET_TEs	match_part	47226	48016	0.0	-	.	ID=mp696-2_scaffold_153_DTX-incomp_Conol2-B-R354-Map5_reversed;Parent=ms696_scaffold_153_DTX-incomp_Conol2-B-R354-Map5_reversed;Target=DTX-incomp_Conol2-B-R354-Map5_reversed 525 1317;Identity=69.4
scaffold_153	Conol1_TEannot3_REPET_TEs	match	53635	54339	0.0	-	.	ID=ms697_scaffold_153_DTX-incomp_Conol2-B-R354-Map5_reversed;Target=DTX-incomp_Conol2-B-R354-Map5_reversed 524 1230;Identity=72.7
scaffold_153	Conol1_TEannot3_REPET_TEs	match_part	53635	54339	0.0	-	.	ID=mp697-1_scaffold_153_DTX-incomp_Conol2-B-R354-Map5_reversed;Parent=ms697_scaffold_153_DTX-incomp_Conol2-B-R354-Map5_reversed;Target=DTX-incomp_Conol2-B-R354-Map5_reversed 524 1230;Identity=72.7
scaffold_153	Conol1_TEannot3_REPET_TEs	match	61283	62062	0.0	-	.	ID=ms698_scaffold_153_DTX-incomp_Conol2-B-R354-Map5_reversed;Target=DTX-incomp_Conol2-B-R354-Map5_reversed 524 1305;Identity=70.8
scaffold_153	Conol1_TEannot3_REPET_TEs	match_part	61283	62062	0.0	-	.	ID=mp698-1_scaffold_153_DTX-incomp_Conol2-B-R354-Map5_reversed;Parent=ms698_scaffold_153_DTX-incomp_Conol2-B-R354-Map5_reversed;Target=DTX-incomp_Conol2-B-R354-Map5_reversed 524 1305;Identity=70.8
scaffold_153	Conol1_TEannot3_REPET_TEs	match	6098	6977	0.0	-	.	ID=ms699_scaffold_153_DXX-MITE_Conol2-B-G109-Map3;Target=DXX-MITE_Conol2-B-G109-Map3 1 617
scaffold_153	Conol1_TEannot3_REPET_TEs	match_part	6098	6313	0.0	-	.	ID=mp699-1_scaffold_153_DXX-MITE_Conol2-B-G109-Map3;Parent=ms699_scaffold_153_DXX-MITE_Conol2-B-G109-Map3;Target=DXX-MITE_Conol2-B-G109-Map3 403 617;Identity=73.7
scaffold_153	Conol1_TEannot3_REPET_TEs	match_part	6859	6977	0.0	-	.	ID=mp699-2_scaffold_153_DXX-MITE_Conol2-B-G109-Map3;Parent=ms699_scaffold_153_DXX-MITE_Conol2-B-G109-Map3;Target=DXX-MITE_Conol2-B-G109-Map3 1 126;Identity=69.2
scaffold_153	Conol1_TEannot3_REPET_TEs	match	42266	43394	0.0	-	.	ID=ms700_scaffold_153_DXX-MITE_Conol2-B-G109-Map3;Target=DXX-MITE_Conol2-B-G109-Map3 1 619
scaffold_153	Conol1_TEannot3_REPET_TEs	match_part	42266	42490	0.0	-	.	ID=mp700-1_scaffold_153_DXX-MITE_Conol2-B-G109-Map3;Parent=ms700_scaffold_153_DXX-MITE_Conol2-B-G109-Map3;Target=DXX-MITE_Conol2-B-G109-Map3 388 619;Identity=67.7
scaffold_153	Conol1_TEannot3_REPET_TEs	match_part	43293	43394	0.0	-	.	ID=mp700-2_scaffold_153_DXX-MITE_Conol2-B-G109-Map3;Parent=ms700_scaffold_153_DXX-MITE_Conol2-B-G109-Map3;Target=DXX-MITE_Conol2-B-G109-Map3 1 115;Identity=82.8
scaffold_153	Conol1_TEannot3_REPET_TEs	match	26220	26844	0.0	-	.	ID=ms701_scaffold_153_DXX-MITE_Conol2-B-R189-Map7;Target=DXX-MITE_Conol2-B-R189-Map7 1 524
scaffold_153	Conol1_TEannot3_REPET_TEs	match_part	26220	26546	0.0	-	.	ID=mp701-1_scaffold_153_DXX-MITE_Conol2-B-R189-Map7;Parent=ms701_scaffold_153_DXX-MITE_Conol2-B-R189-Map7;Target=DXX-MITE_Conol2-B-R189-Map7 182 524;Identity=76.5
scaffold_153	Conol1_TEannot3_REPET_TEs	match_part	26748	26844	0.0	-	.	ID=mp701-2_scaffold_153_DXX-MITE_Conol2-B-R189-Map7;Parent=ms701_scaffold_153_DXX-MITE_Conol2-B-R189-Map7;Target=DXX-MITE_Conol2-B-R189-Map7 1 97;Identity=79.4
scaffold_153	Conol1_TEannot3_REPET_TEs	match	34467	34789	0.0	-	.	ID=ms702_scaffold_153_RLX-incomp_Conol2-B-R175-Map3_reversed;Target=RLX-incomp_Conol2-B-R175-Map3_reversed 8 316;Identity=77.6
scaffold_153	Conol1_TEannot3_REPET_TEs	match_part	34467	34789	0.0	-	.	ID=mp702-1_scaffold_153_RLX-incomp_Conol2-B-R175-Map3_reversed;Parent=ms702_scaffold_153_RLX-incomp_Conol2-B-R175-Map3_reversed;Target=RLX-incomp_Conol2-B-R175-Map3_reversed 8 316;Identity=77.6
##gff-version 3
##sequence-region scaffold_154 1 82589
scaffold_154	Conol1_TEannot3_REPET_TEs	match	9258	10172	0.0	-	.	ID=ms704_scaffold_154_DTX-incomp_Conol2-B-P28.12-Map9;Target=DTX-incomp_Conol2-B-P28.12-Map9 11 901;Identity=83.9
scaffold_154	Conol1_TEannot3_REPET_TEs	match_part	9258	10172	0.0	-	.	ID=mp704-1_scaffold_154_DTX-incomp_Conol2-B-P28.12-Map9;Parent=ms704_scaffold_154_DTX-incomp_Conol2-B-P28.12-Map9;Target=DTX-incomp_Conol2-B-P28.12-Map9 11 901;Identity=83.9
scaffold_154	Conol1_TEannot3_REPET_TEs	match	11753	12649	0.0	+	.	ID=ms705_scaffold_154_DTX-incomp_Conol2-B-P28.12-Map9;Target=DTX-incomp_Conol2-B-P28.12-Map9 1 903;Identity=95.2
scaffold_154	Conol1_TEannot3_REPET_TEs	match_part	11753	12649	0.0	+	.	ID=mp705-1_scaffold_154_DTX-incomp_Conol2-B-P28.12-Map9;Parent=ms705_scaffold_154_DTX-incomp_Conol2-B-P28.12-Map9;Target=DTX-incomp_Conol2-B-P28.12-Map9 1 903;Identity=95.2
scaffold_154	Conol1_TEannot3_REPET_TEs	match	3637	4018	0.0	+	.	ID=ms706_scaffold_154_RLX-comp_Conol2-B-R53-Map20_reversed;Target=RLX-comp_Conol2-B-R53-Map20_reversed 5977 6359;Identity=97.1
scaffold_154	Conol1_TEannot3_REPET_TEs	match_part	3637	4018	0.0	+	.	ID=mp706-1_scaffold_154_RLX-comp_Conol2-B-R53-Map20_reversed;Parent=ms706_scaffold_154_RLX-comp_Conol2-B-R53-Map20_reversed;Target=RLX-comp_Conol2-B-R53-Map20_reversed 5977 6359;Identity=97.1
scaffold_154	Conol1_TEannot3_REPET_TEs	match	18788	18889	0.0	+	.	ID=ms708_scaffold_154_RLX-incomp_Conol2-B-R132-Map11_reversed;Target=RLX-incomp_Conol2-B-R132-Map11_reversed 1 102;Identity=87.3
scaffold_154	Conol1_TEannot3_REPET_TEs	match_part	18788	18889	0.0	+	.	ID=mp708-1_scaffold_154_RLX-incomp_Conol2-B-R132-Map11_reversed;Parent=ms708_scaffold_154_RLX-incomp_Conol2-B-R132-Map11_reversed;Target=RLX-incomp_Conol2-B-R132-Map11_reversed 1 102;Identity=87.3
scaffold_154	Conol1_TEannot3_REPET_TEs	match	24343	24453	0.0	+	.	ID=ms709_scaffold_154_RLX-incomp_Conol2-B-R132-Map11_reversed;Target=RLX-incomp_Conol2-B-R132-Map11_reversed 96 206;Identity=93.9
scaffold_154	Conol1_TEannot3_REPET_TEs	match_part	24343	24453	0.0	+	.	ID=mp709-1_scaffold_154_RLX-incomp_Conol2-B-R132-Map11_reversed;Parent=ms709_scaffold_154_RLX-incomp_Conol2-B-R132-Map11_reversed;Target=RLX-incomp_Conol2-B-R132-Map11_reversed 96 206;Identity=93.9
scaffold_154	Conol1_TEannot3_REPET_TEs	match	32459	32632	0.0	+	.	ID=ms711_scaffold_154_RLX-incomp_Conol2-B-R132-Map11_reversed;Target=RLX-incomp_Conol2-B-R132-Map11_reversed 211 385;Identity=89.7
scaffold_154	Conol1_TEannot3_REPET_TEs	match_part	32459	32632	0.0	+	.	ID=mp711-1_scaffold_154_RLX-incomp_Conol2-B-R132-Map11_reversed;Parent=ms711_scaffold_154_RLX-incomp_Conol2-B-R132-Map11_reversed;Target=RLX-incomp_Conol2-B-R132-Map11_reversed 211 385;Identity=89.7
scaffold_154	Conol1_TEannot3_REPET_TEs	match	1	313	0.0	+	.	ID=ms712_scaffold_154_RLX-incomp_Conol2-B-R70-Map20;Target=RLX-incomp_Conol2-B-R70-Map20 9043 9355;Identity=98.1
scaffold_154	Conol1_TEannot3_REPET_TEs	match_part	1	313	0.0	+	.	ID=mp712-1_scaffold_154_RLX-incomp_Conol2-B-R70-Map20;Parent=ms712_scaffold_154_RLX-incomp_Conol2-B-R70-Map20;Target=RLX-incomp_Conol2-B-R70-Map20 9043 9355;Identity=98.1
scaffold_154	Conol1_TEannot3_REPET_TEs	match	24454	32458	0.0	+	.	ID=ms703_scaffold_154_DTX-comp_Conol2-B-R239-Map8;Target=DTX-comp_Conol2-B-R239-Map8 1 1628
scaffold_154	Conol1_TEannot3_REPET_TEs	match_part	24454	25159	0.0	+	.	ID=mp703-1_scaffold_154_DTX-comp_Conol2-B-R239-Map8;Parent=ms703_scaffold_154_DTX-comp_Conol2-B-R239-Map8;Target=DTX-comp_Conol2-B-R239-Map8 1 727;Identity=96.3
scaffold_154	Conol1_TEannot3_REPET_TEs	match_part	31532	32458	0.0	+	.	ID=mp703-2_scaffold_154_DTX-comp_Conol2-B-R239-Map8;Parent=ms703_scaffold_154_DTX-comp_Conol2-B-R239-Map8;Target=DTX-comp_Conol2-B-R239-Map8 714 1628;Identity=97.6
##gff-version 3
##sequence-region scaffold_156 1 80471
scaffold_156	Conol1_TEannot3_REPET_TEs	match	9925	9993	0.0	+	.	ID=ms721_scaffold_156_RLX-incomp_Conol2-B-R70-Map20;Target=RLX-incomp_Conol2-B-R70-Map20 5220 5285;Identity=82.0
scaffold_156	Conol1_TEannot3_REPET_TEs	match_part	9925	9993	0.0	+	.	ID=mp721-1_scaffold_156_RLX-incomp_Conol2-B-R70-Map20;Parent=ms721_scaffold_156_RLX-incomp_Conol2-B-R70-Map20;Target=RLX-incomp_Conol2-B-R70-Map20 5220 5285;Identity=82.0
scaffold_156	Conol1_TEannot3_REPET_TEs	match	79229	79910	0.0	-	.	ID=ms722_scaffold_156_DXX-MITE_Conol2-B-P34.7-Map5;Target=DXX-MITE_Conol2-B-P34.7-Map5 1 683;Identity=97.3
scaffold_156	Conol1_TEannot3_REPET_TEs	match_part	79229	79910	0.0	-	.	ID=mp722-1_scaffold_156_DXX-MITE_Conol2-B-P34.7-Map5;Parent=ms722_scaffold_156_DXX-MITE_Conol2-B-P34.7-Map5;Target=DXX-MITE_Conol2-B-P34.7-Map5 1 683;Identity=97.3
scaffold_156	Conol1_TEannot3_REPET_TEs	match	6772	6844	0.0	+	.	ID=ms719_scaffold_156_RLX-incomp_Conol2-B-R70-Map20;Target=RLX-incomp_Conol2-B-R70-Map20 655 720;Identity=89.8
scaffold_156	Conol1_TEannot3_REPET_TEs	match_part	6772	6844	0.0	+	.	ID=mp719-1_scaffold_156_RLX-incomp_Conol2-B-R70-Map20;Parent=ms719_scaffold_156_RLX-incomp_Conol2-B-R70-Map20;Target=RLX-incomp_Conol2-B-R70-Map20 655 720;Identity=89.8
##gff-version 3
##sequence-region scaffold_157 1 80327
scaffold_157	Conol1_TEannot3_REPET_TEs	match	15607	16286	0.0	+	.	ID=ms723_scaffold_157_DTX-incomp_Conol2-B-G23-Map3_reversed;Target=DTX-incomp_Conol2-B-G23-Map3_reversed 329 1003;Identity=70.9
scaffold_157	Conol1_TEannot3_REPET_TEs	match_part	15607	16286	0.0	+	.	ID=mp723-1_scaffold_157_DTX-incomp_Conol2-B-G23-Map3_reversed;Parent=ms723_scaffold_157_DTX-incomp_Conol2-B-G23-Map3_reversed;Target=DTX-incomp_Conol2-B-G23-Map3_reversed 329 1003;Identity=70.9
scaffold_157	Conol1_TEannot3_REPET_TEs	match	77585	78271	0.0	-	.	ID=ms724_scaffold_157_DTX-incomp_Conol2-B-G23-Map3_reversed;Target=DTX-incomp_Conol2-B-G23-Map3_reversed 328 999;Identity=71.2
scaffold_157	Conol1_TEannot3_REPET_TEs	match_part	77585	78271	0.0	-	.	ID=mp724-1_scaffold_157_DTX-incomp_Conol2-B-G23-Map3_reversed;Parent=ms724_scaffold_157_DTX-incomp_Conol2-B-G23-Map3_reversed;Target=DTX-incomp_Conol2-B-G23-Map3_reversed 328 999;Identity=71.2
scaffold_157	Conol1_TEannot3_REPET_TEs	match	1620	3095	0.0	-	.	ID=ms725_scaffold_157_DTX-incomp_Conol2-B-R248-Map3;Target=DTX-incomp_Conol2-B-R248-Map3 1 1428
scaffold_157	Conol1_TEannot3_REPET_TEs	match_part	1620	2965	0.0	-	.	ID=mp725-1_scaffold_157_DTX-incomp_Conol2-B-R248-Map3;Parent=ms725_scaffold_157_DTX-incomp_Conol2-B-R248-Map3;Target=DTX-incomp_Conol2-B-R248-Map3 98 1428;Identity=79.6
scaffold_157	Conol1_TEannot3_REPET_TEs	match_part	3039	3095	0.0	-	.	ID=mp725-2_scaffold_157_DTX-incomp_Conol2-B-R248-Map3;Parent=ms725_scaffold_157_DTX-incomp_Conol2-B-R248-Map3;Target=DTX-incomp_Conol2-B-R248-Map3 1 59;Identity=82.1
scaffold_157	Conol1_TEannot3_REPET_TEs	match	9703	9809	0.0	-	.	ID=ms726_scaffold_157_DTX-incomp_Conol2-B-R248-Map3;Target=DTX-incomp_Conol2-B-R248-Map3 519 623;Identity=70.8
scaffold_157	Conol1_TEannot3_REPET_TEs	match_part	9703	9809	0.0	-	.	ID=mp726-1_scaffold_157_DTX-incomp_Conol2-B-R248-Map3;Parent=ms726_scaffold_157_DTX-incomp_Conol2-B-R248-Map3;Target=DTX-incomp_Conol2-B-R248-Map3 519 623;Identity=70.8
scaffold_157	Conol1_TEannot3_REPET_TEs	match	9810	11227	0.0	-	.	ID=ms727_scaffold_157_DTX-incomp_Conol2-B-R248-Map3;Target=DTX-incomp_Conol2-B-R248-Map3 1 1428;Identity=84.7
scaffold_157	Conol1_TEannot3_REPET_TEs	match_part	9810	11227	0.0	-	.	ID=mp727-1_scaffold_157_DTX-incomp_Conol2-B-R248-Map3;Parent=ms727_scaffold_157_DTX-incomp_Conol2-B-R248-Map3;Target=DTX-incomp_Conol2-B-R248-Map3 1 1428;Identity=84.7
scaffold_157	Conol1_TEannot3_REPET_TEs	match	16287	17640	0.0	-	.	ID=ms728_scaffold_157_DTX-incomp_Conol2-B-R248-Map3;Target=DTX-incomp_Conol2-B-R248-Map3 79 1425;Identity=80.4
scaffold_157	Conol1_TEannot3_REPET_TEs	match_part	16287	17640	0.0	-	.	ID=mp728-1_scaffold_157_DTX-incomp_Conol2-B-R248-Map3;Parent=ms728_scaffold_157_DTX-incomp_Conol2-B-R248-Map3;Target=DTX-incomp_Conol2-B-R248-Map3 79 1425;Identity=80.4
scaffold_157	Conol1_TEannot3_REPET_TEs	match	31094	31553	0.0	+	.	ID=ms729_scaffold_157_DTX-incomp_Conol2-B-R248-Map3;Target=DTX-incomp_Conol2-B-R248-Map3 151 624;Identity=78.9
scaffold_157	Conol1_TEannot3_REPET_TEs	match_part	31094	31553	0.0	+	.	ID=mp729-1_scaffold_157_DTX-incomp_Conol2-B-R248-Map3;Parent=ms729_scaffold_157_DTX-incomp_Conol2-B-R248-Map3;Target=DTX-incomp_Conol2-B-R248-Map3 151 624;Identity=78.9
scaffold_157	Conol1_TEannot3_REPET_TEs	match	46880	48277	0.0	-	.	ID=ms730_scaffold_157_DTX-incomp_Conol2-B-R248-Map3;Target=DTX-incomp_Conol2-B-R248-Map3 1 1424;Identity=81.5
scaffold_157	Conol1_TEannot3_REPET_TEs	match_part	46880	48277	0.0	-	.	ID=mp730-1_scaffold_157_DTX-incomp_Conol2-B-R248-Map3;Parent=ms730_scaffold_157_DTX-incomp_Conol2-B-R248-Map3;Target=DTX-incomp_Conol2-B-R248-Map3 1 1424;Identity=81.5
scaffold_157	Conol1_TEannot3_REPET_TEs	match	51533	52930	0.0	-	.	ID=ms731_scaffold_157_DTX-incomp_Conol2-B-R248-Map3;Target=DTX-incomp_Conol2-B-R248-Map3 1 1425;Identity=79.5
scaffold_157	Conol1_TEannot3_REPET_TEs	match_part	51533	52930	0.0	-	.	ID=mp731-1_scaffold_157_DTX-incomp_Conol2-B-R248-Map3;Parent=ms731_scaffold_157_DTX-incomp_Conol2-B-R248-Map3;Target=DTX-incomp_Conol2-B-R248-Map3 1 1425;Identity=79.5
scaffold_157	Conol1_TEannot3_REPET_TEs	match	76151	77584	0.0	+	.	ID=ms732_scaffold_157_DTX-incomp_Conol2-B-R248-Map3;Target=DTX-incomp_Conol2-B-R248-Map3 1 1428;Identity=95.2
scaffold_157	Conol1_TEannot3_REPET_TEs	match_part	76151	77584	0.0	+	.	ID=mp732-1_scaffold_157_DTX-incomp_Conol2-B-R248-Map3;Parent=ms732_scaffold_157_DTX-incomp_Conol2-B-R248-Map3;Target=DTX-incomp_Conol2-B-R248-Map3 1 1428;Identity=95.2
scaffold_157	Conol1_TEannot3_REPET_TEs	match	939	1619	0.0	+	.	ID=ms733_scaffold_157_DTX-incomp_Conol2-B-R354-Map5_reversed;Target=DTX-incomp_Conol2-B-R354-Map5_reversed 526 1199;Identity=71.0
scaffold_157	Conol1_TEannot3_REPET_TEs	match_part	939	1619	0.0	+	.	ID=mp733-1_scaffold_157_DTX-incomp_Conol2-B-R354-Map5_reversed;Parent=ms733_scaffold_157_DTX-incomp_Conol2-B-R354-Map5_reversed;Target=DTX-incomp_Conol2-B-R354-Map5_reversed 526 1199;Identity=71.0
scaffold_157	Conol1_TEannot3_REPET_TEs	match	46199	46879	0.0	+	.	ID=ms734_scaffold_157_DTX-incomp_Conol2-B-R354-Map5_reversed;Target=DTX-incomp_Conol2-B-R354-Map5_reversed 527 1196;Identity=71.8
scaffold_157	Conol1_TEannot3_REPET_TEs	match_part	46199	46879	0.0	+	.	ID=mp734-1_scaffold_157_DTX-incomp_Conol2-B-R354-Map5_reversed;Parent=ms734_scaffold_157_DTX-incomp_Conol2-B-R354-Map5_reversed;Target=DTX-incomp_Conol2-B-R354-Map5_reversed 527 1196;Identity=71.8
scaffold_157	Conol1_TEannot3_REPET_TEs	match	1	342	0.0	+	.	ID=ms735_scaffold_157_DXX-MITE_Conol2-B-R180-Map3;Target=DXX-MITE_Conol2-B-R180-Map3 384 725;Identity=99.7
scaffold_157	Conol1_TEannot3_REPET_TEs	match_part	1	342	0.0	+	.	ID=mp735-1_scaffold_157_DXX-MITE_Conol2-B-R180-Map3;Parent=ms735_scaffold_157_DXX-MITE_Conol2-B-R180-Map3;Target=DXX-MITE_Conol2-B-R180-Map3 384 725;Identity=99.7
##gff-version 3
##sequence-region scaffold_158 1 80157
scaffold_158	Conol1_TEannot3_REPET_TEs	match	10619	11394	0.0	-	.	ID=ms755_scaffold_158_DTX-incomp_Conol2-B-G23-Map3_reversed;Target=DTX-incomp_Conol2-B-G23-Map3_reversed 335 1114;Identity=73.6
scaffold_158	Conol1_TEannot3_REPET_TEs	match_part	10619	11394	0.0	-	.	ID=mp755-1_scaffold_158_DTX-incomp_Conol2-B-G23-Map3_reversed;Parent=ms755_scaffold_158_DTX-incomp_Conol2-B-G23-Map3_reversed;Target=DTX-incomp_Conol2-B-G23-Map3_reversed 335 1114;Identity=73.6
scaffold_158	Conol1_TEannot3_REPET_TEs	match	9761	10115	0.0	+	.	ID=ms756_scaffold_158_DTX-incomp_Conol2-B-R248-Map3;Target=DTX-incomp_Conol2-B-R248-Map3 444 798;Identity=64.6
scaffold_158	Conol1_TEannot3_REPET_TEs	match_part	9761	10115	0.0	+	.	ID=mp756-1_scaffold_158_DTX-incomp_Conol2-B-R248-Map3;Parent=ms756_scaffold_158_DTX-incomp_Conol2-B-R248-Map3;Target=DTX-incomp_Conol2-B-R248-Map3 444 798;Identity=64.6
scaffold_158	Conol1_TEannot3_REPET_TEs	match	17273	17907	0.0	+	.	ID=ms757_scaffold_158_DTX-incomp_Conol2-B-R248-Map3;Target=DTX-incomp_Conol2-B-R248-Map3 310 949;Identity=71.2
scaffold_158	Conol1_TEannot3_REPET_TEs	match_part	17273	17907	0.0	+	.	ID=mp757-1_scaffold_158_DTX-incomp_Conol2-B-R248-Map3;Parent=ms757_scaffold_158_DTX-incomp_Conol2-B-R248-Map3;Target=DTX-incomp_Conol2-B-R248-Map3 310 949;Identity=71.2
scaffold_158	Conol1_TEannot3_REPET_TEs	match	40090	40147	0.0	+	.	ID=ms758_scaffold_158_DTX-incomp_Conol2-B-R248-Map3;Target=DTX-incomp_Conol2-B-R248-Map3 1269 1328;Identity=76.0
scaffold_158	Conol1_TEannot3_REPET_TEs	match_part	40090	40147	0.0	+	.	ID=mp758-1_scaffold_158_DTX-incomp_Conol2-B-R248-Map3;Parent=ms758_scaffold_158_DTX-incomp_Conol2-B-R248-Map3;Target=DTX-incomp_Conol2-B-R248-Map3 1269 1328;Identity=76.0
scaffold_158	Conol1_TEannot3_REPET_TEs	match	40148	40505	0.0	+	.	ID=ms759_scaffold_158_DTX-incomp_Conol2-B-R248-Map3;Target=DTX-incomp_Conol2-B-R248-Map3 429 788;Identity=72.5
scaffold_158	Conol1_TEannot3_REPET_TEs	match_part	40148	40505	0.0	+	.	ID=mp759-1_scaffold_158_DTX-incomp_Conol2-B-R248-Map3;Parent=ms759_scaffold_158_DTX-incomp_Conol2-B-R248-Map3;Target=DTX-incomp_Conol2-B-R248-Map3 429 788;Identity=72.5
scaffold_158	Conol1_TEannot3_REPET_TEs	match	40506	40793	0.0	+	.	ID=ms760_scaffold_158_DTX-incomp_Conol2-B-R248-Map3;Target=DTX-incomp_Conol2-B-R248-Map3 664 950
scaffold_158	Conol1_TEannot3_REPET_TEs	match_part	40506	40518	0.0	+	.	ID=mp760-1_scaffold_158_DTX-incomp_Conol2-B-R248-Map3;Parent=ms760_scaffold_158_DTX-incomp_Conol2-B-R248-Map3;Target=DTX-incomp_Conol2-B-R248-Map3 664 676;Identity=68.2
scaffold_158	Conol1_TEannot3_REPET_TEs	match_part	40725	40793	0.0	+	.	ID=mp760-2_scaffold_158_DTX-incomp_Conol2-B-R248-Map3;Parent=ms760_scaffold_158_DTX-incomp_Conol2-B-R248-Map3;Target=DTX-incomp_Conol2-B-R248-Map3 882 950;Identity=68.2
scaffold_158	Conol1_TEannot3_REPET_TEs	match	40519	40724	0.0	+	.	ID=ms761_scaffold_158_DTX-incomp_Conol2-B-R248-Map3;Target=DTX-incomp_Conol2-B-R248-Map3 1191 1412;Identity=81.9
scaffold_158	Conol1_TEannot3_REPET_TEs	match_part	40519	40724	0.0	+	.	ID=mp761-1_scaffold_158_DTX-incomp_Conol2-B-R248-Map3;Parent=ms761_scaffold_158_DTX-incomp_Conol2-B-R248-Map3;Target=DTX-incomp_Conol2-B-R248-Map3 1191 1412;Identity=81.9
scaffold_158	Conol1_TEannot3_REPET_TEs	match	10254	10347	0.0	-	.	ID=ms762_scaffold_158_DTX-incomp_Conol2-B-R354-Map5_reversed;Target=DTX-incomp_Conol2-B-R354-Map5_reversed 1603 1690;Identity=72.4
scaffold_158	Conol1_TEannot3_REPET_TEs	match_part	10254	10347	0.0	-	.	ID=mp762-1_scaffold_158_DTX-incomp_Conol2-B-R354-Map5_reversed;Parent=ms762_scaffold_158_DTX-incomp_Conol2-B-R354-Map5_reversed;Target=DTX-incomp_Conol2-B-R354-Map5_reversed 1603 1690;Identity=72.4
scaffold_158	Conol1_TEannot3_REPET_TEs	match	11395	11469	0.0	-	.	ID=ms763_scaffold_158_DTX-incomp_Conol2-B-R354-Map5_reversed;Target=DTX-incomp_Conol2-B-R354-Map5_reversed 462 537;Identity=74.7
scaffold_158	Conol1_TEannot3_REPET_TEs	match_part	11395	11469	0.0	-	.	ID=mp763-1_scaffold_158_DTX-incomp_Conol2-B-R354-Map5_reversed;Parent=ms763_scaffold_158_DTX-incomp_Conol2-B-R354-Map5_reversed;Target=DTX-incomp_Conol2-B-R354-Map5_reversed 462 537;Identity=74.7
scaffold_158	Conol1_TEannot3_REPET_TEs	match	17908	19035	0.0	-	.	ID=ms764_scaffold_158_DTX-incomp_Conol2-B-R354-Map5_reversed;Target=DTX-incomp_Conol2-B-R354-Map5_reversed 533 1673;Identity=74.1
scaffold_158	Conol1_TEannot3_REPET_TEs	match_part	17908	19035	0.0	-	.	ID=mp764-1_scaffold_158_DTX-incomp_Conol2-B-R354-Map5_reversed;Parent=ms764_scaffold_158_DTX-incomp_Conol2-B-R354-Map5_reversed;Target=DTX-incomp_Conol2-B-R354-Map5_reversed 533 1673;Identity=74.1
scaffold_158	Conol1_TEannot3_REPET_TEs	match	40794	41925	0.0	-	.	ID=ms765_scaffold_158_DTX-incomp_Conol2-B-R354-Map5_reversed;Target=DTX-incomp_Conol2-B-R354-Map5_reversed 533 1673
scaffold_158	Conol1_TEannot3_REPET_TEs	match_part	40794	40865	0.0	-	.	ID=mp765-1_scaffold_158_DTX-incomp_Conol2-B-R354-Map5_reversed;Parent=ms765_scaffold_158_DTX-incomp_Conol2-B-R354-Map5_reversed;Target=DTX-incomp_Conol2-B-R354-Map5_reversed 1602 1673;Identity=72.2
scaffold_158	Conol1_TEannot3_REPET_TEs	match_part	41147	41925	0.0	-	.	ID=mp765-2_scaffold_158_DTX-incomp_Conol2-B-R354-Map5_reversed;Parent=ms765_scaffold_158_DTX-incomp_Conol2-B-R354-Map5_reversed;Target=DTX-incomp_Conol2-B-R354-Map5_reversed 533 1313;Identity=69.4
scaffold_158	Conol1_TEannot3_REPET_TEs	match	79811	79998	0.0	-	.	ID=ms766_scaffold_158_DXX-MITE_Conol2-B-R180-Map3;Target=DXX-MITE_Conol2-B-R180-Map3 537 725;Identity=84.3
scaffold_158	Conol1_TEannot3_REPET_TEs	match_part	79811	79998	0.0	-	.	ID=mp766-1_scaffold_158_DXX-MITE_Conol2-B-R180-Map3;Parent=ms766_scaffold_158_DXX-MITE_Conol2-B-R180-Map3;Target=DXX-MITE_Conol2-B-R180-Map3 537 725;Identity=84.3
##gff-version 3
##sequence-region scaffold_15 1 313272
scaffold_15	Conol1_TEannot3_REPET_TEs	match	161174	162199	0.0	+	.	ID=ms1387_scaffold_15_DTX-incomp_Conol2-B-R51-Map3;Target=DTX-incomp_Conol2-B-R51-Map3 1 1017;Identity=98.4
scaffold_15	Conol1_TEannot3_REPET_TEs	match_part	161174	162199	0.0	+	.	ID=mp1387-1_scaffold_15_DTX-incomp_Conol2-B-R51-Map3;Parent=ms1387_scaffold_15_DTX-incomp_Conol2-B-R51-Map3;Target=DTX-incomp_Conol2-B-R51-Map3 1 1017;Identity=98.4
scaffold_15	Conol1_TEannot3_REPET_TEs	match	312976	313272	0.0	+	.	ID=ms459_scaffold_15_DXX-MITE_Conol2-B-R180-Map3;Target=DXX-MITE_Conol2-B-R180-Map3 2 292;Identity=99.3
scaffold_15	Conol1_TEannot3_REPET_TEs	match_part	312976	313272	0.0	+	.	ID=mp459-1_scaffold_15_DXX-MITE_Conol2-B-R180-Map3;Parent=ms459_scaffold_15_DXX-MITE_Conol2-B-R180-Map3;Target=DXX-MITE_Conol2-B-R180-Map3 2 292;Identity=99.3
##gff-version 3
##sequence-region scaffold_160 1 78317
scaffold_160	Conol1_TEannot3_REPET_TEs	match	78255	78317	0.0	-	.	ID=ms769_scaffold_160_RLX_Conol2-B-G22-Map20;Target=RLX_Conol2-B-G22-Map20 420 482;Identity=100.0
scaffold_160	Conol1_TEannot3_REPET_TEs	match_part	78255	78317	0.0	-	.	ID=mp769-1_scaffold_160_RLX_Conol2-B-G22-Map20;Parent=ms769_scaffold_160_RLX_Conol2-B-G22-Map20;Target=RLX_Conol2-B-G22-Map20 420 482;Identity=100.0
scaffold_160	Conol1_TEannot3_REPET_TEs	match	55379	55453	0.0	+	.	ID=ms770_scaffold_160_DXX-MITE_Conol2-B-P0.27-Map7;Target=DXX-MITE_Conol2-B-P0.27-Map7 31 101;Identity=83.1
scaffold_160	Conol1_TEannot3_REPET_TEs	match_part	55379	55453	0.0	+	.	ID=mp770-1_scaffold_160_DXX-MITE_Conol2-B-P0.27-Map7;Parent=ms770_scaffold_160_DXX-MITE_Conol2-B-P0.27-Map7;Target=DXX-MITE_Conol2-B-P0.27-Map7 31 101;Identity=83.1
scaffold_160	Conol1_TEannot3_REPET_TEs	match	51098	51156	0.0	-	.	ID=ms771_scaffold_160_DXX-MITE_Conol2-B-R206-Map4;Target=DXX-MITE_Conol2-B-R206-Map4 384 444;Identity=89.8
scaffold_160	Conol1_TEannot3_REPET_TEs	match_part	51098	51156	0.0	-	.	ID=mp771-1_scaffold_160_DXX-MITE_Conol2-B-R206-Map4;Parent=ms771_scaffold_160_DXX-MITE_Conol2-B-R206-Map4;Target=DXX-MITE_Conol2-B-R206-Map4 384 444;Identity=89.8
##gff-version 3
##sequence-region scaffold_161 1 78130
scaffold_161	Conol1_TEannot3_REPET_TEs	match	23109	23204	0.0	-	.	ID=ms827_scaffold_161_DXX-MITE_Conol2-B-R206-Map4;Target=DXX-MITE_Conol2-B-R206-Map4 4 111;Identity=84.8
scaffold_161	Conol1_TEannot3_REPET_TEs	match_part	23109	23204	0.0	-	.	ID=mp827-1_scaffold_161_DXX-MITE_Conol2-B-R206-Map4;Parent=ms827_scaffold_161_DXX-MITE_Conol2-B-R206-Map4;Target=DXX-MITE_Conol2-B-R206-Map4 4 111;Identity=84.8
scaffold_161	Conol1_TEannot3_REPET_TEs	match	59429	59460	0.0	-	.	ID=ms828_scaffold_161_DXX-MITE_Conol2-B-R206-Map4;Target=DXX-MITE_Conol2-B-R206-Map4 3 34;Identity=100.0
scaffold_161	Conol1_TEannot3_REPET_TEs	match_part	59429	59460	0.0	-	.	ID=mp828-1_scaffold_161_DXX-MITE_Conol2-B-R206-Map4;Parent=ms828_scaffold_161_DXX-MITE_Conol2-B-R206-Map4;Target=DXX-MITE_Conol2-B-R206-Map4 3 34;Identity=100.0
##gff-version 3
##sequence-region scaffold_162 1 77424
scaffold_162	Conol1_TEannot3_REPET_TEs	match	45064	46357	0.0	-	.	ID=ms829_scaffold_162_DTX-incomp_Conol2-B-R248-Map3;Target=DTX-incomp_Conol2-B-R248-Map3 103 1421;Identity=70.9
scaffold_162	Conol1_TEannot3_REPET_TEs	match_part	45064	46357	0.0	-	.	ID=mp829-1_scaffold_162_DTX-incomp_Conol2-B-R248-Map3;Parent=ms829_scaffold_162_DTX-incomp_Conol2-B-R248-Map3;Target=DTX-incomp_Conol2-B-R248-Map3 103 1421;Identity=70.9
scaffold_162	Conol1_TEannot3_REPET_TEs	match	44376	45063	0.0	+	.	ID=ms830_scaffold_162_DTX-incomp_Conol2-B-R354-Map5_reversed;Target=DTX-incomp_Conol2-B-R354-Map5_reversed 526 1206;Identity=70.9
scaffold_162	Conol1_TEannot3_REPET_TEs	match_part	44376	45063	0.0	+	.	ID=mp830-1_scaffold_162_DTX-incomp_Conol2-B-R354-Map5_reversed;Parent=ms830_scaffold_162_DTX-incomp_Conol2-B-R354-Map5_reversed;Target=DTX-incomp_Conol2-B-R354-Map5_reversed 526 1206;Identity=70.9
##gff-version 3
##sequence-region scaffold_163 1 75816
scaffold_163	Conol1_TEannot3_REPET_TEs	match	70855	71105	0.0	-	.	ID=ms832_scaffold_163_DXX-MITE_Conol2-B-R189-Map7;Target=DXX-MITE_Conol2-B-R189-Map7 260 523;Identity=78.4
scaffold_163	Conol1_TEannot3_REPET_TEs	match_part	70855	71105	0.0	-	.	ID=mp832-1_scaffold_163_DXX-MITE_Conol2-B-R189-Map7;Parent=ms832_scaffold_163_DXX-MITE_Conol2-B-R189-Map7;Target=DXX-MITE_Conol2-B-R189-Map7 260 523;Identity=78.4
scaffold_163	Conol1_TEannot3_REPET_TEs	match	75299	75410	0.0	-	.	ID=ms833_scaffold_163_DXX-MITE_Conol2-B-R189-Map7;Target=DXX-MITE_Conol2-B-R189-Map7 1 123;Identity=83.3
scaffold_163	Conol1_TEannot3_REPET_TEs	match_part	75299	75410	0.0	-	.	ID=mp833-1_scaffold_163_DXX-MITE_Conol2-B-R189-Map7;Parent=ms833_scaffold_163_DXX-MITE_Conol2-B-R189-Map7;Target=DXX-MITE_Conol2-B-R189-Map7 1 123;Identity=83.3
##gff-version 3
##sequence-region scaffold_164 1 75734
scaffold_164	Conol1_TEannot3_REPET_TEs	match	40516	41212	0.0	+	.	ID=ms834_scaffold_164_DXX-MITE_Conol2-B-R189-Map7;Target=DXX-MITE_Conol2-B-R189-Map7 1 522
scaffold_164	Conol1_TEannot3_REPET_TEs	match_part	40516	40626	0.0	+	.	ID=mp834-1_scaffold_164_DXX-MITE_Conol2-B-R189-Map7;Parent=ms834_scaffold_164_DXX-MITE_Conol2-B-R189-Map7;Target=DXX-MITE_Conol2-B-R189-Map7 1 123;Identity=81.0
scaffold_164	Conol1_TEannot3_REPET_TEs	match_part	40961	41212	0.0	+	.	ID=mp834-2_scaffold_164_DXX-MITE_Conol2-B-R189-Map7;Parent=ms834_scaffold_164_DXX-MITE_Conol2-B-R189-Map7;Target=DXX-MITE_Conol2-B-R189-Map7 261 522;Identity=74.6
##gff-version 3
##sequence-region scaffold_165 1 74305
scaffold_165	Conol1_TEannot3_REPET_TEs	match	42583	43508	0.0	-	.	ID=ms835_scaffold_165_DXX-MITE_Conol2-B-R189-Map7;Target=DXX-MITE_Conol2-B-R189-Map7 1 523
scaffold_165	Conol1_TEannot3_REPET_TEs	match_part	42583	42852	0.0	-	.	ID=mp835-1_scaffold_165_DXX-MITE_Conol2-B-R189-Map7;Parent=ms835_scaffold_165_DXX-MITE_Conol2-B-R189-Map7;Target=DXX-MITE_Conol2-B-R189-Map7 251 523;Identity=77.3
scaffold_165	Conol1_TEannot3_REPET_TEs	match_part	43431	43508	0.0	-	.	ID=mp835-2_scaffold_165_DXX-MITE_Conol2-B-R189-Map7;Parent=ms835_scaffold_165_DXX-MITE_Conol2-B-R189-Map7;Target=DXX-MITE_Conol2-B-R189-Map7 1 78;Identity=79.5
scaffold_165	Conol1_TEannot3_REPET_TEs	match	71010	71054	0.0	-	.	ID=ms836_scaffold_165_DXX-MITE_Conol2-B-R189-Map7;Target=DXX-MITE_Conol2-B-R189-Map7 481 524;Identity=84.4
scaffold_165	Conol1_TEannot3_REPET_TEs	match_part	71010	71054	0.0	-	.	ID=mp836-1_scaffold_165_DXX-MITE_Conol2-B-R189-Map7;Parent=ms836_scaffold_165_DXX-MITE_Conol2-B-R189-Map7;Target=DXX-MITE_Conol2-B-R189-Map7 481 524;Identity=84.4
scaffold_165	Conol1_TEannot3_REPET_TEs	match	71334	71420	0.0	+	.	ID=ms837_scaffold_165_RLX-incomp_Conol2-B-R132-Map11_reversed;Target=RLX-incomp_Conol2-B-R132-Map11_reversed 1 87;Identity=96.6
scaffold_165	Conol1_TEannot3_REPET_TEs	match_part	71334	71420	0.0	+	.	ID=mp837-1_scaffold_165_RLX-incomp_Conol2-B-R132-Map11_reversed;Parent=ms837_scaffold_165_RLX-incomp_Conol2-B-R132-Map11_reversed;Target=RLX-incomp_Conol2-B-R132-Map11_reversed 1 87;Identity=96.6
##gff-version 3
##sequence-region scaffold_166 1 72648
scaffold_166	Conol1_TEannot3_REPET_TEs	match	39479	39755	0.0	+	.	ID=ms1024_scaffold_166_DXX-MITE_Conol2-B-G109-Map3;Target=DXX-MITE_Conol2-B-G109-Map3 346 618;Identity=64.3
scaffold_166	Conol1_TEannot3_REPET_TEs	match_part	39479	39755	0.0	+	.	ID=mp1024-1_scaffold_166_DXX-MITE_Conol2-B-G109-Map3;Parent=ms1024_scaffold_166_DXX-MITE_Conol2-B-G109-Map3;Target=DXX-MITE_Conol2-B-G109-Map3 346 618;Identity=64.3
scaffold_166	Conol1_TEannot3_REPET_TEs	match	55348	55593	0.0	+	.	ID=ms1281_scaffold_166_RLX_Conol2-B-G22-Map20;Target=RLX_Conol2-B-G22-Map20 13 270;Identity=84.5
scaffold_166	Conol1_TEannot3_REPET_TEs	match_part	55348	55593	0.0	+	.	ID=mp1281-1_scaffold_166_RLX_Conol2-B-G22-Map20;Parent=ms1281_scaffold_166_RLX_Conol2-B-G22-Map20;Target=RLX_Conol2-B-G22-Map20 13 270;Identity=84.5
scaffold_166	Conol1_TEannot3_REPET_TEs	match	56149	56871	0.0	-	.	ID=ms1280_scaffold_166_DXX-MITE_Conol2-B-R180-Map3;Target=DXX-MITE_Conol2-B-R180-Map3 1 725;Identity=87.8
scaffold_166	Conol1_TEannot3_REPET_TEs	match_part	56149	56871	0.0	-	.	ID=mp1280-1_scaffold_166_DXX-MITE_Conol2-B-R180-Map3;Parent=ms1280_scaffold_166_DXX-MITE_Conol2-B-R180-Map3;Target=DXX-MITE_Conol2-B-R180-Map3 1 725;Identity=87.8
scaffold_166	Conol1_TEannot3_REPET_TEs	match	72279	72648	0.0	+	.	ID=ms1279_scaffold_166_RLX-incomp_Conol2-B-R70-Map20;Target=RLX-incomp_Conol2-B-R70-Map20 8942 9293;Identity=97.7
scaffold_166	Conol1_TEannot3_REPET_TEs	match_part	72279	72648	0.0	+	.	ID=mp1279-1_scaffold_166_RLX-incomp_Conol2-B-R70-Map20;Parent=ms1279_scaffold_166_RLX-incomp_Conol2-B-R70-Map20;Target=RLX-incomp_Conol2-B-R70-Map20 8942 9293;Identity=97.7
scaffold_166	Conol1_TEannot3_REPET_TEs	match	50075	50445	0.0	-	.	ID=ms1277_scaffold_166_RLX-comp_Conol2-B-R53-Map20_reversed;Target=RLX-comp_Conol2-B-R53-Map20_reversed 5 377;Identity=94.0
scaffold_166	Conol1_TEannot3_REPET_TEs	match_part	50075	50445	0.0	-	.	ID=mp1277-1_scaffold_166_RLX-comp_Conol2-B-R53-Map20_reversed;Parent=ms1277_scaffold_166_RLX-comp_Conol2-B-R53-Map20_reversed;Target=RLX-comp_Conol2-B-R53-Map20_reversed 5 377;Identity=94.0
scaffold_166	Conol1_TEannot3_REPET_TEs	match	48515	52409	0.0	-	.	ID=ms1278_scaffold_166_RLX-incomp_Conol2-B-R70-Map20;Target=RLX-incomp_Conol2-B-R70-Map20 4278 7804
scaffold_166	Conol1_TEannot3_REPET_TEs	match_part	48515	50074	0.0	-	.	ID=mp1278-1_scaffold_166_RLX-incomp_Conol2-B-R70-Map20;Parent=ms1278_scaffold_166_RLX-incomp_Conol2-B-R70-Map20;Target=RLX-incomp_Conol2-B-R70-Map20 6221 7804;Identity=83.7
scaffold_166	Conol1_TEannot3_REPET_TEs	match_part	50446	52409	0.0	-	.	ID=mp1278-2_scaffold_166_RLX-incomp_Conol2-B-R70-Map20;Parent=ms1278_scaffold_166_RLX-incomp_Conol2-B-R70-Map20;Target=RLX-incomp_Conol2-B-R70-Map20 4278 6238;Identity=81.0
scaffold_166	Conol1_TEannot3_REPET_TEs	match	45705	47274	0.0	-	.	ID=ms1023_scaffold_166_RLX-incomp_Conol2-B-R70-Map20;Target=RLX-incomp_Conol2-B-R70-Map20 7785 9355;Identity=84.4
scaffold_166	Conol1_TEannot3_REPET_TEs	match_part	45705	47274	0.0	-	.	ID=mp1023-1_scaffold_166_RLX-incomp_Conol2-B-R70-Map20;Parent=ms1023_scaffold_166_RLX-incomp_Conol2-B-R70-Map20;Target=RLX-incomp_Conol2-B-R70-Map20 7785 9355;Identity=84.4
##gff-version 3
##sequence-region scaffold_167 1 72460
scaffold_167	Conol1_TEannot3_REPET_TEs	match	6350	7077	0.0	+	.	ID=ms839_scaffold_167_DTX-incomp_Conol2-B-G23-Map3_reversed;Target=DTX-incomp_Conol2-B-G23-Map3_reversed 285 1003;Identity=70.9
scaffold_167	Conol1_TEannot3_REPET_TEs	match_part	6350	7077	0.0	+	.	ID=mp839-1_scaffold_167_DTX-incomp_Conol2-B-G23-Map3_reversed;Parent=ms839_scaffold_167_DTX-incomp_Conol2-B-G23-Map3_reversed;Target=DTX-incomp_Conol2-B-G23-Map3_reversed 285 1003;Identity=70.9
scaffold_167	Conol1_TEannot3_REPET_TEs	match	7078	8510	0.0	-	.	ID=ms840_scaffold_167_DTX-incomp_Conol2-B-R248-Map3;Target=DTX-incomp_Conol2-B-R248-Map3 1 1425;Identity=82.1
scaffold_167	Conol1_TEannot3_REPET_TEs	match_part	7078	8510	0.0	-	.	ID=mp840-1_scaffold_167_DTX-incomp_Conol2-B-R248-Map3;Parent=ms840_scaffold_167_DTX-incomp_Conol2-B-R248-Map3;Target=DTX-incomp_Conol2-B-R248-Map3 1 1425;Identity=82.1
scaffold_167	Conol1_TEannot3_REPET_TEs	match	17739	19138	0.0	-	.	ID=ms841_scaffold_167_DTX-incomp_Conol2-B-R248-Map3;Target=DTX-incomp_Conol2-B-R248-Map3 1 1428;Identity=89.1
scaffold_167	Conol1_TEannot3_REPET_TEs	match_part	17739	19138	0.0	-	.	ID=mp841-1_scaffold_167_DTX-incomp_Conol2-B-R248-Map3;Parent=ms841_scaffold_167_DTX-incomp_Conol2-B-R248-Map3;Target=DTX-incomp_Conol2-B-R248-Map3 1 1428;Identity=89.1
scaffold_167	Conol1_TEannot3_REPET_TEs	match	26023	27440	0.0	-	.	ID=ms842_scaffold_167_DTX-incomp_Conol2-B-R248-Map3;Target=DTX-incomp_Conol2-B-R248-Map3 2 1425;Identity=83.1
scaffold_167	Conol1_TEannot3_REPET_TEs	match_part	26023	27440	0.0	-	.	ID=mp842-1_scaffold_167_DTX-incomp_Conol2-B-R248-Map3;Parent=ms842_scaffold_167_DTX-incomp_Conol2-B-R248-Map3;Target=DTX-incomp_Conol2-B-R248-Map3 2 1425;Identity=83.1
scaffold_167	Conol1_TEannot3_REPET_TEs	match	33474	34069	0.0	-	.	ID=ms843_scaffold_167_DTX-incomp_Conol2-B-R248-Map3;Target=DTX-incomp_Conol2-B-R248-Map3 428 1412
scaffold_167	Conol1_TEannot3_REPET_TEs	match_part	33474	33632	0.0	-	.	ID=mp843-1_scaffold_167_DTX-incomp_Conol2-B-R248-Map3;Parent=ms843_scaffold_167_DTX-incomp_Conol2-B-R248-Map3;Target=DTX-incomp_Conol2-B-R248-Map3 1247 1412;Identity=71.8
scaffold_167	Conol1_TEannot3_REPET_TEs	match_part	33599	34069	0.0	-	.	ID=mp843-2_scaffold_167_DTX-incomp_Conol2-B-R248-Map3;Parent=ms843_scaffold_167_DTX-incomp_Conol2-B-R248-Map3;Target=DTX-incomp_Conol2-B-R248-Map3 428 885;Identity=76.4
scaffold_167	Conol1_TEannot3_REPET_TEs	match	34113	35409	0.0	-	.	ID=ms844_scaffold_167_DTX-incomp_Conol2-B-R248-Map3;Target=DTX-incomp_Conol2-B-R248-Map3 103 1421;Identity=69.9
scaffold_167	Conol1_TEannot3_REPET_TEs	match_part	34113	35409	0.0	-	.	ID=mp844-1_scaffold_167_DTX-incomp_Conol2-B-R248-Map3;Parent=ms844_scaffold_167_DTX-incomp_Conol2-B-R248-Map3;Target=DTX-incomp_Conol2-B-R248-Map3 103 1421;Identity=69.9
scaffold_167	Conol1_TEannot3_REPET_TEs	match	45205	45387	0.0	-	.	ID=ms845_scaffold_167_DTX-incomp_Conol2-B-R248-Map3;Target=DTX-incomp_Conol2-B-R248-Map3 152 363;Identity=72.6
scaffold_167	Conol1_TEannot3_REPET_TEs	match_part	45205	45387	0.0	-	.	ID=mp845-1_scaffold_167_DTX-incomp_Conol2-B-R248-Map3;Parent=ms845_scaffold_167_DTX-incomp_Conol2-B-R248-Map3;Target=DTX-incomp_Conol2-B-R248-Map3 152 363;Identity=72.6
scaffold_167	Conol1_TEannot3_REPET_TEs	match	71316	72333	0.0	+	.	ID=ms846_scaffold_167_DTX-incomp_Conol2-B-R248-Map3;Target=DTX-incomp_Conol2-B-R248-Map3 8 1051;Identity=71.8
scaffold_167	Conol1_TEannot3_REPET_TEs	match_part	71316	72333	0.0	+	.	ID=mp846-1_scaffold_167_DTX-incomp_Conol2-B-R248-Map3;Parent=ms846_scaffold_167_DTX-incomp_Conol2-B-R248-Map3;Target=DTX-incomp_Conol2-B-R248-Map3 8 1051;Identity=71.8
scaffold_167	Conol1_TEannot3_REPET_TEs	match	17053	17738	0.0	+	.	ID=ms847_scaffold_167_DTX-incomp_Conol2-B-R354-Map5_reversed;Target=DTX-incomp_Conol2-B-R354-Map5_reversed 527 1200;Identity=71.5
scaffold_167	Conol1_TEannot3_REPET_TEs	match_part	17053	17738	0.0	+	.	ID=mp847-1_scaffold_167_DTX-incomp_Conol2-B-R354-Map5_reversed;Parent=ms847_scaffold_167_DTX-incomp_Conol2-B-R354-Map5_reversed;Target=DTX-incomp_Conol2-B-R354-Map5_reversed 527 1200;Identity=71.5
scaffold_167	Conol1_TEannot3_REPET_TEs	match	25343	26022	0.0	+	.	ID=ms848_scaffold_167_DTX-incomp_Conol2-B-R354-Map5_reversed;Target=DTX-incomp_Conol2-B-R354-Map5_reversed 533 1203
scaffold_167	Conol1_TEannot3_REPET_TEs	match_part	25343	25470	0.0	+	.	ID=mp848-1_scaffold_167_DTX-incomp_Conol2-B-R354-Map5_reversed;Parent=ms848_scaffold_167_DTX-incomp_Conol2-B-R354-Map5_reversed;Target=DTX-incomp_Conol2-B-R354-Map5_reversed 533 676;Identity=76.9
scaffold_167	Conol1_TEannot3_REPET_TEs	match_part	25778	26022	0.0	+	.	ID=mp848-2_scaffold_167_DTX-incomp_Conol2-B-R354-Map5_reversed;Parent=ms848_scaffold_167_DTX-incomp_Conol2-B-R354-Map5_reversed;Target=DTX-incomp_Conol2-B-R354-Map5_reversed 964 1203;Identity=69.1
scaffold_167	Conol1_TEannot3_REPET_TEs	match	33432	33473	0.0	+	.	ID=ms849_scaffold_167_DTX-incomp_Conol2-B-R354-Map5_reversed;Target=DTX-incomp_Conol2-B-R354-Map5_reversed 533 576;Identity=79.1
scaffold_167	Conol1_TEannot3_REPET_TEs	match_part	33432	33473	0.0	+	.	ID=mp849-1_scaffold_167_DTX-incomp_Conol2-B-R354-Map5_reversed;Parent=ms849_scaffold_167_DTX-incomp_Conol2-B-R354-Map5_reversed;Target=DTX-incomp_Conol2-B-R354-Map5_reversed 533 576;Identity=79.1
scaffold_167	Conol1_TEannot3_REPET_TEs	match	34070	34112	0.0	+	.	ID=ms850_scaffold_167_DTX-incomp_Conol2-B-R354-Map5_reversed;Target=DTX-incomp_Conol2-B-R354-Map5_reversed 653 695;Identity=73.3
scaffold_167	Conol1_TEannot3_REPET_TEs	match_part	34070	34112	0.0	+	.	ID=mp850-1_scaffold_167_DTX-incomp_Conol2-B-R354-Map5_reversed;Parent=ms850_scaffold_167_DTX-incomp_Conol2-B-R354-Map5_reversed;Target=DTX-incomp_Conol2-B-R354-Map5_reversed 653 695;Identity=73.3
##gff-version 3
##sequence-region scaffold_168 1 72076
scaffold_168	Conol1_TEannot3_REPET_TEs	match	1	369	0.0	+	.	ID=ms851_scaffold_168_noCat_Conol2-B-G18-Map15;Target=noCat_Conol2-B-G18-Map15 293 689;Identity=98.1
scaffold_168	Conol1_TEannot3_REPET_TEs	match_part	1	369	0.0	+	.	ID=mp851-1_scaffold_168_noCat_Conol2-B-G18-Map15;Parent=ms851_scaffold_168_noCat_Conol2-B-G18-Map15;Target=noCat_Conol2-B-G18-Map15 293 689;Identity=98.1
##gff-version 3
##sequence-region scaffold_16 1 309030
scaffold_16	Conol1_TEannot3_REPET_TEs	match	12969	13277	0.0	-	.	ID=ms1571_scaffold_16_RLX_Conol2-B-G22-Map20;Target=RLX_Conol2-B-G22-Map20 13 323;Identity=97.1
scaffold_16	Conol1_TEannot3_REPET_TEs	match_part	12969	13277	0.0	-	.	ID=mp1571-1_scaffold_16_RLX_Conol2-B-G22-Map20;Parent=ms1571_scaffold_16_RLX_Conol2-B-G22-Map20;Target=RLX_Conol2-B-G22-Map20 13 323;Identity=97.1
scaffold_16	Conol1_TEannot3_REPET_TEs	match	12581	12968	0.0	-	.	ID=ms1381_scaffold_16_DXX-MITE_Conol2-B-P39.2-Map7;Target=DXX-MITE_Conol2-B-P39.2-Map7 5 394;Identity=95.5
scaffold_16	Conol1_TEannot3_REPET_TEs	match_part	12581	12968	0.0	-	.	ID=mp1381-1_scaffold_16_DXX-MITE_Conol2-B-P39.2-Map7;Parent=ms1381_scaffold_16_DXX-MITE_Conol2-B-P39.2-Map7;Target=DXX-MITE_Conol2-B-P39.2-Map7 5 394;Identity=95.5
scaffold_16	Conol1_TEannot3_REPET_TEs	match	1	376	0.0	+	.	ID=ms1383_scaffold_16_RLX-comp_Conol2-B-R53-Map20_reversed;Target=RLX-comp_Conol2-B-R53-Map20_reversed 34 410;Identity=93.6
scaffold_16	Conol1_TEannot3_REPET_TEs	match_part	1	376	0.0	+	.	ID=mp1383-1_scaffold_16_RLX-comp_Conol2-B-R53-Map20_reversed;Parent=ms1383_scaffold_16_RLX-comp_Conol2-B-R53-Map20_reversed;Target=RLX-comp_Conol2-B-R53-Map20_reversed 34 410;Identity=93.6
scaffold_16	Conol1_TEannot3_REPET_TEs	match	8979	9383	0.0	-	.	ID=ms1384_scaffold_16_RLX-comp_Conol2-B-R53-Map20_reversed;Target=RLX-comp_Conol2-B-R53-Map20_reversed 5961 6359;Identity=97.0
scaffold_16	Conol1_TEannot3_REPET_TEs	match_part	8979	9383	0.0	-	.	ID=mp1384-1_scaffold_16_RLX-comp_Conol2-B-R53-Map20_reversed;Parent=ms1384_scaffold_16_RLX-comp_Conol2-B-R53-Map20_reversed;Target=RLX-comp_Conol2-B-R53-Map20_reversed 5961 6359;Identity=97.0
scaffold_16	Conol1_TEannot3_REPET_TEs	match	43489	43554	0.0	-	.	ID=ms1385_scaffold_16_RLX-incomp_Conol2-B-R296-Map3_reversed;Target=RLX-incomp_Conol2-B-R296-Map3_reversed 2726 2793;Identity=87.1
scaffold_16	Conol1_TEannot3_REPET_TEs	match_part	43489	43554	0.0	-	.	ID=mp1385-1_scaffold_16_RLX-incomp_Conol2-B-R296-Map3_reversed;Parent=ms1385_scaffold_16_RLX-incomp_Conol2-B-R296-Map3_reversed;Target=RLX-incomp_Conol2-B-R296-Map3_reversed 2726 2793;Identity=87.1
scaffold_16	Conol1_TEannot3_REPET_TEs	match	12411	12580	0.0	-	.	ID=ms1386_scaffold_16_RLX_Conol2-B-G22-Map20;Target=RLX_Conol2-B-G22-Map20 312 482;Identity=92.9
scaffold_16	Conol1_TEannot3_REPET_TEs	match_part	12411	12580	0.0	-	.	ID=mp1386-1_scaffold_16_RLX_Conol2-B-G22-Map20;Parent=ms1386_scaffold_16_RLX_Conol2-B-G22-Map20;Target=RLX_Conol2-B-G22-Map20 312 482;Identity=92.9
scaffold_16	Conol1_TEannot3_REPET_TEs	match	297483	297532	0.0	-	.	ID=ms474_scaffold_16_RIX-incomp_Conol2-B-P40.1-Map3;Target=RIX-incomp_Conol2-B-P40.1-Map3 1046 1095;Identity=84.0
scaffold_16	Conol1_TEannot3_REPET_TEs	match_part	297483	297532	0.0	-	.	ID=mp474-1_scaffold_16_RIX-incomp_Conol2-B-P40.1-Map3;Parent=ms474_scaffold_16_RIX-incomp_Conol2-B-P40.1-Map3;Target=RIX-incomp_Conol2-B-P40.1-Map3 1046 1095;Identity=84.0
scaffold_16	Conol1_TEannot3_REPET_TEs	match	224289	225032	0.0	+	.	ID=ms475_scaffold_16_RIX-incomp_Conol2-B-R14-Map4;Target=RIX-incomp_Conol2-B-R14-Map4 1 745;Identity=98.1
scaffold_16	Conol1_TEannot3_REPET_TEs	match_part	224289	225032	0.0	+	.	ID=mp475-1_scaffold_16_RIX-incomp_Conol2-B-R14-Map4;Parent=ms475_scaffold_16_RIX-incomp_Conol2-B-R14-Map4;Target=RIX-incomp_Conol2-B-R14-Map4 1 745;Identity=98.1
##gff-version 3
##sequence-region scaffold_170 1 71284
scaffold_170	Conol1_TEannot3_REPET_TEs	match	70968	71066	0.0	-	.	ID=ms855_scaffold_170_DTX-incomp_Conol2-B-P28.12-Map9;Target=DTX-incomp_Conol2-B-P28.12-Map9 524 639;Identity=73.3
scaffold_170	Conol1_TEannot3_REPET_TEs	match_part	70968	71066	0.0	-	.	ID=mp855-1_scaffold_170_DTX-incomp_Conol2-B-P28.12-Map9;Parent=ms855_scaffold_170_DTX-incomp_Conol2-B-P28.12-Map9;Target=DTX-incomp_Conol2-B-P28.12-Map9 524 639;Identity=73.3
##gff-version 3
##sequence-region scaffold_174 1 68925
scaffold_174	Conol1_TEannot3_REPET_TEs	match	20419	20702	0.0	+	.	ID=ms864_scaffold_174_DTX-incomp_Conol2-B-R248-Map3;Target=DTX-incomp_Conol2-B-R248-Map3 525 806;Identity=62.4
scaffold_174	Conol1_TEannot3_REPET_TEs	match_part	20419	20702	0.0	+	.	ID=mp864-1_scaffold_174_DTX-incomp_Conol2-B-R248-Map3;Parent=ms864_scaffold_174_DTX-incomp_Conol2-B-R248-Map3;Target=DTX-incomp_Conol2-B-R248-Map3 525 806;Identity=62.4
scaffold_174	Conol1_TEannot3_REPET_TEs	match	5861	7215	0.0	+	.	ID=ms865_scaffold_174_DTX-incomp_Conol2-B-R354-Map5_reversed;Target=DTX-incomp_Conol2-B-R354-Map5_reversed 372 1747;Identity=74.2
scaffold_174	Conol1_TEannot3_REPET_TEs	match_part	5861	7215	0.0	+	.	ID=mp865-1_scaffold_174_DTX-incomp_Conol2-B-R354-Map5_reversed;Parent=ms865_scaffold_174_DTX-incomp_Conol2-B-R354-Map5_reversed;Target=DTX-incomp_Conol2-B-R354-Map5_reversed 372 1747;Identity=74.2
scaffold_174	Conol1_TEannot3_REPET_TEs	match	20771	21337	0.0	-	.	ID=ms866_scaffold_174_DTX-incomp_Conol2-B-R354-Map5_reversed;Target=DTX-incomp_Conol2-B-R354-Map5_reversed 1169 1748;Identity=73.1
scaffold_174	Conol1_TEannot3_REPET_TEs	match_part	20771	21337	0.0	-	.	ID=mp866-1_scaffold_174_DTX-incomp_Conol2-B-R354-Map5_reversed;Parent=ms866_scaffold_174_DTX-incomp_Conol2-B-R354-Map5_reversed;Target=DTX-incomp_Conol2-B-R354-Map5_reversed 1169 1748;Identity=73.1
scaffold_174	Conol1_TEannot3_REPET_TEs	match	1	4958	0.0	-	.	ID=ms867_scaffold_174_RLX-incomp_Conol2-B-R175-Map3_reversed;Target=RLX-incomp_Conol2-B-R175-Map3_reversed 1 4957;Identity=98.9
scaffold_174	Conol1_TEannot3_REPET_TEs	match_part	1	4958	0.0	-	.	ID=mp867-1_scaffold_174_RLX-incomp_Conol2-B-R175-Map3_reversed;Parent=ms867_scaffold_174_RLX-incomp_Conol2-B-R175-Map3_reversed;Target=RLX-incomp_Conol2-B-R175-Map3_reversed 1 4957;Identity=98.9
scaffold_174	Conol1_TEannot3_REPET_TEs	match	4959	4991	0.0	-	.	ID=ms868_scaffold_174_RLX-incomp_Conol2-B-R175-Map3_reversed;Target=RLX-incomp_Conol2-B-R175-Map3_reversed 1 30;Identity=77.8
scaffold_174	Conol1_TEannot3_REPET_TEs	match_part	4959	4991	0.0	-	.	ID=mp868-1_scaffold_174_RLX-incomp_Conol2-B-R175-Map3_reversed;Parent=ms868_scaffold_174_RLX-incomp_Conol2-B-R175-Map3_reversed;Target=RLX-incomp_Conol2-B-R175-Map3_reversed 1 30;Identity=77.8
scaffold_174	Conol1_TEannot3_REPET_TEs	match	5098	5192	0.0	-	.	ID=ms869_scaffold_174_RLX-incomp_Conol2-B-R175-Map3_reversed;Target=RLX-incomp_Conol2-B-R175-Map3_reversed 4863 4957;Identity=100.0
scaffold_174	Conol1_TEannot3_REPET_TEs	match_part	5098	5192	0.0	-	.	ID=mp869-1_scaffold_174_RLX-incomp_Conol2-B-R175-Map3_reversed;Parent=ms869_scaffold_174_RLX-incomp_Conol2-B-R175-Map3_reversed;Target=RLX-incomp_Conol2-B-R175-Map3_reversed 4863 4957;Identity=100.0
scaffold_174	Conol1_TEannot3_REPET_TEs	match	7294	7607	0.0	-	.	ID=ms863_scaffold_174_DTX-incomp_Conol2-B-R248-Map3;Target=DTX-incomp_Conol2-B-R248-Map3 488 801;Identity=62.5
scaffold_174	Conol1_TEannot3_REPET_TEs	match_part	7294	7607	0.0	-	.	ID=mp863-1_scaffold_174_DTX-incomp_Conol2-B-R248-Map3;Parent=ms863_scaffold_174_DTX-incomp_Conol2-B-R248-Map3;Target=DTX-incomp_Conol2-B-R248-Map3 488 801;Identity=62.5
##gff-version 3
##sequence-region scaffold_175 1 68014
scaffold_175	Conol1_TEannot3_REPET_TEs	match	6416	6958	0.0	+	.	ID=ms870_scaffold_175_DXX-MITE_Conol2-B-P7.6-Map3;Target=DXX-MITE_Conol2-B-P7.6-Map3 3 546;Identity=98.2
scaffold_175	Conol1_TEannot3_REPET_TEs	match_part	6416	6958	0.0	+	.	ID=mp870-1_scaffold_175_DXX-MITE_Conol2-B-P7.6-Map3;Parent=ms870_scaffold_175_DXX-MITE_Conol2-B-P7.6-Map3;Target=DXX-MITE_Conol2-B-P7.6-Map3 3 546;Identity=98.2
scaffold_175	Conol1_TEannot3_REPET_TEs	match	3576	5228	0.0	-	.	ID=ms871_scaffold_175_DTX-incomp_Conol2-B-R21-Map14;Target=DTX-incomp_Conol2-B-R21-Map14 1 1707
scaffold_175	Conol1_TEannot3_REPET_TEs	match_part	3576	4968	0.0	-	.	ID=mp871-1_scaffold_175_DTX-incomp_Conol2-B-R21-Map14;Parent=ms871_scaffold_175_DTX-incomp_Conol2-B-R21-Map14;Target=DTX-incomp_Conol2-B-R21-Map14 256 1707;Identity=92.6
scaffold_175	Conol1_TEannot3_REPET_TEs	match_part	4969	5228	0.0	-	.	ID=mp871-2_scaffold_175_DTX-incomp_Conol2-B-R21-Map14;Parent=ms871_scaffold_175_DTX-incomp_Conol2-B-R21-Map14;Target=DTX-incomp_Conol2-B-R21-Map14 1 255;Identity=93.8
##gff-version 3
##sequence-region scaffold_176 1 67870
scaffold_176	Conol1_TEannot3_REPET_TEs	match	2097	2176	0.0	+	.	ID=ms872_scaffold_176_DXX-MITE_Conol2-B-R189-Map7;Target=DXX-MITE_Conol2-B-R189-Map7 430 523;Identity=72.3
scaffold_176	Conol1_TEannot3_REPET_TEs	match_part	2097	2176	0.0	+	.	ID=mp872-1_scaffold_176_DXX-MITE_Conol2-B-R189-Map7;Parent=ms872_scaffold_176_DXX-MITE_Conol2-B-R189-Map7;Target=DXX-MITE_Conol2-B-R189-Map7 430 523;Identity=72.3
scaffold_176	Conol1_TEannot3_REPET_TEs	match	67418	67870	0.0	-	.	ID=ms873_scaffold_176_DXX-MITE_Conol2-B-R189-Map7;Target=DXX-MITE_Conol2-B-R189-Map7 67 524;Identity=100.0
scaffold_176	Conol1_TEannot3_REPET_TEs	match_part	67418	67870	0.0	-	.	ID=mp873-1_scaffold_176_DXX-MITE_Conol2-B-R189-Map7;Parent=ms873_scaffold_176_DXX-MITE_Conol2-B-R189-Map7;Target=DXX-MITE_Conol2-B-R189-Map7 67 524;Identity=100.0
scaffold_176	Conol1_TEannot3_REPET_TEs	match	1189	1587	0.0	+	.	ID=ms874_scaffold_176_DTX-comp_Conol2-B-R239-Map8;Target=DTX-comp_Conol2-B-R239-Map8 1224 1628;Identity=98.8
scaffold_176	Conol1_TEannot3_REPET_TEs	match_part	1189	1587	0.0	+	.	ID=mp874-1_scaffold_176_DTX-comp_Conol2-B-R239-Map8;Parent=ms874_scaffold_176_DTX-comp_Conol2-B-R239-Map8;Target=DTX-comp_Conol2-B-R239-Map8 1224 1628;Identity=98.8
scaffold_176	Conol1_TEannot3_REPET_TEs	match	64213	64704	0.0	+	.	ID=ms875_scaffold_176_DXX-MITE_Conol2-B-P25.15-Map3;Target=DXX-MITE_Conol2-B-P25.15-Map3 2 660
scaffold_176	Conol1_TEannot3_REPET_TEs	match_part	64213	64466	0.0	+	.	ID=mp875-1_scaffold_176_DXX-MITE_Conol2-B-P25.15-Map3;Parent=ms875_scaffold_176_DXX-MITE_Conol2-B-P25.15-Map3;Target=DXX-MITE_Conol2-B-P25.15-Map3 2 258;Identity=80.1
scaffold_176	Conol1_TEannot3_REPET_TEs	match_part	64464	64704	0.0	+	.	ID=mp875-2_scaffold_176_DXX-MITE_Conol2-B-P25.15-Map3;Parent=ms875_scaffold_176_DXX-MITE_Conol2-B-P25.15-Map3;Target=DXX-MITE_Conol2-B-P25.15-Map3 427 660;Identity=81.2
scaffold_176	Conol1_TEannot3_REPET_TEs	match	4	260	0.0	+	.	ID=ms876_scaffold_176_RXX-TRIM_Conol2-B-R148-Map3;Target=RXX-TRIM_Conol2-B-R148-Map3 374 629;Identity=87.0
scaffold_176	Conol1_TEannot3_REPET_TEs	match_part	4	260	0.0	+	.	ID=mp876-1_scaffold_176_RXX-TRIM_Conol2-B-R148-Map3;Parent=ms876_scaffold_176_RXX-TRIM_Conol2-B-R148-Map3;Target=RXX-TRIM_Conol2-B-R148-Map3 374 629;Identity=87.0
##gff-version 3
##sequence-region scaffold_177 1 67400
scaffold_177	Conol1_TEannot3_REPET_TEs	match	56492	57247	0.0	-	.	ID=ms957_scaffold_177_DXX-MITE_Conol2-B-P36.5-Map6;Target=DXX-MITE_Conol2-B-P36.5-Map6 4 415
scaffold_177	Conol1_TEannot3_REPET_TEs	match_part	56492	56606	0.0	-	.	ID=mp957-1_scaffold_177_DXX-MITE_Conol2-B-P36.5-Map6;Parent=ms957_scaffold_177_DXX-MITE_Conol2-B-P36.5-Map6;Target=DXX-MITE_Conol2-B-P36.5-Map6 308 415;Identity=71.0
scaffold_177	Conol1_TEannot3_REPET_TEs	match_part	56991	57247	0.0	-	.	ID=mp957-2_scaffold_177_DXX-MITE_Conol2-B-P36.5-Map6;Parent=ms957_scaffold_177_DXX-MITE_Conol2-B-P36.5-Map6;Target=DXX-MITE_Conol2-B-P36.5-Map6 4 259;Identity=75.3
scaffold_177	Conol1_TEannot3_REPET_TEs	match	45738	45798	0.0	-	.	ID=ms958_scaffold_177_DTX-incomp_Conol2-B-G29-Map3;Target=DTX-incomp_Conol2-B-G29-Map3 443 503;Identity=86.9
scaffold_177	Conol1_TEannot3_REPET_TEs	match_part	45738	45798	0.0	-	.	ID=mp958-1_scaffold_177_DTX-incomp_Conol2-B-G29-Map3;Parent=ms958_scaffold_177_DTX-incomp_Conol2-B-G29-Map3;Target=DTX-incomp_Conol2-B-G29-Map3 443 503;Identity=86.9
scaffold_177	Conol1_TEannot3_REPET_TEs	match	58945	59146	0.0	+	.	ID=ms959_scaffold_177_DXX-MITE_Conol2-B-P34.7-Map5;Target=DXX-MITE_Conol2-B-P34.7-Map5 357 541;Identity=78.9
scaffold_177	Conol1_TEannot3_REPET_TEs	match_part	58945	59146	0.0	+	.	ID=mp959-1_scaffold_177_DXX-MITE_Conol2-B-P34.7-Map5;Parent=ms959_scaffold_177_DXX-MITE_Conol2-B-P34.7-Map5;Target=DXX-MITE_Conol2-B-P34.7-Map5 357 541;Identity=78.9
##gff-version 3
##sequence-region scaffold_178 1 67285
scaffold_178	Conol1_TEannot3_REPET_TEs	match	53685	53754	0.0	+	.	ID=ms880_scaffold_178_DTX-incomp_Conol2-B-R171-Map5;Target=DTX-incomp_Conol2-B-R171-Map5 2 71;Identity=75.7
scaffold_178	Conol1_TEannot3_REPET_TEs	match_part	53685	53754	0.0	+	.	ID=mp880-1_scaffold_178_DTX-incomp_Conol2-B-R171-Map5;Parent=ms880_scaffold_178_DTX-incomp_Conol2-B-R171-Map5;Target=DTX-incomp_Conol2-B-R171-Map5 2 71;Identity=75.7
scaffold_178	Conol1_TEannot3_REPET_TEs	match	66244	66625	0.0	-	.	ID=ms877_scaffold_178_RLX-incomp_Conol2-B-R132-Map11_reversed;Target=RLX-incomp_Conol2-B-R132-Map11_reversed 1 383;Identity=88.2
scaffold_178	Conol1_TEannot3_REPET_TEs	match_part	66244	66625	0.0	-	.	ID=mp877-1_scaffold_178_RLX-incomp_Conol2-B-R132-Map11_reversed;Parent=ms877_scaffold_178_RLX-incomp_Conol2-B-R132-Map11_reversed;Target=RLX-incomp_Conol2-B-R132-Map11_reversed 1 383;Identity=88.2
scaffold_178	Conol1_TEannot3_REPET_TEs	match	61793	61861	0.0	-	.	ID=ms879_scaffold_178_RLX-incomp_Conol2-B-R296-Map3_reversed;Target=RLX-incomp_Conol2-B-R296-Map3_reversed 4848 4920;Identity=84.6
scaffold_178	Conol1_TEannot3_REPET_TEs	match_part	61793	61861	0.0	-	.	ID=mp879-1_scaffold_178_RLX-incomp_Conol2-B-R296-Map3_reversed;Parent=ms879_scaffold_178_RLX-incomp_Conol2-B-R296-Map3_reversed;Target=RLX-incomp_Conol2-B-R296-Map3_reversed 4848 4920;Identity=84.6
##gff-version 3
##sequence-region scaffold_179 1 67008
scaffold_179	Conol1_TEannot3_REPET_TEs	match	4025	4546	0.0	-	.	ID=ms881_scaffold_179_DXX-MITE_Conol2-B-P27.13-Map6;Target=DXX-MITE_Conol2-B-P27.13-Map6 4 520;Identity=98.6
scaffold_179	Conol1_TEannot3_REPET_TEs	match_part	4025	4546	0.0	-	.	ID=mp881-1_scaffold_179_DXX-MITE_Conol2-B-P27.13-Map6;Parent=ms881_scaffold_179_DXX-MITE_Conol2-B-P27.13-Map6;Target=DXX-MITE_Conol2-B-P27.13-Map6 4 520;Identity=98.6
scaffold_179	Conol1_TEannot3_REPET_TEs	match	47639	48271	0.0	+	.	ID=ms882_scaffold_179_DXX-MITE_Conol2-B-P27.13-Map6;Target=DXX-MITE_Conol2-B-P27.13-Map6 1 522
scaffold_179	Conol1_TEannot3_REPET_TEs	match_part	47639	47754	0.0	+	.	ID=mp882-1_scaffold_179_DXX-MITE_Conol2-B-P27.13-Map6;Parent=ms882_scaffold_179_DXX-MITE_Conol2-B-P27.13-Map6;Target=DXX-MITE_Conol2-B-P27.13-Map6 1 137;Identity=89.4
scaffold_179	Conol1_TEannot3_REPET_TEs	match_part	48073	48271	0.0	+	.	ID=mp882-2_scaffold_179_DXX-MITE_Conol2-B-P27.13-Map6;Parent=ms882_scaffold_179_DXX-MITE_Conol2-B-P27.13-Map6;Target=DXX-MITE_Conol2-B-P27.13-Map6 322 522;Identity=78.1
##gff-version 3
##sequence-region scaffold_17 1 285450
scaffold_17	Conol1_TEannot3_REPET_TEs	match	285103	285290	0.0	-	.	ID=ms620_scaffold_17_DXX-MITE_Conol2-B-R180-Map3;Target=DXX-MITE_Conol2-B-R180-Map3 537 725;Identity=83.9
scaffold_17	Conol1_TEannot3_REPET_TEs	match_part	285103	285290	0.0	-	.	ID=mp620-1_scaffold_17_DXX-MITE_Conol2-B-R180-Map3;Parent=ms620_scaffold_17_DXX-MITE_Conol2-B-R180-Map3;Target=DXX-MITE_Conol2-B-R180-Map3 537 725;Identity=83.9
##gff-version 3
##sequence-region scaffold_180 1 66957
scaffold_180	Conol1_TEannot3_REPET_TEs	match	66603	66957	0.0	-	.	ID=ms884_scaffold_180_DXX-MITE_Conol2-B-R229-Map5;Target=DXX-MITE_Conol2-B-R229-Map5 166 520;Identity=99.4
scaffold_180	Conol1_TEannot3_REPET_TEs	match_part	66603	66957	0.0	-	.	ID=mp884-1_scaffold_180_DXX-MITE_Conol2-B-R229-Map5;Parent=ms884_scaffold_180_DXX-MITE_Conol2-B-R229-Map5;Target=DXX-MITE_Conol2-B-R229-Map5 166 520;Identity=99.4
scaffold_180	Conol1_TEannot3_REPET_TEs	match	3933	4790	0.0	+	.	ID=ms885_scaffold_180_RIX-incomp_Conol2-B-R14-Map4;Target=RIX-incomp_Conol2-B-R14-Map4 3 860;Identity=98.7
scaffold_180	Conol1_TEannot3_REPET_TEs	match_part	3933	4790	0.0	+	.	ID=mp885-1_scaffold_180_RIX-incomp_Conol2-B-R14-Map4;Parent=ms885_scaffold_180_RIX-incomp_Conol2-B-R14-Map4;Target=RIX-incomp_Conol2-B-R14-Map4 3 860;Identity=98.7
##gff-version 3
##sequence-region scaffold_183 1 65499
scaffold_183	Conol1_TEannot3_REPET_TEs	match	65123	65499	0.0	+	.	ID=ms899_scaffold_183_noCat_Conol2-B-G18-Map15;Target=noCat_Conol2-B-G18-Map15 6 385;Identity=99.2
scaffold_183	Conol1_TEannot3_REPET_TEs	match_part	65123	65499	0.0	+	.	ID=mp899-1_scaffold_183_noCat_Conol2-B-G18-Map15;Parent=ms899_scaffold_183_noCat_Conol2-B-G18-Map15;Target=noCat_Conol2-B-G18-Map15 6 385;Identity=99.2
##gff-version 3
##sequence-region scaffold_185 1 64245
scaffold_185	Conol1_TEannot3_REPET_TEs	match	63227	63385	0.0	+	.	ID=ms1100_scaffold_185_DTX-incomp_Conol2-B-R121-Map3;Target=DTX-incomp_Conol2-B-R121-Map3 1 158;Identity=72.8
scaffold_185	Conol1_TEannot3_REPET_TEs	match_part	63227	63385	0.0	+	.	ID=mp1100-1_scaffold_185_DTX-incomp_Conol2-B-R121-Map3;Parent=ms1100_scaffold_185_DTX-incomp_Conol2-B-R121-Map3;Target=DTX-incomp_Conol2-B-R121-Map3 1 158;Identity=72.8
##gff-version 3
##sequence-region scaffold_186 1 63836
scaffold_186	Conol1_TEannot3_REPET_TEs	match	63743	63812	0.0	-	.	ID=ms932_scaffold_186_DXX-MITE_Conol2-B-R180-Map3;Target=DXX-MITE_Conol2-B-R180-Map3 656 725;Identity=78.1
scaffold_186	Conol1_TEannot3_REPET_TEs	match_part	63743	63812	0.0	-	.	ID=mp932-1_scaffold_186_DXX-MITE_Conol2-B-R180-Map3;Parent=ms932_scaffold_186_DXX-MITE_Conol2-B-R180-Map3;Target=DXX-MITE_Conol2-B-R180-Map3 656 725;Identity=78.1
##gff-version 3
##sequence-region scaffold_187 1 63803
scaffold_187	Conol1_TEannot3_REPET_TEs	match	29809	29886	0.0	-	.	ID=ms933_scaffold_187_DTX-incomp_Conol2-B-R248-Map3;Target=DTX-incomp_Conol2-B-R248-Map3 1203 1283;Identity=77.1
scaffold_187	Conol1_TEannot3_REPET_TEs	match_part	29809	29886	0.0	-	.	ID=mp933-1_scaffold_187_DTX-incomp_Conol2-B-R248-Map3;Parent=ms933_scaffold_187_DTX-incomp_Conol2-B-R248-Map3;Target=DTX-incomp_Conol2-B-R248-Map3 1203 1283;Identity=77.1
##gff-version 3
##sequence-region scaffold_188 1 63157
scaffold_188	Conol1_TEannot3_REPET_TEs	match	1148	1765	0.0	-	.	ID=ms907_scaffold_188_DXX-MITE_Conol2-B-G109-Map3;Target=DXX-MITE_Conol2-B-G109-Map3 1 619;Identity=98.9
scaffold_188	Conol1_TEannot3_REPET_TEs	match_part	1148	1765	0.0	-	.	ID=mp907-1_scaffold_188_DXX-MITE_Conol2-B-G109-Map3;Parent=ms907_scaffold_188_DXX-MITE_Conol2-B-G109-Map3;Target=DXX-MITE_Conol2-B-G109-Map3 1 619;Identity=98.9
scaffold_188	Conol1_TEannot3_REPET_TEs	match	42	112	0.0	-	.	ID=ms908_scaffold_188_RLX-incomp_Conol2-B-R345-Map3;Target=RLX-incomp_Conol2-B-R345-Map3 2038 2109;Identity=87.5
scaffold_188	Conol1_TEannot3_REPET_TEs	match_part	42	112	0.0	-	.	ID=mp908-1_scaffold_188_RLX-incomp_Conol2-B-R345-Map3;Parent=ms908_scaffold_188_RLX-incomp_Conol2-B-R345-Map3;Target=RLX-incomp_Conol2-B-R345-Map3 2038 2109;Identity=87.5
##gff-version 3
##sequence-region scaffold_189 1 63058
scaffold_189	Conol1_TEannot3_REPET_TEs	match	62698	63058	0.0	+	.	ID=ms909_scaffold_189_DXX-MITE_Conol2-B-P39.2-Map7;Target=DXX-MITE_Conol2-B-P39.2-Map7 3 365;Identity=97.8
scaffold_189	Conol1_TEannot3_REPET_TEs	match_part	62698	63058	0.0	+	.	ID=mp909-1_scaffold_189_DXX-MITE_Conol2-B-P39.2-Map7;Parent=ms909_scaffold_189_DXX-MITE_Conol2-B-P39.2-Map7;Target=DXX-MITE_Conol2-B-P39.2-Map7 3 365;Identity=97.8
##gff-version 3
##sequence-region scaffold_18 1 283797
scaffold_18	Conol1_TEannot3_REPET_TEs	match	130205	130526	0.0	-	.	ID=ms1306_scaffold_18_DXX-MITE_Conol2-B-R189-Map7;Target=DXX-MITE_Conol2-B-R189-Map7 206 523;Identity=72.3
scaffold_18	Conol1_TEannot3_REPET_TEs	match_part	130205	130526	0.0	-	.	ID=mp1306-1_scaffold_18_DXX-MITE_Conol2-B-R189-Map7;Parent=ms1306_scaffold_18_DXX-MITE_Conol2-B-R189-Map7;Target=DXX-MITE_Conol2-B-R189-Map7 206 523;Identity=72.3
scaffold_18	Conol1_TEannot3_REPET_TEs	match	146397	146567	0.0	+	.	ID=ms1307_scaffold_18_RIX-incomp_Conol2-B-R14-Map4;Target=RIX-incomp_Conol2-B-R14-Map4 1 179;Identity=82.8
scaffold_18	Conol1_TEannot3_REPET_TEs	match_part	146397	146567	0.0	+	.	ID=mp1307-1_scaffold_18_RIX-incomp_Conol2-B-R14-Map4;Parent=ms1307_scaffold_18_RIX-incomp_Conol2-B-R14-Map4;Target=RIX-incomp_Conol2-B-R14-Map4 1 179;Identity=82.8
scaffold_18	Conol1_TEannot3_REPET_TEs	match	208633	208991	0.0	-	.	ID=ms645_scaffold_18_DTX-incomp_Conol2-B-R248-Map3;Target=DTX-incomp_Conol2-B-R248-Map3 446 804;Identity=64.6
scaffold_18	Conol1_TEannot3_REPET_TEs	match_part	208633	208991	0.0	-	.	ID=mp645-1_scaffold_18_DTX-incomp_Conol2-B-R248-Map3;Parent=ms645_scaffold_18_DTX-incomp_Conol2-B-R248-Map3;Target=DTX-incomp_Conol2-B-R248-Map3 446 804;Identity=64.6
scaffold_18	Conol1_TEannot3_REPET_TEs	match	207243	207820	0.0	+	.	ID=ms646_scaffold_18_DTX-incomp_Conol2-B-R354-Map5_reversed;Target=DTX-incomp_Conol2-B-R354-Map5_reversed 432 998;Identity=73.4
scaffold_18	Conol1_TEannot3_REPET_TEs	match_part	207243	207820	0.0	+	.	ID=mp646-1_scaffold_18_DTX-incomp_Conol2-B-R354-Map5_reversed;Parent=ms646_scaffold_18_DTX-incomp_Conol2-B-R354-Map5_reversed;Target=DTX-incomp_Conol2-B-R354-Map5_reversed 432 998;Identity=73.4
##gff-version 3
##sequence-region scaffold_190 1 62937
scaffold_190	Conol1_TEannot3_REPET_TEs	match	1	358	0.0	+	.	ID=ms910_scaffold_190_DXX-MITE_Conol2-B-P25.15-Map3;Target=DXX-MITE_Conol2-B-P25.15-Map3 302 659;Identity=95.8
scaffold_190	Conol1_TEannot3_REPET_TEs	match_part	1	358	0.0	+	.	ID=mp910-1_scaffold_190_DXX-MITE_Conol2-B-P25.15-Map3;Parent=ms910_scaffold_190_DXX-MITE_Conol2-B-P25.15-Map3;Target=DXX-MITE_Conol2-B-P25.15-Map3 302 659;Identity=95.8
##gff-version 3
##sequence-region scaffold_191 1 62926
scaffold_191	Conol1_TEannot3_REPET_TEs	match	59151	59229	0.0	+	.	ID=ms934_scaffold_191_DXX-MITE_Conol2-B-G109-Map3;Target=DXX-MITE_Conol2-B-G109-Map3 387 466;Identity=70.5
scaffold_191	Conol1_TEannot3_REPET_TEs	match_part	59151	59229	0.0	+	.	ID=mp934-1_scaffold_191_DXX-MITE_Conol2-B-G109-Map3;Parent=ms934_scaffold_191_DXX-MITE_Conol2-B-G109-Map3;Target=DXX-MITE_Conol2-B-G109-Map3 387 466;Identity=70.5
##gff-version 3
##sequence-region scaffold_192 1 62483
scaffold_192	Conol1_TEannot3_REPET_TEs	match	9744	9952	0.0	+	.	ID=ms1573_scaffold_192_DTX-incomp_Conol2-B-R248-Map3;Target=DTX-incomp_Conol2-B-R248-Map3 1206 1424;Identity=70.8
scaffold_192	Conol1_TEannot3_REPET_TEs	match_part	9744	9952	0.0	+	.	ID=mp1573-1_scaffold_192_DTX-incomp_Conol2-B-R248-Map3;Parent=ms1573_scaffold_192_DTX-incomp_Conol2-B-R248-Map3;Target=DTX-incomp_Conol2-B-R248-Map3 1206 1424;Identity=70.8
scaffold_192	Conol1_TEannot3_REPET_TEs	match	11977	12053	0.0	-	.	ID=ms911_scaffold_192_DTX-incomp_Conol2-B-G23-Map3_reversed;Target=DTX-incomp_Conol2-B-G23-Map3_reversed 326 402;Identity=70.7
scaffold_192	Conol1_TEannot3_REPET_TEs	match_part	11977	12053	0.0	-	.	ID=mp911-1_scaffold_192_DTX-incomp_Conol2-B-G23-Map3_reversed;Parent=ms911_scaffold_192_DTX-incomp_Conol2-B-G23-Map3_reversed;Target=DTX-incomp_Conol2-B-G23-Map3_reversed 326 402;Identity=70.7
scaffold_192	Conol1_TEannot3_REPET_TEs	match	61804	61910	0.0	-	.	ID=ms912_scaffold_192_DTX-incomp_Conol2-B-G23-Map3_reversed;Target=DTX-incomp_Conol2-B-G23-Map3_reversed 247 350;Identity=72.2
scaffold_192	Conol1_TEannot3_REPET_TEs	match_part	61804	61910	0.0	-	.	ID=mp912-1_scaffold_192_DTX-incomp_Conol2-B-G23-Map3_reversed;Parent=ms912_scaffold_192_DTX-incomp_Conol2-B-G23-Map3_reversed;Target=DTX-incomp_Conol2-B-G23-Map3_reversed 247 350;Identity=72.2
scaffold_192	Conol1_TEannot3_REPET_TEs	match	8218	8915	0.0	+	.	ID=ms913_scaffold_192_DTX-incomp_Conol2-B-R248-Map3;Target=DTX-incomp_Conol2-B-R248-Map3 310 1013;Identity=68.6
scaffold_192	Conol1_TEannot3_REPET_TEs	match_part	8218	8915	0.0	+	.	ID=mp913-1_scaffold_192_DTX-incomp_Conol2-B-R248-Map3;Parent=ms913_scaffold_192_DTX-incomp_Conol2-B-R248-Map3;Target=DTX-incomp_Conol2-B-R248-Map3 310 1013;Identity=68.6
scaffold_192	Conol1_TEannot3_REPET_TEs	match	11446	11571	0.0	+	.	ID=ms915_scaffold_192_DTX-incomp_Conol2-B-R248-Map3;Target=DTX-incomp_Conol2-B-R248-Map3 326 454;Identity=69.1
scaffold_192	Conol1_TEannot3_REPET_TEs	match_part	11446	11571	0.0	+	.	ID=mp915-1_scaffold_192_DTX-incomp_Conol2-B-R248-Map3;Parent=ms915_scaffold_192_DTX-incomp_Conol2-B-R248-Map3;Target=DTX-incomp_Conol2-B-R248-Map3 326 454;Identity=69.1
scaffold_192	Conol1_TEannot3_REPET_TEs	match	60153	60726	0.0	+	.	ID=ms916_scaffold_192_DTX-incomp_Conol2-B-R248-Map3;Target=DTX-incomp_Conol2-B-R248-Map3 446 1016
scaffold_192	Conol1_TEannot3_REPET_TEs	match_part	60153	60516	0.0	+	.	ID=mp916-1_scaffold_192_DTX-incomp_Conol2-B-R248-Map3;Parent=ms916_scaffold_192_DTX-incomp_Conol2-B-R248-Map3;Target=DTX-incomp_Conol2-B-R248-Map3 446 807;Identity=63.6
scaffold_192	Conol1_TEannot3_REPET_TEs	match_part	60599	60726	0.0	+	.	ID=mp916-2_scaffold_192_DTX-incomp_Conol2-B-R248-Map3;Parent=ms916_scaffold_192_DTX-incomp_Conol2-B-R248-Map3;Target=DTX-incomp_Conol2-B-R248-Map3 890 1016;Identity=63.6
scaffold_192	Conol1_TEannot3_REPET_TEs	match	9521	11976	0.0	-	.	ID=ms917_scaffold_192_DTX-incomp_Conol2-B-R354-Map5_reversed;Target=DTX-incomp_Conol2-B-R354-Map5_reversed 604 1381
scaffold_192	Conol1_TEannot3_REPET_TEs	match_part	9521	9743	0.0	-	.	ID=mp917-1_scaffold_192_DTX-incomp_Conol2-B-R354-Map5_reversed;Parent=ms917_scaffold_192_DTX-incomp_Conol2-B-R354-Map5_reversed;Target=DTX-incomp_Conol2-B-R354-Map5_reversed 1159 1381;Identity=73.0
scaffold_192	Conol1_TEannot3_REPET_TEs	match_part	11582	11976	0.0	-	.	ID=mp917-2_scaffold_192_DTX-incomp_Conol2-B-R354-Map5_reversed;Parent=ms917_scaffold_192_DTX-incomp_Conol2-B-R354-Map5_reversed;Target=DTX-incomp_Conol2-B-R354-Map5_reversed 604 999;Identity=62.6
scaffold_192	Conol1_TEannot3_REPET_TEs	match	9953	9984	0.0	-	.	ID=ms918_scaffold_192_DTX-incomp_Conol2-B-R354-Map5_reversed;Target=DTX-incomp_Conol2-B-R354-Map5_reversed 531 562;Identity=65.4
scaffold_192	Conol1_TEannot3_REPET_TEs	match_part	9953	9984	0.0	-	.	ID=mp918-1_scaffold_192_DTX-incomp_Conol2-B-R354-Map5_reversed;Parent=ms918_scaffold_192_DTX-incomp_Conol2-B-R354-Map5_reversed;Target=DTX-incomp_Conol2-B-R354-Map5_reversed 531 562;Identity=65.4
scaffold_192	Conol1_TEannot3_REPET_TEs	match	11977	12053	0.0	-	.	ID=ms919_scaffold_192_DTX-incomp_Conol2-B-R354-Map5_reversed;Target=DTX-incomp_Conol2-B-R354-Map5_reversed 524 601;Identity=70.2
scaffold_192	Conol1_TEannot3_REPET_TEs	match_part	11977	12053	0.0	-	.	ID=mp919-1_scaffold_192_DTX-incomp_Conol2-B-R354-Map5_reversed;Parent=ms919_scaffold_192_DTX-incomp_Conol2-B-R354-Map5_reversed;Target=DTX-incomp_Conol2-B-R354-Map5_reversed 524 601;Identity=70.2
scaffold_192	Conol1_TEannot3_REPET_TEs	match	60517	60598	0.0	-	.	ID=ms920_scaffold_192_DTX-incomp_Conol2-B-R354-Map5_reversed;Target=DTX-incomp_Conol2-B-R354-Map5_reversed 1203 1288;Identity=80.5
scaffold_192	Conol1_TEannot3_REPET_TEs	match_part	60517	60598	0.0	-	.	ID=mp920-1_scaffold_192_DTX-incomp_Conol2-B-R354-Map5_reversed;Parent=ms920_scaffold_192_DTX-incomp_Conol2-B-R354-Map5_reversed;Target=DTX-incomp_Conol2-B-R354-Map5_reversed 1203 1288;Identity=80.5
scaffold_192	Conol1_TEannot3_REPET_TEs	match	61106	61803	0.0	-	.	ID=ms921_scaffold_192_DTX-incomp_Conol2-B-R354-Map5_reversed;Target=DTX-incomp_Conol2-B-R354-Map5_reversed 531 1230;Identity=62.0
scaffold_192	Conol1_TEannot3_REPET_TEs	match_part	61106	61803	0.0	-	.	ID=mp921-1_scaffold_192_DTX-incomp_Conol2-B-R354-Map5_reversed;Parent=ms921_scaffold_192_DTX-incomp_Conol2-B-R354-Map5_reversed;Target=DTX-incomp_Conol2-B-R354-Map5_reversed 531 1230;Identity=62.0
scaffold_192	Conol1_TEannot3_REPET_TEs	match	1	590	0.0	-	.	ID=ms922_scaffold_192_DXX-MITE_Conol2-B-R180-Map3;Target=DXX-MITE_Conol2-B-R180-Map3 1 585;Identity=99.7
scaffold_192	Conol1_TEannot3_REPET_TEs	match_part	1	590	0.0	-	.	ID=mp922-1_scaffold_192_DXX-MITE_Conol2-B-R180-Map3;Parent=ms922_scaffold_192_DXX-MITE_Conol2-B-R180-Map3;Target=DXX-MITE_Conol2-B-R180-Map3 1 585;Identity=99.7
##gff-version 3
##sequence-region scaffold_193 1 61099
scaffold_193	Conol1_TEannot3_REPET_TEs	match	46017	46110	0.0	-	.	ID=ms1226_scaffold_193_DTX-incomp_Conol2-B-G23-Map3_reversed;Target=DTX-incomp_Conol2-B-G23-Map3_reversed 930 1033;Identity=79.8
scaffold_193	Conol1_TEannot3_REPET_TEs	match_part	46017	46110	0.0	-	.	ID=mp1226-1_scaffold_193_DTX-incomp_Conol2-B-G23-Map3_reversed;Parent=ms1226_scaffold_193_DTX-incomp_Conol2-B-G23-Map3_reversed;Target=DTX-incomp_Conol2-B-G23-Map3_reversed 930 1033;Identity=79.8
scaffold_193	Conol1_TEannot3_REPET_TEs	match	54419	54735	0.0	+	.	ID=ms1227_scaffold_193_DTX-incomp_Conol2-B-R248-Map3;Target=DTX-incomp_Conol2-B-R248-Map3 489 805;Identity=67.0
scaffold_193	Conol1_TEannot3_REPET_TEs	match_part	54419	54735	0.0	+	.	ID=mp1227-1_scaffold_193_DTX-incomp_Conol2-B-R248-Map3;Parent=ms1227_scaffold_193_DTX-incomp_Conol2-B-R248-Map3;Target=DTX-incomp_Conol2-B-R248-Map3 489 805;Identity=67.0
scaffold_193	Conol1_TEannot3_REPET_TEs	match	54908	55982	0.0	-	.	ID=ms1228_scaffold_193_DTX-incomp_Conol2-B-R354-Map5_reversed;Target=DTX-incomp_Conol2-B-R354-Map5_reversed 568 1648;Identity=72.2
scaffold_193	Conol1_TEannot3_REPET_TEs	match_part	54908	55982	0.0	-	.	ID=mp1228-1_scaffold_193_DTX-incomp_Conol2-B-R354-Map5_reversed;Parent=ms1228_scaffold_193_DTX-incomp_Conol2-B-R354-Map5_reversed;Target=DTX-incomp_Conol2-B-R354-Map5_reversed 568 1648;Identity=72.2
scaffold_193	Conol1_TEannot3_REPET_TEs	match	1	94	0.0	-	.	ID=ms1197_scaffold_193_DTX-incomp_Conol2-B-R171-Map5;Target=DTX-incomp_Conol2-B-R171-Map5 2 95;Identity=100.0
scaffold_193	Conol1_TEannot3_REPET_TEs	match_part	1	94	0.0	-	.	ID=mp1197-1_scaffold_193_DTX-incomp_Conol2-B-R171-Map5;Parent=ms1197_scaffold_193_DTX-incomp_Conol2-B-R171-Map5;Target=DTX-incomp_Conol2-B-R171-Map5 2 95;Identity=100.0
##gff-version 3
##sequence-region scaffold_194 1 60860
scaffold_194	Conol1_TEannot3_REPET_TEs	match	60766	60839	0.0	+	.	ID=ms935_scaffold_194_DXX-MITE_Conol2-B-P25.15-Map3;Target=DXX-MITE_Conol2-B-P25.15-Map3 2 75;Identity=75.0
scaffold_194	Conol1_TEannot3_REPET_TEs	match_part	60766	60839	0.0	+	.	ID=mp935-1_scaffold_194_DXX-MITE_Conol2-B-P25.15-Map3;Parent=ms935_scaffold_194_DXX-MITE_Conol2-B-P25.15-Map3;Target=DXX-MITE_Conol2-B-P25.15-Map3 2 75;Identity=75.0
##gff-version 3
##sequence-region scaffold_195 1 60567
scaffold_195	Conol1_TEannot3_REPET_TEs	match	27326	27539	0.0	+	.	ID=ms928_scaffold_195_RLX-incomp_Conol2-B-R70-Map20;Target=RLX-incomp_Conol2-B-R70-Map20 455 693;Identity=82.4
scaffold_195	Conol1_TEannot3_REPET_TEs	match_part	27326	27539	0.0	+	.	ID=mp928-1_scaffold_195_RLX-incomp_Conol2-B-R70-Map20;Parent=ms928_scaffold_195_RLX-incomp_Conol2-B-R70-Map20;Target=RLX-incomp_Conol2-B-R70-Map20 455 693;Identity=82.4
scaffold_195	Conol1_TEannot3_REPET_TEs	match	35970	36035	0.0	+	.	ID=ms929_scaffold_195_RLX-incomp_Conol2-B-R70-Map20;Target=RLX-incomp_Conol2-B-R70-Map20 3405 3482;Identity=84.3
scaffold_195	Conol1_TEannot3_REPET_TEs	match_part	35970	36035	0.0	+	.	ID=mp929-1_scaffold_195_RLX-incomp_Conol2-B-R70-Map20;Parent=ms929_scaffold_195_RLX-incomp_Conol2-B-R70-Map20;Target=RLX-incomp_Conol2-B-R70-Map20 3405 3482;Identity=84.3
scaffold_195	Conol1_TEannot3_REPET_TEs	match	48164	48270	0.0	+	.	ID=ms930_scaffold_195_RLX-incomp_Conol2-B-R70-Map20;Target=RLX-incomp_Conol2-B-R70-Map20 8245 8344;Identity=83.3
scaffold_195	Conol1_TEannot3_REPET_TEs	match_part	48164	48270	0.0	+	.	ID=mp930-1_scaffold_195_RLX-incomp_Conol2-B-R70-Map20;Parent=ms930_scaffold_195_RLX-incomp_Conol2-B-R70-Map20;Target=RLX-incomp_Conol2-B-R70-Map20 8245 8344;Identity=83.3
scaffold_195	Conol1_TEannot3_REPET_TEs	match	52383	52481	0.0	+	.	ID=ms923_scaffold_195_RIX-incomp_Conol2-B-P40.1-Map3;Target=RIX-incomp_Conol2-B-P40.1-Map3 3 101;Identity=88.7
scaffold_195	Conol1_TEannot3_REPET_TEs	match_part	52383	52481	0.0	+	.	ID=mp923-1_scaffold_195_RIX-incomp_Conol2-B-P40.1-Map3;Parent=ms923_scaffold_195_RIX-incomp_Conol2-B-P40.1-Map3;Target=RIX-incomp_Conol2-B-P40.1-Map3 3 101;Identity=88.7
scaffold_195	Conol1_TEannot3_REPET_TEs	match	15844	16336	0.0	+	.	ID=ms924_scaffold_195_RIX-incomp_Conol2-B-R14-Map4;Target=RIX-incomp_Conol2-B-R14-Map4 363 860;Identity=75.9
scaffold_195	Conol1_TEannot3_REPET_TEs	match_part	15844	16336	0.0	+	.	ID=mp924-1_scaffold_195_RIX-incomp_Conol2-B-R14-Map4;Parent=ms924_scaffold_195_RIX-incomp_Conol2-B-R14-Map4;Target=RIX-incomp_Conol2-B-R14-Map4 363 860;Identity=75.9
scaffold_195	Conol1_TEannot3_REPET_TEs	match	36036	40893	0.0	+	.	ID=ms925_scaffold_195_RLX-incomp_Conol2-B-R175-Map3_reversed;Target=RLX-incomp_Conol2-B-R175-Map3_reversed 8 4695
scaffold_195	Conol1_TEannot3_REPET_TEs	match_part	36036	36505	0.0	+	.	ID=mp925-1_scaffold_195_RLX-incomp_Conol2-B-R175-Map3_reversed;Parent=ms925_scaffold_195_RLX-incomp_Conol2-B-R175-Map3_reversed;Target=RLX-incomp_Conol2-B-R175-Map3_reversed 8 470;Identity=78.7
scaffold_195	Conol1_TEannot3_REPET_TEs	match_part	37034	40893	0.0	+	.	ID=mp925-2_scaffold_195_RLX-incomp_Conol2-B-R175-Map3_reversed;Parent=ms925_scaffold_195_RLX-incomp_Conol2-B-R175-Map3_reversed;Target=RLX-incomp_Conol2-B-R175-Map3_reversed 858 4695;Identity=74.6
scaffold_195	Conol1_TEannot3_REPET_TEs	match	40894	40955	0.0	+	.	ID=ms926_scaffold_195_RLX-incomp_Conol2-B-R175-Map3_reversed;Target=RLX-incomp_Conol2-B-R175-Map3_reversed 4727 4793;Identity=85.0
scaffold_195	Conol1_TEannot3_REPET_TEs	match_part	40894	40955	0.0	+	.	ID=mp926-1_scaffold_195_RLX-incomp_Conol2-B-R175-Map3_reversed;Parent=ms926_scaffold_195_RLX-incomp_Conol2-B-R175-Map3_reversed;Target=RLX-incomp_Conol2-B-R175-Map3_reversed 4727 4793;Identity=85.0
scaffold_195	Conol1_TEannot3_REPET_TEs	match	14328	14595	0.0	+	.	ID=ms927_scaffold_195_RLX-incomp_Conol2-B-R70-Map20;Target=RLX-incomp_Conol2-B-R70-Map20 1627 1906;Identity=76.7
scaffold_195	Conol1_TEannot3_REPET_TEs	match_part	14328	14595	0.0	+	.	ID=mp927-1_scaffold_195_RLX-incomp_Conol2-B-R70-Map20;Parent=ms927_scaffold_195_RLX-incomp_Conol2-B-R70-Map20;Target=RLX-incomp_Conol2-B-R70-Map20 1627 1906;Identity=76.7
##gff-version 3
##sequence-region scaffold_196 1 60134
scaffold_196	Conol1_TEannot3_REPET_TEs	match	23120	24514	0.0	-	.	ID=ms1000_scaffold_196_DTX-incomp_Conol2-B-R354-Map5_reversed;Target=DTX-incomp_Conol2-B-R354-Map5_reversed 368 1750;Identity=74.4
scaffold_196	Conol1_TEannot3_REPET_TEs	match_part	23120	24514	0.0	-	.	ID=mp1000-1_scaffold_196_DTX-incomp_Conol2-B-R354-Map5_reversed;Parent=ms1000_scaffold_196_DTX-incomp_Conol2-B-R354-Map5_reversed;Target=DTX-incomp_Conol2-B-R354-Map5_reversed 368 1750;Identity=74.4
scaffold_196	Conol1_TEannot3_REPET_TEs	match	46718	47125	0.0	+	.	ID=ms284_scaffold_196_DXX-MITE_Conol2-B-P39.2-Map7;Target=DXX-MITE_Conol2-B-P39.2-Map7 2 407;Identity=97.5
scaffold_196	Conol1_TEannot3_REPET_TEs	match_part	46718	47125	0.0	+	.	ID=mp284-1_scaffold_196_DXX-MITE_Conol2-B-P39.2-Map7;Parent=ms284_scaffold_196_DXX-MITE_Conol2-B-P39.2-Map7;Target=DXX-MITE_Conol2-B-P39.2-Map7 2 407;Identity=97.5
scaffold_196	Conol1_TEannot3_REPET_TEs	match	46271	46628	0.0	-	.	ID=ms285_scaffold_196_RLX_Conol2-B-G22-Map20;Target=RLX_Conol2-B-G22-Map20 10 485
scaffold_196	Conol1_TEannot3_REPET_TEs	match_part	46271	46404	0.0	-	.	ID=mp285-1_scaffold_196_RLX_Conol2-B-G22-Map20;Parent=ms285_scaffold_196_RLX_Conol2-B-G22-Map20;Target=RLX_Conol2-B-G22-Map20 351 485;Identity=99.2
scaffold_196	Conol1_TEannot3_REPET_TEs	match_part	46545	46628	0.0	-	.	ID=mp285-2_scaffold_196_RLX_Conol2-B-G22-Map20;Parent=ms285_scaffold_196_RLX_Conol2-B-G22-Map20;Target=RLX_Conol2-B-G22-Map20 10 93;Identity=98.8
scaffold_196	Conol1_TEannot3_REPET_TEs	match	22437	23119	0.0	+	.	ID=ms999_scaffold_196_DTX-incomp_Conol2-B-R248-Map3;Target=DTX-incomp_Conol2-B-R248-Map3 153 866;Identity=71.7
scaffold_196	Conol1_TEannot3_REPET_TEs	match_part	22437	23119	0.0	+	.	ID=mp999-1_scaffold_196_DTX-incomp_Conol2-B-R248-Map3;Parent=ms999_scaffold_196_DTX-incomp_Conol2-B-R248-Map3;Target=DTX-incomp_Conol2-B-R248-Map3 153 866;Identity=71.7
##gff-version 3
##sequence-region scaffold_197 1 59417
scaffold_197	Conol1_TEannot3_REPET_TEs	match	59279	59417	0.0	-	.	ID=ms1039_scaffold_197_RLX_Conol2-B-G22-Map20;Target=RLX_Conol2-B-G22-Map20 342 482;Identity=100.0
scaffold_197	Conol1_TEannot3_REPET_TEs	match_part	59279	59417	0.0	-	.	ID=mp1039-1_scaffold_197_RLX_Conol2-B-G22-Map20;Parent=ms1039_scaffold_197_RLX_Conol2-B-G22-Map20;Target=RLX_Conol2-B-G22-Map20 342 482;Identity=100.0
##gff-version 3
##sequence-region scaffold_198 1 59336
scaffold_198	Conol1_TEannot3_REPET_TEs	match	31630	31767	0.0	-	.	ID=ms1002_scaffold_198_DTX-incomp_Conol2-B-R171-Map5;Target=DTX-incomp_Conol2-B-R171-Map5 2 146;Identity=68.0
scaffold_198	Conol1_TEannot3_REPET_TEs	match_part	31630	31767	0.0	-	.	ID=mp1002-1_scaffold_198_DTX-incomp_Conol2-B-R171-Map5;Parent=ms1002_scaffold_198_DTX-incomp_Conol2-B-R171-Map5;Target=DTX-incomp_Conol2-B-R171-Map5 2 146;Identity=68.0
scaffold_198	Conol1_TEannot3_REPET_TEs	match	12660	13270	0.0	+	.	ID=ms182_scaffold_198_DXX-MITE_Conol2-B-P25.15-Map3;Target=DXX-MITE_Conol2-B-P25.15-Map3 2 660
scaffold_198	Conol1_TEannot3_REPET_TEs	match_part	12660	12774	0.0	+	.	ID=mp182-1_scaffold_198_DXX-MITE_Conol2-B-P25.15-Map3;Parent=ms182_scaffold_198_DXX-MITE_Conol2-B-P25.15-Map3;Target=DXX-MITE_Conol2-B-P25.15-Map3 2 116;Identity=99.1
scaffold_198	Conol1_TEannot3_REPET_TEs	match_part	13125	13270	0.0	+	.	ID=mp182-2_scaffold_198_DXX-MITE_Conol2-B-P25.15-Map3;Parent=ms182_scaffold_198_DXX-MITE_Conol2-B-P25.15-Map3;Target=DXX-MITE_Conol2-B-P25.15-Map3 515 660;Identity=97.3
scaffold_198	Conol1_TEannot3_REPET_TEs	match	1	94	0.0	-	.	ID=ms183_scaffold_198_DXX-MITE_Conol2-B-R189-Map7;Target=DXX-MITE_Conol2-B-R189-Map7 1 94;Identity=100.0
scaffold_198	Conol1_TEannot3_REPET_TEs	match_part	1	94	0.0	-	.	ID=mp183-1_scaffold_198_DXX-MITE_Conol2-B-R189-Map7;Parent=ms183_scaffold_198_DXX-MITE_Conol2-B-R189-Map7;Target=DXX-MITE_Conol2-B-R189-Map7 1 94;Identity=100.0
##gff-version 3
##sequence-region scaffold_19 1 270210
scaffold_19	Conol1_TEannot3_REPET_TEs	match	113333	113574	0.0	-	.	ID=ms1300_scaffold_19_DXX-MITE_Conol2-B-R189-Map7;Target=DXX-MITE_Conol2-B-R189-Map7 275 523;Identity=74.8
scaffold_19	Conol1_TEannot3_REPET_TEs	match_part	113333	113574	0.0	-	.	ID=mp1300-1_scaffold_19_DXX-MITE_Conol2-B-R189-Map7;Parent=ms1300_scaffold_19_DXX-MITE_Conol2-B-R189-Map7;Target=DXX-MITE_Conol2-B-R189-Map7 275 523;Identity=74.8
scaffold_19	Conol1_TEannot3_REPET_TEs	match	12812	13475	0.0	-	.	ID=ms1301_scaffold_19_DTX-incomp_Conol2-B-R248-Map3;Target=DTX-incomp_Conol2-B-R248-Map3 292 960;Identity=70.6
scaffold_19	Conol1_TEannot3_REPET_TEs	match_part	12812	13475	0.0	-	.	ID=mp1301-1_scaffold_19_DTX-incomp_Conol2-B-R248-Map3;Parent=ms1301_scaffold_19_DTX-incomp_Conol2-B-R248-Map3;Target=DTX-incomp_Conol2-B-R248-Map3 292 960;Identity=70.6
scaffold_19	Conol1_TEannot3_REPET_TEs	match	11724	12811	0.0	+	.	ID=ms1302_scaffold_19_DTX-incomp_Conol2-B-R354-Map5_reversed;Target=DTX-incomp_Conol2-B-R354-Map5_reversed 570 1662;Identity=71.8
scaffold_19	Conol1_TEannot3_REPET_TEs	match_part	11724	12811	0.0	+	.	ID=mp1302-1_scaffold_19_DTX-incomp_Conol2-B-R354-Map5_reversed;Parent=ms1302_scaffold_19_DTX-incomp_Conol2-B-R354-Map5_reversed;Target=DTX-incomp_Conol2-B-R354-Map5_reversed 570 1662;Identity=71.8
scaffold_19	Conol1_TEannot3_REPET_TEs	match	114574	114656	0.0	-	.	ID=ms1303_scaffold_19_DXX-MITE_Conol2-B-G109-Map3;Target=DXX-MITE_Conol2-B-G109-Map3 1 84;Identity=77.2
scaffold_19	Conol1_TEannot3_REPET_TEs	match_part	114574	114656	0.0	-	.	ID=mp1303-1_scaffold_19_DXX-MITE_Conol2-B-G109-Map3;Parent=ms1303_scaffold_19_DXX-MITE_Conol2-B-G109-Map3;Target=DXX-MITE_Conol2-B-G109-Map3 1 84;Identity=77.2
scaffold_19	Conol1_TEannot3_REPET_TEs	match	113921	114441	0.0	-	.	ID=ms1304_scaffold_19_DXX-MITE_Conol2-B-P27.13-Map6;Target=DXX-MITE_Conol2-B-P27.13-Map6 1 522;Identity=97.3
scaffold_19	Conol1_TEannot3_REPET_TEs	match_part	113921	114441	0.0	-	.	ID=mp1304-1_scaffold_19_DXX-MITE_Conol2-B-P27.13-Map6;Parent=ms1304_scaffold_19_DXX-MITE_Conol2-B-P27.13-Map6;Target=DXX-MITE_Conol2-B-P27.13-Map6 1 522;Identity=97.3
scaffold_19	Conol1_TEannot3_REPET_TEs	match	170468	170671	0.0	-	.	ID=ms1305_scaffold_19_RLX-incomp_Conol2-B-R70-Map20;Target=RLX-incomp_Conol2-B-R70-Map20 1624 1849;Identity=82.5
scaffold_19	Conol1_TEannot3_REPET_TEs	match_part	170468	170671	0.0	-	.	ID=mp1305-1_scaffold_19_RLX-incomp_Conol2-B-R70-Map20;Parent=ms1305_scaffold_19_RLX-incomp_Conol2-B-R70-Map20;Target=RLX-incomp_Conol2-B-R70-Map20 1624 1849;Identity=82.5
scaffold_19	Conol1_TEannot3_REPET_TEs	match	239779	239939	0.0	-	.	ID=ms1572_scaffold_19_DTX-incomp_Conol2-B-G23-Map3_reversed;Target=DTX-incomp_Conol2-B-G23-Map3_reversed 331 491;Identity=73.7
scaffold_19	Conol1_TEannot3_REPET_TEs	match_part	239779	239939	0.0	-	.	ID=mp1572-1_scaffold_19_DTX-incomp_Conol2-B-G23-Map3_reversed;Parent=ms1572_scaffold_19_DTX-incomp_Conol2-B-G23-Map3_reversed;Target=DTX-incomp_Conol2-B-G23-Map3_reversed 331 491;Identity=73.7
scaffold_19	Conol1_TEannot3_REPET_TEs	match	217193	217477	0.0	-	.	ID=ms736_scaffold_19_DTX-incomp_Conol2-B-G23-Map3_reversed;Target=DTX-incomp_Conol2-B-G23-Map3_reversed 335 623;Identity=72.7
scaffold_19	Conol1_TEannot3_REPET_TEs	match_part	217193	217477	0.0	-	.	ID=mp736-1_scaffold_19_DTX-incomp_Conol2-B-G23-Map3_reversed;Parent=ms736_scaffold_19_DTX-incomp_Conol2-B-G23-Map3_reversed;Target=DTX-incomp_Conol2-B-G23-Map3_reversed 335 623;Identity=72.7
scaffold_19	Conol1_TEannot3_REPET_TEs	match	239216	239624	0.0	-	.	ID=ms737_scaffold_19_DTX-incomp_Conol2-B-G23-Map3_reversed;Target=DTX-incomp_Conol2-B-G23-Map3_reversed 646 1055;Identity=73.7
scaffold_19	Conol1_TEannot3_REPET_TEs	match_part	239216	239624	0.0	-	.	ID=mp737-1_scaffold_19_DTX-incomp_Conol2-B-G23-Map3_reversed;Parent=ms737_scaffold_19_DTX-incomp_Conol2-B-G23-Map3_reversed;Target=DTX-incomp_Conol2-B-G23-Map3_reversed 646 1055;Identity=73.7
scaffold_19	Conol1_TEannot3_REPET_TEs	match	247454	248098	0.0	-	.	ID=ms739_scaffold_19_DTX-incomp_Conol2-B-G23-Map3_reversed;Target=DTX-incomp_Conol2-B-G23-Map3_reversed 335 980;Identity=72.2
scaffold_19	Conol1_TEannot3_REPET_TEs	match_part	247454	248098	0.0	-	.	ID=mp739-1_scaffold_19_DTX-incomp_Conol2-B-G23-Map3_reversed;Parent=ms739_scaffold_19_DTX-incomp_Conol2-B-G23-Map3_reversed;Target=DTX-incomp_Conol2-B-G23-Map3_reversed 335 980;Identity=72.2
scaffold_19	Conol1_TEannot3_REPET_TEs	match	258433	258492	0.0	-	.	ID=ms740_scaffold_19_DTX-incomp_Conol2-B-G23-Map3_reversed;Target=DTX-incomp_Conol2-B-G23-Map3_reversed 270 330;Identity=73.5
scaffold_19	Conol1_TEannot3_REPET_TEs	match_part	258433	258492	0.0	-	.	ID=mp740-1_scaffold_19_DTX-incomp_Conol2-B-G23-Map3_reversed;Parent=ms740_scaffold_19_DTX-incomp_Conol2-B-G23-Map3_reversed;Target=DTX-incomp_Conol2-B-G23-Map3_reversed 270 330;Identity=73.5
scaffold_19	Conol1_TEannot3_REPET_TEs	match	212815	213031	0.0	+	.	ID=ms741_scaffold_19_DTX-incomp_Conol2-B-R248-Map3;Target=DTX-incomp_Conol2-B-R248-Map3 260 596
scaffold_19	Conol1_TEannot3_REPET_TEs	match_part	212815	212933	0.0	+	.	ID=mp741-1_scaffold_19_DTX-incomp_Conol2-B-R248-Map3;Parent=ms741_scaffold_19_DTX-incomp_Conol2-B-R248-Map3;Target=DTX-incomp_Conol2-B-R248-Map3 475 596;Identity=73.7
scaffold_19	Conol1_TEannot3_REPET_TEs	match_part	212982	213031	0.0	+	.	ID=mp741-2_scaffold_19_DTX-incomp_Conol2-B-R248-Map3;Parent=ms741_scaffold_19_DTX-incomp_Conol2-B-R248-Map3;Target=DTX-incomp_Conol2-B-R248-Map3 260 311;Identity=72.1
scaffold_19	Conol1_TEannot3_REPET_TEs	match	213032	213474	0.0	+	.	ID=ms743_scaffold_19_DTX-incomp_Conol2-B-R248-Map3;Target=DTX-incomp_Conol2-B-R248-Map3 446 888;Identity=67.1
scaffold_19	Conol1_TEannot3_REPET_TEs	match_part	213032	213474	0.0	+	.	ID=mp743-1_scaffold_19_DTX-incomp_Conol2-B-R248-Map3;Parent=ms743_scaffold_19_DTX-incomp_Conol2-B-R248-Map3;Target=DTX-incomp_Conol2-B-R248-Map3 446 888;Identity=67.1
scaffold_19	Conol1_TEannot3_REPET_TEs	match	238076	238137	0.0	+	.	ID=ms744_scaffold_19_DTX-incomp_Conol2-B-R248-Map3;Target=DTX-incomp_Conol2-B-R248-Map3 468 530;Identity=72.8
scaffold_19	Conol1_TEannot3_REPET_TEs	match_part	238076	238137	0.0	+	.	ID=mp744-1_scaffold_19_DTX-incomp_Conol2-B-R248-Map3;Parent=ms744_scaffold_19_DTX-incomp_Conol2-B-R248-Map3;Target=DTX-incomp_Conol2-B-R248-Map3 468 530;Identity=72.8
scaffold_19	Conol1_TEannot3_REPET_TEs	match	238138	239778	0.0	+	.	ID=ms745_scaffold_19_DTX-incomp_Conol2-B-R248-Map3;Target=DTX-incomp_Conol2-B-R248-Map3 272 1426
scaffold_19	Conol1_TEannot3_REPET_TEs	match_part	238138	238757	0.0	+	.	ID=mp745-1_scaffold_19_DTX-incomp_Conol2-B-R248-Map3;Parent=ms745_scaffold_19_DTX-incomp_Conol2-B-R248-Map3;Target=DTX-incomp_Conol2-B-R248-Map3 272 903;Identity=69.7
scaffold_19	Conol1_TEannot3_REPET_TEs	match_part	239625	239778	0.0	+	.	ID=mp745-2_scaffold_19_DTX-incomp_Conol2-B-R248-Map3;Parent=ms745_scaffold_19_DTX-incomp_Conol2-B-R248-Map3;Target=DTX-incomp_Conol2-B-R248-Map3 1269 1426;Identity=75.9
scaffold_19	Conol1_TEannot3_REPET_TEs	match	246212	246327	0.0	+	.	ID=ms746_scaffold_19_DTX-incomp_Conol2-B-R248-Map3;Target=DTX-incomp_Conol2-B-R248-Map3 475 593;Identity=75.7
scaffold_19	Conol1_TEannot3_REPET_TEs	match_part	246212	246327	0.0	+	.	ID=mp746-1_scaffold_19_DTX-incomp_Conol2-B-R248-Map3;Parent=ms746_scaffold_19_DTX-incomp_Conol2-B-R248-Map3;Target=DTX-incomp_Conol2-B-R248-Map3 475 593;Identity=75.7
scaffold_19	Conol1_TEannot3_REPET_TEs	match	246499	246535	0.0	+	.	ID=ms747_scaffold_19_DTX-incomp_Conol2-B-R248-Map3;Target=DTX-incomp_Conol2-B-R248-Map3 363 399;Identity=72.3
scaffold_19	Conol1_TEannot3_REPET_TEs	match_part	246499	246535	0.0	+	.	ID=mp747-1_scaffold_19_DTX-incomp_Conol2-B-R248-Map3;Parent=ms747_scaffold_19_DTX-incomp_Conol2-B-R248-Map3;Target=DTX-incomp_Conol2-B-R248-Map3 363 399;Identity=72.3
scaffold_19	Conol1_TEannot3_REPET_TEs	match	246536	246864	0.0	+	.	ID=ms748_scaffold_19_DTX-incomp_Conol2-B-R248-Map3;Target=DTX-incomp_Conol2-B-R248-Map3 529 854;Identity=61.4
scaffold_19	Conol1_TEannot3_REPET_TEs	match_part	246536	246864	0.0	+	.	ID=mp748-1_scaffold_19_DTX-incomp_Conol2-B-R248-Map3;Parent=ms748_scaffold_19_DTX-incomp_Conol2-B-R248-Map3;Target=DTX-incomp_Conol2-B-R248-Map3 529 854;Identity=61.4
scaffold_19	Conol1_TEannot3_REPET_TEs	match	255373	255408	0.0	+	.	ID=ms749_scaffold_19_DTX-incomp_Conol2-B-R248-Map3;Target=DTX-incomp_Conol2-B-R248-Map3 1176 1214;Identity=74.0
scaffold_19	Conol1_TEannot3_REPET_TEs	match_part	255373	255408	0.0	+	.	ID=mp749-1_scaffold_19_DTX-incomp_Conol2-B-R248-Map3;Parent=ms749_scaffold_19_DTX-incomp_Conol2-B-R248-Map3;Target=DTX-incomp_Conol2-B-R248-Map3 1176 1214;Identity=74.0
scaffold_19	Conol1_TEannot3_REPET_TEs	match	255409	256006	0.0	+	.	ID=ms750_scaffold_19_DTX-incomp_Conol2-B-R248-Map3;Target=DTX-incomp_Conol2-B-R248-Map3 312 904;Identity=66.8
scaffold_19	Conol1_TEannot3_REPET_TEs	match_part	255409	256006	0.0	+	.	ID=mp750-1_scaffold_19_DTX-incomp_Conol2-B-R248-Map3;Parent=ms750_scaffold_19_DTX-incomp_Conol2-B-R248-Map3;Target=DTX-incomp_Conol2-B-R248-Map3 312 904;Identity=66.8
scaffold_19	Conol1_TEannot3_REPET_TEs	match	213524	214076	0.0	-	.	ID=ms751_scaffold_19_DTX-incomp_Conol2-B-R354-Map5_reversed;Target=DTX-incomp_Conol2-B-R354-Map5_reversed 1129 1692
scaffold_19	Conol1_TEannot3_REPET_TEs	match_part	213524	213610	0.0	-	.	ID=mp751-1_scaffold_19_DTX-incomp_Conol2-B-R354-Map5_reversed;Parent=ms751_scaffold_19_DTX-incomp_Conol2-B-R354-Map5_reversed;Target=DTX-incomp_Conol2-B-R354-Map5_reversed 1603 1692;Identity=75.0
scaffold_19	Conol1_TEannot3_REPET_TEs	match_part	213951	214076	0.0	-	.	ID=mp751-2_scaffold_19_DTX-incomp_Conol2-B-R354-Map5_reversed;Parent=ms751_scaffold_19_DTX-incomp_Conol2-B-R354-Map5_reversed;Target=DTX-incomp_Conol2-B-R354-Map5_reversed 1129 1254;Identity=74.1
scaffold_19	Conol1_TEannot3_REPET_TEs	match	239940	239981	0.0	-	.	ID=ms752_scaffold_19_DTX-incomp_Conol2-B-R354-Map5_reversed;Target=DTX-incomp_Conol2-B-R354-Map5_reversed 487 529;Identity=70.2
scaffold_19	Conol1_TEannot3_REPET_TEs	match_part	239940	239981	0.0	-	.	ID=mp752-1_scaffold_19_DTX-incomp_Conol2-B-R354-Map5_reversed;Parent=ms752_scaffold_19_DTX-incomp_Conol2-B-R354-Map5_reversed;Target=DTX-incomp_Conol2-B-R354-Map5_reversed 487 529;Identity=70.2
scaffold_19	Conol1_TEannot3_REPET_TEs	match	257515	258432	0.0	-	.	ID=ms753_scaffold_19_DTX-incomp_Conol2-B-R354-Map5_reversed;Target=DTX-incomp_Conol2-B-R354-Map5_reversed 533 1450;Identity=73.1
scaffold_19	Conol1_TEannot3_REPET_TEs	match_part	257515	258432	0.0	-	.	ID=mp753-1_scaffold_19_DTX-incomp_Conol2-B-R354-Map5_reversed;Parent=ms753_scaffold_19_DTX-incomp_Conol2-B-R354-Map5_reversed;Target=DTX-incomp_Conol2-B-R354-Map5_reversed 533 1450;Identity=73.1
scaffold_19	Conol1_TEannot3_REPET_TEs	match	234442	234847	0.0	+	.	ID=ms754_scaffold_19_DXX-MITE_Conol2-B-P39.2-Map7;Target=DXX-MITE_Conol2-B-P39.2-Map7 3 410;Identity=98.8
scaffold_19	Conol1_TEannot3_REPET_TEs	match_part	234442	234847	0.0	+	.	ID=mp754-1_scaffold_19_DXX-MITE_Conol2-B-P39.2-Map7;Parent=ms754_scaffold_19_DXX-MITE_Conol2-B-P39.2-Map7;Target=DXX-MITE_Conol2-B-P39.2-Map7 3 410;Identity=98.8
##gff-version 3
##sequence-region scaffold_1 1 786092
scaffold_1	Conol1_TEannot3_REPET_TEs	match	166000	166224	0.0	-	.	ID=ms141_scaffold_1_noCat_Conol2-B-G18-Map15;Target=noCat_Conol2-B-G18-Map15 3 227;Identity=97.8
scaffold_1	Conol1_TEannot3_REPET_TEs	match_part	166000	166224	0.0	-	.	ID=mp141-1_scaffold_1_noCat_Conol2-B-G18-Map15;Parent=ms141_scaffold_1_noCat_Conol2-B-G18-Map15;Target=noCat_Conol2-B-G18-Map15 3 227;Identity=97.8
scaffold_1	Conol1_TEannot3_REPET_TEs	match	52452	52597	0.0	-	.	ID=ms142_scaffold_1_RLX-incomp_Conol2-B-R70-Map20;Target=RLX-incomp_Conol2-B-R70-Map20 4192 4306;Identity=78.1
scaffold_1	Conol1_TEannot3_REPET_TEs	match_part	52452	52597	0.0	-	.	ID=mp142-1_scaffold_1_RLX-incomp_Conol2-B-R70-Map20;Parent=ms142_scaffold_1_RLX-incomp_Conol2-B-R70-Map20;Target=RLX-incomp_Conol2-B-R70-Map20 4192 4306;Identity=78.1
scaffold_1	Conol1_TEannot3_REPET_TEs	match	785744	786092	0.0	-	.	ID=ms1266_scaffold_1_DXX-MITE_Conol2-B-R189-Map7;Target=DXX-MITE_Conol2-B-R189-Map7 170 524;Identity=99.7
scaffold_1	Conol1_TEannot3_REPET_TEs	match_part	785744	786092	0.0	-	.	ID=mp1266-1_scaffold_1_DXX-MITE_Conol2-B-R189-Map7;Parent=ms1266_scaffold_1_DXX-MITE_Conol2-B-R189-Map7;Target=DXX-MITE_Conol2-B-R189-Map7 170 524;Identity=99.7
scaffold_1	Conol1_TEannot3_REPET_TEs	match	243925	244158	0.0	-	.	ID=ms99_scaffold_1_DTX-incomp_Conol2-B-P28.12-Map9;Target=DTX-incomp_Conol2-B-P28.12-Map9 667 903;Identity=81.9
scaffold_1	Conol1_TEannot3_REPET_TEs	match_part	243925	244158	0.0	-	.	ID=mp99-1_scaffold_1_DTX-incomp_Conol2-B-P28.12-Map9;Parent=ms99_scaffold_1_DTX-incomp_Conol2-B-P28.12-Map9;Target=DTX-incomp_Conol2-B-P28.12-Map9 667 903;Identity=81.9
scaffold_1	Conol1_TEannot3_REPET_TEs	match	294464	295767	0.0	-	.	ID=ms100_scaffold_1_DTX-incomp_Conol2-B-P28.12-Map9;Target=DTX-incomp_Conol2-B-P28.12-Map9 10 902
scaffold_1	Conol1_TEannot3_REPET_TEs	match_part	294464	294956	0.0	-	.	ID=mp100-1_scaffold_1_DTX-incomp_Conol2-B-P28.12-Map9;Parent=ms100_scaffold_1_DTX-incomp_Conol2-B-P28.12-Map9;Target=DTX-incomp_Conol2-B-P28.12-Map9 410 902;Identity=74.8
scaffold_1	Conol1_TEannot3_REPET_TEs	match_part	295330	295767	0.0	-	.	ID=mp100-2_scaffold_1_DTX-incomp_Conol2-B-P28.12-Map9;Parent=ms100_scaffold_1_DTX-incomp_Conol2-B-P28.12-Map9;Target=DTX-incomp_Conol2-B-P28.12-Map9 10 423;Identity=79.6
scaffold_1	Conol1_TEannot3_REPET_TEs	match	205932	206321	0.0	+	.	ID=ms101_scaffold_1_DXX-MITE_Conol2-B-R17-Map6;Target=DXX-MITE_Conol2-B-R17-Map6 3 418;Identity=98.7
scaffold_1	Conol1_TEannot3_REPET_TEs	match_part	205932	206321	0.0	+	.	ID=mp101-1_scaffold_1_DXX-MITE_Conol2-B-R17-Map6;Parent=ms101_scaffold_1_DXX-MITE_Conol2-B-R17-Map6;Target=DXX-MITE_Conol2-B-R17-Map6 3 418;Identity=98.7
scaffold_1	Conol1_TEannot3_REPET_TEs	match	211367	211515	0.0	+	.	ID=ms102_scaffold_1_DXX-MITE_Conol2-B-R17-Map6;Target=DXX-MITE_Conol2-B-R17-Map6 411 585;Identity=98.0
scaffold_1	Conol1_TEannot3_REPET_TEs	match_part	211367	211515	0.0	+	.	ID=mp102-1_scaffold_1_DXX-MITE_Conol2-B-R17-Map6;Parent=ms102_scaffold_1_DXX-MITE_Conol2-B-R17-Map6;Target=DXX-MITE_Conol2-B-R17-Map6 411 585;Identity=98.0
scaffold_1	Conol1_TEannot3_REPET_TEs	match	244458	244597	0.0	-	.	ID=ms103_scaffold_1_DXX-MITE_Conol2-B-R17-Map6;Target=DXX-MITE_Conol2-B-R17-Map6 423 585;Identity=85.0
scaffold_1	Conol1_TEannot3_REPET_TEs	match_part	244458	244597	0.0	-	.	ID=mp103-1_scaffold_1_DXX-MITE_Conol2-B-R17-Map6;Parent=ms103_scaffold_1_DXX-MITE_Conol2-B-R17-Map6;Target=DXX-MITE_Conol2-B-R17-Map6 423 585;Identity=85.0
scaffold_1	Conol1_TEannot3_REPET_TEs	match	223403	223514	0.0	-	.	ID=ms104_scaffold_1_DXX-MITE_Conol2-B-R189-Map7;Target=DXX-MITE_Conol2-B-R189-Map7 1 123;Identity=71.5
scaffold_1	Conol1_TEannot3_REPET_TEs	match_part	223403	223514	0.0	-	.	ID=mp104-1_scaffold_1_DXX-MITE_Conol2-B-R189-Map7;Parent=ms104_scaffold_1_DXX-MITE_Conol2-B-R189-Map7;Target=DXX-MITE_Conol2-B-R189-Map7 1 123;Identity=71.5
scaffold_1	Conol1_TEannot3_REPET_TEs	match	223623	223655	0.0	-	.	ID=ms105_scaffold_1_DXX-MITE_Conol2-B-R189-Map7;Target=DXX-MITE_Conol2-B-R189-Map7 490 524;Identity=91.2
scaffold_1	Conol1_TEannot3_REPET_TEs	match_part	223623	223655	0.0	-	.	ID=mp105-1_scaffold_1_DXX-MITE_Conol2-B-R189-Map7;Parent=ms105_scaffold_1_DXX-MITE_Conol2-B-R189-Map7;Target=DXX-MITE_Conol2-B-R189-Map7 490 524;Identity=91.2
scaffold_1	Conol1_TEannot3_REPET_TEs	match	223753	223840	0.0	+	.	ID=ms106_scaffold_1_DXX-MITE_Conol2-B-R189-Map7;Target=DXX-MITE_Conol2-B-R189-Map7 437 524;Identity=70.1
scaffold_1	Conol1_TEannot3_REPET_TEs	match_part	223753	223840	0.0	+	.	ID=mp106-1_scaffold_1_DXX-MITE_Conol2-B-R189-Map7;Parent=ms106_scaffold_1_DXX-MITE_Conol2-B-R189-Map7;Target=DXX-MITE_Conol2-B-R189-Map7 437 524;Identity=70.1
scaffold_1	Conol1_TEannot3_REPET_TEs	match	220881	221287	0.0	-	.	ID=ms107_scaffold_1_RLX-comp_Conol2-B-R53-Map20_reversed;Target=RLX-comp_Conol2-B-R53-Map20_reversed 2 411;Identity=90.9
scaffold_1	Conol1_TEannot3_REPET_TEs	match_part	220881	221287	0.0	-	.	ID=mp107-1_scaffold_1_RLX-comp_Conol2-B-R53-Map20_reversed;Parent=ms107_scaffold_1_RLX-comp_Conol2-B-R53-Map20_reversed;Target=RLX-comp_Conol2-B-R53-Map20_reversed 2 411;Identity=90.9
scaffold_1	Conol1_TEannot3_REPET_TEs	match	296479	296694	0.0	+	.	ID=ms108_scaffold_1_RLX-comp_Conol2-B-R53-Map20_reversed;Target=RLX-comp_Conol2-B-R53-Map20_reversed 1 219;Identity=76.8
scaffold_1	Conol1_TEannot3_REPET_TEs	match_part	296479	296694	0.0	+	.	ID=mp108-1_scaffold_1_RLX-comp_Conol2-B-R53-Map20_reversed;Parent=ms108_scaffold_1_RLX-comp_Conol2-B-R53-Map20_reversed;Target=RLX-comp_Conol2-B-R53-Map20_reversed 1 219;Identity=76.8
scaffold_1	Conol1_TEannot3_REPET_TEs	match	297982	298380	0.0	+	.	ID=ms109_scaffold_1_RLX-comp_Conol2-B-R53-Map20_reversed;Target=RLX-comp_Conol2-B-R53-Map20_reversed 2 404;Identity=87.2
scaffold_1	Conol1_TEannot3_REPET_TEs	match_part	297982	298380	0.0	+	.	ID=mp109-1_scaffold_1_RLX-comp_Conol2-B-R53-Map20_reversed;Parent=ms109_scaffold_1_RLX-comp_Conol2-B-R53-Map20_reversed;Target=RLX-comp_Conol2-B-R53-Map20_reversed 2 404;Identity=87.2
scaffold_1	Conol1_TEannot3_REPET_TEs	match	323780	323957	0.0	+	.	ID=ms110_scaffold_1_RLX-comp_Conol2-B-R53-Map20_reversed;Target=RLX-comp_Conol2-B-R53-Map20_reversed 6182 6360;Identity=88.2
scaffold_1	Conol1_TEannot3_REPET_TEs	match_part	323780	323957	0.0	+	.	ID=mp110-1_scaffold_1_RLX-comp_Conol2-B-R53-Map20_reversed;Parent=ms110_scaffold_1_RLX-comp_Conol2-B-R53-Map20_reversed;Target=RLX-comp_Conol2-B-R53-Map20_reversed 6182 6360;Identity=88.2
scaffold_1	Conol1_TEannot3_REPET_TEs	match	294957	295328	0.0	-	.	ID=ms111_scaffold_1_RLX-incomp_Conol2-B-R132-Map11_reversed;Target=RLX-incomp_Conol2-B-R132-Map11_reversed 1 372;Identity=84.9
scaffold_1	Conol1_TEannot3_REPET_TEs	match_part	294957	295328	0.0	-	.	ID=mp111-1_scaffold_1_RLX-incomp_Conol2-B-R132-Map11_reversed;Parent=ms111_scaffold_1_RLX-incomp_Conol2-B-R132-Map11_reversed;Target=RLX-incomp_Conol2-B-R132-Map11_reversed 1 372;Identity=84.9
scaffold_1	Conol1_TEannot3_REPET_TEs	match	294957	295328	0.0	-	.	ID=ms112_scaffold_1_RLX-incomp_Conol2-B-R132-Map11_reversed;Target=RLX-incomp_Conol2-B-R132-Map11_reversed 1 373;Identity=84.8
scaffold_1	Conol1_TEannot3_REPET_TEs	match_part	294957	295328	0.0	-	.	ID=mp112-1_scaffold_1_RLX-incomp_Conol2-B-R132-Map11_reversed;Parent=ms112_scaffold_1_RLX-incomp_Conol2-B-R132-Map11_reversed;Target=RLX-incomp_Conol2-B-R132-Map11_reversed 1 373;Identity=84.8
scaffold_1	Conol1_TEannot3_REPET_TEs	match	272451	273670	0.0	+	.	ID=ms114_scaffold_1_RLX-incomp_Conol2-B-R223-Map5;Target=RLX-incomp_Conol2-B-R223-Map5 8 1225;Identity=71.8
scaffold_1	Conol1_TEannot3_REPET_TEs	match_part	272451	273670	0.0	+	.	ID=mp114-1_scaffold_1_RLX-incomp_Conol2-B-R223-Map5;Parent=ms114_scaffold_1_RLX-incomp_Conol2-B-R223-Map5;Target=RLX-incomp_Conol2-B-R223-Map5 8 1225;Identity=71.8
scaffold_1	Conol1_TEannot3_REPET_TEs	match	262368	262793	0.0	+	.	ID=ms115_scaffold_1_RLX-incomp_Conol2-B-R70-Map20;Target=RLX-incomp_Conol2-B-R70-Map20 8947 9355;Identity=96.3
scaffold_1	Conol1_TEannot3_REPET_TEs	match_part	262368	262793	0.0	+	.	ID=mp115-1_scaffold_1_RLX-incomp_Conol2-B-R70-Map20;Parent=ms115_scaffold_1_RLX-incomp_Conol2-B-R70-Map20;Target=RLX-incomp_Conol2-B-R70-Map20 8947 9355;Identity=96.3
scaffold_1	Conol1_TEannot3_REPET_TEs	match	328310	330863	0.0	+	.	ID=ms116_scaffold_1_RLX-incomp_Conol2-B-R70-Map20;Target=RLX-incomp_Conol2-B-R70-Map20 6079 8575
scaffold_1	Conol1_TEannot3_REPET_TEs	match_part	328310	329342	0.0	+	.	ID=mp116-1_scaffold_1_RLX-incomp_Conol2-B-R70-Map20;Parent=ms116_scaffold_1_RLX-incomp_Conol2-B-R70-Map20;Target=RLX-incomp_Conol2-B-R70-Map20 6079 7114;Identity=71.6
scaffold_1	Conol1_TEannot3_REPET_TEs	match_part	330328	330863	0.0	+	.	ID=mp116-2_scaffold_1_RLX-incomp_Conol2-B-R70-Map20;Parent=ms116_scaffold_1_RLX-incomp_Conol2-B-R70-Map20;Target=RLX-incomp_Conol2-B-R70-Map20 8046 8575;Identity=72.9
scaffold_1	Conol1_TEannot3_REPET_TEs	match	325482	328176	0.0	+	.	ID=ms117_scaffold_1_RLX-incomp_Conol2-B-R8-Map3;Target=RLX-incomp_Conol2-B-R8-Map3 2 2647;Identity=84.5
scaffold_1	Conol1_TEannot3_REPET_TEs	match_part	325482	328176	0.0	+	.	ID=mp117-1_scaffold_1_RLX-incomp_Conol2-B-R8-Map3;Parent=ms117_scaffold_1_RLX-incomp_Conol2-B-R8-Map3;Target=RLX-incomp_Conol2-B-R8-Map3 2 2647;Identity=84.5
scaffold_1	Conol1_TEannot3_REPET_TEs	match	331442	331742	0.0	+	.	ID=ms118_scaffold_1_RLX-incomp_Conol2-B-R8-Map3;Target=RLX-incomp_Conol2-B-R8-Map3 2 249;Identity=82.3
scaffold_1	Conol1_TEannot3_REPET_TEs	match_part	331442	331742	0.0	+	.	ID=mp118-1_scaffold_1_RLX-incomp_Conol2-B-R8-Map3;Parent=ms118_scaffold_1_RLX-incomp_Conol2-B-R8-Map3;Target=RLX-incomp_Conol2-B-R8-Map3 2 249;Identity=82.3
scaffold_1	Conol1_TEannot3_REPET_TEs	match	217079	217557	0.0	+	.	ID=ms119_scaffold_1_RLX_Conol2-B-G22-Map20;Target=RLX_Conol2-B-G22-Map20 12 491;Identity=95.2
scaffold_1	Conol1_TEannot3_REPET_TEs	match_part	217079	217557	0.0	+	.	ID=mp119-1_scaffold_1_RLX_Conol2-B-G22-Map20;Parent=ms119_scaffold_1_RLX_Conol2-B-G22-Map20;Target=RLX_Conol2-B-G22-Map20 12 491;Identity=95.2
scaffold_1	Conol1_TEannot3_REPET_TEs	match	324533	324596	0.0	+	.	ID=ms120_scaffold_1_DXX-MITE_Conol2-B-P27.13-Map6;Target=DXX-MITE_Conol2-B-P27.13-Map6 457 520;Identity=78.1
scaffold_1	Conol1_TEannot3_REPET_TEs	match_part	324533	324596	0.0	+	.	ID=mp120-1_scaffold_1_DXX-MITE_Conol2-B-P27.13-Map6;Parent=ms120_scaffold_1_DXX-MITE_Conol2-B-P27.13-Map6;Target=DXX-MITE_Conol2-B-P27.13-Map6 457 520;Identity=78.1
##gff-version 3
##sequence-region scaffold_200 1 58711
scaffold_200	Conol1_TEannot3_REPET_TEs	match	3	351	0.0	+	.	ID=ms936_scaffold_200_DXX-MITE_Conol2-B-R206-Map4;Target=DXX-MITE_Conol2-B-R206-Map4 141 468;Identity=93.3
scaffold_200	Conol1_TEannot3_REPET_TEs	match_part	3	351	0.0	+	.	ID=mp936-1_scaffold_200_DXX-MITE_Conol2-B-R206-Map4;Parent=ms936_scaffold_200_DXX-MITE_Conol2-B-R206-Map4;Target=DXX-MITE_Conol2-B-R206-Map4 141 468;Identity=93.3
##gff-version 3
##sequence-region scaffold_201 1 58677
scaffold_201	Conol1_TEannot3_REPET_TEs	match	24539	24764	0.0	-	.	ID=ms937_scaffold_201_DXX-MITE_Conol2-B-G109-Map3;Target=DXX-MITE_Conol2-B-G109-Map3 1 618
scaffold_201	Conol1_TEannot3_REPET_TEs	match_part	24539	24652	0.0	-	.	ID=mp937-1_scaffold_201_DXX-MITE_Conol2-B-G109-Map3;Parent=ms937_scaffold_201_DXX-MITE_Conol2-B-G109-Map3;Target=DXX-MITE_Conol2-B-G109-Map3 512 618;Identity=81.9
scaffold_201	Conol1_TEannot3_REPET_TEs	match_part	24642	24764	0.0	-	.	ID=mp937-2_scaffold_201_DXX-MITE_Conol2-B-G109-Map3;Parent=ms937_scaffold_201_DXX-MITE_Conol2-B-G109-Map3;Target=DXX-MITE_Conol2-B-G109-Map3 1 116;Identity=72.0
scaffold_201	Conol1_TEannot3_REPET_TEs	match	48089	48346	0.0	+	.	ID=ms938_scaffold_201_DXX-MITE_Conol2-B-P36.5-Map6;Target=DXX-MITE_Conol2-B-P36.5-Map6 3 259;Identity=77.8
scaffold_201	Conol1_TEannot3_REPET_TEs	match_part	48089	48346	0.0	+	.	ID=mp938-1_scaffold_201_DXX-MITE_Conol2-B-P36.5-Map6;Parent=ms938_scaffold_201_DXX-MITE_Conol2-B-P36.5-Map6;Target=DXX-MITE_Conol2-B-P36.5-Map6 3 259;Identity=77.8
scaffold_201	Conol1_TEannot3_REPET_TEs	match	52723	52873	0.0	+	.	ID=ms939_scaffold_201_DXX-MITE_Conol2-B-P39.2-Map7;Target=DXX-MITE_Conol2-B-P39.2-Map7 264 409;Identity=79.2
scaffold_201	Conol1_TEannot3_REPET_TEs	match_part	52723	52873	0.0	+	.	ID=mp939-1_scaffold_201_DXX-MITE_Conol2-B-P39.2-Map7;Parent=ms939_scaffold_201_DXX-MITE_Conol2-B-P39.2-Map7;Target=DXX-MITE_Conol2-B-P39.2-Map7 264 409;Identity=79.2
##gff-version 3
##sequence-region scaffold_202 1 58658
scaffold_202	Conol1_TEannot3_REPET_TEs	match	22041	22106	0.0	+	.	ID=ms969_scaffold_202_RLX-incomp_Conol2-B-R8-Map3;Target=RLX-incomp_Conol2-B-R8-Map3 149 204;Identity=83.4
scaffold_202	Conol1_TEannot3_REPET_TEs	match_part	22041	22106	0.0	+	.	ID=mp969-1_scaffold_202_RLX-incomp_Conol2-B-R8-Map3;Parent=ms969_scaffold_202_RLX-incomp_Conol2-B-R8-Map3;Target=RLX-incomp_Conol2-B-R8-Map3 149 204;Identity=83.4
##gff-version 3
##sequence-region scaffold_204 1 57350
scaffold_204	Conol1_TEannot3_REPET_TEs	match	2879	3088	0.0	+	.	ID=ms940_scaffold_204_DXX-MITE_Conol2-B-P0.27-Map7;Target=DXX-MITE_Conol2-B-P0.27-Map7 2 222;Identity=77.8
scaffold_204	Conol1_TEannot3_REPET_TEs	match_part	2879	3088	0.0	+	.	ID=mp940-1_scaffold_204_DXX-MITE_Conol2-B-P0.27-Map7;Parent=ms940_scaffold_204_DXX-MITE_Conol2-B-P0.27-Map7;Target=DXX-MITE_Conol2-B-P0.27-Map7 2 222;Identity=77.8
##gff-version 3
##sequence-region scaffold_205 1 57192
scaffold_205	Conol1_TEannot3_REPET_TEs	match	51855	51910	0.0	-	.	ID=ms974_scaffold_205_RLX-incomp_Conol2-B-R345-Map3;Target=RLX-incomp_Conol2-B-R345-Map3 2054 2109;Identity=100.0
scaffold_205	Conol1_TEannot3_REPET_TEs	match_part	51855	51910	0.0	-	.	ID=mp974-1_scaffold_205_RLX-incomp_Conol2-B-R345-Map3;Parent=ms974_scaffold_205_RLX-incomp_Conol2-B-R345-Map3;Target=RLX-incomp_Conol2-B-R345-Map3 2054 2109;Identity=100.0
scaffold_205	Conol1_TEannot3_REPET_TEs	match	52148	52412	0.0	-	.	ID=ms975_scaffold_205_RLX_Conol2-B-G22-Map20;Target=RLX_Conol2-B-G22-Map20 195 488;Identity=90.7
scaffold_205	Conol1_TEannot3_REPET_TEs	match_part	52148	52412	0.0	-	.	ID=mp975-1_scaffold_205_RLX_Conol2-B-G22-Map20;Parent=ms975_scaffold_205_RLX_Conol2-B-G22-Map20;Target=RLX_Conol2-B-G22-Map20 195 488;Identity=90.7
##gff-version 3
##sequence-region scaffold_206 1 56664
scaffold_206	Conol1_TEannot3_REPET_TEs	match	54765	54873	0.0	+	.	ID=ms944_scaffold_206_DXX-MITE_Conol2-B-P39.2-Map7;Target=DXX-MITE_Conol2-B-P39.2-Map7 3 118;Identity=84.8
scaffold_206	Conol1_TEannot3_REPET_TEs	match_part	54765	54873	0.0	+	.	ID=mp944-1_scaffold_206_DXX-MITE_Conol2-B-P39.2-Map7;Parent=ms944_scaffold_206_DXX-MITE_Conol2-B-P39.2-Map7;Target=DXX-MITE_Conol2-B-P39.2-Map7 3 118;Identity=84.8
scaffold_206	Conol1_TEannot3_REPET_TEs	match	55485	55594	0.0	+	.	ID=ms945_scaffold_206_DXX-MITE_Conol2-B-P39.2-Map7;Target=DXX-MITE_Conol2-B-P39.2-Map7 299 407;Identity=79.8
scaffold_206	Conol1_TEannot3_REPET_TEs	match_part	55485	55594	0.0	+	.	ID=mp945-1_scaffold_206_DXX-MITE_Conol2-B-P39.2-Map7;Parent=ms945_scaffold_206_DXX-MITE_Conol2-B-P39.2-Map7;Target=DXX-MITE_Conol2-B-P39.2-Map7 299 407;Identity=79.8
scaffold_206	Conol1_TEannot3_REPET_TEs	match	54874	54999	0.0	+	.	ID=ms941_scaffold_206_DXX-MITE_Conol2-B-P36.5-Map6;Target=DXX-MITE_Conol2-B-P36.5-Map6 121 256;Identity=72.2
scaffold_206	Conol1_TEannot3_REPET_TEs	match_part	54874	54999	0.0	+	.	ID=mp941-1_scaffold_206_DXX-MITE_Conol2-B-P36.5-Map6;Parent=ms941_scaffold_206_DXX-MITE_Conol2-B-P36.5-Map6;Target=DXX-MITE_Conol2-B-P36.5-Map6 121 256;Identity=72.2
scaffold_206	Conol1_TEannot3_REPET_TEs	match	55707	55878	0.0	-	.	ID=ms942_scaffold_206_DXX-MITE_Conol2-B-P36.5-Map6;Target=DXX-MITE_Conol2-B-P36.5-Map6 240 416;Identity=95.9
scaffold_206	Conol1_TEannot3_REPET_TEs	match_part	55707	55878	0.0	-	.	ID=mp942-1_scaffold_206_DXX-MITE_Conol2-B-P36.5-Map6;Parent=ms942_scaffold_206_DXX-MITE_Conol2-B-P36.5-Map6;Target=DXX-MITE_Conol2-B-P36.5-Map6 240 416;Identity=95.9
scaffold_206	Conol1_TEannot3_REPET_TEs	match	56570	56664	0.0	-	.	ID=ms943_scaffold_206_DXX-MITE_Conol2-B-P36.5-Map6;Target=DXX-MITE_Conol2-B-P36.5-Map6 323 417;Identity=96.8
scaffold_206	Conol1_TEannot3_REPET_TEs	match_part	56570	56664	0.0	-	.	ID=mp943-1_scaffold_206_DXX-MITE_Conol2-B-P36.5-Map6;Parent=ms943_scaffold_206_DXX-MITE_Conol2-B-P36.5-Map6;Target=DXX-MITE_Conol2-B-P36.5-Map6 323 417;Identity=96.8
##gff-version 3
##sequence-region scaffold_207 1 56570
scaffold_207	Conol1_TEannot3_REPET_TEs	match	55739	56154	0.0	+	.	ID=ms946_scaffold_207_RLX-incomp_Conol2-B-R70-Map20;Target=RLX-incomp_Conol2-B-R70-Map20 8941 9355;Identity=94.5
scaffold_207	Conol1_TEannot3_REPET_TEs	match_part	55739	56154	0.0	+	.	ID=mp946-1_scaffold_207_RLX-incomp_Conol2-B-R70-Map20;Parent=ms946_scaffold_207_RLX-incomp_Conol2-B-R70-Map20;Target=RLX-incomp_Conol2-B-R70-Map20 8941 9355;Identity=94.5
scaffold_207	Conol1_TEannot3_REPET_TEs	match	56164	56289	0.0	+	.	ID=ms947_scaffold_207_RLX-incomp_Conol2-B-R70-Map20;Target=RLX-incomp_Conol2-B-R70-Map20 1 126;Identity=93.7
scaffold_207	Conol1_TEannot3_REPET_TEs	match_part	56164	56289	0.0	+	.	ID=mp947-1_scaffold_207_RLX-incomp_Conol2-B-R70-Map20;Parent=ms947_scaffold_207_RLX-incomp_Conol2-B-R70-Map20;Target=RLX-incomp_Conol2-B-R70-Map20 1 126;Identity=93.7
##gff-version 3
##sequence-region scaffold_20 1 266642
scaffold_20	Conol1_TEannot3_REPET_TEs	match	57106	57692	0.0	+	.	ID=ms1298_scaffold_20_DXX-MITE_Conol2-B-P25.15-Map3;Target=DXX-MITE_Conol2-B-P25.15-Map3 1 658
scaffold_20	Conol1_TEannot3_REPET_TEs	match_part	57106	57422	0.0	+	.	ID=mp1298-1_scaffold_20_DXX-MITE_Conol2-B-P25.15-Map3;Parent=ms1298_scaffold_20_DXX-MITE_Conol2-B-P25.15-Map3;Target=DXX-MITE_Conol2-B-P25.15-Map3 1 324;Identity=82.6
scaffold_20	Conol1_TEannot3_REPET_TEs	match_part	57419	57593	0.0	+	.	ID=mp1298-2_scaffold_20_DXX-MITE_Conol2-B-P25.15-Map3;Parent=ms1298_scaffold_20_DXX-MITE_Conol2-B-P25.15-Map3;Target=DXX-MITE_Conol2-B-P25.15-Map3 359 533;Identity=84.0
scaffold_20	Conol1_TEannot3_REPET_TEs	match_part	57591	57692	0.0	+	.	ID=mp1298-3_scaffold_20_DXX-MITE_Conol2-B-P25.15-Map3;Parent=ms1298_scaffold_20_DXX-MITE_Conol2-B-P25.15-Map3;Target=DXX-MITE_Conol2-B-P25.15-Map3 557 658;Identity=84.3
scaffold_20	Conol1_TEannot3_REPET_TEs	match	33201	33861	0.0	+	.	ID=ms1299_scaffold_20_DXX-MITE_Conol2-B-R189-Map7;Target=DXX-MITE_Conol2-B-R189-Map7 2 465
scaffold_20	Conol1_TEannot3_REPET_TEs	match_part	33201	33302	0.0	+	.	ID=mp1299-1_scaffold_20_DXX-MITE_Conol2-B-R189-Map7;Parent=ms1299_scaffold_20_DXX-MITE_Conol2-B-R189-Map7;Target=DXX-MITE_Conol2-B-R189-Map7 2 125;Identity=81.0
scaffold_20	Conol1_TEannot3_REPET_TEs	match_part	33609	33861	0.0	+	.	ID=mp1299-2_scaffold_20_DXX-MITE_Conol2-B-R189-Map7;Parent=ms1299_scaffold_20_DXX-MITE_Conol2-B-R189-Map7;Target=DXX-MITE_Conol2-B-R189-Map7 221 465;Identity=76.5
scaffold_20	Conol1_TEannot3_REPET_TEs	match	265895	266147	0.0	-	.	ID=ms831_scaffold_20_DXX-MITE_Conol2-B-G109-Map3;Target=DXX-MITE_Conol2-B-G109-Map3 366 618;Identity=78.4
scaffold_20	Conol1_TEannot3_REPET_TEs	match_part	265895	266147	0.0	-	.	ID=mp831-1_scaffold_20_DXX-MITE_Conol2-B-G109-Map3;Parent=ms831_scaffold_20_DXX-MITE_Conol2-B-G109-Map3;Target=DXX-MITE_Conol2-B-G109-Map3 366 618;Identity=78.4
##gff-version 3
##sequence-region scaffold_210 1 55895
scaffold_210	Conol1_TEannot3_REPET_TEs	match	30456	30579	0.0	+	.	ID=ms948_scaffold_210_DXX-MITE_Conol2-B-G109-Map3;Target=DXX-MITE_Conol2-B-G109-Map3 493 618;Identity=72.1
scaffold_210	Conol1_TEannot3_REPET_TEs	match_part	30456	30579	0.0	+	.	ID=mp948-1_scaffold_210_DXX-MITE_Conol2-B-G109-Map3;Parent=ms948_scaffold_210_DXX-MITE_Conol2-B-G109-Map3;Target=DXX-MITE_Conol2-B-G109-Map3 493 618;Identity=72.1
scaffold_210	Conol1_TEannot3_REPET_TEs	match	38996	39898	0.0	-	.	ID=ms949_scaffold_210_DTX-incomp_Conol2-B-G29-Map3;Target=DTX-incomp_Conol2-B-G29-Map3 1 903;Identity=99.5
scaffold_210	Conol1_TEannot3_REPET_TEs	match_part	38996	39898	0.0	-	.	ID=mp949-1_scaffold_210_DTX-incomp_Conol2-B-G29-Map3;Parent=ms949_scaffold_210_DTX-incomp_Conol2-B-G29-Map3;Target=DTX-incomp_Conol2-B-G29-Map3 1 903;Identity=99.5
##gff-version 3
##sequence-region scaffold_211 1 55782
scaffold_211	Conol1_TEannot3_REPET_TEs	match	54001	54586	0.0	-	.	ID=ms954_scaffold_211_DXX-MITE_Conol2-B-R17-Map6;Target=DXX-MITE_Conol2-B-R17-Map6 1 587;Identity=97.4
scaffold_211	Conol1_TEannot3_REPET_TEs	match_part	54001	54586	0.0	-	.	ID=mp954-1_scaffold_211_DXX-MITE_Conol2-B-R17-Map6;Parent=ms954_scaffold_211_DXX-MITE_Conol2-B-R17-Map6;Target=DXX-MITE_Conol2-B-R17-Map6 1 587;Identity=97.4
##gff-version 3
##sequence-region scaffold_213 1 54757
scaffold_213	Conol1_TEannot3_REPET_TEs	match	1	852	0.0	+	.	ID=ms960_scaffold_213_DTX-incomp_Conol2-B-R121-Map3;Target=DTX-incomp_Conol2-B-R121-Map3 1037 1893;Identity=82.5
scaffold_213	Conol1_TEannot3_REPET_TEs	match_part	1	852	0.0	+	.	ID=mp960-1_scaffold_213_DTX-incomp_Conol2-B-R121-Map3;Parent=ms960_scaffold_213_DTX-incomp_Conol2-B-R121-Map3;Target=DTX-incomp_Conol2-B-R121-Map3 1037 1893;Identity=82.5
##gff-version 3
##sequence-region scaffold_214 1 54474
scaffold_214	Conol1_TEannot3_REPET_TEs	match	22405	22653	0.0	+	.	ID=ms961_scaffold_214_DXX-MITE_Conol2-B-G109-Map3;Target=DXX-MITE_Conol2-B-G109-Map3 367 618;Identity=74.1
scaffold_214	Conol1_TEannot3_REPET_TEs	match_part	22405	22653	0.0	+	.	ID=mp961-1_scaffold_214_DXX-MITE_Conol2-B-G109-Map3;Parent=ms961_scaffold_214_DXX-MITE_Conol2-B-G109-Map3;Target=DXX-MITE_Conol2-B-G109-Map3 367 618;Identity=74.1
scaffold_214	Conol1_TEannot3_REPET_TEs	match	22994	23226	0.0	+	.	ID=ms962_scaffold_214_DXX-MITE_Conol2-B-G109-Map3;Target=DXX-MITE_Conol2-B-G109-Map3 387 617;Identity=76.7
scaffold_214	Conol1_TEannot3_REPET_TEs	match_part	22994	23226	0.0	+	.	ID=mp962-1_scaffold_214_DXX-MITE_Conol2-B-G109-Map3;Parent=ms962_scaffold_214_DXX-MITE_Conol2-B-G109-Map3;Target=DXX-MITE_Conol2-B-G109-Map3 387 617;Identity=76.7
scaffold_214	Conol1_TEannot3_REPET_TEs	match	49812	50234	0.0	-	.	ID=ms963_scaffold_214_DXX-MITE_Conol2-B-P36.5-Map6;Target=DXX-MITE_Conol2-B-P36.5-Map6 1 416;Identity=95.9
scaffold_214	Conol1_TEannot3_REPET_TEs	match_part	49812	50234	0.0	-	.	ID=mp963-1_scaffold_214_DXX-MITE_Conol2-B-P36.5-Map6;Parent=ms963_scaffold_214_DXX-MITE_Conol2-B-P36.5-Map6;Target=DXX-MITE_Conol2-B-P36.5-Map6 1 416;Identity=95.9
scaffold_214	Conol1_TEannot3_REPET_TEs	match	7217	7455	0.0	-	.	ID=ms964_scaffold_214_RLX-incomp_Conol2-B-R70-Map20;Target=RLX-incomp_Conol2-B-R70-Map20 8945 9184;Identity=92.4
scaffold_214	Conol1_TEannot3_REPET_TEs	match_part	7217	7455	0.0	-	.	ID=mp964-1_scaffold_214_RLX-incomp_Conol2-B-R70-Map20;Parent=ms964_scaffold_214_RLX-incomp_Conol2-B-R70-Map20;Target=RLX-incomp_Conol2-B-R70-Map20 8945 9184;Identity=92.4
scaffold_214	Conol1_TEannot3_REPET_TEs	match	23745	23879	0.0	-	.	ID=ms965_scaffold_214_RLX-incomp_Conol2-B-R70-Map20;Target=RLX-incomp_Conol2-B-R70-Map20 8947 9086;Identity=81.4
scaffold_214	Conol1_TEannot3_REPET_TEs	match_part	23745	23879	0.0	-	.	ID=mp965-1_scaffold_214_RLX-incomp_Conol2-B-R70-Map20;Parent=ms965_scaffold_214_RLX-incomp_Conol2-B-R70-Map20;Target=RLX-incomp_Conol2-B-R70-Map20 8947 9086;Identity=81.4
scaffold_214	Conol1_TEannot3_REPET_TEs	match	27312	27412	0.0	-	.	ID=ms966_scaffold_214_RLX-incomp_Conol2-B-R70-Map20;Target=RLX-incomp_Conol2-B-R70-Map20 1673 1763;Identity=82.6
scaffold_214	Conol1_TEannot3_REPET_TEs	match_part	27312	27412	0.0	-	.	ID=mp966-1_scaffold_214_RLX-incomp_Conol2-B-R70-Map20;Parent=ms966_scaffold_214_RLX-incomp_Conol2-B-R70-Map20;Target=RLX-incomp_Conol2-B-R70-Map20 1673 1763;Identity=82.6
scaffold_214	Conol1_TEannot3_REPET_TEs	match	37831	38296	0.0	+	.	ID=ms967_scaffold_214_DXX-MITE_Conol2-B-P34.7-Map5;Target=DXX-MITE_Conol2-B-P34.7-Map5 206 683;Identity=76.6
scaffold_214	Conol1_TEannot3_REPET_TEs	match_part	37831	38296	0.0	+	.	ID=mp967-1_scaffold_214_DXX-MITE_Conol2-B-P34.7-Map5;Parent=ms967_scaffold_214_DXX-MITE_Conol2-B-P34.7-Map5;Target=DXX-MITE_Conol2-B-P34.7-Map5 206 683;Identity=76.6
scaffold_214	Conol1_TEannot3_REPET_TEs	match	2	368	0.0	-	.	ID=ms968_scaffold_214_DTX-incomp_Conol2-B-P28.12-Map9;Target=DTX-incomp_Conol2-B-P28.12-Map9 10 374;Identity=94.3
scaffold_214	Conol1_TEannot3_REPET_TEs	match_part	2	368	0.0	-	.	ID=mp968-1_scaffold_214_DTX-incomp_Conol2-B-P28.12-Map9;Parent=ms968_scaffold_214_DTX-incomp_Conol2-B-P28.12-Map9;Target=DTX-incomp_Conol2-B-P28.12-Map9 10 374;Identity=94.3
##gff-version 3
##sequence-region scaffold_215 1 53284
scaffold_215	Conol1_TEannot3_REPET_TEs	match	23476	24317	0.0	-	.	ID=ms970_scaffold_215_DXX-MITE_Conol2-B-R13-Map3;Target=DXX-MITE_Conol2-B-R13-Map3 2 885;Identity=97.0
scaffold_215	Conol1_TEannot3_REPET_TEs	match_part	23476	24317	0.0	-	.	ID=mp970-1_scaffold_215_DXX-MITE_Conol2-B-R13-Map3;Parent=ms970_scaffold_215_DXX-MITE_Conol2-B-R13-Map3;Target=DXX-MITE_Conol2-B-R13-Map3 2 885;Identity=97.0
scaffold_215	Conol1_TEannot3_REPET_TEs	match	52950	53004	0.0	+	.	ID=ms971_scaffold_215_RLX-incomp_Conol2-B-R345-Map3;Target=RLX-incomp_Conol2-B-R345-Map3 2055 2109;Identity=100.0
scaffold_215	Conol1_TEannot3_REPET_TEs	match_part	52950	53004	0.0	+	.	ID=mp971-1_scaffold_215_RLX-incomp_Conol2-B-R345-Map3;Parent=ms971_scaffold_215_RLX-incomp_Conol2-B-R345-Map3;Target=RLX-incomp_Conol2-B-R345-Map3 2055 2109;Identity=100.0
##gff-version 3
##sequence-region scaffold_217 1 52342
scaffold_217	Conol1_TEannot3_REPET_TEs	match	27221	27902	0.0	-	.	ID=ms979_scaffold_217_DXX-MITE_Conol2-B-P34.7-Map5;Target=DXX-MITE_Conol2-B-P34.7-Map5 2 683;Identity=94.7
scaffold_217	Conol1_TEannot3_REPET_TEs	match_part	27221	27902	0.0	-	.	ID=mp979-1_scaffold_217_DXX-MITE_Conol2-B-P34.7-Map5;Parent=ms979_scaffold_217_DXX-MITE_Conol2-B-P34.7-Map5;Target=DXX-MITE_Conol2-B-P34.7-Map5 2 683;Identity=94.7
##gff-version 3
##sequence-region scaffold_218 1 52307
scaffold_218	Conol1_TEannot3_REPET_TEs	match	36987	37643	0.0	-	.	ID=ms980_scaffold_218_DXX-MITE_Conol2-B-P25.15-Map3;Target=DXX-MITE_Conol2-B-P25.15-Map3 1 659;Identity=82.4
scaffold_218	Conol1_TEannot3_REPET_TEs	match_part	36987	37643	0.0	-	.	ID=mp980-1_scaffold_218_DXX-MITE_Conol2-B-P25.15-Map3;Parent=ms980_scaffold_218_DXX-MITE_Conol2-B-P25.15-Map3;Target=DXX-MITE_Conol2-B-P25.15-Map3 1 659;Identity=82.4
scaffold_218	Conol1_TEannot3_REPET_TEs	match	36096	36206	0.0	+	.	ID=ms981_scaffold_218_DXX-MITE_Conol2-B-P27.13-Map6;Target=DXX-MITE_Conol2-B-P27.13-Map6 4 122;Identity=78.9
scaffold_218	Conol1_TEannot3_REPET_TEs	match_part	36096	36206	0.0	+	.	ID=mp981-1_scaffold_218_DXX-MITE_Conol2-B-P27.13-Map6;Parent=ms981_scaffold_218_DXX-MITE_Conol2-B-P27.13-Map6;Target=DXX-MITE_Conol2-B-P27.13-Map6 4 122;Identity=78.9
##gff-version 3
##sequence-region scaffold_219 1 52052
scaffold_219	Conol1_TEannot3_REPET_TEs	match	51026	52052	0.0	-	.	ID=ms982_scaffold_219_DTX-incomp_Conol2-B-R51-Map3;Target=DTX-incomp_Conol2-B-R51-Map3 1 1017;Identity=98.7
scaffold_219	Conol1_TEannot3_REPET_TEs	match_part	51026	52052	0.0	-	.	ID=mp982-1_scaffold_219_DTX-incomp_Conol2-B-R51-Map3;Parent=ms982_scaffold_219_DTX-incomp_Conol2-B-R51-Map3;Target=DTX-incomp_Conol2-B-R51-Map3 1 1017;Identity=98.7
##gff-version 3
##sequence-region scaffold_21 1 266465
scaffold_21	Conol1_TEannot3_REPET_TEs	match	17509	18135	0.0	+	.	ID=ms784_scaffold_21_DXX-MITE_Conol2-B-G109-Map3;Target=DXX-MITE_Conol2-B-G109-Map3 1 618;Identity=96.3
scaffold_21	Conol1_TEannot3_REPET_TEs	match_part	17509	18135	0.0	+	.	ID=mp784-1_scaffold_21_DXX-MITE_Conol2-B-G109-Map3;Parent=ms784_scaffold_21_DXX-MITE_Conol2-B-G109-Map3;Target=DXX-MITE_Conol2-B-G109-Map3 1 618;Identity=96.3
scaffold_21	Conol1_TEannot3_REPET_TEs	match	18377	18444	0.0	-	.	ID=ms785_scaffold_21_DXX-MITE_Conol2-B-G109-Map3;Target=DXX-MITE_Conol2-B-G109-Map3 1 68;Identity=76.9
scaffold_21	Conol1_TEannot3_REPET_TEs	match_part	18377	18444	0.0	-	.	ID=mp785-1_scaffold_21_DXX-MITE_Conol2-B-G109-Map3;Parent=ms785_scaffold_21_DXX-MITE_Conol2-B-G109-Map3;Target=DXX-MITE_Conol2-B-G109-Map3 1 68;Identity=76.9
scaffold_21	Conol1_TEannot3_REPET_TEs	match	15333	15709	0.0	+	.	ID=ms782_scaffold_21_RLX-incomp_Conol2-B-R132-Map11_reversed;Target=RLX-incomp_Conol2-B-R132-Map11_reversed 1 383;Identity=85.6
scaffold_21	Conol1_TEannot3_REPET_TEs	match_part	15333	15709	0.0	+	.	ID=mp782-1_scaffold_21_RLX-incomp_Conol2-B-R132-Map11_reversed;Parent=ms782_scaffold_21_RLX-incomp_Conol2-B-R132-Map11_reversed;Target=RLX-incomp_Conol2-B-R132-Map11_reversed 1 383;Identity=85.6
scaffold_21	Conol1_TEannot3_REPET_TEs	match	18445	18700	0.0	-	.	ID=ms783_scaffold_21_RLX-incomp_Conol2-B-R70-Map20;Target=RLX-incomp_Conol2-B-R70-Map20 8963 9228;Identity=80.6
scaffold_21	Conol1_TEannot3_REPET_TEs	match_part	18445	18700	0.0	-	.	ID=mp783-1_scaffold_21_RLX-incomp_Conol2-B-R70-Map20;Parent=ms783_scaffold_21_RLX-incomp_Conol2-B-R70-Map20;Target=RLX-incomp_Conol2-B-R70-Map20 8963 9228;Identity=80.6
##gff-version 3
##sequence-region scaffold_220 1 51628
scaffold_220	Conol1_TEannot3_REPET_TEs	match	36837	36903	0.0	-	.	ID=ms984_scaffold_220_DTX-incomp_Conol2-B-R354-Map5_reversed;Target=DTX-incomp_Conol2-B-R354-Map5_reversed 365 426;Identity=68.8
scaffold_220	Conol1_TEannot3_REPET_TEs	match_part	36837	36903	0.0	-	.	ID=mp984-1_scaffold_220_DTX-incomp_Conol2-B-R354-Map5_reversed;Parent=ms984_scaffold_220_DTX-incomp_Conol2-B-R354-Map5_reversed;Target=DTX-incomp_Conol2-B-R354-Map5_reversed 365 426;Identity=68.8
scaffold_220	Conol1_TEannot3_REPET_TEs	match	36904	37291	0.0	-	.	ID=ms985_scaffold_220_DTX-incomp_Conol2-B-R354-Map5_reversed;Target=DTX-incomp_Conol2-B-R354-Map5_reversed 5 369;Identity=74.9
scaffold_220	Conol1_TEannot3_REPET_TEs	match_part	36904	37291	0.0	-	.	ID=mp985-1_scaffold_220_DTX-incomp_Conol2-B-R354-Map5_reversed;Parent=ms985_scaffold_220_DTX-incomp_Conol2-B-R354-Map5_reversed;Target=DTX-incomp_Conol2-B-R354-Map5_reversed 5 369;Identity=74.9
scaffold_220	Conol1_TEannot3_REPET_TEs	match	34466	34819	0.0	+	.	ID=ms986_scaffold_220_DTX-incomp_Conol2-B-R248-Map3;Target=DTX-incomp_Conol2-B-R248-Map3 442 795;Identity=61.7
scaffold_220	Conol1_TEannot3_REPET_TEs	match_part	34466	34819	0.0	+	.	ID=mp986-1_scaffold_220_DTX-incomp_Conol2-B-R248-Map3;Parent=ms986_scaffold_220_DTX-incomp_Conol2-B-R248-Map3;Target=DTX-incomp_Conol2-B-R248-Map3 442 795;Identity=61.7
scaffold_220	Conol1_TEannot3_REPET_TEs	match	34901	36316	0.0	-	.	ID=ms983_scaffold_220_DTX-incomp_Conol2-B-R354-Map5_reversed;Target=DTX-incomp_Conol2-B-R354-Map5_reversed 349 1750;Identity=82.2
scaffold_220	Conol1_TEannot3_REPET_TEs	match_part	34901	36316	0.0	-	.	ID=mp983-1_scaffold_220_DTX-incomp_Conol2-B-R354-Map5_reversed;Parent=ms983_scaffold_220_DTX-incomp_Conol2-B-R354-Map5_reversed;Target=DTX-incomp_Conol2-B-R354-Map5_reversed 349 1750;Identity=82.2
##gff-version 3
##sequence-region scaffold_222 1 50798
scaffold_222	Conol1_TEannot3_REPET_TEs	match	35579	37389	0.0	-	.	ID=ms1232_scaffold_222_RLX-incomp_Conol2-B-R132-Map11_reversed;Target=RLX-incomp_Conol2-B-R132-Map11_reversed 1 1813;Identity=95.9
scaffold_222	Conol1_TEannot3_REPET_TEs	match_part	35579	37389	0.0	-	.	ID=mp1232-1_scaffold_222_RLX-incomp_Conol2-B-R132-Map11_reversed;Parent=ms1232_scaffold_222_RLX-incomp_Conol2-B-R132-Map11_reversed;Target=RLX-incomp_Conol2-B-R132-Map11_reversed 1 1813;Identity=95.9
scaffold_222	Conol1_TEannot3_REPET_TEs	match	47130	48149	0.0	-	.	ID=ms1233_scaffold_222_RLX-incomp_Conol2-B-R132-Map11_reversed;Target=RLX-incomp_Conol2-B-R132-Map11_reversed 4 383
scaffold_222	Conol1_TEannot3_REPET_TEs	match_part	47130	47196	0.0	-	.	ID=mp1233-1_scaffold_222_RLX-incomp_Conol2-B-R132-Map11_reversed;Parent=ms1233_scaffold_222_RLX-incomp_Conol2-B-R132-Map11_reversed;Target=RLX-incomp_Conol2-B-R132-Map11_reversed 328 383;Identity=87.5
scaffold_222	Conol1_TEannot3_REPET_TEs	match_part	47808	48149	0.0	-	.	ID=mp1233-2_scaffold_222_RLX-incomp_Conol2-B-R132-Map11_reversed;Parent=ms1233_scaffold_222_RLX-incomp_Conol2-B-R132-Map11_reversed;Target=RLX-incomp_Conol2-B-R132-Map11_reversed 4 345;Identity=82.9
scaffold_222	Conol1_TEannot3_REPET_TEs	match	48150	48193	0.0	-	.	ID=ms1234_scaffold_222_RLX-incomp_Conol2-B-R296-Map3_reversed;Target=RLX-incomp_Conol2-B-R296-Map3_reversed 5747 5790;Identity=84.9
scaffold_222	Conol1_TEannot3_REPET_TEs	match_part	48150	48193	0.0	-	.	ID=mp1234-1_scaffold_222_RLX-incomp_Conol2-B-R296-Map3_reversed;Parent=ms1234_scaffold_222_RLX-incomp_Conol2-B-R296-Map3_reversed;Target=RLX-incomp_Conol2-B-R296-Map3_reversed 5747 5790;Identity=84.9
scaffold_222	Conol1_TEannot3_REPET_TEs	match	5352	6978	0.0	-	.	ID=ms236_scaffold_222_DTX-comp_Conol2-B-R239-Map8;Target=DTX-comp_Conol2-B-R239-Map8 2 1627;Identity=97.0
scaffold_222	Conol1_TEannot3_REPET_TEs	match_part	5352	6978	0.0	-	.	ID=mp236-1_scaffold_222_DTX-comp_Conol2-B-R239-Map8;Parent=ms236_scaffold_222_DTX-comp_Conol2-B-R239-Map8;Target=DTX-comp_Conol2-B-R239-Map8 2 1627;Identity=97.0
scaffold_222	Conol1_TEannot3_REPET_TEs	match	9904	10190	0.0	-	.	ID=ms237_scaffold_222_DTX-incomp_Conol2-B-P28.12-Map9;Target=DTX-incomp_Conol2-B-P28.12-Map9 612 901;Identity=72.9
scaffold_222	Conol1_TEannot3_REPET_TEs	match_part	9904	10190	0.0	-	.	ID=mp237-1_scaffold_222_DTX-incomp_Conol2-B-P28.12-Map9;Parent=ms237_scaffold_222_DTX-incomp_Conol2-B-P28.12-Map9;Target=DTX-incomp_Conol2-B-P28.12-Map9 612 901;Identity=72.9
scaffold_222	Conol1_TEannot3_REPET_TEs	match	10309	11233	0.0	-	.	ID=ms238_scaffold_222_DTX-incomp_Conol2-B-R171-Map5;Target=DTX-incomp_Conol2-B-R171-Map5 1 757
scaffold_222	Conol1_TEannot3_REPET_TEs	match_part	10309	10532	0.0	-	.	ID=mp238-1_scaffold_222_DTX-incomp_Conol2-B-R171-Map5;Parent=ms238_scaffold_222_DTX-incomp_Conol2-B-R171-Map5;Target=DTX-incomp_Conol2-B-R171-Map5 534 757;Identity=80.1
scaffold_222	Conol1_TEannot3_REPET_TEs	match_part	10752	11233	0.0	-	.	ID=mp238-2_scaffold_222_DTX-incomp_Conol2-B-R171-Map5;Parent=ms238_scaffold_222_DTX-incomp_Conol2-B-R171-Map5;Target=DTX-incomp_Conol2-B-R171-Map5 1 494;Identity=77.6
scaffold_222	Conol1_TEannot3_REPET_TEs	match	11328	13334	0.0	-	.	ID=ms239_scaffold_222_RLX-comp_Conol2-B-R53-Map20_reversed;Target=RLX-comp_Conol2-B-R53-Map20_reversed 4352 6360;Identity=95.2
scaffold_222	Conol1_TEannot3_REPET_TEs	match_part	11328	13334	0.0	-	.	ID=mp239-1_scaffold_222_RLX-comp_Conol2-B-R53-Map20_reversed;Parent=ms239_scaffold_222_RLX-comp_Conol2-B-R53-Map20_reversed;Target=RLX-comp_Conol2-B-R53-Map20_reversed 4352 6360;Identity=95.2
scaffold_222	Conol1_TEannot3_REPET_TEs	match	7475	7860	0.0	+	.	ID=ms240_scaffold_222_RLX-incomp_Conol2-B-R132-Map11_reversed;Target=RLX-incomp_Conol2-B-R132-Map11_reversed 1 385;Identity=82.2
scaffold_222	Conol1_TEannot3_REPET_TEs	match_part	7475	7860	0.0	+	.	ID=mp240-1_scaffold_222_RLX-incomp_Conol2-B-R132-Map11_reversed;Parent=ms240_scaffold_222_RLX-incomp_Conol2-B-R132-Map11_reversed;Target=RLX-incomp_Conol2-B-R132-Map11_reversed 1 385;Identity=82.2
scaffold_222	Conol1_TEannot3_REPET_TEs	match	15	798	0.0	+	.	ID=ms241_scaffold_222_RLX-incomp_Conol2-B-R223-Map5;Target=RLX-incomp_Conol2-B-R223-Map5 446 1225;Identity=62.8
scaffold_222	Conol1_TEannot3_REPET_TEs	match_part	15	798	0.0	+	.	ID=mp241-1_scaffold_222_RLX-incomp_Conol2-B-R223-Map5;Parent=ms241_scaffold_222_RLX-incomp_Conol2-B-R223-Map5;Target=RLX-incomp_Conol2-B-R223-Map5 446 1225;Identity=62.8
scaffold_222	Conol1_TEannot3_REPET_TEs	match	9042	9502	0.0	-	.	ID=ms242_scaffold_222_RLX-incomp_Conol2-B-R70-Map20;Target=RLX-incomp_Conol2-B-R70-Map20 6161 6632;Identity=61.1
scaffold_222	Conol1_TEannot3_REPET_TEs	match_part	9042	9502	0.0	-	.	ID=mp242-1_scaffold_222_RLX-incomp_Conol2-B-R70-Map20;Parent=ms242_scaffold_222_RLX-incomp_Conol2-B-R70-Map20;Target=RLX-incomp_Conol2-B-R70-Map20 6161 6632;Identity=61.1
scaffold_222	Conol1_TEannot3_REPET_TEs	match	21577	28500	0.0	+	.	ID=ms1235_scaffold_222_RLX-incomp_Conol2-B-R70-Map20;Target=RLX-incomp_Conol2-B-R70-Map20 2139 9355
scaffold_222	Conol1_TEannot3_REPET_TEs	match_part	21577	25062	0.0	+	.	ID=mp1235-1_scaffold_222_RLX-incomp_Conol2-B-R70-Map20;Parent=ms1235_scaffold_222_RLX-incomp_Conol2-B-R70-Map20;Target=RLX-incomp_Conol2-B-R70-Map20 2139 5644;Identity=94.9
scaffold_222	Conol1_TEannot3_REPET_TEs	match_part	25025	28500	0.0	+	.	ID=mp1235-2_scaffold_222_RLX-incomp_Conol2-B-R70-Map20;Parent=ms1235_scaffold_222_RLX-incomp_Conol2-B-R70-Map20;Target=RLX-incomp_Conol2-B-R70-Map20 5859 9355;Identity=96.0
scaffold_222	Conol1_TEannot3_REPET_TEs	match	28501	29235	0.0	+	.	ID=ms1236_scaffold_222_DTX-incomp_Conol2-B-R121-Map3;Target=DTX-incomp_Conol2-B-R121-Map3 1159 1893;Identity=97.6
scaffold_222	Conol1_TEannot3_REPET_TEs	match_part	28501	29235	0.0	+	.	ID=mp1236-1_scaffold_222_DTX-incomp_Conol2-B-R121-Map3;Parent=ms1236_scaffold_222_DTX-incomp_Conol2-B-R121-Map3;Target=DTX-incomp_Conol2-B-R121-Map3 1159 1893;Identity=97.6
scaffold_222	Conol1_TEannot3_REPET_TEs	match	41495	42380	0.0	-	.	ID=ms1230_scaffold_222_DTX-incomp_Conol2-B-P28.12-Map9;Target=DTX-incomp_Conol2-B-P28.12-Map9 9 866;Identity=88.6
scaffold_222	Conol1_TEannot3_REPET_TEs	match_part	41495	42380	0.0	-	.	ID=mp1230-1_scaffold_222_DTX-incomp_Conol2-B-P28.12-Map9;Parent=ms1230_scaffold_222_DTX-incomp_Conol2-B-P28.12-Map9;Target=DTX-incomp_Conol2-B-P28.12-Map9 9 866;Identity=88.6
scaffold_222	Conol1_TEannot3_REPET_TEs	match	14960	19927	0.0	-	.	ID=ms1462_scaffold_222_RLX-comp_Conol2-B-R53-Map20_reversed;Target=RLX-comp_Conol2-B-R53-Map20_reversed 2 4979;Identity=95.4
scaffold_222	Conol1_TEannot3_REPET_TEs	match_part	14960	19927	0.0	-	.	ID=mp1462-1_scaffold_222_RLX-comp_Conol2-B-R53-Map20_reversed;Parent=ms1462_scaffold_222_RLX-comp_Conol2-B-R53-Map20_reversed;Target=RLX-comp_Conol2-B-R53-Map20_reversed 2 4979;Identity=95.4
scaffold_222	Conol1_TEannot3_REPET_TEs	match	13670	13936	0.0	-	.	ID=ms1463_scaffold_222_RLX-incomp_Conol2-B-R296-Map3_reversed;Target=RLX-incomp_Conol2-B-R296-Map3_reversed 3580 3845;Identity=92.9
scaffold_222	Conol1_TEannot3_REPET_TEs	match_part	13670	13936	0.0	-	.	ID=mp1463-1_scaffold_222_RLX-incomp_Conol2-B-R296-Map3_reversed;Parent=ms1463_scaffold_222_RLX-incomp_Conol2-B-R296-Map3_reversed;Target=RLX-incomp_Conol2-B-R296-Map3_reversed 3580 3845;Identity=92.9
scaffold_222	Conol1_TEannot3_REPET_TEs	match	19928	20771	0.0	+	.	ID=ms1464_scaffold_222_RLX-incomp_Conol2-B-R70-Map20;Target=RLX-incomp_Conol2-B-R70-Map20 443 1286;Identity=95.9
scaffold_222	Conol1_TEannot3_REPET_TEs	match_part	19928	20771	0.0	+	.	ID=mp1464-1_scaffold_222_RLX-incomp_Conol2-B-R70-Map20;Parent=ms1464_scaffold_222_RLX-incomp_Conol2-B-R70-Map20;Target=RLX-incomp_Conol2-B-R70-Map20 443 1286;Identity=95.9
scaffold_222	Conol1_TEannot3_REPET_TEs	match	34438	35567	0.0	-	.	ID=ms1231_scaffold_222_RLX-comp_Conol2-B-R53-Map20_reversed;Target=RLX-comp_Conol2-B-R53-Map20_reversed 1747 2879;Identity=92.4
scaffold_222	Conol1_TEannot3_REPET_TEs	match_part	34438	35567	0.0	-	.	ID=mp1231-1_scaffold_222_RLX-comp_Conol2-B-R53-Map20_reversed;Parent=ms1231_scaffold_222_RLX-comp_Conol2-B-R53-Map20_reversed;Target=RLX-comp_Conol2-B-R53-Map20_reversed 1747 2879;Identity=92.4
##gff-version 3
##sequence-region scaffold_223 1 50672
scaffold_223	Conol1_TEannot3_REPET_TEs	match	45589	46055	0.0	+	.	ID=ms988_scaffold_223_DXX-MITE_Conol2-B-R206-Map4;Target=DXX-MITE_Conol2-B-R206-Map4 1 468;Identity=96.8
scaffold_223	Conol1_TEannot3_REPET_TEs	match_part	45589	46055	0.0	+	.	ID=mp988-1_scaffold_223_DXX-MITE_Conol2-B-R206-Map4;Parent=ms988_scaffold_223_DXX-MITE_Conol2-B-R206-Map4;Target=DXX-MITE_Conol2-B-R206-Map4 1 468;Identity=96.8
##gff-version 3
##sequence-region scaffold_225 1 49481
scaffold_225	Conol1_TEannot3_REPET_TEs	match	49412	49481	0.0	+	.	ID=ms31_scaffold_225_RLX_Conol2-B-G22-Map20;Target=RLX_Conol2-B-G22-Map20 13 82;Identity=100.0
scaffold_225	Conol1_TEannot3_REPET_TEs	match_part	49412	49481	0.0	+	.	ID=mp31-1_scaffold_225_RLX_Conol2-B-G22-Map20;Parent=ms31_scaffold_225_RLX_Conol2-B-G22-Map20;Target=RLX_Conol2-B-G22-Map20 13 82;Identity=100.0
scaffold_225	Conol1_TEannot3_REPET_TEs	match	1	54	0.0	+	.	ID=ms990_scaffold_225_RLX-comp_Conol2-B-R53-Map20_reversed;Target=RLX-comp_Conol2-B-R53-Map20_reversed 6307 6360;Identity=98.2
scaffold_225	Conol1_TEannot3_REPET_TEs	match_part	1	54	0.0	+	.	ID=mp990-1_scaffold_225_RLX-comp_Conol2-B-R53-Map20_reversed;Parent=ms990_scaffold_225_RLX-comp_Conol2-B-R53-Map20_reversed;Target=RLX-comp_Conol2-B-R53-Map20_reversed 6307 6360;Identity=98.2
scaffold_225	Conol1_TEannot3_REPET_TEs	match	23076	23173	0.0	+	.	ID=ms991_scaffold_225_RLX-comp_Conol2-B-R53-Map20_reversed;Target=RLX-comp_Conol2-B-R53-Map20_reversed 5275 5371;Identity=79.8
scaffold_225	Conol1_TEannot3_REPET_TEs	match_part	23076	23173	0.0	+	.	ID=mp991-1_scaffold_225_RLX-comp_Conol2-B-R53-Map20_reversed;Parent=ms991_scaffold_225_RLX-comp_Conol2-B-R53-Map20_reversed;Target=RLX-comp_Conol2-B-R53-Map20_reversed 5275 5371;Identity=79.8
##gff-version 3
##sequence-region scaffold_226 1 48555
scaffold_226	Conol1_TEannot3_REPET_TEs	match	4210	4445	0.0	-	.	ID=ms1122_scaffold_226_DXX-MITE_Conol2-B-G109-Map3;Target=DXX-MITE_Conol2-B-G109-Map3 382 619;Identity=75.7
scaffold_226	Conol1_TEannot3_REPET_TEs	match_part	4210	4445	0.0	-	.	ID=mp1122-1_scaffold_226_DXX-MITE_Conol2-B-G109-Map3;Parent=ms1122_scaffold_226_DXX-MITE_Conol2-B-G109-Map3;Target=DXX-MITE_Conol2-B-G109-Map3 382 619;Identity=75.7
scaffold_226	Conol1_TEannot3_REPET_TEs	match	1	63	0.0	+	.	ID=ms1123_scaffold_226_RLX_Conol2-B-G22-Map20;Target=RLX_Conol2-B-G22-Map20 420 482;Identity=100.0
scaffold_226	Conol1_TEannot3_REPET_TEs	match_part	1	63	0.0	+	.	ID=mp1123-1_scaffold_226_RLX_Conol2-B-G22-Map20;Parent=ms1123_scaffold_226_RLX_Conol2-B-G22-Map20;Target=RLX_Conol2-B-G22-Map20 420 482;Identity=100.0
##gff-version 3
##sequence-region scaffold_227 1 47522
scaffold_227	Conol1_TEannot3_REPET_TEs	match	11406	11522	0.0	+	.	ID=ms1075_scaffold_227_RLX-incomp_Conol2-B-R296-Map3_reversed;Target=RLX-incomp_Conol2-B-R296-Map3_reversed 4266 4379;Identity=80.0
scaffold_227	Conol1_TEannot3_REPET_TEs	match_part	11406	11522	0.0	+	.	ID=mp1075-1_scaffold_227_RLX-incomp_Conol2-B-R296-Map3_reversed;Parent=ms1075_scaffold_227_RLX-incomp_Conol2-B-R296-Map3_reversed;Target=RLX-incomp_Conol2-B-R296-Map3_reversed 4266 4379;Identity=80.0
scaffold_227	Conol1_TEannot3_REPET_TEs	match	40645	41538	0.0	+	.	ID=ms1072_scaffold_227_DTX-incomp_Conol2-B-P28.12-Map9;Target=DTX-incomp_Conol2-B-P28.12-Map9 10 902;Identity=94.6
scaffold_227	Conol1_TEannot3_REPET_TEs	match_part	40645	41538	0.0	+	.	ID=mp1072-1_scaffold_227_DTX-incomp_Conol2-B-P28.12-Map9;Parent=ms1072_scaffold_227_DTX-incomp_Conol2-B-P28.12-Map9;Target=DTX-incomp_Conol2-B-P28.12-Map9 10 902;Identity=94.6
scaffold_227	Conol1_TEannot3_REPET_TEs	match	6616	10860	0.0	-	.	ID=ms1073_scaffold_227_RLX-comp_Conol2-B-R53-Map20_reversed;Target=RLX-comp_Conol2-B-R53-Map20_reversed 1 4247;Identity=91.4
scaffold_227	Conol1_TEannot3_REPET_TEs	match_part	6616	10860	0.0	-	.	ID=mp1073-1_scaffold_227_RLX-comp_Conol2-B-R53-Map20_reversed;Parent=ms1073_scaffold_227_RLX-comp_Conol2-B-R53-Map20_reversed;Target=RLX-comp_Conol2-B-R53-Map20_reversed 1 4247;Identity=91.4
scaffold_227	Conol1_TEannot3_REPET_TEs	match	25750	26133	0.0	+	.	ID=ms1074_scaffold_227_RLX-comp_Conol2-B-R53-Map20_reversed;Target=RLX-comp_Conol2-B-R53-Map20_reversed 2 385;Identity=90.9
scaffold_227	Conol1_TEannot3_REPET_TEs	match_part	25750	26133	0.0	+	.	ID=mp1074-1_scaffold_227_RLX-comp_Conol2-B-R53-Map20_reversed;Parent=ms1074_scaffold_227_RLX-comp_Conol2-B-R53-Map20_reversed;Target=RLX-comp_Conol2-B-R53-Map20_reversed 2 385;Identity=90.9
scaffold_227	Conol1_TEannot3_REPET_TEs	match	5065	5636	0.0	-	.	ID=ms1395_scaffold_227_RLX-comp_Conol2-B-R53-Map20_reversed;Target=RLX-comp_Conol2-B-R53-Map20_reversed 5786 6359;Identity=95.8
scaffold_227	Conol1_TEannot3_REPET_TEs	match_part	5065	5636	0.0	-	.	ID=mp1395-1_scaffold_227_RLX-comp_Conol2-B-R53-Map20_reversed;Parent=ms1395_scaffold_227_RLX-comp_Conol2-B-R53-Map20_reversed;Target=RLX-comp_Conol2-B-R53-Map20_reversed 5786 6359;Identity=95.8
scaffold_227	Conol1_TEannot3_REPET_TEs	match	939	2756	0.0	-	.	ID=ms1396_scaffold_227_RLX-incomp_Conol2-B-R70-Map20;Target=RLX-incomp_Conol2-B-R70-Map20 7514 9354;Identity=79.2
scaffold_227	Conol1_TEannot3_REPET_TEs	match_part	939	2756	0.0	-	.	ID=mp1396-1_scaffold_227_RLX-incomp_Conol2-B-R70-Map20;Parent=ms1396_scaffold_227_RLX-incomp_Conol2-B-R70-Map20;Target=RLX-incomp_Conol2-B-R70-Map20 7514 9354;Identity=79.2
scaffold_227	Conol1_TEannot3_REPET_TEs	match	13502	15664	0.0	-	.	ID=ms1077_scaffold_227_RLX-incomp_Conol2-B-R70-Map20;Target=RLX-incomp_Conol2-B-R70-Map20 6051 8224;Identity=70.0
scaffold_227	Conol1_TEannot3_REPET_TEs	match_part	13502	15664	0.0	-	.	ID=mp1077-1_scaffold_227_RLX-incomp_Conol2-B-R70-Map20;Parent=ms1077_scaffold_227_RLX-incomp_Conol2-B-R70-Map20;Target=RLX-incomp_Conol2-B-R70-Map20 6051 8224;Identity=70.0
scaffold_227	Conol1_TEannot3_REPET_TEs	match	13478	13501	0.0	-	.	ID=ms1076_scaffold_227_RLX-incomp_Conol2-B-R296-Map3_reversed;Target=RLX-incomp_Conol2-B-R296-Map3_reversed 5036 5058;Identity=72.5
scaffold_227	Conol1_TEannot3_REPET_TEs	match_part	13478	13501	0.0	-	.	ID=mp1076-1_scaffold_227_RLX-incomp_Conol2-B-R296-Map3_reversed;Parent=ms1076_scaffold_227_RLX-incomp_Conol2-B-R296-Map3_reversed;Target=RLX-incomp_Conol2-B-R296-Map3_reversed 5036 5058;Identity=72.5
scaffold_227	Conol1_TEannot3_REPET_TEs	match	5955	6210	0.0	-	.	ID=ms27_scaffold_227_RLX-comp_Conol2-B-R53-Map20_reversed;Target=RLX-comp_Conol2-B-R53-Map20_reversed 5121 5376;Identity=98.8
scaffold_227	Conol1_TEannot3_REPET_TEs	match_part	5955	6210	0.0	-	.	ID=mp27-1_scaffold_227_RLX-comp_Conol2-B-R53-Map20_reversed;Parent=ms27_scaffold_227_RLX-comp_Conol2-B-R53-Map20_reversed;Target=RLX-comp_Conol2-B-R53-Map20_reversed 5121 5376;Identity=98.8
##gff-version 3
##sequence-region scaffold_229 1 47317
scaffold_229	Conol1_TEannot3_REPET_TEs	match	1	414	0.0	+	.	ID=ms1003_scaffold_229_RLX_Conol2-B-G22-Map20;Target=RLX_Conol2-B-G22-Map20 72 490;Identity=98.8
scaffold_229	Conol1_TEannot3_REPET_TEs	match_part	1	414	0.0	+	.	ID=mp1003-1_scaffold_229_RLX_Conol2-B-G22-Map20;Parent=ms1003_scaffold_229_RLX_Conol2-B-G22-Map20;Target=RLX_Conol2-B-G22-Map20 72 490;Identity=98.8
scaffold_229	Conol1_TEannot3_REPET_TEs	match	45278	45439	0.0	-	.	ID=ms1004_scaffold_229_DTX-incomp_Conol2-B-P28.12-Map9;Target=DTX-incomp_Conol2-B-P28.12-Map9 38 208;Identity=84.7
scaffold_229	Conol1_TEannot3_REPET_TEs	match_part	45278	45439	0.0	-	.	ID=mp1004-1_scaffold_229_DTX-incomp_Conol2-B-P28.12-Map9;Parent=ms1004_scaffold_229_DTX-incomp_Conol2-B-P28.12-Map9;Target=DTX-incomp_Conol2-B-P28.12-Map9 38 208;Identity=84.7
scaffold_229	Conol1_TEannot3_REPET_TEs	match	45504	47014	0.0	+	.	ID=ms29_scaffold_229_RLX-incomp_Conol2-B-R132-Map11_reversed;Target=RLX-incomp_Conol2-B-R132-Map11_reversed 1 1668
scaffold_229	Conol1_TEannot3_REPET_TEs	match_part	45504	46112	0.0	+	.	ID=mp29-1_scaffold_229_RLX-incomp_Conol2-B-R132-Map11_reversed;Parent=ms29_scaffold_229_RLX-incomp_Conol2-B-R132-Map11_reversed;Target=RLX-incomp_Conol2-B-R132-Map11_reversed 1 649;Identity=95.9
scaffold_229	Conol1_TEannot3_REPET_TEs	match_part	46363	47014	0.0	+	.	ID=mp29-2_scaffold_229_RLX-incomp_Conol2-B-R132-Map11_reversed;Parent=ms29_scaffold_229_RLX-incomp_Conol2-B-R132-Map11_reversed;Target=RLX-incomp_Conol2-B-R132-Map11_reversed 1016 1668;Identity=94.6
scaffold_229	Conol1_TEannot3_REPET_TEs	match	43630	43747	0.0	+	.	ID=ms1006_scaffold_229_DXX-MITE_Conol2-B-R229-Map5;Target=DXX-MITE_Conol2-B-R229-Map5 1 142;Identity=73.5
scaffold_229	Conol1_TEannot3_REPET_TEs	match_part	43630	43747	0.0	+	.	ID=mp1006-1_scaffold_229_DXX-MITE_Conol2-B-R229-Map5;Parent=ms1006_scaffold_229_DXX-MITE_Conol2-B-R229-Map5;Target=DXX-MITE_Conol2-B-R229-Map5 1 142;Identity=73.5
##gff-version 3
##sequence-region scaffold_22 1 255502
scaffold_22	Conol1_TEannot3_REPET_TEs	match	229437	229614	0.0	+	.	ID=ms896_scaffold_22_RLX-incomp_Conol2-B-R296-Map3_reversed;Target=RLX-incomp_Conol2-B-R296-Map3_reversed 1330 1511;Identity=78.0
scaffold_22	Conol1_TEannot3_REPET_TEs	match_part	229437	229614	0.0	+	.	ID=mp896-1_scaffold_22_RLX-incomp_Conol2-B-R296-Map3_reversed;Parent=ms896_scaffold_22_RLX-incomp_Conol2-B-R296-Map3_reversed;Target=RLX-incomp_Conol2-B-R296-Map3_reversed 1330 1511;Identity=78.0
scaffold_22	Conol1_TEannot3_REPET_TEs	match	230987	231007	0.0	+	.	ID=ms897_scaffold_22_RLX-incomp_Conol2-B-R296-Map3_reversed;Target=RLX-incomp_Conol2-B-R296-Map3_reversed 2442 2462;Identity=80.9
scaffold_22	Conol1_TEannot3_REPET_TEs	match_part	230987	231007	0.0	+	.	ID=mp897-1_scaffold_22_RLX-incomp_Conol2-B-R296-Map3_reversed;Parent=ms897_scaffold_22_RLX-incomp_Conol2-B-R296-Map3_reversed;Target=RLX-incomp_Conol2-B-R296-Map3_reversed 2442 2462;Identity=80.9
scaffold_22	Conol1_TEannot3_REPET_TEs	match	224210	224497	0.0	-	.	ID=ms898_scaffold_22_RLX_Conol2-B-G22-Map20;Target=RLX_Conol2-B-G22-Map20 6 289;Identity=82.5
scaffold_22	Conol1_TEannot3_REPET_TEs	match_part	224210	224497	0.0	-	.	ID=mp898-1_scaffold_22_RLX_Conol2-B-G22-Map20;Parent=ms898_scaffold_22_RLX_Conol2-B-G22-Map20;Target=RLX_Conol2-B-G22-Map20 6 289;Identity=82.5
scaffold_22	Conol1_TEannot3_REPET_TEs	match	198841	199702	0.0	-	.	ID=ms776_scaffold_22_DTX-incomp_Conol2-B-P28.12-Map9;Target=DTX-incomp_Conol2-B-P28.12-Map9 10 901;Identity=90.9
scaffold_22	Conol1_TEannot3_REPET_TEs	match_part	198841	199702	0.0	-	.	ID=mp776-1_scaffold_22_DTX-incomp_Conol2-B-P28.12-Map9;Parent=ms776_scaffold_22_DTX-incomp_Conol2-B-P28.12-Map9;Target=DTX-incomp_Conol2-B-P28.12-Map9 10 901;Identity=90.9
scaffold_22	Conol1_TEannot3_REPET_TEs	match	190639	191024	0.0	+	.	ID=ms777_scaffold_22_RLX-incomp_Conol2-B-R132-Map11_reversed;Target=RLX-incomp_Conol2-B-R132-Map11_reversed 1 387;Identity=88.9
scaffold_22	Conol1_TEannot3_REPET_TEs	match_part	190639	191024	0.0	+	.	ID=mp777-1_scaffold_22_RLX-incomp_Conol2-B-R132-Map11_reversed;Parent=ms777_scaffold_22_RLX-incomp_Conol2-B-R132-Map11_reversed;Target=RLX-incomp_Conol2-B-R132-Map11_reversed 1 387;Identity=88.9
scaffold_22	Conol1_TEannot3_REPET_TEs	match	5532	7407	0.0	+	.	ID=ms778_scaffold_22_RLX-incomp_Conol2-B-R70-Map20;Target=RLX-incomp_Conol2-B-R70-Map20 6802 9355
scaffold_22	Conol1_TEannot3_REPET_TEs	match_part	5532	7290	0.0	+	.	ID=mp778-1_scaffold_22_RLX-incomp_Conol2-B-R70-Map20;Parent=ms778_scaffold_22_RLX-incomp_Conol2-B-R70-Map20;Target=RLX-incomp_Conol2-B-R70-Map20 6802 8567;Identity=96.1
scaffold_22	Conol1_TEannot3_REPET_TEs	match_part	7263	7407	0.0	+	.	ID=mp778-2_scaffold_22_RLX-incomp_Conol2-B-R70-Map20;Parent=ms778_scaffold_22_RLX-incomp_Conol2-B-R70-Map20;Target=RLX-incomp_Conol2-B-R70-Map20 9211 9355;Identity=96.5
scaffold_22	Conol1_TEannot3_REPET_TEs	match	181363	181419	0.0	-	.	ID=ms779_scaffold_22_RLX-incomp_Conol2-B-R8-Map3;Target=RLX-incomp_Conol2-B-R8-Map3 169 223;Identity=72.6
scaffold_22	Conol1_TEannot3_REPET_TEs	match_part	181363	181419	0.0	-	.	ID=mp779-1_scaffold_22_RLX-incomp_Conol2-B-R8-Map3;Parent=ms779_scaffold_22_RLX-incomp_Conol2-B-R8-Map3;Target=RLX-incomp_Conol2-B-R8-Map3 169 223;Identity=72.6
scaffold_22	Conol1_TEannot3_REPET_TEs	match	181420	181601	0.0	-	.	ID=ms780_scaffold_22_RLX-incomp_Conol2-B-R8-Map3;Target=RLX-incomp_Conol2-B-R8-Map3 2 176;Identity=86.8
scaffold_22	Conol1_TEannot3_REPET_TEs	match_part	181420	181601	0.0	-	.	ID=mp780-1_scaffold_22_RLX-incomp_Conol2-B-R8-Map3;Parent=ms780_scaffold_22_RLX-incomp_Conol2-B-R8-Map3;Target=RLX-incomp_Conol2-B-R8-Map3 2 176;Identity=86.8
scaffold_22	Conol1_TEannot3_REPET_TEs	match	8154	8207	0.0	+	.	ID=ms781_scaffold_22_RLX_Conol2-B-G22-Map20;Target=RLX_Conol2-B-G22-Map20 405 459;Identity=83.6
scaffold_22	Conol1_TEannot3_REPET_TEs	match_part	8154	8207	0.0	+	.	ID=mp781-1_scaffold_22_RLX_Conol2-B-G22-Map20;Parent=ms781_scaffold_22_RLX_Conol2-B-G22-Map20;Target=RLX_Conol2-B-G22-Map20 405 459;Identity=83.6
scaffold_22	Conol1_TEannot3_REPET_TEs	match	231008	231703	0.0	+	.	ID=ms894_scaffold_22_RLX-comp_Conol2-B-R53-Map20_reversed;Target=RLX-comp_Conol2-B-R53-Map20_reversed 2645 3338;Identity=82.7
scaffold_22	Conol1_TEannot3_REPET_TEs	match_part	231008	231703	0.0	+	.	ID=mp894-1_scaffold_22_RLX-comp_Conol2-B-R53-Map20_reversed;Parent=ms894_scaffold_22_RLX-comp_Conol2-B-R53-Map20_reversed;Target=RLX-comp_Conol2-B-R53-Map20_reversed 2645 3338;Identity=82.7
##gff-version 3
##sequence-region scaffold_230 1 46976
scaffold_230	Conol1_TEannot3_REPET_TEs	match	20819	21473	0.0	-	.	ID=ms993_scaffold_230_noCat_Conol2-B-G18-Map15;Target=noCat_Conol2-B-G18-Map15 7 692;Identity=99.1
scaffold_230	Conol1_TEannot3_REPET_TEs	match_part	20819	21473	0.0	-	.	ID=mp993-1_scaffold_230_noCat_Conol2-B-G18-Map15;Parent=ms993_scaffold_230_noCat_Conol2-B-G18-Map15;Target=noCat_Conol2-B-G18-Map15 7 692;Identity=99.1
scaffold_230	Conol1_TEannot3_REPET_TEs	match	1	53	0.0	-	.	ID=ms994_scaffold_230_RLX_Conol2-B-G22-Map20;Target=RLX_Conol2-B-G22-Map20 9 61;Identity=98.1
scaffold_230	Conol1_TEannot3_REPET_TEs	match_part	1	53	0.0	-	.	ID=mp994-1_scaffold_230_RLX_Conol2-B-G22-Map20;Parent=ms994_scaffold_230_RLX_Conol2-B-G22-Map20;Target=RLX_Conol2-B-G22-Map20 9 61;Identity=98.1
##gff-version 3
##sequence-region scaffold_231 1 46693
scaffold_231	Conol1_TEannot3_REPET_TEs	match	1	95	0.0	+	.	ID=ms995_scaffold_231_DTX-incomp_Conol2-B-R121-Map3;Target=DTX-incomp_Conol2-B-R121-Map3 1799 1893;Identity=88.4
scaffold_231	Conol1_TEannot3_REPET_TEs	match_part	1	95	0.0	+	.	ID=mp995-1_scaffold_231_DTX-incomp_Conol2-B-R121-Map3;Parent=ms995_scaffold_231_DTX-incomp_Conol2-B-R121-Map3;Target=DTX-incomp_Conol2-B-R121-Map3 1799 1893;Identity=88.4
##gff-version 3
##sequence-region scaffold_234 1 46091
scaffold_234	Conol1_TEannot3_REPET_TEs	match	28587	28682	0.0	+	.	ID=ms1574_scaffold_234_DTX-incomp_Conol2-B-R248-Map3;Target=DTX-incomp_Conol2-B-R248-Map3 1306 1406;Identity=75.8
scaffold_234	Conol1_TEannot3_REPET_TEs	match_part	28587	28682	0.0	+	.	ID=mp1574-1_scaffold_234_DTX-incomp_Conol2-B-R248-Map3;Parent=ms1574_scaffold_234_DTX-incomp_Conol2-B-R248-Map3;Target=DTX-incomp_Conol2-B-R248-Map3 1306 1406;Identity=75.8
scaffold_234	Conol1_TEannot3_REPET_TEs	match	27488	27532	0.0	-	.	ID=ms1007_scaffold_234_DTX-incomp_Conol2-B-G23-Map3_reversed;Target=DTX-incomp_Conol2-B-G23-Map3_reversed 869 924;Identity=81.1
scaffold_234	Conol1_TEannot3_REPET_TEs	match_part	27488	27532	0.0	-	.	ID=mp1007-1_scaffold_234_DTX-incomp_Conol2-B-G23-Map3_reversed;Parent=ms1007_scaffold_234_DTX-incomp_Conol2-B-G23-Map3_reversed;Target=DTX-incomp_Conol2-B-G23-Map3_reversed 869 924;Identity=81.1
scaffold_234	Conol1_TEannot3_REPET_TEs	match	28399	28872	0.0	-	.	ID=ms1008_scaffold_234_DTX-incomp_Conol2-B-G23-Map3_reversed;Target=DTX-incomp_Conol2-B-G23-Map3_reversed 326 800
scaffold_234	Conol1_TEannot3_REPET_TEs	match_part	28399	28586	0.0	-	.	ID=mp1008-1_scaffold_234_DTX-incomp_Conol2-B-G23-Map3_reversed;Parent=ms1008_scaffold_234_DTX-incomp_Conol2-B-G23-Map3_reversed;Target=DTX-incomp_Conol2-B-G23-Map3_reversed 613 800;Identity=71.8
scaffold_234	Conol1_TEannot3_REPET_TEs	match_part	28683	28872	0.0	-	.	ID=mp1008-2_scaffold_234_DTX-incomp_Conol2-B-G23-Map3_reversed;Parent=ms1008_scaffold_234_DTX-incomp_Conol2-B-G23-Map3_reversed;Target=DTX-incomp_Conol2-B-G23-Map3_reversed 326 515;Identity=71.8
scaffold_234	Conol1_TEannot3_REPET_TEs	match	37280	38009	0.0	-	.	ID=ms1009_scaffold_234_DTX-incomp_Conol2-B-G23-Map3_reversed;Target=DTX-incomp_Conol2-B-G23-Map3_reversed 326 1056;Identity=67.8
scaffold_234	Conol1_TEannot3_REPET_TEs	match_part	37280	38009	0.0	-	.	ID=mp1009-1_scaffold_234_DTX-incomp_Conol2-B-G23-Map3_reversed;Parent=ms1009_scaffold_234_DTX-incomp_Conol2-B-G23-Map3_reversed;Target=DTX-incomp_Conol2-B-G23-Map3_reversed 326 1056;Identity=67.8
scaffold_234	Conol1_TEannot3_REPET_TEs	match	13777	14144	0.0	+	.	ID=ms1010_scaffold_234_DTX-incomp_Conol2-B-R248-Map3;Target=DTX-incomp_Conol2-B-R248-Map3 520 888;Identity=60.5
scaffold_234	Conol1_TEannot3_REPET_TEs	match_part	13777	14144	0.0	+	.	ID=mp1010-1_scaffold_234_DTX-incomp_Conol2-B-R248-Map3;Parent=ms1010_scaffold_234_DTX-incomp_Conol2-B-R248-Map3;Target=DTX-incomp_Conol2-B-R248-Map3 520 888;Identity=60.5
scaffold_234	Conol1_TEannot3_REPET_TEs	match	27122	27487	0.0	+	.	ID=ms1011_scaffold_234_DTX-incomp_Conol2-B-R248-Map3;Target=DTX-incomp_Conol2-B-R248-Map3 267 594;Identity=72.9
scaffold_234	Conol1_TEannot3_REPET_TEs	match_part	27122	27487	0.0	+	.	ID=mp1011-1_scaffold_234_DTX-incomp_Conol2-B-R248-Map3;Parent=ms1011_scaffold_234_DTX-incomp_Conol2-B-R248-Map3;Target=DTX-incomp_Conol2-B-R248-Map3 267 594;Identity=72.9
scaffold_234	Conol1_TEannot3_REPET_TEs	match	27533	27655	0.0	+	.	ID=ms1012_scaffold_234_DTX-incomp_Conol2-B-R248-Map3;Target=DTX-incomp_Conol2-B-R248-Map3 766 888;Identity=67.4
scaffold_234	Conol1_TEannot3_REPET_TEs	match_part	27533	27655	0.0	+	.	ID=mp1012-1_scaffold_234_DTX-incomp_Conol2-B-R248-Map3;Parent=ms1012_scaffold_234_DTX-incomp_Conol2-B-R248-Map3;Target=DTX-incomp_Conol2-B-R248-Map3 766 888;Identity=67.4
scaffold_234	Conol1_TEannot3_REPET_TEs	match	28226	28351	0.0	+	.	ID=ms1013_scaffold_234_DTX-incomp_Conol2-B-R248-Map3;Target=DTX-incomp_Conol2-B-R248-Map3 675 798;Identity=73.9
scaffold_234	Conol1_TEannot3_REPET_TEs	match_part	28226	28351	0.0	+	.	ID=mp1013-1_scaffold_234_DTX-incomp_Conol2-B-R248-Map3;Parent=ms1013_scaffold_234_DTX-incomp_Conol2-B-R248-Map3;Target=DTX-incomp_Conol2-B-R248-Map3 675 798;Identity=73.9
scaffold_234	Conol1_TEannot3_REPET_TEs	match	36150	36204	0.0	+	.	ID=ms1015_scaffold_234_DTX-incomp_Conol2-B-R248-Map3;Target=DTX-incomp_Conol2-B-R248-Map3 475 530;Identity=71.8
scaffold_234	Conol1_TEannot3_REPET_TEs	match_part	36150	36204	0.0	+	.	ID=mp1015-1_scaffold_234_DTX-incomp_Conol2-B-R248-Map3;Parent=ms1015_scaffold_234_DTX-incomp_Conol2-B-R248-Map3;Target=DTX-incomp_Conol2-B-R248-Map3 475 530;Identity=71.8
scaffold_234	Conol1_TEannot3_REPET_TEs	match	36205	36809	0.0	+	.	ID=ms1016_scaffold_234_DTX-incomp_Conol2-B-R248-Map3;Target=DTX-incomp_Conol2-B-R248-Map3 272 888;Identity=60.8
scaffold_234	Conol1_TEannot3_REPET_TEs	match_part	36205	36809	0.0	+	.	ID=mp1016-1_scaffold_234_DTX-incomp_Conol2-B-R248-Map3;Parent=ms1016_scaffold_234_DTX-incomp_Conol2-B-R248-Map3;Target=DTX-incomp_Conol2-B-R248-Map3 272 888;Identity=60.8
scaffold_234	Conol1_TEannot3_REPET_TEs	match	14193	15306	0.0	-	.	ID=ms1017_scaffold_234_DTX-incomp_Conol2-B-R354-Map5_reversed;Target=DTX-incomp_Conol2-B-R354-Map5_reversed 576 1690
scaffold_234	Conol1_TEannot3_REPET_TEs	match_part	14193	14280	0.0	-	.	ID=mp1017-1_scaffold_234_DTX-incomp_Conol2-B-R354-Map5_reversed;Parent=ms1017_scaffold_234_DTX-incomp_Conol2-B-R354-Map5_reversed;Target=DTX-incomp_Conol2-B-R354-Map5_reversed 1603 1690;Identity=70.5
scaffold_234	Conol1_TEannot3_REPET_TEs	match_part	14570	15306	0.0	-	.	ID=mp1017-2_scaffold_234_DTX-incomp_Conol2-B-R354-Map5_reversed;Parent=ms1017_scaffold_234_DTX-incomp_Conol2-B-R354-Map5_reversed;Target=DTX-incomp_Conol2-B-R354-Map5_reversed 576 1305;Identity=70.6
scaffold_234	Conol1_TEannot3_REPET_TEs	match	15307	15350	0.0	-	.	ID=ms1018_scaffold_234_DTX-incomp_Conol2-B-R354-Map5_reversed;Target=DTX-incomp_Conol2-B-R354-Map5_reversed 523 566;Identity=60.1
scaffold_234	Conol1_TEannot3_REPET_TEs	match_part	15307	15350	0.0	-	.	ID=mp1018-1_scaffold_234_DTX-incomp_Conol2-B-R354-Map5_reversed;Parent=ms1018_scaffold_234_DTX-incomp_Conol2-B-R354-Map5_reversed;Target=DTX-incomp_Conol2-B-R354-Map5_reversed 523 566;Identity=60.1
scaffold_234	Conol1_TEannot3_REPET_TEs	match	16175	16808	0.0	-	.	ID=ms1019_scaffold_234_DTX-incomp_Conol2-B-R354-Map5_reversed;Target=DTX-incomp_Conol2-B-R354-Map5_reversed 600 1254;Identity=69.7
scaffold_234	Conol1_TEannot3_REPET_TEs	match_part	16175	16808	0.0	-	.	ID=mp1019-1_scaffold_234_DTX-incomp_Conol2-B-R354-Map5_reversed;Parent=ms1019_scaffold_234_DTX-incomp_Conol2-B-R354-Map5_reversed;Target=DTX-incomp_Conol2-B-R354-Map5_reversed 600 1254;Identity=69.7
scaffold_234	Conol1_TEannot3_REPET_TEs	match	1	156	0.0	+	.	ID=ms1020_scaffold_234_DXX-MITE_Conol2-B-P27.13-Map6;Target=DXX-MITE_Conol2-B-P27.13-Map6 365 520;Identity=97.4
scaffold_234	Conol1_TEannot3_REPET_TEs	match_part	1	156	0.0	+	.	ID=mp1020-1_scaffold_234_DXX-MITE_Conol2-B-P27.13-Map6;Parent=ms1020_scaffold_234_DXX-MITE_Conol2-B-P27.13-Map6;Target=DXX-MITE_Conol2-B-P27.13-Map6 365 520;Identity=97.4
##gff-version 3
##sequence-region scaffold_235 1 45886
scaffold_235	Conol1_TEannot3_REPET_TEs	match	6847	7501	0.0	+	.	ID=ms1021_scaffold_235_DXX-MITE_Conol2-B-P0.27-Map7;Target=DXX-MITE_Conol2-B-P0.27-Map7 2 658;Identity=99.1
scaffold_235	Conol1_TEannot3_REPET_TEs	match_part	6847	7501	0.0	+	.	ID=mp1021-1_scaffold_235_DXX-MITE_Conol2-B-P0.27-Map7;Parent=ms1021_scaffold_235_DXX-MITE_Conol2-B-P0.27-Map7;Target=DXX-MITE_Conol2-B-P0.27-Map7 2 658;Identity=99.1
scaffold_235	Conol1_TEannot3_REPET_TEs	match	5968	6260	0.0	-	.	ID=ms1022_scaffold_235_RLX-incomp_Conol2-B-R175-Map3_reversed;Target=RLX-incomp_Conol2-B-R175-Map3_reversed 3868 4165;Identity=74.9
scaffold_235	Conol1_TEannot3_REPET_TEs	match_part	5968	6260	0.0	-	.	ID=mp1022-1_scaffold_235_RLX-incomp_Conol2-B-R175-Map3_reversed;Parent=ms1022_scaffold_235_RLX-incomp_Conol2-B-R175-Map3_reversed;Target=RLX-incomp_Conol2-B-R175-Map3_reversed 3868 4165;Identity=74.9
##gff-version 3
##sequence-region scaffold_237 1 45627
scaffold_237	Conol1_TEannot3_REPET_TEs	match	35631	41890	0.0	-	.	ID=ms1025_scaffold_237_RLX-comp_Conol2-B-R53-Map20_reversed;Target=RLX-comp_Conol2-B-R53-Map20_reversed 2 6360
scaffold_237	Conol1_TEannot3_REPET_TEs	match_part	35631	41089	0.0	-	.	ID=mp1025-1_scaffold_237_RLX-comp_Conol2-B-R53-Map20_reversed;Parent=ms1025_scaffold_237_RLX-comp_Conol2-B-R53-Map20_reversed;Target=RLX-comp_Conol2-B-R53-Map20_reversed 895 6360;Identity=90.9
scaffold_237	Conol1_TEannot3_REPET_TEs	match_part	41087	41890	0.0	-	.	ID=mp1025-2_scaffold_237_RLX-comp_Conol2-B-R53-Map20_reversed;Parent=ms1025_scaffold_237_RLX-comp_Conol2-B-R53-Map20_reversed;Target=RLX-comp_Conol2-B-R53-Map20_reversed 2 810;Identity=94.3
scaffold_237	Conol1_TEannot3_REPET_TEs	match	43406	44069	0.0	+	.	ID=ms1026_scaffold_237_RLX-incomp_Conol2-B-R175-Map3_reversed;Target=RLX-incomp_Conol2-B-R175-Map3_reversed 30 2621
scaffold_237	Conol1_TEannot3_REPET_TEs	match_part	43406	43887	0.0	+	.	ID=mp1026-1_scaffold_237_RLX-incomp_Conol2-B-R175-Map3_reversed;Parent=ms1026_scaffold_237_RLX-incomp_Conol2-B-R175-Map3_reversed;Target=RLX-incomp_Conol2-B-R175-Map3_reversed 30 488;Identity=74.1
scaffold_237	Conol1_TEannot3_REPET_TEs	match_part	43887	44069	0.0	+	.	ID=mp1026-2_scaffold_237_RLX-incomp_Conol2-B-R175-Map3_reversed;Parent=ms1026_scaffold_237_RLX-incomp_Conol2-B-R175-Map3_reversed;Target=RLX-incomp_Conol2-B-R175-Map3_reversed 2445 2621;Identity=73.8
##gff-version 3
##sequence-region scaffold_238 1 45322
scaffold_238	Conol1_TEannot3_REPET_TEs	match	3749	3868	0.0	+	.	ID=ms1032_scaffold_238_DXX-MITE_Conol2-B-P27.13-Map6;Target=DXX-MITE_Conol2-B-P27.13-Map6 4 123;Identity=84.2
scaffold_238	Conol1_TEannot3_REPET_TEs	match_part	3749	3868	0.0	+	.	ID=mp1032-1_scaffold_238_DXX-MITE_Conol2-B-P27.13-Map6;Parent=ms1032_scaffold_238_DXX-MITE_Conol2-B-P27.13-Map6;Target=DXX-MITE_Conol2-B-P27.13-Map6 4 123;Identity=84.2
scaffold_238	Conol1_TEannot3_REPET_TEs	match	37341	37620	0.0	-	.	ID=ms1030_scaffold_238_DTX-incomp_Conol2-B-R248-Map3;Target=DTX-incomp_Conol2-B-R248-Map3 488 767;Identity=62.6
scaffold_238	Conol1_TEannot3_REPET_TEs	match_part	37341	37620	0.0	-	.	ID=mp1030-1_scaffold_238_DTX-incomp_Conol2-B-R248-Map3;Parent=ms1030_scaffold_238_DTX-incomp_Conol2-B-R248-Map3;Target=DTX-incomp_Conol2-B-R248-Map3 488 767;Identity=62.6
scaffold_238	Conol1_TEannot3_REPET_TEs	match	35635	37231	0.0	+	.	ID=ms1031_scaffold_238_DTX-incomp_Conol2-B-R354-Map5_reversed;Target=DTX-incomp_Conol2-B-R354-Map5_reversed 334 1750
scaffold_238	Conol1_TEannot3_REPET_TEs	match_part	35635	36581	0.0	+	.	ID=mp1031-1_scaffold_238_DTX-incomp_Conol2-B-R354-Map5_reversed;Parent=ms1031_scaffold_238_DTX-incomp_Conol2-B-R354-Map5_reversed;Target=DTX-incomp_Conol2-B-R354-Map5_reversed 334 1302;Identity=79.0
scaffold_238	Conol1_TEannot3_REPET_TEs	match_part	36768	37231	0.0	+	.	ID=mp1031-2_scaffold_238_DTX-incomp_Conol2-B-R354-Map5_reversed;Parent=ms1031_scaffold_238_DTX-incomp_Conol2-B-R354-Map5_reversed;Target=DTX-incomp_Conol2-B-R354-Map5_reversed 1299 1750;Identity=77.9
##gff-version 3
##sequence-region scaffold_239 1 45181
scaffold_239	Conol1_TEannot3_REPET_TEs	match	705	898	0.0	-	.	ID=ms1037_scaffold_239_DTX-incomp_Conol2-B-R121-Map3;Target=DTX-incomp_Conol2-B-R121-Map3 1 193;Identity=66.1
scaffold_239	Conol1_TEannot3_REPET_TEs	match_part	705	898	0.0	-	.	ID=mp1037-1_scaffold_239_DTX-incomp_Conol2-B-R121-Map3;Parent=ms1037_scaffold_239_DTX-incomp_Conol2-B-R121-Map3;Target=DTX-incomp_Conol2-B-R121-Map3 1 193;Identity=66.1
scaffold_239	Conol1_TEannot3_REPET_TEs	match	44884	44911	0.0	-	.	ID=ms1038_scaffold_239_DXX-MITE_Conol2-B-P25.15-Map3;Target=DXX-MITE_Conol2-B-P25.15-Map3 633 660;Identity=96.4
scaffold_239	Conol1_TEannot3_REPET_TEs	match_part	44884	44911	0.0	-	.	ID=mp1038-1_scaffold_239_DXX-MITE_Conol2-B-P25.15-Map3;Parent=ms1038_scaffold_239_DXX-MITE_Conol2-B-P25.15-Map3;Target=DXX-MITE_Conol2-B-P25.15-Map3 633 660;Identity=96.4
##gff-version 3
##sequence-region scaffold_23 1 236454
scaffold_23	Conol1_TEannot3_REPET_TEs	match	44822	45239	0.0	+	.	ID=ms972_scaffold_23_DXX-MITE_Conol2-B-P36.5-Map6;Target=DXX-MITE_Conol2-B-P36.5-Map6 3 417;Identity=98.1
scaffold_23	Conol1_TEannot3_REPET_TEs	match_part	44822	45239	0.0	+	.	ID=mp972-1_scaffold_23_DXX-MITE_Conol2-B-P36.5-Map6;Parent=ms972_scaffold_23_DXX-MITE_Conol2-B-P36.5-Map6;Target=DXX-MITE_Conol2-B-P36.5-Map6 3 417;Identity=98.1
scaffold_23	Conol1_TEannot3_REPET_TEs	match	45240	45497	0.0	-	.	ID=ms973_scaffold_23_DXX-MITE_Conol2-B-R189-Map7;Target=DXX-MITE_Conol2-B-R189-Map7 257 520;Identity=74.9
scaffold_23	Conol1_TEannot3_REPET_TEs	match_part	45240	45497	0.0	-	.	ID=mp973-1_scaffold_23_DXX-MITE_Conol2-B-R189-Map7;Parent=ms973_scaffold_23_DXX-MITE_Conol2-B-R189-Map7;Target=DXX-MITE_Conol2-B-R189-Map7 257 520;Identity=74.9
scaffold_23	Conol1_TEannot3_REPET_TEs	match	85010	85526	0.0	+	.	ID=ms212_scaffold_23_DXX-MITE_Conol2-B-P27.13-Map6;Target=DXX-MITE_Conol2-B-P27.13-Map6 2 520;Identity=97.1
scaffold_23	Conol1_TEannot3_REPET_TEs	match_part	85010	85526	0.0	+	.	ID=mp212-1_scaffold_23_DXX-MITE_Conol2-B-P27.13-Map6;Parent=ms212_scaffold_23_DXX-MITE_Conol2-B-P27.13-Map6;Target=DXX-MITE_Conol2-B-P27.13-Map6 2 520;Identity=97.1
scaffold_23	Conol1_TEannot3_REPET_TEs	match	73422	74002	0.0	+	.	ID=ms213_scaffold_23_DXX-MITE_Conol2-B-R17-Map6;Target=DXX-MITE_Conol2-B-R17-Map6 3 585;Identity=98.6
scaffold_23	Conol1_TEannot3_REPET_TEs	match_part	73422	74002	0.0	+	.	ID=mp213-1_scaffold_23_DXX-MITE_Conol2-B-R17-Map6;Parent=ms213_scaffold_23_DXX-MITE_Conol2-B-R17-Map6;Target=DXX-MITE_Conol2-B-R17-Map6 3 585;Identity=98.6
scaffold_23	Conol1_TEannot3_REPET_TEs	match	151270	151713	0.0	-	.	ID=ms215_scaffold_23_RLX-incomp_Conol2-B-R175-Map3_reversed;Target=RLX-incomp_Conol2-B-R175-Map3_reversed 4349 4828;Identity=78.7
scaffold_23	Conol1_TEannot3_REPET_TEs	match_part	151270	151713	0.0	-	.	ID=mp215-1_scaffold_23_RLX-incomp_Conol2-B-R175-Map3_reversed;Parent=ms215_scaffold_23_RLX-incomp_Conol2-B-R175-Map3_reversed;Target=RLX-incomp_Conol2-B-R175-Map3_reversed 4349 4828;Identity=78.7
scaffold_23	Conol1_TEannot3_REPET_TEs	match	169646	173221	0.0	-	.	ID=ms216_scaffold_23_RLX-incomp_Conol2-B-R175-Map3_reversed;Target=RLX-incomp_Conol2-B-R175-Map3_reversed 816 4360;Identity=74.1
scaffold_23	Conol1_TEannot3_REPET_TEs	match_part	169646	173221	0.0	-	.	ID=mp216-1_scaffold_23_RLX-incomp_Conol2-B-R175-Map3_reversed;Parent=ms216_scaffold_23_RLX-incomp_Conol2-B-R175-Map3_reversed;Target=RLX-incomp_Conol2-B-R175-Map3_reversed 816 4360;Identity=74.1
scaffold_23	Conol1_TEannot3_REPET_TEs	match	217534	218043	0.0	-	.	ID=ms217_scaffold_23_RLX-incomp_Conol2-B-R175-Map3_reversed;Target=RLX-incomp_Conol2-B-R175-Map3_reversed 5 480;Identity=75.4
scaffold_23	Conol1_TEannot3_REPET_TEs	match_part	217534	218043	0.0	-	.	ID=mp217-1_scaffold_23_RLX-incomp_Conol2-B-R175-Map3_reversed;Parent=ms217_scaffold_23_RLX-incomp_Conol2-B-R175-Map3_reversed;Target=RLX-incomp_Conol2-B-R175-Map3_reversed 5 480;Identity=75.4
##gff-version 3
##sequence-region scaffold_241 1 44750
scaffold_241	Conol1_TEannot3_REPET_TEs	match	35066	35286	0.0	-	.	ID=ms1170_scaffold_241_RLX-incomp_Conol2-B-R8-Map3;Target=RLX-incomp_Conol2-B-R8-Map3 36 251;Identity=69.2
scaffold_241	Conol1_TEannot3_REPET_TEs	match_part	35066	35286	0.0	-	.	ID=mp1170-1_scaffold_241_RLX-incomp_Conol2-B-R8-Map3;Parent=ms1170_scaffold_241_RLX-incomp_Conol2-B-R8-Map3;Target=RLX-incomp_Conol2-B-R8-Map3 36 251;Identity=69.2
scaffold_241	Conol1_TEannot3_REPET_TEs	match	36951	37692	0.0	-	.	ID=ms1507_scaffold_241_RXX-TRIM_Conol2-B-R148-Map3;Target=RXX-TRIM_Conol2-B-R148-Map3 3 662;Identity=85.6
scaffold_241	Conol1_TEannot3_REPET_TEs	match_part	36951	37692	0.0	-	.	ID=mp1507-1_scaffold_241_RXX-TRIM_Conol2-B-R148-Map3;Parent=ms1507_scaffold_241_RXX-TRIM_Conol2-B-R148-Map3;Target=RXX-TRIM_Conol2-B-R148-Map3 3 662;Identity=85.6
scaffold_241	Conol1_TEannot3_REPET_TEs	match	37957	38613	0.0	-	.	ID=ms1508_scaffold_241_RXX-TRIM_Conol2-B-R148-Map3;Target=RXX-TRIM_Conol2-B-R148-Map3 3 662;Identity=79.5
scaffold_241	Conol1_TEannot3_REPET_TEs	match_part	37957	38613	0.0	-	.	ID=mp1508-1_scaffold_241_RXX-TRIM_Conol2-B-R148-Map3;Parent=ms1508_scaffold_241_RXX-TRIM_Conol2-B-R148-Map3;Target=RXX-TRIM_Conol2-B-R148-Map3 3 662;Identity=79.5
scaffold_241	Conol1_TEannot3_REPET_TEs	match	36929	37956	0.0	-	.	ID=ms1506_scaffold_241_RXX-TRIM_Conol2-B-R148-Map3;Target=RXX-TRIM_Conol2-B-R148-Map3 183 573
scaffold_241	Conol1_TEannot3_REPET_TEs	match_part	36929	36950	0.0	-	.	ID=mp1506-1_scaffold_241_RXX-TRIM_Conol2-B-R148-Map3;Parent=ms1506_scaffold_241_RXX-TRIM_Conol2-B-R148-Map3;Target=RXX-TRIM_Conol2-B-R148-Map3 552 573;Identity=90.0
scaffold_241	Conol1_TEannot3_REPET_TEs	match_part	37695	37956	0.0	-	.	ID=mp1506-2_scaffold_241_RXX-TRIM_Conol2-B-R148-Map3;Parent=ms1506_scaffold_241_RXX-TRIM_Conol2-B-R148-Map3;Target=RXX-TRIM_Conol2-B-R148-Map3 183 481;Identity=78.5
##gff-version 3
##sequence-region scaffold_242 1 44107
scaffold_242	Conol1_TEannot3_REPET_TEs	match	43656	44107	0.0	-	.	ID=ms1036_scaffold_242_DTX-comp_Conol2-B-R239-Map8;Target=DTX-comp_Conol2-B-R239-Map8 1177 1628;Identity=97.8
scaffold_242	Conol1_TEannot3_REPET_TEs	match_part	43656	44107	0.0	-	.	ID=mp1036-1_scaffold_242_DTX-comp_Conol2-B-R239-Map8;Parent=ms1036_scaffold_242_DTX-comp_Conol2-B-R239-Map8;Target=DTX-comp_Conol2-B-R239-Map8 1177 1628;Identity=97.8
##gff-version 3
##sequence-region scaffold_245 1 43677
scaffold_245	Conol1_TEannot3_REPET_TEs	match	2725	3021	0.0	-	.	ID=ms1042_scaffold_245_DXX-MITE_Conol2-B-R189-Map7;Target=DXX-MITE_Conol2-B-R189-Map7 221 524;Identity=82.3
scaffold_245	Conol1_TEannot3_REPET_TEs	match_part	2725	3021	0.0	-	.	ID=mp1042-1_scaffold_245_DXX-MITE_Conol2-B-R189-Map7;Parent=ms1042_scaffold_245_DXX-MITE_Conol2-B-R189-Map7;Target=DXX-MITE_Conol2-B-R189-Map7 221 524;Identity=82.3
##gff-version 3
##sequence-region scaffold_246 1 43620
scaffold_246	Conol1_TEannot3_REPET_TEs	match	36936	38307	0.0	+	.	ID=ms1043_scaffold_246_DTX-incomp_Conol2-B-P28.12-Map9;Target=DTX-incomp_Conol2-B-P28.12-Map9 3 901
scaffold_246	Conol1_TEannot3_REPET_TEs	match_part	36936	37616	0.0	+	.	ID=mp1043-1_scaffold_246_DTX-incomp_Conol2-B-P28.12-Map9;Parent=ms1043_scaffold_246_DTX-incomp_Conol2-B-P28.12-Map9;Target=DTX-incomp_Conol2-B-P28.12-Map9 3 688;Identity=91.5
scaffold_246	Conol1_TEannot3_REPET_TEs	match_part	38083	38307	0.0	+	.	ID=mp1043-2_scaffold_246_DTX-incomp_Conol2-B-P28.12-Map9;Parent=ms1043_scaffold_246_DTX-incomp_Conol2-B-P28.12-Map9;Target=DTX-incomp_Conol2-B-P28.12-Map9 676 901;Identity=90.7
scaffold_246	Conol1_TEannot3_REPET_TEs	match	37617	38082	0.0	+	.	ID=ms1044_scaffold_246_DXX-MITE_Conol2-B-R206-Map4;Target=DXX-MITE_Conol2-B-R206-Map4 5 460;Identity=92.3
scaffold_246	Conol1_TEannot3_REPET_TEs	match_part	37617	38082	0.0	+	.	ID=mp1044-1_scaffold_246_DXX-MITE_Conol2-B-R206-Map4;Parent=ms1044_scaffold_246_DXX-MITE_Conol2-B-R206-Map4;Target=DXX-MITE_Conol2-B-R206-Map4 5 460;Identity=92.3
scaffold_246	Conol1_TEannot3_REPET_TEs	match	676	1589	0.0	+	.	ID=ms1045_scaffold_246_RIX-incomp_Conol2-B-P40.1-Map3;Target=RIX-incomp_Conol2-B-P40.1-Map3 88 1094
scaffold_246	Conol1_TEannot3_REPET_TEs	match_part	676	1019	0.0	+	.	ID=mp1045-1_scaffold_246_RIX-incomp_Conol2-B-P40.1-Map3;Parent=ms1045_scaffold_246_RIX-incomp_Conol2-B-P40.1-Map3;Target=RIX-incomp_Conol2-B-P40.1-Map3 88 430;Identity=81.8
scaffold_246	Conol1_TEannot3_REPET_TEs	match_part	1000	1589	0.0	+	.	ID=mp1045-2_scaffold_246_RIX-incomp_Conol2-B-P40.1-Map3;Parent=ms1045_scaffold_246_RIX-incomp_Conol2-B-P40.1-Map3;Target=RIX-incomp_Conol2-B-P40.1-Map3 494 1094;Identity=83.2
scaffold_246	Conol1_TEannot3_REPET_TEs	match	4667	5005	0.0	+	.	ID=ms1046_scaffold_246_RIX-incomp_Conol2-B-P40.1-Map3;Target=RIX-incomp_Conol2-B-P40.1-Map3 8 458
scaffold_246	Conol1_TEannot3_REPET_TEs	match_part	4667	4829	0.0	+	.	ID=mp1046-1_scaffold_246_RIX-incomp_Conol2-B-P40.1-Map3;Parent=ms1046_scaffold_246_RIX-incomp_Conol2-B-P40.1-Map3;Target=RIX-incomp_Conol2-B-P40.1-Map3 8 188;Identity=77.4
scaffold_246	Conol1_TEannot3_REPET_TEs	match_part	4846	5005	0.0	+	.	ID=mp1046-2_scaffold_246_RIX-incomp_Conol2-B-P40.1-Map3;Parent=ms1046_scaffold_246_RIX-incomp_Conol2-B-P40.1-Map3;Target=RIX-incomp_Conol2-B-P40.1-Map3 261 458;Identity=83.0
scaffold_246	Conol1_TEannot3_REPET_TEs	match	26678	27080	0.0	+	.	ID=ms1047_scaffold_246_RLX-comp_Conol2-B-R53-Map20_reversed;Target=RLX-comp_Conol2-B-R53-Map20_reversed 5963 6359;Identity=85.9
scaffold_246	Conol1_TEannot3_REPET_TEs	match_part	26678	27080	0.0	+	.	ID=mp1047-1_scaffold_246_RLX-comp_Conol2-B-R53-Map20_reversed;Parent=ms1047_scaffold_246_RLX-comp_Conol2-B-R53-Map20_reversed;Target=RLX-comp_Conol2-B-R53-Map20_reversed 5963 6359;Identity=85.9
scaffold_246	Conol1_TEannot3_REPET_TEs	match	42360	42779	0.0	-	.	ID=ms1048_scaffold_246_RLX-comp_Conol2-B-R53-Map20_reversed;Target=RLX-comp_Conol2-B-R53-Map20_reversed 1 409;Identity=91.9
scaffold_246	Conol1_TEannot3_REPET_TEs	match_part	42360	42779	0.0	-	.	ID=mp1048-1_scaffold_246_RLX-comp_Conol2-B-R53-Map20_reversed;Parent=ms1048_scaffold_246_RLX-comp_Conol2-B-R53-Map20_reversed;Target=RLX-comp_Conol2-B-R53-Map20_reversed 1 409;Identity=91.9
scaffold_246	Conol1_TEannot3_REPET_TEs	match	25470	25850	0.0	-	.	ID=ms1049_scaffold_246_RLX-incomp_Conol2-B-R132-Map11_reversed;Target=RLX-incomp_Conol2-B-R132-Map11_reversed 2 383;Identity=89.0
scaffold_246	Conol1_TEannot3_REPET_TEs	match_part	25470	25850	0.0	-	.	ID=mp1049-1_scaffold_246_RLX-incomp_Conol2-B-R132-Map11_reversed;Parent=ms1049_scaffold_246_RLX-incomp_Conol2-B-R132-Map11_reversed;Target=RLX-incomp_Conol2-B-R132-Map11_reversed 2 383;Identity=89.0
scaffold_246	Conol1_TEannot3_REPET_TEs	match	5551	5602	0.0	-	.	ID=ms1050_scaffold_246_RLX-incomp_Conol2-B-R296-Map3_reversed;Target=RLX-incomp_Conol2-B-R296-Map3_reversed 1060 1111;Identity=84.3
scaffold_246	Conol1_TEannot3_REPET_TEs	match_part	5551	5602	0.0	-	.	ID=mp1050-1_scaffold_246_RLX-incomp_Conol2-B-R296-Map3_reversed;Parent=ms1050_scaffold_246_RLX-incomp_Conol2-B-R296-Map3_reversed;Target=RLX-incomp_Conol2-B-R296-Map3_reversed 1060 1111;Identity=84.3
scaffold_246	Conol1_TEannot3_REPET_TEs	match	43587	43620	0.0	+	.	ID=ms1051_scaffold_246_RLX-incomp_Conol2-B-R296-Map3_reversed;Target=RLX-incomp_Conol2-B-R296-Map3_reversed 5788 5821;Identity=100.0
scaffold_246	Conol1_TEannot3_REPET_TEs	match_part	43587	43620	0.0	+	.	ID=mp1051-1_scaffold_246_RLX-incomp_Conol2-B-R296-Map3_reversed;Parent=ms1051_scaffold_246_RLX-incomp_Conol2-B-R296-Map3_reversed;Target=RLX-incomp_Conol2-B-R296-Map3_reversed 5788 5821;Identity=100.0
scaffold_246	Conol1_TEannot3_REPET_TEs	match	4200	4459	0.0	+	.	ID=ms1052_scaffold_246_RLX-incomp_Conol2-B-R223-Map5;Target=RLX-incomp_Conol2-B-R223-Map5 637 908;Identity=66.0
scaffold_246	Conol1_TEannot3_REPET_TEs	match_part	4200	4459	0.0	+	.	ID=mp1052-1_scaffold_246_RLX-incomp_Conol2-B-R223-Map5;Parent=ms1052_scaffold_246_RLX-incomp_Conol2-B-R223-Map5;Target=RLX-incomp_Conol2-B-R223-Map5 637 908;Identity=66.0
##gff-version 3
##sequence-region scaffold_247 1 43401
scaffold_247	Conol1_TEannot3_REPET_TEs	match	43112	43309	0.0	-	.	ID=ms1059_scaffold_247_RLX-incomp_Conol2-B-R70-Map20;Target=RLX-incomp_Conol2-B-R70-Map20 1519 1730;Identity=82.3
scaffold_247	Conol1_TEannot3_REPET_TEs	match_part	43112	43309	0.0	-	.	ID=mp1059-1_scaffold_247_RLX-incomp_Conol2-B-R70-Map20;Parent=ms1059_scaffold_247_RLX-incomp_Conol2-B-R70-Map20;Target=RLX-incomp_Conol2-B-R70-Map20 1519 1730;Identity=82.3
scaffold_247	Conol1_TEannot3_REPET_TEs	match	14039	14661	0.0	-	.	ID=ms1060_scaffold_247_RLX-incomp_Conol2-B-R8-Map3;Target=RLX-incomp_Conol2-B-R8-Map3 859 1486;Identity=73.0
scaffold_247	Conol1_TEannot3_REPET_TEs	match_part	14039	14661	0.0	-	.	ID=mp1060-1_scaffold_247_RLX-incomp_Conol2-B-R8-Map3;Parent=ms1060_scaffold_247_RLX-incomp_Conol2-B-R8-Map3;Target=RLX-incomp_Conol2-B-R8-Map3 859 1486;Identity=73.0
scaffold_247	Conol1_TEannot3_REPET_TEs	match	224	503	0.0	-	.	ID=ms1061_scaffold_247_RLX-incomp_Conol2-B-R175-Map3_reversed;Target=RLX-incomp_Conol2-B-R175-Map3_reversed 3208 3483;Identity=63.3
scaffold_247	Conol1_TEannot3_REPET_TEs	match_part	224	503	0.0	-	.	ID=mp1061-1_scaffold_247_RLX-incomp_Conol2-B-R175-Map3_reversed;Parent=ms1061_scaffold_247_RLX-incomp_Conol2-B-R175-Map3_reversed;Target=RLX-incomp_Conol2-B-R175-Map3_reversed 3208 3483;Identity=63.3
scaffold_247	Conol1_TEannot3_REPET_TEs	match	7642	8086	0.0	+	.	ID=ms1053_scaffold_247_DTX-incomp_Conol2-B-R21-Map14;Target=DTX-incomp_Conol2-B-R21-Map14 1 438;Identity=82.5
scaffold_247	Conol1_TEannot3_REPET_TEs	match_part	7642	8086	0.0	+	.	ID=mp1053-1_scaffold_247_DTX-incomp_Conol2-B-R21-Map14;Parent=ms1053_scaffold_247_DTX-incomp_Conol2-B-R21-Map14;Target=DTX-incomp_Conol2-B-R21-Map14 1 438;Identity=82.5
scaffold_247	Conol1_TEannot3_REPET_TEs	match	8091	14038	0.0	-	.	ID=ms1054_scaffold_247_RLX-comp_Conol2-B-R53-Map20_reversed;Target=RLX-comp_Conol2-B-R53-Map20_reversed 2 6360
scaffold_247	Conol1_TEannot3_REPET_TEs	match_part	8091	10216	0.0	-	.	ID=mp1054-1_scaffold_247_RLX-comp_Conol2-B-R53-Map20_reversed;Parent=ms1054_scaffold_247_RLX-comp_Conol2-B-R53-Map20_reversed;Target=RLX-comp_Conol2-B-R53-Map20_reversed 4222 6360;Identity=86.1
scaffold_247	Conol1_TEannot3_REPET_TEs	match_part	10186	14038	0.0	-	.	ID=mp1054-2_scaffold_247_RLX-comp_Conol2-B-R53-Map20_reversed;Parent=ms1054_scaffold_247_RLX-comp_Conol2-B-R53-Map20_reversed;Target=RLX-comp_Conol2-B-R53-Map20_reversed 2 3877;Identity=84.9
scaffold_247	Conol1_TEannot3_REPET_TEs	match	32920	34815	0.0	-	.	ID=ms1055_scaffold_247_RLX-comp_Conol2-B-R53-Map20_reversed;Target=RLX-comp_Conol2-B-R53-Map20_reversed 4461 6360;Identity=94.8
scaffold_247	Conol1_TEannot3_REPET_TEs	match_part	32920	34815	0.0	-	.	ID=mp1055-1_scaffold_247_RLX-comp_Conol2-B-R53-Map20_reversed;Parent=ms1055_scaffold_247_RLX-comp_Conol2-B-R53-Map20_reversed;Target=RLX-comp_Conol2-B-R53-Map20_reversed 4461 6360;Identity=94.8
##gff-version 3
##sequence-region scaffold_248 1 43160
scaffold_248	Conol1_TEannot3_REPET_TEs	match	22063	23463	0.0	+	.	ID=ms1062_scaffold_248_DTX-incomp_Conol2-B-R248-Map3;Target=DTX-incomp_Conol2-B-R248-Map3 1 1428;Identity=84.9
scaffold_248	Conol1_TEannot3_REPET_TEs	match_part	22063	23463	0.0	+	.	ID=mp1062-1_scaffold_248_DTX-incomp_Conol2-B-R248-Map3;Parent=ms1062_scaffold_248_DTX-incomp_Conol2-B-R248-Map3;Target=DTX-incomp_Conol2-B-R248-Map3 1 1428;Identity=84.9
scaffold_248	Conol1_TEannot3_REPET_TEs	match	1	95	0.0	+	.	ID=ms1063_scaffold_248_DXX-MITE_Conol2-B-G109-Map3;Target=DXX-MITE_Conol2-B-G109-Map3 525 619;Identity=100.0
scaffold_248	Conol1_TEannot3_REPET_TEs	match_part	1	95	0.0	+	.	ID=mp1063-1_scaffold_248_DXX-MITE_Conol2-B-G109-Map3;Parent=ms1063_scaffold_248_DXX-MITE_Conol2-B-G109-Map3;Target=DXX-MITE_Conol2-B-G109-Map3 525 619;Identity=100.0
##gff-version 3
##sequence-region scaffold_251 1 41923
scaffold_251	Conol1_TEannot3_REPET_TEs	match	41831	41923	0.0	-	.	ID=ms1064_scaffold_251_DTX-incomp_Conol2-B-R171-Map5;Target=DTX-incomp_Conol2-B-R171-Map5 665 757;Identity=98.9
scaffold_251	Conol1_TEannot3_REPET_TEs	match_part	41831	41923	0.0	-	.	ID=mp1064-1_scaffold_251_DTX-incomp_Conol2-B-R171-Map5;Parent=ms1064_scaffold_251_DTX-incomp_Conol2-B-R171-Map5;Target=DTX-incomp_Conol2-B-R171-Map5 665 757;Identity=98.9
scaffold_251	Conol1_TEannot3_REPET_TEs	match	2238	2896	0.0	+	.	ID=ms1065_scaffold_251_DXX-MITE_Conol2-B-P25.15-Map3;Target=DXX-MITE_Conol2-B-P25.15-Map3 1 660;Identity=97.0
scaffold_251	Conol1_TEannot3_REPET_TEs	match_part	2238	2896	0.0	+	.	ID=mp1065-1_scaffold_251_DXX-MITE_Conol2-B-P25.15-Map3;Parent=ms1065_scaffold_251_DXX-MITE_Conol2-B-P25.15-Map3;Target=DXX-MITE_Conol2-B-P25.15-Map3 1 660;Identity=97.0
scaffold_251	Conol1_TEannot3_REPET_TEs	match	30540	30669	0.0	-	.	ID=ms1066_scaffold_251_DXX-MITE_Conol2-B-P25.15-Map3;Target=DXX-MITE_Conol2-B-P25.15-Map3 538 659;Identity=68.5
scaffold_251	Conol1_TEannot3_REPET_TEs	match_part	30540	30669	0.0	-	.	ID=mp1066-1_scaffold_251_DXX-MITE_Conol2-B-P25.15-Map3;Parent=ms1066_scaffold_251_DXX-MITE_Conol2-B-P25.15-Map3;Target=DXX-MITE_Conol2-B-P25.15-Map3 538 659;Identity=68.5
scaffold_251	Conol1_TEannot3_REPET_TEs	match	559	656	0.0	-	.	ID=ms1067_scaffold_251_DXX-MITE_Conol2-B-R17-Map6;Target=DXX-MITE_Conol2-B-R17-Map6 3 99;Identity=92.8
scaffold_251	Conol1_TEannot3_REPET_TEs	match_part	559	656	0.0	-	.	ID=mp1067-1_scaffold_251_DXX-MITE_Conol2-B-R17-Map6;Parent=ms1067_scaffold_251_DXX-MITE_Conol2-B-R17-Map6;Target=DXX-MITE_Conol2-B-R17-Map6 3 99;Identity=92.8
##gff-version 3
##sequence-region scaffold_252 1 41583
scaffold_252	Conol1_TEannot3_REPET_TEs	match	32507	32636	0.0	-	.	ID=ms1068_scaffold_252_DXX-MITE_Conol2-B-G109-Map3;Target=DXX-MITE_Conol2-B-G109-Map3 16 142;Identity=69.0
scaffold_252	Conol1_TEannot3_REPET_TEs	match_part	32507	32636	0.0	-	.	ID=mp1068-1_scaffold_252_DXX-MITE_Conol2-B-G109-Map3;Parent=ms1068_scaffold_252_DXX-MITE_Conol2-B-G109-Map3;Target=DXX-MITE_Conol2-B-G109-Map3 16 142;Identity=69.0
scaffold_252	Conol1_TEannot3_REPET_TEs	match	29123	29683	0.0	+	.	ID=ms1069_scaffold_252_DXX-MITE_Conol2-B-R17-Map6;Target=DXX-MITE_Conol2-B-R17-Map6 3 585
scaffold_252	Conol1_TEannot3_REPET_TEs	match_part	29123	29176	0.0	+	.	ID=mp1069-1_scaffold_252_DXX-MITE_Conol2-B-R17-Map6;Parent=ms1069_scaffold_252_DXX-MITE_Conol2-B-R17-Map6;Target=DXX-MITE_Conol2-B-R17-Map6 3 56;Identity=100.0
scaffold_252	Conol1_TEannot3_REPET_TEs	match_part	29168	29683	0.0	+	.	ID=mp1069-2_scaffold_252_DXX-MITE_Conol2-B-R17-Map6;Parent=ms1069_scaffold_252_DXX-MITE_Conol2-B-R17-Map6;Target=DXX-MITE_Conol2-B-R17-Map6 70 585;Identity=98.8
##gff-version 3
##sequence-region scaffold_253 1 40804
scaffold_253	Conol1_TEannot3_REPET_TEs	match	19580	20657	0.0	+	.	ID=ms1126_scaffold_253_RIX-incomp_Conol2-B-P40.1-Map3;Target=RIX-incomp_Conol2-B-P40.1-Map3 3 1096;Identity=80.9
scaffold_253	Conol1_TEannot3_REPET_TEs	match_part	19580	20657	0.0	+	.	ID=mp1126-1_scaffold_253_RIX-incomp_Conol2-B-P40.1-Map3;Parent=ms1126_scaffold_253_RIX-incomp_Conol2-B-P40.1-Map3;Target=RIX-incomp_Conol2-B-P40.1-Map3 3 1096;Identity=80.9
scaffold_253	Conol1_TEannot3_REPET_TEs	match	15197	18287	0.0	+	.	ID=ms1127_scaffold_253_RLX-incomp_Conol2-B-R70-Map20;Target=RLX-incomp_Conol2-B-R70-Map20 6068 8962
scaffold_253	Conol1_TEannot3_REPET_TEs	match_part	15197	16259	0.0	+	.	ID=mp1127-1_scaffold_253_RLX-incomp_Conol2-B-R70-Map20;Parent=ms1127_scaffold_253_RLX-incomp_Conol2-B-R70-Map20;Target=RLX-incomp_Conol2-B-R70-Map20 6068 7143;Identity=72.7
scaffold_253	Conol1_TEannot3_REPET_TEs	match_part	16717	16837	0.0	+	.	ID=mp1127-2_scaffold_253_RLX-incomp_Conol2-B-R70-Map20;Parent=ms1127_scaffold_253_RLX-incomp_Conol2-B-R70-Map20;Target=RLX-incomp_Conol2-B-R70-Map20 7545 7666;Identity=74.1
scaffold_253	Conol1_TEannot3_REPET_TEs	match_part	17228	17416	0.0	+	.	ID=mp1127-3_scaffold_253_RLX-incomp_Conol2-B-R70-Map20;Parent=ms1127_scaffold_253_RLX-incomp_Conol2-B-R70-Map20;Target=RLX-incomp_Conol2-B-R70-Map20 8057 8246;Identity=71.9
scaffold_253	Conol1_TEannot3_REPET_TEs	match_part	18122	18287	0.0	+	.	ID=mp1127-4_scaffold_253_RLX-incomp_Conol2-B-R70-Map20;Parent=ms1127_scaffold_253_RLX-incomp_Conol2-B-R70-Map20;Target=RLX-incomp_Conol2-B-R70-Map20 8813 8962;Identity=80.4
scaffold_253	Conol1_TEannot3_REPET_TEs	match	33883	34305	0.0	+	.	ID=ms1128_scaffold_253_RLX-incomp_Conol2-B-R70-Map20;Target=RLX-incomp_Conol2-B-R70-Map20 8946 9355;Identity=96.6
scaffold_253	Conol1_TEannot3_REPET_TEs	match_part	33883	34305	0.0	+	.	ID=mp1128-1_scaffold_253_RLX-incomp_Conol2-B-R70-Map20;Parent=ms1128_scaffold_253_RLX-incomp_Conol2-B-R70-Map20;Target=RLX-incomp_Conol2-B-R70-Map20 8946 9355;Identity=96.6
scaffold_253	Conol1_TEannot3_REPET_TEs	match	34315	40249	0.0	+	.	ID=ms1129_scaffold_253_RLX-incomp_Conol2-B-R70-Map20;Target=RLX-incomp_Conol2-B-R70-Map20 1 6096
scaffold_253	Conol1_TEannot3_REPET_TEs	match_part	34315	35477	0.0	+	.	ID=mp1129-1_scaffold_253_RLX-incomp_Conol2-B-R70-Map20;Parent=ms1129_scaffold_253_RLX-incomp_Conol2-B-R70-Map20;Target=RLX-incomp_Conol2-B-R70-Map20 1 1163;Identity=97.2
scaffold_253	Conol1_TEannot3_REPET_TEs	match_part	35753	40249	0.0	+	.	ID=mp1129-2_scaffold_253_RLX-incomp_Conol2-B-R70-Map20;Parent=ms1129_scaffold_253_RLX-incomp_Conol2-B-R70-Map20;Target=RLX-incomp_Conol2-B-R70-Map20 1582 6096;Identity=95.9
scaffold_253	Conol1_TEannot3_REPET_TEs	match	1004	2640	0.0	-	.	ID=ms1130_scaffold_253_DTX-comp_Conol2-B-R239-Map8;Target=DTX-comp_Conol2-B-R239-Map8 237 1329
scaffold_253	Conol1_TEannot3_REPET_TEs	match_part	1004	1987	0.0	-	.	ID=mp1130-1_scaffold_253_DTX-comp_Conol2-B-R239-Map8;Parent=ms1130_scaffold_253_DTX-comp_Conol2-B-R239-Map8;Target=DTX-comp_Conol2-B-R239-Map8 338 1329;Identity=95.4
scaffold_253	Conol1_TEannot3_REPET_TEs	match_part	2543	2640	0.0	-	.	ID=mp1130-2_scaffold_253_DTX-comp_Conol2-B-R239-Map8;Parent=ms1130_scaffold_253_DTX-comp_Conol2-B-R239-Map8;Target=DTX-comp_Conol2-B-R239-Map8 237 334;Identity=95.9
scaffold_253	Conol1_TEannot3_REPET_TEs	match	25135	26806	0.0	-	.	ID=ms1131_scaffold_253_DTX-incomp_Conol2-B-R21-Map14;Target=DTX-incomp_Conol2-B-R21-Map14 1 1708;Identity=94.7
scaffold_253	Conol1_TEannot3_REPET_TEs	match_part	25135	26806	0.0	-	.	ID=mp1131-1_scaffold_253_DTX-incomp_Conol2-B-R21-Map14;Parent=ms1131_scaffold_253_DTX-incomp_Conol2-B-R21-Map14;Target=DTX-incomp_Conol2-B-R21-Map14 1 1708;Identity=94.7
scaffold_253	Conol1_TEannot3_REPET_TEs	match	33634	33882	0.0	-	.	ID=ms1132_scaffold_253_RLX-comp_Conol2-B-R53-Map20_reversed;Target=RLX-comp_Conol2-B-R53-Map20_reversed 157 404;Identity=89.4
scaffold_253	Conol1_TEannot3_REPET_TEs	match_part	33634	33882	0.0	-	.	ID=mp1132-1_scaffold_253_RLX-comp_Conol2-B-R53-Map20_reversed;Parent=ms1132_scaffold_253_RLX-comp_Conol2-B-R53-Map20_reversed;Target=RLX-comp_Conol2-B-R53-Map20_reversed 157 404;Identity=89.4
scaffold_253	Conol1_TEannot3_REPET_TEs	match	12529	14850	0.0	+	.	ID=ms1133_scaffold_253_RLX-incomp_Conol2-B-R8-Map3;Target=RLX-incomp_Conol2-B-R8-Map3 138 2384
scaffold_253	Conol1_TEannot3_REPET_TEs	match_part	12529	12665	0.0	+	.	ID=mp1133-1_scaffold_253_RLX-incomp_Conol2-B-R8-Map3;Parent=ms1133_scaffold_253_RLX-incomp_Conol2-B-R8-Map3;Target=RLX-incomp_Conol2-B-R8-Map3 138 262;Identity=78.4
scaffold_253	Conol1_TEannot3_REPET_TEs	match_part	13106	14850	0.0	+	.	ID=mp1133-2_scaffold_253_RLX-incomp_Conol2-B-R8-Map3;Parent=ms1133_scaffold_253_RLX-incomp_Conol2-B-R8-Map3;Target=RLX-incomp_Conol2-B-R8-Map3 661 2384;Identity=72.5
scaffold_253	Conol1_TEannot3_REPET_TEs	match	18441	18569	0.0	+	.	ID=ms1134_scaffold_253_RLX-incomp_Conol2-B-R8-Map3;Target=RLX-incomp_Conol2-B-R8-Map3 138 254;Identity=79.6
scaffold_253	Conol1_TEannot3_REPET_TEs	match_part	18441	18569	0.0	+	.	ID=mp1134-1_scaffold_253_RLX-incomp_Conol2-B-R8-Map3;Parent=ms1134_scaffold_253_RLX-incomp_Conol2-B-R8-Map3;Target=RLX-incomp_Conol2-B-R8-Map3 138 254;Identity=79.6
scaffold_253	Conol1_TEannot3_REPET_TEs	match	40250	40804	0.0	-	.	ID=ms1326_scaffold_253_DTX-incomp_Conol2-B-R21-Map14;Target=DTX-incomp_Conol2-B-R21-Map14 1146 1700;Identity=97.0
scaffold_253	Conol1_TEannot3_REPET_TEs	match_part	40250	40804	0.0	-	.	ID=mp1326-1_scaffold_253_DTX-incomp_Conol2-B-R21-Map14;Parent=ms1326_scaffold_253_DTX-incomp_Conol2-B-R21-Map14;Target=DTX-incomp_Conol2-B-R21-Map14 1146 1700;Identity=97.0
##gff-version 3
##sequence-region scaffold_254 1 40353
scaffold_254	Conol1_TEannot3_REPET_TEs	match	37542	38209	0.0	-	.	ID=ms1089_scaffold_254_DXX-MITE_Conol2-B-P25.15-Map3;Target=DXX-MITE_Conol2-B-P25.15-Map3 3 653;Identity=79.9
scaffold_254	Conol1_TEannot3_REPET_TEs	match_part	37542	38209	0.0	-	.	ID=mp1089-1_scaffold_254_DXX-MITE_Conol2-B-P25.15-Map3;Parent=ms1089_scaffold_254_DXX-MITE_Conol2-B-P25.15-Map3;Target=DXX-MITE_Conol2-B-P25.15-Map3 3 653;Identity=79.9
##gff-version 3
##sequence-region scaffold_256 1 39738
scaffold_256	Conol1_TEannot3_REPET_TEs	match	24701	24792	0.0	-	.	ID=ms1090_scaffold_256_RLX-incomp_Conol2-B-R175-Map3_reversed;Target=RLX-incomp_Conol2-B-R175-Map3_reversed 4774 4859;Identity=83.6
scaffold_256	Conol1_TEannot3_REPET_TEs	match_part	24701	24792	0.0	-	.	ID=mp1090-1_scaffold_256_RLX-incomp_Conol2-B-R175-Map3_reversed;Parent=ms1090_scaffold_256_RLX-incomp_Conol2-B-R175-Map3_reversed;Target=RLX-incomp_Conol2-B-R175-Map3_reversed 4774 4859;Identity=83.6
scaffold_256	Conol1_TEannot3_REPET_TEs	match	24849	25697	0.0	-	.	ID=ms1091_scaffold_256_RLX-incomp_Conol2-B-R175-Map3_reversed;Target=RLX-incomp_Conol2-B-R175-Map3_reversed 41 341
scaffold_256	Conol1_TEannot3_REPET_TEs	match_part	24849	25023	0.0	-	.	ID=mp1091-1_scaffold_256_RLX-incomp_Conol2-B-R175-Map3_reversed;Parent=ms1091_scaffold_256_RLX-incomp_Conol2-B-R175-Map3_reversed;Target=RLX-incomp_Conol2-B-R175-Map3_reversed 169 341;Identity=68.2
scaffold_256	Conol1_TEannot3_REPET_TEs	match_part	25530	25697	0.0	-	.	ID=mp1091-2_scaffold_256_RLX-incomp_Conol2-B-R175-Map3_reversed;Parent=ms1091_scaffold_256_RLX-incomp_Conol2-B-R175-Map3_reversed;Target=RLX-incomp_Conol2-B-R175-Map3_reversed 41 192;Identity=80.7
##gff-version 3
##sequence-region scaffold_257 1 39691
scaffold_257	Conol1_TEannot3_REPET_TEs	match	39343	39691	0.0	-	.	ID=ms1185_scaffold_257_DTX-incomp_Conol2-B-P28.12-Map9;Target=DTX-incomp_Conol2-B-P28.12-Map9 554 902;Identity=92.8
scaffold_257	Conol1_TEannot3_REPET_TEs	match_part	39343	39691	0.0	-	.	ID=mp1185-1_scaffold_257_DTX-incomp_Conol2-B-P28.12-Map9;Parent=ms1185_scaffold_257_DTX-incomp_Conol2-B-P28.12-Map9;Target=DTX-incomp_Conol2-B-P28.12-Map9 554 902;Identity=92.8
scaffold_257	Conol1_TEannot3_REPET_TEs	match	10123	15968	0.0	-	.	ID=ms1186_scaffold_257_RLX-comp_Conol2-B-R53-Map20_reversed;Target=RLX-comp_Conol2-B-R53-Map20_reversed 2 6360
scaffold_257	Conol1_TEannot3_REPET_TEs	match_part	10123	14009	0.0	-	.	ID=mp1186-1_scaffold_257_RLX-comp_Conol2-B-R53-Map20_reversed;Parent=ms1186_scaffold_257_RLX-comp_Conol2-B-R53-Map20_reversed;Target=RLX-comp_Conol2-B-R53-Map20_reversed 2473 6360;Identity=92.4
scaffold_257	Conol1_TEannot3_REPET_TEs	match_part	13994	15968	0.0	-	.	ID=mp1186-2_scaffold_257_RLX-comp_Conol2-B-R53-Map20_reversed;Parent=ms1186_scaffold_257_RLX-comp_Conol2-B-R53-Map20_reversed;Target=RLX-comp_Conol2-B-R53-Map20_reversed 2 1985;Identity=92.7
scaffold_257	Conol1_TEannot3_REPET_TEs	match	10098	10122	0.0	-	.	ID=ms1187_scaffold_257_RLX-incomp_Conol2-B-R296-Map3_reversed;Target=RLX-incomp_Conol2-B-R296-Map3_reversed 206 229;Identity=91.3
scaffold_257	Conol1_TEannot3_REPET_TEs	match_part	10098	10122	0.0	-	.	ID=mp1187-1_scaffold_257_RLX-incomp_Conol2-B-R296-Map3_reversed;Parent=ms1187_scaffold_257_RLX-incomp_Conol2-B-R296-Map3_reversed;Target=RLX-incomp_Conol2-B-R296-Map3_reversed 206 229;Identity=91.3
scaffold_257	Conol1_TEannot3_REPET_TEs	match	17614	17669	0.0	+	.	ID=ms1188_scaffold_257_RLX-incomp_Conol2-B-R345-Map3;Target=RLX-incomp_Conol2-B-R345-Map3 2054 2109;Identity=98.2
scaffold_257	Conol1_TEannot3_REPET_TEs	match_part	17614	17669	0.0	+	.	ID=mp1188-1_scaffold_257_RLX-incomp_Conol2-B-R345-Map3;Parent=ms1188_scaffold_257_RLX-incomp_Conol2-B-R345-Map3;Target=RLX-incomp_Conol2-B-R345-Map3 2054 2109;Identity=98.2
scaffold_257	Conol1_TEannot3_REPET_TEs	match	9056	9466	0.0	-	.	ID=ms1189_scaffold_257_RLX-incomp_Conol2-B-R70-Map20;Target=RLX-incomp_Conol2-B-R70-Map20 8947 9355;Identity=96.1
scaffold_257	Conol1_TEannot3_REPET_TEs	match_part	9056	9466	0.0	-	.	ID=mp1189-1_scaffold_257_RLX-incomp_Conol2-B-R70-Map20;Parent=ms1189_scaffold_257_RLX-incomp_Conol2-B-R70-Map20;Target=RLX-incomp_Conol2-B-R70-Map20 8947 9355;Identity=96.1
scaffold_257	Conol1_TEannot3_REPET_TEs	match	31768	32166	0.0	+	.	ID=ms1190_scaffold_257_RLX-incomp_Conol2-B-R70-Map20;Target=RLX-incomp_Conol2-B-R70-Map20 8947 9355;Identity=96.0
scaffold_257	Conol1_TEannot3_REPET_TEs	match_part	31768	32166	0.0	+	.	ID=mp1190-1_scaffold_257_RLX-incomp_Conol2-B-R70-Map20;Parent=ms1190_scaffold_257_RLX-incomp_Conol2-B-R70-Map20;Target=RLX-incomp_Conol2-B-R70-Map20 8947 9355;Identity=96.0
scaffold_257	Conol1_TEannot3_REPET_TEs	match	35787	35838	0.0	-	.	ID=ms1191_scaffold_257_RLX-incomp_Conol2-B-R70-Map20;Target=RLX-incomp_Conol2-B-R70-Map20 1 53;Identity=84.3
scaffold_257	Conol1_TEannot3_REPET_TEs	match_part	35787	35838	0.0	-	.	ID=mp1191-1_scaffold_257_RLX-incomp_Conol2-B-R70-Map20;Parent=ms1191_scaffold_257_RLX-incomp_Conol2-B-R70-Map20;Target=RLX-incomp_Conol2-B-R70-Map20 1 53;Identity=84.3
scaffold_257	Conol1_TEannot3_REPET_TEs	match	35848	36029	0.0	-	.	ID=ms1192_scaffold_257_RLX-incomp_Conol2-B-R70-Map20;Target=RLX-incomp_Conol2-B-R70-Map20 9172 9355;Identity=87.9
scaffold_257	Conol1_TEannot3_REPET_TEs	match_part	35848	36029	0.0	-	.	ID=mp1192-1_scaffold_257_RLX-incomp_Conol2-B-R70-Map20;Parent=ms1192_scaffold_257_RLX-incomp_Conol2-B-R70-Map20;Target=RLX-incomp_Conol2-B-R70-Map20 9172 9355;Identity=87.9
scaffold_257	Conol1_TEannot3_REPET_TEs	match	15969	16332	0.0	-	.	ID=ms1193_scaffold_257_RLX_Conol2-B-G22-Map20;Target=RLX_Conol2-B-G22-Map20 13 377;Identity=95.6
scaffold_257	Conol1_TEannot3_REPET_TEs	match_part	15969	16332	0.0	-	.	ID=mp1193-1_scaffold_257_RLX_Conol2-B-G22-Map20;Parent=ms1193_scaffold_257_RLX_Conol2-B-G22-Map20;Target=RLX_Conol2-B-G22-Map20 13 377;Identity=95.6
scaffold_257	Conol1_TEannot3_REPET_TEs	match	29583	30049	0.0	+	.	ID=ms1194_scaffold_257_RLX_Conol2-B-G22-Map20;Target=RLX_Conol2-B-G22-Map20 13 482;Identity=96.8
scaffold_257	Conol1_TEannot3_REPET_TEs	match_part	29583	30049	0.0	+	.	ID=mp1194-1_scaffold_257_RLX_Conol2-B-G22-Map20;Parent=ms1194_scaffold_257_RLX_Conol2-B-G22-Map20;Target=RLX_Conol2-B-G22-Map20 13 482;Identity=96.8
scaffold_257	Conol1_TEannot3_REPET_TEs	match	6447	6582	0.0	-	.	ID=ms816_scaffold_257_DTX-incomp_Conol2-B-P28.12-Map9;Target=DTX-incomp_Conol2-B-P28.12-Map9 769 905;Identity=93.4
scaffold_257	Conol1_TEannot3_REPET_TEs	match_part	6447	6582	0.0	-	.	ID=mp816-1_scaffold_257_DTX-incomp_Conol2-B-P28.12-Map9;Parent=ms816_scaffold_257_DTX-incomp_Conol2-B-P28.12-Map9;Target=DTX-incomp_Conol2-B-P28.12-Map9 769 905;Identity=93.4
scaffold_257	Conol1_TEannot3_REPET_TEs	match	7606	8428	0.0	-	.	ID=ms817_scaffold_257_DTX-incomp_Conol2-B-P28.12-Map9;Target=DTX-incomp_Conol2-B-P28.12-Map9 10 901
scaffold_257	Conol1_TEannot3_REPET_TEs	match_part	7606	7725	0.0	-	.	ID=mp817-1_scaffold_257_DTX-incomp_Conol2-B-P28.12-Map9;Parent=ms817_scaffold_257_DTX-incomp_Conol2-B-P28.12-Map9;Target=DTX-incomp_Conol2-B-P28.12-Map9 782 901;Identity=95.0
scaffold_257	Conol1_TEannot3_REPET_TEs	match_part	8081	8428	0.0	-	.	ID=mp817-2_scaffold_257_DTX-incomp_Conol2-B-P28.12-Map9;Parent=ms817_scaffold_257_DTX-incomp_Conol2-B-P28.12-Map9;Target=DTX-incomp_Conol2-B-P28.12-Map9 10 353;Identity=93.1
scaffold_257	Conol1_TEannot3_REPET_TEs	match	5989	6374	0.0	+	.	ID=ms818_scaffold_257_RLX-incomp_Conol2-B-R70-Map20;Target=RLX-incomp_Conol2-B-R70-Map20 8960 9355;Identity=82.7
scaffold_257	Conol1_TEannot3_REPET_TEs	match_part	5989	6374	0.0	+	.	ID=mp818-1_scaffold_257_RLX-incomp_Conol2-B-R70-Map20;Parent=ms818_scaffold_257_RLX-incomp_Conol2-B-R70-Map20;Target=RLX-incomp_Conol2-B-R70-Map20 8960 9355;Identity=82.7
##gff-version 3
##sequence-region scaffold_259 1 38934
scaffold_259	Conol1_TEannot3_REPET_TEs	match	4	285	0.0	-	.	ID=ms1101_scaffold_259_DXX-MITE_Conol2-B-R13-Map3;Target=DXX-MITE_Conol2-B-R13-Map3 1 271;Identity=84.6
scaffold_259	Conol1_TEannot3_REPET_TEs	match_part	4	285	0.0	-	.	ID=mp1101-1_scaffold_259_DXX-MITE_Conol2-B-R13-Map3;Parent=ms1101_scaffold_259_DXX-MITE_Conol2-B-R13-Map3;Target=DXX-MITE_Conol2-B-R13-Map3 1 271;Identity=84.6
##gff-version 3
##sequence-region scaffold_25 1 222141
scaffold_25	Conol1_TEannot3_REPET_TEs	match	1	326	0.0	+	.	ID=ms774_scaffold_25_DTX-incomp_Conol2-B-R171-Map5;Target=DTX-incomp_Conol2-B-R171-Map5 432 757;Identity=99.4
scaffold_25	Conol1_TEannot3_REPET_TEs	match_part	1	326	0.0	+	.	ID=mp774-1_scaffold_25_DTX-incomp_Conol2-B-R171-Map5;Parent=ms774_scaffold_25_DTX-incomp_Conol2-B-R171-Map5;Target=DTX-incomp_Conol2-B-R171-Map5 432 757;Identity=99.4
scaffold_25	Conol1_TEannot3_REPET_TEs	match	141249	141310	0.0	+	.	ID=ms775_scaffold_25_DXX-MITE_Conol2-B-P27.13-Map6;Target=DXX-MITE_Conol2-B-P27.13-Map6 459 520;Identity=85.5
scaffold_25	Conol1_TEannot3_REPET_TEs	match_part	141249	141310	0.0	+	.	ID=mp775-1_scaffold_25_DXX-MITE_Conol2-B-P27.13-Map6;Parent=ms775_scaffold_25_DXX-MITE_Conol2-B-P27.13-Map6;Target=DXX-MITE_Conol2-B-P27.13-Map6 459 520;Identity=85.5
##gff-version 3
##sequence-region scaffold_260 1 38575
scaffold_260	Conol1_TEannot3_REPET_TEs	match	31170	31567	0.0	+	.	ID=ms1104_scaffold_260_RLX-incomp_Conol2-B-R175-Map3_reversed;Target=RLX-incomp_Conol2-B-R175-Map3_reversed 697 4862
scaffold_260	Conol1_TEannot3_REPET_TEs	match_part	31170	31394	0.0	+	.	ID=mp1104-1_scaffold_260_RLX-incomp_Conol2-B-R175-Map3_reversed;Parent=ms1104_scaffold_260_RLX-incomp_Conol2-B-R175-Map3_reversed;Target=RLX-incomp_Conol2-B-R175-Map3_reversed 697 916;Identity=80.0
scaffold_260	Conol1_TEannot3_REPET_TEs	match_part	31407	31567	0.0	+	.	ID=mp1104-2_scaffold_260_RLX-incomp_Conol2-B-R175-Map3_reversed;Parent=ms1104_scaffold_260_RLX-incomp_Conol2-B-R175-Map3_reversed;Target=RLX-incomp_Conol2-B-R175-Map3_reversed 4708 4862;Identity=83.2
scaffold_260	Conol1_TEannot3_REPET_TEs	match	2785	3327	0.0	-	.	ID=ms1102_scaffold_260_DXX-MITE_Conol2-B-P7.6-Map3;Target=DXX-MITE_Conol2-B-P7.6-Map3 4 546;Identity=94.7
scaffold_260	Conol1_TEannot3_REPET_TEs	match_part	2785	3327	0.0	-	.	ID=mp1102-1_scaffold_260_DXX-MITE_Conol2-B-P7.6-Map3;Parent=ms1102_scaffold_260_DXX-MITE_Conol2-B-P7.6-Map3;Target=DXX-MITE_Conol2-B-P7.6-Map3 4 546;Identity=94.7
scaffold_260	Conol1_TEannot3_REPET_TEs	match	8358	8630	0.0	+	.	ID=ms1103_scaffold_260_RLX-incomp_Conol2-B-R175-Map3_reversed;Target=RLX-incomp_Conol2-B-R175-Map3_reversed 721 997;Identity=76.6
scaffold_260	Conol1_TEannot3_REPET_TEs	match_part	8358	8630	0.0	+	.	ID=mp1103-1_scaffold_260_RLX-incomp_Conol2-B-R175-Map3_reversed;Parent=ms1103_scaffold_260_RLX-incomp_Conol2-B-R175-Map3_reversed;Target=RLX-incomp_Conol2-B-R175-Map3_reversed 721 997;Identity=76.6
##gff-version 3
##sequence-region scaffold_261 1 38510
scaffold_261	Conol1_TEannot3_REPET_TEs	match	37657	38043	0.0	-	.	ID=ms1106_scaffold_261_DXX-MITE_Conol2-B-P17.23-Map3;Target=DXX-MITE_Conol2-B-P17.23-Map3 17 418;Identity=79.9
scaffold_261	Conol1_TEannot3_REPET_TEs	match_part	37657	38043	0.0	-	.	ID=mp1106-1_scaffold_261_DXX-MITE_Conol2-B-P17.23-Map3;Parent=ms1106_scaffold_261_DXX-MITE_Conol2-B-P17.23-Map3;Target=DXX-MITE_Conol2-B-P17.23-Map3 17 418;Identity=79.9
scaffold_261	Conol1_TEannot3_REPET_TEs	match	761	1026	0.0	+	.	ID=ms1107_scaffold_261_DXX-MITE_Conol2-B-G109-Map3;Target=DXX-MITE_Conol2-B-G109-Map3 346 618;Identity=76.7
scaffold_261	Conol1_TEannot3_REPET_TEs	match_part	761	1026	0.0	+	.	ID=mp1107-1_scaffold_261_DXX-MITE_Conol2-B-G109-Map3;Parent=ms1107_scaffold_261_DXX-MITE_Conol2-B-G109-Map3;Target=DXX-MITE_Conol2-B-G109-Map3 346 618;Identity=76.7
scaffold_261	Conol1_TEannot3_REPET_TEs	match	32572	32670	0.0	-	.	ID=ms1108_scaffold_261_RIX-incomp_Conol2-B-P40.1-Map3;Target=RIX-incomp_Conol2-B-P40.1-Map3 3 101;Identity=91.8
scaffold_261	Conol1_TEannot3_REPET_TEs	match_part	32572	32670	0.0	-	.	ID=mp1108-1_scaffold_261_RIX-incomp_Conol2-B-P40.1-Map3;Parent=ms1108_scaffold_261_RIX-incomp_Conol2-B-P40.1-Map3;Target=RIX-incomp_Conol2-B-P40.1-Map3 3 101;Identity=91.8
##gff-version 3
##sequence-region scaffold_262 1 38216
scaffold_262	Conol1_TEannot3_REPET_TEs	match	25411	25503	0.0	-	.	ID=ms1112_scaffold_262_RLX-incomp_Conol2-B-R70-Map20;Target=RLX-incomp_Conol2-B-R70-Map20 1352 1450;Identity=78.7
scaffold_262	Conol1_TEannot3_REPET_TEs	match_part	25411	25503	0.0	-	.	ID=mp1112-1_scaffold_262_RLX-incomp_Conol2-B-R70-Map20;Parent=ms1112_scaffold_262_RLX-incomp_Conol2-B-R70-Map20;Target=RLX-incomp_Conol2-B-R70-Map20 1352 1450;Identity=78.7
scaffold_262	Conol1_TEannot3_REPET_TEs	match	28516	28752	0.0	-	.	ID=ms1113_scaffold_262_RLX-incomp_Conol2-B-R70-Map20;Target=RLX-incomp_Conol2-B-R70-Map20 544 777;Identity=78.6
scaffold_262	Conol1_TEannot3_REPET_TEs	match_part	28516	28752	0.0	-	.	ID=mp1113-1_scaffold_262_RLX-incomp_Conol2-B-R70-Map20;Parent=ms1113_scaffold_262_RLX-incomp_Conol2-B-R70-Map20;Target=RLX-incomp_Conol2-B-R70-Map20 544 777;Identity=78.6
scaffold_262	Conol1_TEannot3_REPET_TEs	match	10154	10861	0.0	+	.	ID=ms1109_scaffold_262_DXX-MITE_Conol2-B-G109-Map3;Target=DXX-MITE_Conol2-B-G109-Map3 1 618
scaffold_262	Conol1_TEannot3_REPET_TEs	match_part	10154	10240	0.0	+	.	ID=mp1109-1_scaffold_262_DXX-MITE_Conol2-B-G109-Map3;Parent=ms1109_scaffold_262_DXX-MITE_Conol2-B-G109-Map3;Target=DXX-MITE_Conol2-B-G109-Map3 1 88;Identity=82.3
scaffold_262	Conol1_TEannot3_REPET_TEs	match_part	10630	10861	0.0	+	.	ID=mp1109-2_scaffold_262_DXX-MITE_Conol2-B-G109-Map3;Parent=ms1109_scaffold_262_DXX-MITE_Conol2-B-G109-Map3;Target=DXX-MITE_Conol2-B-G109-Map3 387 618;Identity=64.5
scaffold_262	Conol1_TEannot3_REPET_TEs	match	3279	3389	0.0	-	.	ID=ms1111_scaffold_262_RLX-incomp_Conol2-B-R70-Map20;Target=RLX-incomp_Conol2-B-R70-Map20 5735 5838;Identity=84.0
scaffold_262	Conol1_TEannot3_REPET_TEs	match_part	3279	3389	0.0	-	.	ID=mp1111-1_scaffold_262_RLX-incomp_Conol2-B-R70-Map20;Parent=ms1111_scaffold_262_RLX-incomp_Conol2-B-R70-Map20;Target=RLX-incomp_Conol2-B-R70-Map20 5735 5838;Identity=84.0
##gff-version 3
##sequence-region scaffold_263 1 38064
scaffold_263	Conol1_TEannot3_REPET_TEs	match	1	288	0.0	-	.	ID=ms1220_scaffold_263_DXX-MITE_Conol2-B-G109-Map3;Target=DXX-MITE_Conol2-B-G109-Map3 1 288;Identity=96.9
scaffold_263	Conol1_TEannot3_REPET_TEs	match_part	1	288	0.0	-	.	ID=mp1220-1_scaffold_263_DXX-MITE_Conol2-B-G109-Map3;Parent=ms1220_scaffold_263_DXX-MITE_Conol2-B-G109-Map3;Target=DXX-MITE_Conol2-B-G109-Map3 1 288;Identity=96.9
##gff-version 3
##sequence-region scaffold_265 1 37159
scaffold_265	Conol1_TEannot3_REPET_TEs	match	1022	1317	0.0	-	.	ID=ms1138_scaffold_265_RLX-incomp_Conol2-B-R70-Map20;Target=RLX-incomp_Conol2-B-R70-Map20 8915 9238
scaffold_265	Conol1_TEannot3_REPET_TEs	match_part	1022	1250	0.0	-	.	ID=mp1138-1_scaffold_265_RLX-incomp_Conol2-B-R70-Map20;Parent=ms1138_scaffold_265_RLX-incomp_Conol2-B-R70-Map20;Target=RLX-incomp_Conol2-B-R70-Map20 9007 9238;Identity=80.6
scaffold_265	Conol1_TEannot3_REPET_TEs	match_part	1218	1317	0.0	-	.	ID=mp1138-2_scaffold_265_RLX-incomp_Conol2-B-R70-Map20;Parent=ms1138_scaffold_265_RLX-incomp_Conol2-B-R70-Map20;Target=RLX-incomp_Conol2-B-R70-Map20 8915 9028;Identity=85.0
scaffold_265	Conol1_TEannot3_REPET_TEs	match	7565	7948	0.0	+	.	ID=ms1139_scaffold_265_RLX-comp_Conol2-B-R53-Map20_reversed;Target=RLX-comp_Conol2-B-R53-Map20_reversed 5975 6359;Identity=95.6
scaffold_265	Conol1_TEannot3_REPET_TEs	match_part	7565	7948	0.0	+	.	ID=mp1139-1_scaffold_265_RLX-comp_Conol2-B-R53-Map20_reversed;Parent=ms1139_scaffold_265_RLX-comp_Conol2-B-R53-Map20_reversed;Target=RLX-comp_Conol2-B-R53-Map20_reversed 5975 6359;Identity=95.6
scaffold_265	Conol1_TEannot3_REPET_TEs	match	11232	11633	0.0	+	.	ID=ms1140_scaffold_265_RLX-incomp_Conol2-B-R132-Map11_reversed;Target=RLX-incomp_Conol2-B-R132-Map11_reversed 1 405;Identity=88.0
scaffold_265	Conol1_TEannot3_REPET_TEs	match_part	11232	11633	0.0	+	.	ID=mp1140-1_scaffold_265_RLX-incomp_Conol2-B-R132-Map11_reversed;Parent=ms1140_scaffold_265_RLX-incomp_Conol2-B-R132-Map11_reversed;Target=RLX-incomp_Conol2-B-R132-Map11_reversed 1 405;Identity=88.0
scaffold_265	Conol1_TEannot3_REPET_TEs	match	10170	12023	0.0	+	.	ID=ms1142_scaffold_265_RLX-incomp_Conol2-B-R296-Map3_reversed;Target=RLX-incomp_Conol2-B-R296-Map3_reversed 2962 5560
scaffold_265	Conol1_TEannot3_REPET_TEs	match_part	10170	10407	0.0	+	.	ID=mp1142-1_scaffold_265_RLX-incomp_Conol2-B-R296-Map3_reversed;Parent=ms1142_scaffold_265_RLX-incomp_Conol2-B-R296-Map3_reversed;Target=RLX-incomp_Conol2-B-R296-Map3_reversed 2962 3224;Identity=78.7
scaffold_265	Conol1_TEannot3_REPET_TEs	match_part	10393	10607	0.0	+	.	ID=mp1142-2_scaffold_265_RLX-incomp_Conol2-B-R296-Map3_reversed;Parent=ms1142_scaffold_265_RLX-incomp_Conol2-B-R296-Map3_reversed;Target=RLX-incomp_Conol2-B-R296-Map3_reversed 4942 5158;Identity=77.7
scaffold_265	Conol1_TEannot3_REPET_TEs	match_part	11652	12023	0.0	+	.	ID=mp1142-3_scaffold_265_RLX-incomp_Conol2-B-R296-Map3_reversed;Parent=ms1142_scaffold_265_RLX-incomp_Conol2-B-R296-Map3_reversed;Target=RLX-incomp_Conol2-B-R296-Map3_reversed 5158 5560;Identity=80.6
scaffold_265	Conol1_TEannot3_REPET_TEs	match	6198	7058	0.0	-	.	ID=ms1143_scaffold_265_RLX-incomp_Conol2-B-R223-Map5;Target=RLX-incomp_Conol2-B-R223-Map5 9 863;Identity=68.1
scaffold_265	Conol1_TEannot3_REPET_TEs	match_part	6198	7058	0.0	-	.	ID=mp1143-1_scaffold_265_RLX-incomp_Conol2-B-R223-Map5;Parent=ms1143_scaffold_265_RLX-incomp_Conol2-B-R223-Map5;Target=RLX-incomp_Conol2-B-R223-Map5 9 863;Identity=68.1
scaffold_265	Conol1_TEannot3_REPET_TEs	match	33143	33466	0.0	-	.	ID=ms1144_scaffold_265_RLX-incomp_Conol2-B-R223-Map5;Target=RLX-incomp_Conol2-B-R223-Map5 651 969;Identity=64.8
scaffold_265	Conol1_TEannot3_REPET_TEs	match_part	33143	33466	0.0	-	.	ID=mp1144-1_scaffold_265_RLX-incomp_Conol2-B-R223-Map5;Parent=ms1144_scaffold_265_RLX-incomp_Conol2-B-R223-Map5;Target=RLX-incomp_Conol2-B-R223-Map5 651 969;Identity=64.8
##gff-version 3
##sequence-region scaffold_266 1 37125
scaffold_266	Conol1_TEannot3_REPET_TEs	match	12421	13513	0.0	+	.	ID=ms1114_scaffold_266_RIX-incomp_Conol2-B-P40.1-Map3;Target=RIX-incomp_Conol2-B-P40.1-Map3 3 1095;Identity=98.4
scaffold_266	Conol1_TEannot3_REPET_TEs	match_part	12421	13513	0.0	+	.	ID=mp1114-1_scaffold_266_RIX-incomp_Conol2-B-P40.1-Map3;Parent=ms1114_scaffold_266_RIX-incomp_Conol2-B-P40.1-Map3;Target=RIX-incomp_Conol2-B-P40.1-Map3 3 1095;Identity=98.4
scaffold_266	Conol1_TEannot3_REPET_TEs	match	4631	4779	0.0	-	.	ID=ms1115_scaffold_266_DTX-incomp_Conol2-B-R248-Map3;Target=DTX-incomp_Conol2-B-R248-Map3 862 1007;Identity=84.5
scaffold_266	Conol1_TEannot3_REPET_TEs	match_part	4631	4779	0.0	-	.	ID=mp1115-1_scaffold_266_DTX-incomp_Conol2-B-R248-Map3;Parent=ms1115_scaffold_266_DTX-incomp_Conol2-B-R248-Map3;Target=DTX-incomp_Conol2-B-R248-Map3 862 1007;Identity=84.5
scaffold_266	Conol1_TEannot3_REPET_TEs	match	5790	5873	0.0	-	.	ID=ms1116_scaffold_266_DTX-incomp_Conol2-B-R248-Map3;Target=DTX-incomp_Conol2-B-R248-Map3 421 504;Identity=69.9
scaffold_266	Conol1_TEannot3_REPET_TEs	match_part	5790	5873	0.0	-	.	ID=mp1116-1_scaffold_266_DTX-incomp_Conol2-B-R248-Map3;Parent=ms1116_scaffold_266_DTX-incomp_Conol2-B-R248-Map3;Target=DTX-incomp_Conol2-B-R248-Map3 421 504;Identity=69.9
scaffold_266	Conol1_TEannot3_REPET_TEs	match	5874	6394	0.0	-	.	ID=ms1117_scaffold_266_DTX-incomp_Conol2-B-R248-Map3;Target=DTX-incomp_Conol2-B-R248-Map3 268 801;Identity=73.3
scaffold_266	Conol1_TEannot3_REPET_TEs	match_part	5874	6394	0.0	-	.	ID=mp1117-1_scaffold_266_DTX-incomp_Conol2-B-R248-Map3;Parent=ms1117_scaffold_266_DTX-incomp_Conol2-B-R248-Map3;Target=DTX-incomp_Conol2-B-R248-Map3 268 801;Identity=73.3
scaffold_266	Conol1_TEannot3_REPET_TEs	match	4571	5041	0.0	+	.	ID=ms1118_scaffold_266_DTX-incomp_Conol2-B-R354-Map5_reversed;Target=DTX-incomp_Conol2-B-R354-Map5_reversed 515 993
scaffold_266	Conol1_TEannot3_REPET_TEs	match_part	4571	4630	0.0	+	.	ID=mp1118-1_scaffold_266_DTX-incomp_Conol2-B-R354-Map5_reversed;Parent=ms1118_scaffold_266_DTX-incomp_Conol2-B-R354-Map5_reversed;Target=DTX-incomp_Conol2-B-R354-Map5_reversed 515 575;Identity=72.6
scaffold_266	Conol1_TEannot3_REPET_TEs	match_part	4780	5041	0.0	+	.	ID=mp1118-2_scaffold_266_DTX-incomp_Conol2-B-R354-Map5_reversed;Parent=ms1118_scaffold_266_DTX-incomp_Conol2-B-R354-Map5_reversed;Target=DTX-incomp_Conol2-B-R354-Map5_reversed 728 993;Identity=72.6
##gff-version 3
##sequence-region scaffold_268 1 35770
scaffold_268	Conol1_TEannot3_REPET_TEs	match	35432	35770	0.0	+	.	ID=ms1124_scaffold_268_RLX-incomp_Conol2-B-R70-Map20;Target=RLX-incomp_Conol2-B-R70-Map20 8947 9284;Identity=97.0
scaffold_268	Conol1_TEannot3_REPET_TEs	match_part	35432	35770	0.0	+	.	ID=mp1124-1_scaffold_268_RLX-incomp_Conol2-B-R70-Map20;Parent=ms1124_scaffold_268_RLX-incomp_Conol2-B-R70-Map20;Target=RLX-incomp_Conol2-B-R70-Map20 8947 9284;Identity=97.0
##gff-version 3
##sequence-region scaffold_269 1 34551
scaffold_269	Conol1_TEannot3_REPET_TEs	match	34371	34459	0.0	-	.	ID=ms1135_scaffold_269_DTX-incomp_Conol2-B-R121-Map3;Target=DTX-incomp_Conol2-B-R121-Map3 1805 1893;Identity=97.8
scaffold_269	Conol1_TEannot3_REPET_TEs	match_part	34371	34459	0.0	-	.	ID=mp1135-1_scaffold_269_DTX-incomp_Conol2-B-R121-Map3;Parent=ms1135_scaffold_269_DTX-incomp_Conol2-B-R121-Map3;Target=DTX-incomp_Conol2-B-R121-Map3 1805 1893;Identity=97.8
##gff-version 3
##sequence-region scaffold_26 1 221317
scaffold_26	Conol1_TEannot3_REPET_TEs	match	118732	119161	0.0	-	.	ID=ms400_scaffold_26_DXX-MITE_Conol2-B-P17.23-Map3;Target=DXX-MITE_Conol2-B-P17.23-Map3 1 430;Identity=99.3
scaffold_26	Conol1_TEannot3_REPET_TEs	match_part	118732	119161	0.0	-	.	ID=mp400-1_scaffold_26_DXX-MITE_Conol2-B-P17.23-Map3;Parent=ms400_scaffold_26_DXX-MITE_Conol2-B-P17.23-Map3;Target=DXX-MITE_Conol2-B-P17.23-Map3 1 430;Identity=99.3
scaffold_26	Conol1_TEannot3_REPET_TEs	match	124929	124980	0.0	+	.	ID=ms401_scaffold_26_DXX-MITE_Conol2-B-P17.23-Map3;Target=DXX-MITE_Conol2-B-P17.23-Map3 379 430;Identity=96.2
scaffold_26	Conol1_TEannot3_REPET_TEs	match_part	124929	124980	0.0	+	.	ID=mp401-1_scaffold_26_DXX-MITE_Conol2-B-P17.23-Map3;Parent=ms401_scaffold_26_DXX-MITE_Conol2-B-P17.23-Map3;Target=DXX-MITE_Conol2-B-P17.23-Map3 379 430;Identity=96.2
scaffold_26	Conol1_TEannot3_REPET_TEs	match	61400	61815	0.0	+	.	ID=ms402_scaffold_26_DXX-MITE_Conol2-B-P36.5-Map6;Target=DXX-MITE_Conol2-B-P36.5-Map6 1 416;Identity=96.6
scaffold_26	Conol1_TEannot3_REPET_TEs	match_part	61400	61815	0.0	+	.	ID=mp402-1_scaffold_26_DXX-MITE_Conol2-B-P36.5-Map6;Parent=ms402_scaffold_26_DXX-MITE_Conol2-B-P36.5-Map6;Target=DXX-MITE_Conol2-B-P36.5-Map6 1 416;Identity=96.6
scaffold_26	Conol1_TEannot3_REPET_TEs	match	66074	66316	0.0	+	.	ID=ms403_scaffold_26_DXX-MITE_Conol2-B-R189-Map7;Target=DXX-MITE_Conol2-B-R189-Map7 275 523;Identity=72.0
scaffold_26	Conol1_TEannot3_REPET_TEs	match_part	66074	66316	0.0	+	.	ID=mp403-1_scaffold_26_DXX-MITE_Conol2-B-R189-Map7;Parent=ms403_scaffold_26_DXX-MITE_Conol2-B-R189-Map7;Target=DXX-MITE_Conol2-B-R189-Map7 275 523;Identity=72.0
##gff-version 3
##sequence-region scaffold_271 1 34398
scaffold_271	Conol1_TEannot3_REPET_TEs	match	4451	4577	0.0	-	.	ID=ms1312_scaffold_271_DXX-MITE_Conol2-B-R229-Map5;Target=DXX-MITE_Conol2-B-R229-Map5 393 520;Identity=85.1
scaffold_271	Conol1_TEannot3_REPET_TEs	match_part	4451	4577	0.0	-	.	ID=mp1312-1_scaffold_271_DXX-MITE_Conol2-B-R229-Map5;Parent=ms1312_scaffold_271_DXX-MITE_Conol2-B-R229-Map5;Target=DXX-MITE_Conol2-B-R229-Map5 393 520;Identity=85.1
scaffold_271	Conol1_TEannot3_REPET_TEs	match	4832	4958	0.0	+	.	ID=ms1229_scaffold_271_DXX-MITE_Conol2-B-R229-Map5;Target=DXX-MITE_Conol2-B-R229-Map5 393 520;Identity=87.7
scaffold_271	Conol1_TEannot3_REPET_TEs	match_part	4832	4958	0.0	+	.	ID=mp1229-1_scaffold_271_DXX-MITE_Conol2-B-R229-Map5;Parent=ms1229_scaffold_271_DXX-MITE_Conol2-B-R229-Map5;Target=DXX-MITE_Conol2-B-R229-Map5 393 520;Identity=87.7
##gff-version 3
##sequence-region scaffold_272 1 34099
scaffold_272	Conol1_TEannot3_REPET_TEs	match	15814	17121	0.0	-	.	ID=ms1136_scaffold_272_DTX-incomp_Conol2-B-R248-Map3;Target=DTX-incomp_Conol2-B-R248-Map3 109 1421;Identity=70.6
scaffold_272	Conol1_TEannot3_REPET_TEs	match_part	15814	17121	0.0	-	.	ID=mp1136-1_scaffold_272_DTX-incomp_Conol2-B-R248-Map3;Parent=ms1136_scaffold_272_DTX-incomp_Conol2-B-R248-Map3;Target=DTX-incomp_Conol2-B-R248-Map3 109 1421;Identity=70.6
scaffold_272	Conol1_TEannot3_REPET_TEs	match	15107	15785	0.0	+	.	ID=ms1137_scaffold_272_DTX-incomp_Conol2-B-R354-Map5_reversed;Target=DTX-incomp_Conol2-B-R354-Map5_reversed 504 1178;Identity=59.8
scaffold_272	Conol1_TEannot3_REPET_TEs	match_part	15107	15785	0.0	+	.	ID=mp1137-1_scaffold_272_DTX-incomp_Conol2-B-R354-Map5_reversed;Parent=ms1137_scaffold_272_DTX-incomp_Conol2-B-R354-Map5_reversed;Target=DTX-incomp_Conol2-B-R354-Map5_reversed 504 1178;Identity=59.8
##gff-version 3
##sequence-region scaffold_273 1 33842
scaffold_273	Conol1_TEannot3_REPET_TEs	match	9058	9461	0.0	+	.	ID=ms1145_scaffold_273_DXX-MITE_Conol2-B-P25.15-Map3;Target=DXX-MITE_Conol2-B-P25.15-Map3 234 659;Identity=81.8
scaffold_273	Conol1_TEannot3_REPET_TEs	match_part	9058	9461	0.0	+	.	ID=mp1145-1_scaffold_273_DXX-MITE_Conol2-B-P25.15-Map3;Parent=ms1145_scaffold_273_DXX-MITE_Conol2-B-P25.15-Map3;Target=DXX-MITE_Conol2-B-P25.15-Map3 234 659;Identity=81.8
scaffold_273	Conol1_TEannot3_REPET_TEs	match	33748	33842	0.0	-	.	ID=ms1146_scaffold_273_DXX-MITE_Conol2-B-P27.13-Map6;Target=DXX-MITE_Conol2-B-P27.13-Map6 428 522;Identity=99.0
scaffold_273	Conol1_TEannot3_REPET_TEs	match_part	33748	33842	0.0	-	.	ID=mp1146-1_scaffold_273_DXX-MITE_Conol2-B-P27.13-Map6;Parent=ms1146_scaffold_273_DXX-MITE_Conol2-B-P27.13-Map6;Target=DXX-MITE_Conol2-B-P27.13-Map6 428 522;Identity=99.0
##gff-version 3
##sequence-region scaffold_274 1 33411
scaffold_274	Conol1_TEannot3_REPET_TEs	match	12170	12724	0.0	-	.	ID=ms1152_scaffold_274_DTX-incomp_Conol2-B-R248-Map3;Target=DTX-incomp_Conol2-B-R248-Map3 444 1013;Identity=66.7
scaffold_274	Conol1_TEannot3_REPET_TEs	match_part	12170	12724	0.0	-	.	ID=mp1152-1_scaffold_274_DTX-incomp_Conol2-B-R248-Map3;Parent=ms1152_scaffold_274_DTX-incomp_Conol2-B-R248-Map3;Target=DTX-incomp_Conol2-B-R248-Map3 444 1013;Identity=66.7
scaffold_274	Conol1_TEannot3_REPET_TEs	match	12725	12790	0.0	-	.	ID=ms1153_scaffold_274_DTX-incomp_Conol2-B-R248-Map3;Target=DTX-incomp_Conol2-B-R248-Map3 503 569;Identity=73.9
scaffold_274	Conol1_TEannot3_REPET_TEs	match_part	12725	12790	0.0	-	.	ID=mp1153-1_scaffold_274_DTX-incomp_Conol2-B-R248-Map3;Parent=ms1153_scaffold_274_DTX-incomp_Conol2-B-R248-Map3;Target=DTX-incomp_Conol2-B-R248-Map3 503 569;Identity=73.9
scaffold_274	Conol1_TEannot3_REPET_TEs	match	12791	14715	0.0	-	.	ID=ms1154_scaffold_274_DTX-incomp_Conol2-B-R248-Map3;Target=DTX-incomp_Conol2-B-R248-Map3 444 1409
scaffold_274	Conol1_TEannot3_REPET_TEs	match_part	12791	12898	0.0	-	.	ID=mp1154-1_scaffold_274_DTX-incomp_Conol2-B-R248-Map3;Parent=ms1154_scaffold_274_DTX-incomp_Conol2-B-R248-Map3;Target=DTX-incomp_Conol2-B-R248-Map3 1298 1409;Identity=76.7
scaffold_274	Conol1_TEannot3_REPET_TEs	match_part	14161	14715	0.0	-	.	ID=mp1154-2_scaffold_274_DTX-incomp_Conol2-B-R248-Map3;Parent=ms1154_scaffold_274_DTX-incomp_Conol2-B-R248-Map3;Target=DTX-incomp_Conol2-B-R248-Map3 444 1013;Identity=66.7
scaffold_274	Conol1_TEannot3_REPET_TEs	match	14716	14857	0.0	-	.	ID=ms1155_scaffold_274_DTX-incomp_Conol2-B-R248-Map3;Target=DTX-incomp_Conol2-B-R248-Map3 425 569;Identity=73.9
scaffold_274	Conol1_TEannot3_REPET_TEs	match_part	14716	14857	0.0	-	.	ID=mp1155-1_scaffold_274_DTX-incomp_Conol2-B-R248-Map3;Parent=ms1155_scaffold_274_DTX-incomp_Conol2-B-R248-Map3;Target=DTX-incomp_Conol2-B-R248-Map3 425 569;Identity=73.9
scaffold_274	Conol1_TEannot3_REPET_TEs	match	14858	14889	0.0	-	.	ID=ms1156_scaffold_274_DTX-incomp_Conol2-B-R248-Map3;Target=DTX-incomp_Conol2-B-R248-Map3 1298 1330;Identity=76.7
scaffold_274	Conol1_TEannot3_REPET_TEs	match_part	14858	14889	0.0	-	.	ID=mp1156-1_scaffold_274_DTX-incomp_Conol2-B-R248-Map3;Parent=ms1156_scaffold_274_DTX-incomp_Conol2-B-R248-Map3;Target=DTX-incomp_Conol2-B-R248-Map3 1298 1330;Identity=76.7
scaffold_274	Conol1_TEannot3_REPET_TEs	match	25335	26037	0.0	-	.	ID=ms1157_scaffold_274_DTX-incomp_Conol2-B-R248-Map3;Target=DTX-incomp_Conol2-B-R248-Map3 305 1013;Identity=69.5
scaffold_274	Conol1_TEannot3_REPET_TEs	match_part	25335	26037	0.0	-	.	ID=mp1157-1_scaffold_274_DTX-incomp_Conol2-B-R248-Map3;Parent=ms1157_scaffold_274_DTX-incomp_Conol2-B-R248-Map3;Target=DTX-incomp_Conol2-B-R248-Map3 305 1013;Identity=69.5
scaffold_274	Conol1_TEannot3_REPET_TEs	match	11108	11891	0.0	+	.	ID=ms1158_scaffold_274_DTX-incomp_Conol2-B-R354-Map5_reversed;Target=DTX-incomp_Conol2-B-R354-Map5_reversed 533 1322;Identity=70.2
scaffold_274	Conol1_TEannot3_REPET_TEs	match_part	11108	11891	0.0	+	.	ID=mp1158-1_scaffold_274_DTX-incomp_Conol2-B-R354-Map5_reversed;Parent=ms1158_scaffold_274_DTX-incomp_Conol2-B-R354-Map5_reversed;Target=DTX-incomp_Conol2-B-R354-Map5_reversed 533 1322;Identity=70.2
scaffold_274	Conol1_TEannot3_REPET_TEs	match	27219	27325	0.0	+	.	ID=ms1159_scaffold_274_DTX-incomp_Conol2-B-G29-Map3;Target=DTX-incomp_Conol2-B-G29-Map3 1 119;Identity=71.3
scaffold_274	Conol1_TEannot3_REPET_TEs	match_part	27219	27325	0.0	+	.	ID=mp1159-1_scaffold_274_DTX-incomp_Conol2-B-G29-Map3;Parent=ms1159_scaffold_274_DTX-incomp_Conol2-B-G29-Map3;Target=DTX-incomp_Conol2-B-G29-Map3 1 119;Identity=71.3
scaffold_274	Conol1_TEannot3_REPET_TEs	match	80	163	0.0	+	.	ID=ms1147_scaffold_274_DTX-incomp_Conol2-B-G23-Map3_reversed;Target=DTX-incomp_Conol2-B-G23-Map3_reversed 491 574;Identity=75.0
scaffold_274	Conol1_TEannot3_REPET_TEs	match_part	80	163	0.0	+	.	ID=mp1147-1_scaffold_274_DTX-incomp_Conol2-B-G23-Map3_reversed;Parent=ms1147_scaffold_274_DTX-incomp_Conol2-B-G23-Map3_reversed;Target=DTX-incomp_Conol2-B-G23-Map3_reversed 491 574;Identity=75.0
scaffold_274	Conol1_TEannot3_REPET_TEs	match	11043	11107	0.0	+	.	ID=ms1148_scaffold_274_DTX-incomp_Conol2-B-G23-Map3_reversed;Target=DTX-incomp_Conol2-B-G23-Map3_reversed 264 329;Identity=69.8
scaffold_274	Conol1_TEannot3_REPET_TEs	match_part	11043	11107	0.0	+	.	ID=mp1148-1_scaffold_274_DTX-incomp_Conol2-B-G23-Map3_reversed;Parent=ms1148_scaffold_274_DTX-incomp_Conol2-B-G23-Map3_reversed;Target=DTX-incomp_Conol2-B-G23-Map3_reversed 264 329;Identity=69.8
scaffold_274	Conol1_TEannot3_REPET_TEs	match	24077	24700	0.0	+	.	ID=ms1149_scaffold_274_DTX-incomp_Conol2-B-G23-Map3_reversed;Target=DTX-incomp_Conol2-B-G23-Map3_reversed 170 800;Identity=71.2
scaffold_274	Conol1_TEannot3_REPET_TEs	match_part	24077	24700	0.0	+	.	ID=mp1149-1_scaffold_274_DTX-incomp_Conol2-B-G23-Map3_reversed;Parent=ms1149_scaffold_274_DTX-incomp_Conol2-B-G23-Map3_reversed;Target=DTX-incomp_Conol2-B-G23-Map3_reversed 170 800;Identity=71.2
scaffold_274	Conol1_TEannot3_REPET_TEs	match	625	1323	0.0	-	.	ID=ms1150_scaffold_274_DTX-incomp_Conol2-B-R248-Map3;Target=DTX-incomp_Conol2-B-R248-Map3 310 1014;Identity=70.8
scaffold_274	Conol1_TEannot3_REPET_TEs	match_part	625	1323	0.0	-	.	ID=mp1150-1_scaffold_274_DTX-incomp_Conol2-B-R248-Map3;Parent=ms1150_scaffold_274_DTX-incomp_Conol2-B-R248-Map3;Target=DTX-incomp_Conol2-B-R248-Map3 310 1014;Identity=70.8
scaffold_274	Conol1_TEannot3_REPET_TEs	match	1324	1414	0.0	-	.	ID=ms1151_scaffold_274_DTX-incomp_Conol2-B-R248-Map3;Target=DTX-incomp_Conol2-B-R248-Map3 1248 1347;Identity=76.5
scaffold_274	Conol1_TEannot3_REPET_TEs	match_part	1324	1414	0.0	-	.	ID=mp1151-1_scaffold_274_DTX-incomp_Conol2-B-R248-Map3;Parent=ms1151_scaffold_274_DTX-incomp_Conol2-B-R248-Map3;Target=DTX-incomp_Conol2-B-R248-Map3 1248 1347;Identity=76.5
##gff-version 3
##sequence-region scaffold_275 1 33265
scaffold_275	Conol1_TEannot3_REPET_TEs	match	33178	33265	0.0	-	.	ID=ms1160_scaffold_275_RLX-comp_Conol2-B-R53-Map20_reversed;Target=RLX-comp_Conol2-B-R53-Map20_reversed 298 386;Identity=97.7
scaffold_275	Conol1_TEannot3_REPET_TEs	match_part	33178	33265	0.0	-	.	ID=mp1160-1_scaffold_275_RLX-comp_Conol2-B-R53-Map20_reversed;Parent=ms1160_scaffold_275_RLX-comp_Conol2-B-R53-Map20_reversed;Target=RLX-comp_Conol2-B-R53-Map20_reversed 298 386;Identity=97.7
scaffold_275	Conol1_TEannot3_REPET_TEs	match	1978	2127	0.0	+	.	ID=ms1162_scaffold_275_RIX-incomp_Conol2-B-R14-Map4;Target=RIX-incomp_Conol2-B-R14-Map4 1 141;Identity=70.1
scaffold_275	Conol1_TEannot3_REPET_TEs	match_part	1978	2127	0.0	+	.	ID=mp1162-1_scaffold_275_RIX-incomp_Conol2-B-R14-Map4;Parent=ms1162_scaffold_275_RIX-incomp_Conol2-B-R14-Map4;Target=RIX-incomp_Conol2-B-R14-Map4 1 141;Identity=70.1
##gff-version 3
##sequence-region scaffold_276 1 33219
scaffold_276	Conol1_TEannot3_REPET_TEs	match	15894	16164	0.0	-	.	ID=ms1163_scaffold_276_DXX-MITE_Conol2-B-P34.7-Map5;Target=DXX-MITE_Conol2-B-P34.7-Map5 3 440
scaffold_276	Conol1_TEannot3_REPET_TEs	match_part	15894	16007	0.0	-	.	ID=mp1163-1_scaffold_276_DXX-MITE_Conol2-B-P34.7-Map5;Parent=ms1163_scaffold_276_DXX-MITE_Conol2-B-P34.7-Map5;Target=DXX-MITE_Conol2-B-P34.7-Map5 322 440;Identity=84.1
scaffold_276	Conol1_TEannot3_REPET_TEs	match_part	16012	16164	0.0	-	.	ID=mp1163-2_scaffold_276_DXX-MITE_Conol2-B-P34.7-Map5;Parent=ms1163_scaffold_276_DXX-MITE_Conol2-B-P34.7-Map5;Target=DXX-MITE_Conol2-B-P34.7-Map5 3 142;Identity=86.4
##gff-version 3
##sequence-region scaffold_277 1 32908
scaffold_277	Conol1_TEannot3_REPET_TEs	match	31030	31160	0.0	-	.	ID=ms1171_scaffold_277_RIX-incomp_Conol2-B-R14-Map4;Target=RIX-incomp_Conol2-B-R14-Map4 5 134;Identity=70.0
scaffold_277	Conol1_TEannot3_REPET_TEs	match_part	31030	31160	0.0	-	.	ID=mp1171-1_scaffold_277_RIX-incomp_Conol2-B-R14-Map4;Parent=ms1171_scaffold_277_RIX-incomp_Conol2-B-R14-Map4;Target=RIX-incomp_Conol2-B-R14-Map4 5 134;Identity=70.0
##gff-version 3
##sequence-region scaffold_278 1 32895
scaffold_278	Conol1_TEannot3_REPET_TEs	match	32535	32895	0.0	+	.	ID=ms565_scaffold_278_DXX-MITE_Conol2-B-P36.5-Map6;Target=DXX-MITE_Conol2-B-P36.5-Map6 1 361;Identity=98.1
scaffold_278	Conol1_TEannot3_REPET_TEs	match_part	32535	32895	0.0	+	.	ID=mp565-1_scaffold_278_DXX-MITE_Conol2-B-P36.5-Map6;Parent=ms565_scaffold_278_DXX-MITE_Conol2-B-P36.5-Map6;Target=DXX-MITE_Conol2-B-P36.5-Map6 1 361;Identity=98.1
scaffold_278	Conol1_TEannot3_REPET_TEs	match	32346	32534	0.0	-	.	ID=ms566_scaffold_278_noCat_Conol2-B-G18-Map15;Target=noCat_Conol2-B-G18-Map15 444 661;Identity=84.7
scaffold_278	Conol1_TEannot3_REPET_TEs	match_part	32346	32534	0.0	-	.	ID=mp566-1_scaffold_278_noCat_Conol2-B-G18-Map15;Parent=ms566_scaffold_278_noCat_Conol2-B-G18-Map15;Target=noCat_Conol2-B-G18-Map15 444 661;Identity=84.7
##gff-version 3
##sequence-region scaffold_279 1 32830
scaffold_279	Conol1_TEannot3_REPET_TEs	match	120	442	0.0	+	.	ID=ms1172_scaffold_279_noCat_Conol2-B-G18-Map15;Target=noCat_Conol2-B-G18-Map15 340 690;Identity=96.6
scaffold_279	Conol1_TEannot3_REPET_TEs	match_part	120	442	0.0	+	.	ID=mp1172-1_scaffold_279_noCat_Conol2-B-G18-Map15;Parent=ms1172_scaffold_279_noCat_Conol2-B-G18-Map15;Target=noCat_Conol2-B-G18-Map15 340 690;Identity=96.6
##gff-version 3
##sequence-region scaffold_27 1 211836
scaffold_27	Conol1_TEannot3_REPET_TEs	match	124278	125180	0.0	+	.	ID=ms398_scaffold_27_DTX-incomp_Conol2-B-G29-Map3;Target=DTX-incomp_Conol2-B-G29-Map3 1 903;Identity=99.6
scaffold_27	Conol1_TEannot3_REPET_TEs	match_part	124278	125180	0.0	+	.	ID=mp398-1_scaffold_27_DTX-incomp_Conol2-B-G29-Map3;Parent=ms398_scaffold_27_DTX-incomp_Conol2-B-G29-Map3;Target=DTX-incomp_Conol2-B-G29-Map3 1 903;Identity=99.6
scaffold_27	Conol1_TEannot3_REPET_TEs	match	113806	113854	0.0	+	.	ID=ms399_scaffold_27_RIX-incomp_Conol2-B-P40.1-Map3;Target=RIX-incomp_Conol2-B-P40.1-Map3 1 49;Identity=85.7
scaffold_27	Conol1_TEannot3_REPET_TEs	match_part	113806	113854	0.0	+	.	ID=mp399-1_scaffold_27_RIX-incomp_Conol2-B-P40.1-Map3;Parent=ms399_scaffold_27_RIX-incomp_Conol2-B-P40.1-Map3;Target=RIX-incomp_Conol2-B-P40.1-Map3 1 49;Identity=85.7
##gff-version 3
##sequence-region scaffold_280 1 32149
scaffold_280	Conol1_TEannot3_REPET_TEs	match	3443	3838	0.0	-	.	ID=ms1173_scaffold_280_DXX-MITE_Conol2-B-G109-Map3;Target=DXX-MITE_Conol2-B-G109-Map3 1 386;Identity=93.2
scaffold_280	Conol1_TEannot3_REPET_TEs	match_part	3443	3838	0.0	-	.	ID=mp1173-1_scaffold_280_DXX-MITE_Conol2-B-G109-Map3;Parent=ms1173_scaffold_280_DXX-MITE_Conol2-B-G109-Map3;Target=DXX-MITE_Conol2-B-G109-Map3 1 386;Identity=93.2
scaffold_280	Conol1_TEannot3_REPET_TEs	match	19967	20502	0.0	+	.	ID=ms1174_scaffold_280_DXX-MITE_Conol2-B-P39.2-Map7;Target=DXX-MITE_Conol2-B-P39.2-Map7 2 407
scaffold_280	Conol1_TEannot3_REPET_TEs	match_part	19967	20070	0.0	+	.	ID=mp1174-1_scaffold_280_DXX-MITE_Conol2-B-P39.2-Map7;Parent=ms1174_scaffold_280_DXX-MITE_Conol2-B-P39.2-Map7;Target=DXX-MITE_Conol2-B-P39.2-Map7 2 114;Identity=80.8
scaffold_280	Conol1_TEannot3_REPET_TEs	match_part	20393	20502	0.0	+	.	ID=mp1174-2_scaffold_280_DXX-MITE_Conol2-B-P39.2-Map7;Parent=ms1174_scaffold_280_DXX-MITE_Conol2-B-P39.2-Map7;Target=DXX-MITE_Conol2-B-P39.2-Map7 299 407;Identity=83.7
scaffold_280	Conol1_TEannot3_REPET_TEs	match	12099	12189	0.0	-	.	ID=ms1175_scaffold_280_DXX-MITE_Conol2-B-R189-Map7;Target=DXX-MITE_Conol2-B-R189-Map7 1 88;Identity=73.6
scaffold_280	Conol1_TEannot3_REPET_TEs	match_part	12099	12189	0.0	-	.	ID=mp1175-1_scaffold_280_DXX-MITE_Conol2-B-R189-Map7;Parent=ms1175_scaffold_280_DXX-MITE_Conol2-B-R189-Map7;Target=DXX-MITE_Conol2-B-R189-Map7 1 88;Identity=73.6
##gff-version 3
##sequence-region scaffold_281 1 32123
scaffold_281	Conol1_TEannot3_REPET_TEs	match	14750	15155	0.0	-	.	ID=ms1176_scaffold_281_DXX-MITE_Conol2-B-P39.2-Map7;Target=DXX-MITE_Conol2-B-P39.2-Map7 2 409;Identity=96.3
scaffold_281	Conol1_TEannot3_REPET_TEs	match_part	14750	15155	0.0	-	.	ID=mp1176-1_scaffold_281_DXX-MITE_Conol2-B-P39.2-Map7;Parent=ms1176_scaffold_281_DXX-MITE_Conol2-B-P39.2-Map7;Target=DXX-MITE_Conol2-B-P39.2-Map7 2 409;Identity=96.3
scaffold_281	Conol1_TEannot3_REPET_TEs	match	3251	4166	0.0	-	.	ID=ms1178_scaffold_281_DTX-incomp_Conol2-B-P28.12-Map9;Target=DTX-incomp_Conol2-B-P28.12-Map9 5 901;Identity=83.9
scaffold_281	Conol1_TEannot3_REPET_TEs	match_part	3251	4166	0.0	-	.	ID=mp1178-1_scaffold_281_DTX-incomp_Conol2-B-P28.12-Map9;Parent=ms1178_scaffold_281_DTX-incomp_Conol2-B-P28.12-Map9;Target=DTX-incomp_Conol2-B-P28.12-Map9 5 901;Identity=83.9
##gff-version 3
##sequence-region scaffold_284 1 31713
scaffold_284	Conol1_TEannot3_REPET_TEs	match	10211	12731	0.0	+	.	ID=ms427_scaffold_284_RLX-comp_Conol2-B-R53-Map20_reversed;Target=RLX-comp_Conol2-B-R53-Map20_reversed 950 3641
scaffold_284	Conol1_TEannot3_REPET_TEs	match_part	10211	11721	0.0	+	.	ID=mp427-1_scaffold_284_RLX-comp_Conol2-B-R53-Map20_reversed;Parent=ms427_scaffold_284_RLX-comp_Conol2-B-R53-Map20_reversed;Target=RLX-comp_Conol2-B-R53-Map20_reversed 950 2464;Identity=88.2
scaffold_284	Conol1_TEannot3_REPET_TEs	match_part	11732	12731	0.0	+	.	ID=mp427-2_scaffold_284_RLX-comp_Conol2-B-R53-Map20_reversed;Parent=ms427_scaffold_284_RLX-comp_Conol2-B-R53-Map20_reversed;Target=RLX-comp_Conol2-B-R53-Map20_reversed 2642 3641;Identity=97.0
scaffold_284	Conol1_TEannot3_REPET_TEs	match	14517	15455	0.0	+	.	ID=ms892_scaffold_284_RLX-comp_Conol2-B-R53-Map20_reversed;Target=RLX-comp_Conol2-B-R53-Map20_reversed 5420 6360;Identity=96.2
scaffold_284	Conol1_TEannot3_REPET_TEs	match_part	14517	15455	0.0	+	.	ID=mp892-1_scaffold_284_RLX-comp_Conol2-B-R53-Map20_reversed;Parent=ms892_scaffold_284_RLX-comp_Conol2-B-R53-Map20_reversed;Target=RLX-comp_Conol2-B-R53-Map20_reversed 5420 6360;Identity=96.2
scaffold_284	Conol1_TEannot3_REPET_TEs	match	1	295	0.0	-	.	ID=ms1565_scaffold_284_RLX-comp_Conol2-B-R53-Map20_reversed;Target=RLX-comp_Conol2-B-R53-Map20_reversed 5977 6272;Identity=98.0
scaffold_284	Conol1_TEannot3_REPET_TEs	match_part	1	295	0.0	-	.	ID=mp1565-1_scaffold_284_RLX-comp_Conol2-B-R53-Map20_reversed;Parent=ms1565_scaffold_284_RLX-comp_Conol2-B-R53-Map20_reversed;Target=RLX-comp_Conol2-B-R53-Map20_reversed 5977 6272;Identity=98.0
scaffold_284	Conol1_TEannot3_REPET_TEs	match	9269	9565	0.0	+	.	ID=ms1566_scaffold_284_RLX-comp_Conol2-B-R53-Map20_reversed;Target=RLX-comp_Conol2-B-R53-Map20_reversed 5975 6272;Identity=95.6
scaffold_284	Conol1_TEannot3_REPET_TEs	match_part	9269	9565	0.0	+	.	ID=mp1566-1_scaffold_284_RLX-comp_Conol2-B-R53-Map20_reversed;Parent=ms1566_scaffold_284_RLX-comp_Conol2-B-R53-Map20_reversed;Target=RLX-comp_Conol2-B-R53-Map20_reversed 5975 6272;Identity=95.6
##gff-version 3
##sequence-region scaffold_285 1 31623
scaffold_285	Conol1_TEannot3_REPET_TEs	match	30136	30390	0.0	+	.	ID=ms1179_scaffold_285_DTX-incomp_Conol2-B-G23-Map3_reversed;Target=DTX-incomp_Conol2-B-G23-Map3_reversed 335 590;Identity=72.0
scaffold_285	Conol1_TEannot3_REPET_TEs	match_part	30136	30390	0.0	+	.	ID=mp1179-1_scaffold_285_DTX-incomp_Conol2-B-G23-Map3_reversed;Parent=ms1179_scaffold_285_DTX-incomp_Conol2-B-G23-Map3_reversed;Target=DTX-incomp_Conol2-B-G23-Map3_reversed 335 590;Identity=72.0
scaffold_285	Conol1_TEannot3_REPET_TEs	match	30667	30738	0.0	+	.	ID=ms1180_scaffold_285_DTX-incomp_Conol2-B-G23-Map3_reversed;Target=DTX-incomp_Conol2-B-G23-Map3_reversed 603 675;Identity=81.2
scaffold_285	Conol1_TEannot3_REPET_TEs	match_part	30667	30738	0.0	+	.	ID=mp1180-1_scaffold_285_DTX-incomp_Conol2-B-G23-Map3_reversed;Parent=ms1180_scaffold_285_DTX-incomp_Conol2-B-G23-Map3_reversed;Target=DTX-incomp_Conol2-B-G23-Map3_reversed 603 675;Identity=81.2
scaffold_285	Conol1_TEannot3_REPET_TEs	match	30820	31063	0.0	-	.	ID=ms1181_scaffold_285_DTX-incomp_Conol2-B-R248-Map3;Target=DTX-incomp_Conol2-B-R248-Map3 1180 1424;Identity=68.2
scaffold_285	Conol1_TEannot3_REPET_TEs	match_part	30820	31063	0.0	-	.	ID=mp1181-1_scaffold_285_DTX-incomp_Conol2-B-R248-Map3;Parent=ms1181_scaffold_285_DTX-incomp_Conol2-B-R248-Map3;Target=DTX-incomp_Conol2-B-R248-Map3 1180 1424;Identity=68.2
scaffold_285	Conol1_TEannot3_REPET_TEs	match	30391	30461	0.0	+	.	ID=ms1182_scaffold_285_DTX-incomp_Conol2-B-R354-Map5_reversed;Target=DTX-incomp_Conol2-B-R354-Map5_reversed 790 860;Identity=65.8
scaffold_285	Conol1_TEannot3_REPET_TEs	match_part	30391	30461	0.0	+	.	ID=mp1182-1_scaffold_285_DTX-incomp_Conol2-B-R354-Map5_reversed;Parent=ms1182_scaffold_285_DTX-incomp_Conol2-B-R354-Map5_reversed;Target=DTX-incomp_Conol2-B-R354-Map5_reversed 790 860;Identity=65.8
scaffold_285	Conol1_TEannot3_REPET_TEs	match	2102	2208	0.0	-	.	ID=ms1183_scaffold_285_DXX-MITE_Conol2-B-R17-Map6;Target=DXX-MITE_Conol2-B-R17-Map6 425 527;Identity=72.2
scaffold_285	Conol1_TEannot3_REPET_TEs	match_part	2102	2208	0.0	-	.	ID=mp1183-1_scaffold_285_DXX-MITE_Conol2-B-R17-Map6;Parent=ms1183_scaffold_285_DXX-MITE_Conol2-B-R17-Map6;Target=DXX-MITE_Conol2-B-R17-Map6 425 527;Identity=72.2
##gff-version 3
##sequence-region scaffold_286 1 31571
scaffold_286	Conol1_TEannot3_REPET_TEs	match	8550	8647	0.0	+	.	ID=ms1195_scaffold_286_RIX-incomp_Conol2-B-P40.1-Map3;Target=RIX-incomp_Conol2-B-P40.1-Map3 4 101;Identity=87.5
scaffold_286	Conol1_TEannot3_REPET_TEs	match_part	8550	8647	0.0	+	.	ID=mp1195-1_scaffold_286_RIX-incomp_Conol2-B-P40.1-Map3;Parent=ms1195_scaffold_286_RIX-incomp_Conol2-B-P40.1-Map3;Target=RIX-incomp_Conol2-B-P40.1-Map3 4 101;Identity=87.5
##gff-version 3
##sequence-region scaffold_287 1 31415
scaffold_287	Conol1_TEannot3_REPET_TEs	match	103	334	0.0	+	.	ID=ms1196_scaffold_287_DXX-MITE_Conol2-B-G109-Map3;Target=DXX-MITE_Conol2-B-G109-Map3 387 618;Identity=81.3
scaffold_287	Conol1_TEannot3_REPET_TEs	match_part	103	334	0.0	+	.	ID=mp1196-1_scaffold_287_DXX-MITE_Conol2-B-G109-Map3;Parent=ms1196_scaffold_287_DXX-MITE_Conol2-B-G109-Map3;Target=DXX-MITE_Conol2-B-G109-Map3 387 618;Identity=81.3
##gff-version 3
##sequence-region scaffold_288 1 31174
scaffold_288	Conol1_TEannot3_REPET_TEs	match	4666	5573	0.0	+	.	ID=ms1198_scaffold_288_DTX-incomp_Conol2-B-P28.12-Map9;Target=DTX-incomp_Conol2-B-P28.12-Map9 10 901;Identity=87.4
scaffold_288	Conol1_TEannot3_REPET_TEs	match_part	4666	5573	0.0	+	.	ID=mp1198-1_scaffold_288_DTX-incomp_Conol2-B-P28.12-Map9;Parent=ms1198_scaffold_288_DTX-incomp_Conol2-B-P28.12-Map9;Target=DTX-incomp_Conol2-B-P28.12-Map9 10 901;Identity=87.4
scaffold_288	Conol1_TEannot3_REPET_TEs	match	14163	14885	0.0	+	.	ID=ms1199_scaffold_288_DTX-incomp_Conol2-B-G23-Map3_reversed;Target=DTX-incomp_Conol2-B-G23-Map3_reversed 335 1058;Identity=72.5
scaffold_288	Conol1_TEannot3_REPET_TEs	match_part	14163	14885	0.0	+	.	ID=mp1199-1_scaffold_288_DTX-incomp_Conol2-B-G23-Map3_reversed;Parent=ms1199_scaffold_288_DTX-incomp_Conol2-B-G23-Map3_reversed;Target=DTX-incomp_Conol2-B-G23-Map3_reversed 335 1058;Identity=72.5
scaffold_288	Conol1_TEannot3_REPET_TEs	match	14886	14931	0.0	+	.	ID=ms1200_scaffold_288_DTX-incomp_Conol2-B-G23-Map3_reversed;Target=DTX-incomp_Conol2-B-G23-Map3_reversed 1060 1105;Identity=62.6
scaffold_288	Conol1_TEannot3_REPET_TEs	match_part	14886	14931	0.0	+	.	ID=mp1200-1_scaffold_288_DTX-incomp_Conol2-B-G23-Map3_reversed;Parent=ms1200_scaffold_288_DTX-incomp_Conol2-B-G23-Map3_reversed;Target=DTX-incomp_Conol2-B-G23-Map3_reversed 1060 1105;Identity=62.6
scaffold_288	Conol1_TEannot3_REPET_TEs	match	17728	17763	0.0	+	.	ID=ms1202_scaffold_288_DTX-incomp_Conol2-B-G23-Map3_reversed;Target=DTX-incomp_Conol2-B-G23-Map3_reversed 335 370;Identity=70.3
scaffold_288	Conol1_TEannot3_REPET_TEs	match_part	17728	17763	0.0	+	.	ID=mp1202-1_scaffold_288_DTX-incomp_Conol2-B-G23-Map3_reversed;Parent=ms1202_scaffold_288_DTX-incomp_Conol2-B-G23-Map3_reversed;Target=DTX-incomp_Conol2-B-G23-Map3_reversed 335 370;Identity=70.3
scaffold_288	Conol1_TEannot3_REPET_TEs	match	15329	15960	0.0	-	.	ID=ms1203_scaffold_288_DTX-incomp_Conol2-B-R248-Map3;Target=DTX-incomp_Conol2-B-R248-Map3 272 915;Identity=67.2
scaffold_288	Conol1_TEannot3_REPET_TEs	match_part	15329	15960	0.0	-	.	ID=mp1203-1_scaffold_288_DTX-incomp_Conol2-B-R248-Map3;Parent=ms1203_scaffold_288_DTX-incomp_Conol2-B-R248-Map3;Target=DTX-incomp_Conol2-B-R248-Map3 272 915;Identity=67.2
scaffold_288	Conol1_TEannot3_REPET_TEs	match	19025	19544	0.0	-	.	ID=ms1204_scaffold_288_DTX-incomp_Conol2-B-R248-Map3;Target=DTX-incomp_Conol2-B-R248-Map3 267 793;Identity=72.8
scaffold_288	Conol1_TEannot3_REPET_TEs	match_part	19025	19544	0.0	-	.	ID=mp1204-1_scaffold_288_DTX-incomp_Conol2-B-R248-Map3;Parent=ms1204_scaffold_288_DTX-incomp_Conol2-B-R248-Map3;Target=DTX-incomp_Conol2-B-R248-Map3 267 793;Identity=72.8
scaffold_288	Conol1_TEannot3_REPET_TEs	match	25876	26498	0.0	-	.	ID=ms1205_scaffold_288_DTX-incomp_Conol2-B-R248-Map3;Target=DTX-incomp_Conol2-B-R248-Map3 272 909;Identity=69.7
scaffold_288	Conol1_TEannot3_REPET_TEs	match_part	25876	26498	0.0	-	.	ID=mp1205-1_scaffold_288_DTX-incomp_Conol2-B-R248-Map3;Parent=ms1205_scaffold_288_DTX-incomp_Conol2-B-R248-Map3;Target=DTX-incomp_Conol2-B-R248-Map3 272 909;Identity=69.7
scaffold_288	Conol1_TEannot3_REPET_TEs	match	17764	18879	0.0	+	.	ID=ms1206_scaffold_288_DTX-incomp_Conol2-B-R354-Map5_reversed;Target=DTX-incomp_Conol2-B-R354-Map5_reversed 570 1688
scaffold_288	Conol1_TEannot3_REPET_TEs	match_part	17764	18419	0.0	+	.	ID=mp1206-1_scaffold_288_DTX-incomp_Conol2-B-R354-Map5_reversed;Parent=ms1206_scaffold_288_DTX-incomp_Conol2-B-R354-Map5_reversed;Target=DTX-incomp_Conol2-B-R354-Map5_reversed 570 1226;Identity=70.3
scaffold_288	Conol1_TEannot3_REPET_TEs	match_part	18766	18879	0.0	+	.	ID=mp1206-2_scaffold_288_DTX-incomp_Conol2-B-R354-Map5_reversed;Parent=ms1206_scaffold_288_DTX-incomp_Conol2-B-R354-Map5_reversed;Target=DTX-incomp_Conol2-B-R354-Map5_reversed 1575 1688;Identity=74.3
scaffold_288	Conol1_TEannot3_REPET_TEs	match	24574	25472	0.0	+	.	ID=ms1207_scaffold_288_DTX-incomp_Conol2-B-R354-Map5_reversed;Target=DTX-incomp_Conol2-B-R354-Map5_reversed 431 1313;Identity=72.5
scaffold_288	Conol1_TEannot3_REPET_TEs	match_part	24574	25472	0.0	+	.	ID=mp1207-1_scaffold_288_DTX-incomp_Conol2-B-R354-Map5_reversed;Parent=ms1207_scaffold_288_DTX-incomp_Conol2-B-R354-Map5_reversed;Target=DTX-incomp_Conol2-B-R354-Map5_reversed 431 1313;Identity=72.5
scaffold_288	Conol1_TEannot3_REPET_TEs	match	2617	3663	0.0	+	.	ID=ms1208_scaffold_288_RLX-comp_Conol2-B-R53-Map20_reversed;Target=RLX-comp_Conol2-B-R53-Map20_reversed 95 1143;Identity=87.8
scaffold_288	Conol1_TEannot3_REPET_TEs	match_part	2617	3663	0.0	+	.	ID=mp1208-1_scaffold_288_RLX-comp_Conol2-B-R53-Map20_reversed;Parent=ms1208_scaffold_288_RLX-comp_Conol2-B-R53-Map20_reversed;Target=RLX-comp_Conol2-B-R53-Map20_reversed 95 1143;Identity=87.8
scaffold_288	Conol1_TEannot3_REPET_TEs	match	17327	17386	0.0	-	.	ID=ms1209_scaffold_288_DXX-MITE_Conol2-B-P25.15-Map3;Target=DXX-MITE_Conol2-B-P25.15-Map3 600 659;Identity=85.0
scaffold_288	Conol1_TEannot3_REPET_TEs	match_part	17327	17386	0.0	-	.	ID=mp1209-1_scaffold_288_DXX-MITE_Conol2-B-P25.15-Map3;Parent=ms1209_scaffold_288_DXX-MITE_Conol2-B-P25.15-Map3;Target=DXX-MITE_Conol2-B-P25.15-Map3 600 659;Identity=85.0
##gff-version 3
##sequence-region scaffold_289 1 30982
scaffold_289	Conol1_TEannot3_REPET_TEs	match	1101	2019	0.0	+	.	ID=ms1210_scaffold_289_DTX-incomp_Conol2-B-R21-Map14;Target=DTX-incomp_Conol2-B-R21-Map14 751 1708;Identity=94.6
scaffold_289	Conol1_TEannot3_REPET_TEs	match_part	1101	2019	0.0	+	.	ID=mp1210-1_scaffold_289_DTX-incomp_Conol2-B-R21-Map14;Parent=ms1210_scaffold_289_DTX-incomp_Conol2-B-R21-Map14;Target=DTX-incomp_Conol2-B-R21-Map14 751 1708;Identity=94.6
##gff-version 3
##sequence-region scaffold_28 1 211709
scaffold_28	Conol1_TEannot3_REPET_TEs	match	210353	210641	0.0	-	.	ID=ms1344_scaffold_28_DXX-MITE_Conol2-B-R189-Map7;Target=DXX-MITE_Conol2-B-R189-Map7 221 513;Identity=71.5
scaffold_28	Conol1_TEannot3_REPET_TEs	match_part	210353	210641	0.0	-	.	ID=mp1344-1_scaffold_28_DXX-MITE_Conol2-B-R189-Map7;Parent=ms1344_scaffold_28_DXX-MITE_Conol2-B-R189-Map7;Target=DXX-MITE_Conol2-B-R189-Map7 221 513;Identity=71.5
scaffold_28	Conol1_TEannot3_REPET_TEs	match	73560	74277	0.0	+	.	ID=ms387_scaffold_28_DXX-MITE_Conol2-B-G109-Map3;Target=DXX-MITE_Conol2-B-G109-Map3 1 619
scaffold_28	Conol1_TEannot3_REPET_TEs	match_part	73560	73661	0.0	+	.	ID=mp387-1_scaffold_28_DXX-MITE_Conol2-B-G109-Map3;Parent=ms387_scaffold_28_DXX-MITE_Conol2-B-G109-Map3;Target=DXX-MITE_Conol2-B-G109-Map3 1 115;Identity=78.2
scaffold_28	Conol1_TEannot3_REPET_TEs	match_part	74026	74277	0.0	+	.	ID=mp387-2_scaffold_28_DXX-MITE_Conol2-B-G109-Map3;Parent=ms387_scaffold_28_DXX-MITE_Conol2-B-G109-Map3;Target=DXX-MITE_Conol2-B-G109-Map3 366 619;Identity=78.6
scaffold_28	Conol1_TEannot3_REPET_TEs	match	184017	184136	0.0	-	.	ID=ms388_scaffold_28_DXX-MITE_Conol2-B-G109-Map3;Target=DXX-MITE_Conol2-B-G109-Map3 1 126;Identity=78.2
scaffold_28	Conol1_TEannot3_REPET_TEs	match_part	184017	184136	0.0	-	.	ID=mp388-1_scaffold_28_DXX-MITE_Conol2-B-G109-Map3;Parent=ms388_scaffold_28_DXX-MITE_Conol2-B-G109-Map3;Target=DXX-MITE_Conol2-B-G109-Map3 1 126;Identity=78.2
scaffold_28	Conol1_TEannot3_REPET_TEs	match	189060	189673	0.0	-	.	ID=ms389_scaffold_28_DXX-MITE_Conol2-B-G109-Map3;Target=DXX-MITE_Conol2-B-G109-Map3 1 619;Identity=95.4
scaffold_28	Conol1_TEannot3_REPET_TEs	match_part	189060	189673	0.0	-	.	ID=mp389-1_scaffold_28_DXX-MITE_Conol2-B-G109-Map3;Parent=ms389_scaffold_28_DXX-MITE_Conol2-B-G109-Map3;Target=DXX-MITE_Conol2-B-G109-Map3 1 619;Identity=95.4
scaffold_28	Conol1_TEannot3_REPET_TEs	match	70607	71466	0.0	+	.	ID=ms390_scaffold_28_RIX-incomp_Conol2-B-R14-Map4;Target=RIX-incomp_Conol2-B-R14-Map4 1 860;Identity=98.7
scaffold_28	Conol1_TEannot3_REPET_TEs	match_part	70607	71466	0.0	+	.	ID=mp390-1_scaffold_28_RIX-incomp_Conol2-B-R14-Map4;Parent=ms390_scaffold_28_RIX-incomp_Conol2-B-R14-Map4;Target=RIX-incomp_Conol2-B-R14-Map4 1 860;Identity=98.7
scaffold_28	Conol1_TEannot3_REPET_TEs	match	12653	13061	0.0	+	.	ID=ms391_scaffold_28_DXX-MITE_Conol2-B-P39.2-Map7;Target=DXX-MITE_Conol2-B-P39.2-Map7 1 409;Identity=99.0
scaffold_28	Conol1_TEannot3_REPET_TEs	match_part	12653	13061	0.0	+	.	ID=mp391-1_scaffold_28_DXX-MITE_Conol2-B-P39.2-Map7;Parent=ms391_scaffold_28_DXX-MITE_Conol2-B-P39.2-Map7;Target=DXX-MITE_Conol2-B-P39.2-Map7 1 409;Identity=99.0
scaffold_28	Conol1_TEannot3_REPET_TEs	match	95985	96567	0.0	+	.	ID=ms392_scaffold_28_DXX-MITE_Conol2-B-R17-Map6;Target=DXX-MITE_Conol2-B-R17-Map6 3 586;Identity=99.3
scaffold_28	Conol1_TEannot3_REPET_TEs	match_part	95985	96567	0.0	+	.	ID=mp392-1_scaffold_28_DXX-MITE_Conol2-B-R17-Map6;Parent=ms392_scaffold_28_DXX-MITE_Conol2-B-R17-Map6;Target=DXX-MITE_Conol2-B-R17-Map6 3 586;Identity=99.3
scaffold_28	Conol1_TEannot3_REPET_TEs	match	1	137	0.0	-	.	ID=ms393_scaffold_28_noCat_Conol2-B-G18-Map15;Target=noCat_Conol2-B-G18-Map15 6 142;Identity=100.0
scaffold_28	Conol1_TEannot3_REPET_TEs	match_part	1	137	0.0	-	.	ID=mp393-1_scaffold_28_noCat_Conol2-B-G18-Map15;Parent=ms393_scaffold_28_noCat_Conol2-B-G18-Map15;Target=noCat_Conol2-B-G18-Map15 6 142;Identity=100.0
scaffold_28	Conol1_TEannot3_REPET_TEs	match	137385	137487	0.0	+	.	ID=ms394_scaffold_28_RLX-incomp_Conol2-B-R175-Map3_reversed;Target=RLX-incomp_Conol2-B-R175-Map3_reversed 1714 1812;Identity=83.9
scaffold_28	Conol1_TEannot3_REPET_TEs	match_part	137385	137487	0.0	+	.	ID=mp394-1_scaffold_28_RLX-incomp_Conol2-B-R175-Map3_reversed;Parent=ms394_scaffold_28_RLX-incomp_Conol2-B-R175-Map3_reversed;Target=RLX-incomp_Conol2-B-R175-Map3_reversed 1714 1812;Identity=83.9
scaffold_28	Conol1_TEannot3_REPET_TEs	match	146763	146860	0.0	+	.	ID=ms395_scaffold_28_RLX-incomp_Conol2-B-R175-Map3_reversed;Target=RLX-incomp_Conol2-B-R175-Map3_reversed 4641 4741;Identity=84.2
scaffold_28	Conol1_TEannot3_REPET_TEs	match_part	146763	146860	0.0	+	.	ID=mp395-1_scaffold_28_RLX-incomp_Conol2-B-R175-Map3_reversed;Parent=ms395_scaffold_28_RLX-incomp_Conol2-B-R175-Map3_reversed;Target=RLX-incomp_Conol2-B-R175-Map3_reversed 4641 4741;Identity=84.2
scaffold_28	Conol1_TEannot3_REPET_TEs	match	71940	72164	0.0	-	.	ID=ms396_scaffold_28_RLX-incomp_Conol2-B-R8-Map3;Target=RLX-incomp_Conol2-B-R8-Map3 16 244;Identity=88.2
scaffold_28	Conol1_TEannot3_REPET_TEs	match_part	71940	72164	0.0	-	.	ID=mp396-1_scaffold_28_RLX-incomp_Conol2-B-R8-Map3;Parent=ms396_scaffold_28_RLX-incomp_Conol2-B-R8-Map3;Target=RLX-incomp_Conol2-B-R8-Map3 16 244;Identity=88.2
scaffold_28	Conol1_TEannot3_REPET_TEs	match	178597	178661	0.0	-	.	ID=ms397_scaffold_28_DTX-incomp_Conol2-B-P28.12-Map9;Target=DTX-incomp_Conol2-B-P28.12-Map9 842 906;Identity=72.3
scaffold_28	Conol1_TEannot3_REPET_TEs	match_part	178597	178661	0.0	-	.	ID=mp397-1_scaffold_28_DTX-incomp_Conol2-B-P28.12-Map9;Parent=ms397_scaffold_28_DTX-incomp_Conol2-B-P28.12-Map9;Target=DTX-incomp_Conol2-B-P28.12-Map9 842 906;Identity=72.3
scaffold_28	Conol1_TEannot3_REPET_TEs	match	205485	206052	0.0	-	.	ID=ms1343_scaffold_28_DXX-MITE_Conol2-B-P16.24-Map3;Target=DXX-MITE_Conol2-B-P16.24-Map3 2 606;Identity=91.9
scaffold_28	Conol1_TEannot3_REPET_TEs	match_part	205485	206052	0.0	-	.	ID=mp1343-1_scaffold_28_DXX-MITE_Conol2-B-P16.24-Map3;Parent=ms1343_scaffold_28_DXX-MITE_Conol2-B-P16.24-Map3;Target=DXX-MITE_Conol2-B-P16.24-Map3 2 606;Identity=91.9
##gff-version 3
##sequence-region scaffold_290 1 30432
scaffold_290	Conol1_TEannot3_REPET_TEs	match	1	77	0.0	+	.	ID=ms1212_scaffold_290_RLX-comp_Conol2-B-R53-Map20_reversed;Target=RLX-comp_Conol2-B-R53-Map20_reversed 326 403;Identity=89.6
scaffold_290	Conol1_TEannot3_REPET_TEs	match_part	1	77	0.0	+	.	ID=mp1212-1_scaffold_290_RLX-comp_Conol2-B-R53-Map20_reversed;Parent=ms1212_scaffold_290_RLX-comp_Conol2-B-R53-Map20_reversed;Target=RLX-comp_Conol2-B-R53-Map20_reversed 326 403;Identity=89.6
scaffold_290	Conol1_TEannot3_REPET_TEs	match	17590	18184	0.0	+	.	ID=ms1213_scaffold_290_DXX-MITE_Conol2-B-P27.13-Map6;Target=DXX-MITE_Conol2-B-P27.13-Map6 1 522
scaffold_290	Conol1_TEannot3_REPET_TEs	match_part	17590	17710	0.0	+	.	ID=mp1213-1_scaffold_290_DXX-MITE_Conol2-B-P27.13-Map6;Parent=ms1213_scaffold_290_DXX-MITE_Conol2-B-P27.13-Map6;Target=DXX-MITE_Conol2-B-P27.13-Map6 1 126;Identity=79.7
scaffold_290	Conol1_TEannot3_REPET_TEs	match_part	18042	18184	0.0	+	.	ID=mp1213-2_scaffold_290_DXX-MITE_Conol2-B-P27.13-Map6;Parent=ms1213_scaffold_290_DXX-MITE_Conol2-B-P27.13-Map6;Target=DXX-MITE_Conol2-B-P27.13-Map6 378 522;Identity=83.7
##gff-version 3
##sequence-region scaffold_291 1 30255
scaffold_291	Conol1_TEannot3_REPET_TEs	match	10148	10525	0.0	+	.	ID=ms1216_scaffold_291_RLX-incomp_Conol2-B-R132-Map11_reversed;Target=RLX-incomp_Conol2-B-R132-Map11_reversed 1 383;Identity=85.9
scaffold_291	Conol1_TEannot3_REPET_TEs	match_part	10148	10525	0.0	+	.	ID=mp1216-1_scaffold_291_RLX-incomp_Conol2-B-R132-Map11_reversed;Parent=ms1216_scaffold_291_RLX-incomp_Conol2-B-R132-Map11_reversed;Target=RLX-incomp_Conol2-B-R132-Map11_reversed 1 383;Identity=85.9
scaffold_291	Conol1_TEannot3_REPET_TEs	match	22326	22707	0.0	-	.	ID=ms1217_scaffold_291_RLX-incomp_Conol2-B-R132-Map11_reversed;Target=RLX-incomp_Conol2-B-R132-Map11_reversed 1 383;Identity=88.5
scaffold_291	Conol1_TEannot3_REPET_TEs	match_part	22326	22707	0.0	-	.	ID=mp1217-1_scaffold_291_RLX-incomp_Conol2-B-R132-Map11_reversed;Parent=ms1217_scaffold_291_RLX-incomp_Conol2-B-R132-Map11_reversed;Target=RLX-incomp_Conol2-B-R132-Map11_reversed 1 383;Identity=88.5
scaffold_291	Conol1_TEannot3_REPET_TEs	match	29503	29852	0.0	+	.	ID=ms1218_scaffold_291_RLX-incomp_Conol2-B-R132-Map11_reversed;Target=RLX-incomp_Conol2-B-R132-Map11_reversed 1 352;Identity=81.5
scaffold_291	Conol1_TEannot3_REPET_TEs	match_part	29503	29852	0.0	+	.	ID=mp1218-1_scaffold_291_RLX-incomp_Conol2-B-R132-Map11_reversed;Parent=ms1218_scaffold_291_RLX-incomp_Conol2-B-R132-Map11_reversed;Target=RLX-incomp_Conol2-B-R132-Map11_reversed 1 352;Identity=81.5
scaffold_291	Conol1_TEannot3_REPET_TEs	match	22708	22730	0.0	-	.	ID=ms1219_scaffold_291_RLX-incomp_Conol2-B-R296-Map3_reversed;Target=RLX-incomp_Conol2-B-R296-Map3_reversed 5755 5779;Identity=79.7
scaffold_291	Conol1_TEannot3_REPET_TEs	match_part	22708	22730	0.0	-	.	ID=mp1219-1_scaffold_291_RLX-incomp_Conol2-B-R296-Map3_reversed;Parent=ms1219_scaffold_291_RLX-incomp_Conol2-B-R296-Map3_reversed;Target=RLX-incomp_Conol2-B-R296-Map3_reversed 5755 5779;Identity=79.7
scaffold_291	Conol1_TEannot3_REPET_TEs	match	29853	30143	0.0	-	.	ID=ms1214_scaffold_291_DTX-incomp_Conol2-B-P28.12-Map9;Target=DTX-incomp_Conol2-B-P28.12-Map9 547 897
scaffold_291	Conol1_TEannot3_REPET_TEs	match_part	29853	29942	0.0	-	.	ID=mp1214-1_scaffold_291_DTX-incomp_Conol2-B-P28.12-Map9;Parent=ms1214_scaffold_291_DTX-incomp_Conol2-B-P28.12-Map9;Target=DTX-incomp_Conol2-B-P28.12-Map9 808 897;Identity=85.6
scaffold_291	Conol1_TEannot3_REPET_TEs	match_part	29936	30143	0.0	-	.	ID=mp1214-2_scaffold_291_DTX-incomp_Conol2-B-P28.12-Map9;Parent=ms1214_scaffold_291_DTX-incomp_Conol2-B-P28.12-Map9;Target=DTX-incomp_Conol2-B-P28.12-Map9 547 754;Identity=92.3
scaffold_291	Conol1_TEannot3_REPET_TEs	match	30153	30255	0.0	+	.	ID=ms1215_scaffold_291_DTX-incomp_Conol2-B-P28.12-Map9;Target=DTX-incomp_Conol2-B-P28.12-Map9 8 110;Identity=95.2
scaffold_291	Conol1_TEannot3_REPET_TEs	match_part	30153	30255	0.0	+	.	ID=mp1215-1_scaffold_291_DTX-incomp_Conol2-B-P28.12-Map9;Parent=ms1215_scaffold_291_DTX-incomp_Conol2-B-P28.12-Map9;Target=DTX-incomp_Conol2-B-P28.12-Map9 8 110;Identity=95.2
##gff-version 3
##sequence-region scaffold_296 1 29350
scaffold_296	Conol1_TEannot3_REPET_TEs	match	26484	29350	0.0	+	.	ID=ms789_scaffold_296_RLX-incomp_Conol2-B-G44-Map5;Target=RLX-incomp_Conol2-B-G44-Map5 1 2938;Identity=96.5
scaffold_296	Conol1_TEannot3_REPET_TEs	match_part	26484	29350	0.0	+	.	ID=mp789-1_scaffold_296_RLX-incomp_Conol2-B-G44-Map5;Parent=ms789_scaffold_296_RLX-incomp_Conol2-B-G44-Map5;Target=RLX-incomp_Conol2-B-G44-Map5 1 2938;Identity=96.5
scaffold_296	Conol1_TEannot3_REPET_TEs	match	22709	23481	0.0	+	.	ID=ms1286_scaffold_296_RLX_Conol2-B-G22-Map20;Target=RLX_Conol2-B-G22-Map20 9 790;Identity=98.8
scaffold_296	Conol1_TEannot3_REPET_TEs	match_part	22709	23481	0.0	+	.	ID=mp1286-1_scaffold_296_RLX_Conol2-B-G22-Map20;Parent=ms1286_scaffold_296_RLX_Conol2-B-G22-Map20;Target=RLX_Conol2-B-G22-Map20 9 790;Identity=98.8
##gff-version 3
##sequence-region scaffold_297 1 29067
scaffold_297	Conol1_TEannot3_REPET_TEs	match	4895	5241	0.0	-	.	ID=ms674_scaffold_297_RLX-incomp_Conol2-B-R70-Map20;Target=RLX-incomp_Conol2-B-R70-Map20 8947 9292;Identity=96.5
scaffold_297	Conol1_TEannot3_REPET_TEs	match_part	4895	5241	0.0	-	.	ID=mp674-1_scaffold_297_RLX-incomp_Conol2-B-R70-Map20;Parent=ms674_scaffold_297_RLX-incomp_Conol2-B-R70-Map20;Target=RLX-incomp_Conol2-B-R70-Map20 8947 9292;Identity=96.5
scaffold_297	Conol1_TEannot3_REPET_TEs	match	20930	21222	0.0	+	.	ID=ms675_scaffold_297_RLX-incomp_Conol2-B-R223-Map5;Target=RLX-incomp_Conol2-B-R223-Map5 614 902;Identity=73.8
scaffold_297	Conol1_TEannot3_REPET_TEs	match_part	20930	21222	0.0	+	.	ID=mp675-1_scaffold_297_RLX-incomp_Conol2-B-R223-Map5;Parent=ms675_scaffold_297_RLX-incomp_Conol2-B-R223-Map5;Target=RLX-incomp_Conol2-B-R223-Map5 614 902;Identity=73.8
scaffold_297	Conol1_TEannot3_REPET_TEs	match	23	4124	0.0	-	.	ID=ms820_scaffold_297_RLX-incomp_Conol2-B-R70-Map20;Target=RLX-incomp_Conol2-B-R70-Map20 757 4912
scaffold_297	Conol1_TEannot3_REPET_TEs	match_part	23	3397	0.0	-	.	ID=mp820-1_scaffold_297_RLX-incomp_Conol2-B-R70-Map20;Parent=ms820_scaffold_297_RLX-incomp_Conol2-B-R70-Map20;Target=RLX-incomp_Conol2-B-R70-Map20 1530 4912;Identity=95.4
scaffold_297	Conol1_TEannot3_REPET_TEs	match_part	3398	4124	0.0	-	.	ID=mp820-2_scaffold_297_RLX-incomp_Conol2-B-R70-Map20;Parent=ms820_scaffold_297_RLX-incomp_Conol2-B-R70-Map20;Target=RLX-incomp_Conol2-B-R70-Map20 757 1483;Identity=95.5
scaffold_297	Conol1_TEannot3_REPET_TEs	match	26861	27065	0.0	+	.	ID=ms1465_scaffold_297_RLX-comp_Conol2-B-R53-Map20_reversed;Target=RLX-comp_Conol2-B-R53-Map20_reversed 5960 6158;Identity=78.0
scaffold_297	Conol1_TEannot3_REPET_TEs	match_part	26861	27065	0.0	+	.	ID=mp1465-1_scaffold_297_RLX-comp_Conol2-B-R53-Map20_reversed;Parent=ms1465_scaffold_297_RLX-comp_Conol2-B-R53-Map20_reversed;Target=RLX-comp_Conol2-B-R53-Map20_reversed 5960 6158;Identity=78.0
scaffold_297	Conol1_TEannot3_REPET_TEs	match	27584	29067	0.0	-	.	ID=ms1466_scaffold_297_RLX-comp_Conol2-B-R53-Map20_reversed;Target=RLX-comp_Conol2-B-R53-Map20_reversed 4883 6360;Identity=97.6
scaffold_297	Conol1_TEannot3_REPET_TEs	match_part	27584	29067	0.0	-	.	ID=mp1466-1_scaffold_297_RLX-comp_Conol2-B-R53-Map20_reversed;Parent=ms1466_scaffold_297_RLX-comp_Conol2-B-R53-Map20_reversed;Target=RLX-comp_Conol2-B-R53-Map20_reversed 4883 6360;Identity=97.6
scaffold_297	Conol1_TEannot3_REPET_TEs	match	22717	22795	0.0	-	.	ID=ms1467_scaffold_297_DXX-MITE_Conol2-B-R189-Map7;Target=DXX-MITE_Conol2-B-R189-Map7 1 79;Identity=72.5
scaffold_297	Conol1_TEannot3_REPET_TEs	match_part	22717	22795	0.0	-	.	ID=mp1467-1_scaffold_297_DXX-MITE_Conol2-B-R189-Map7;Parent=ms1467_scaffold_297_DXX-MITE_Conol2-B-R189-Map7;Target=DXX-MITE_Conol2-B-R189-Map7 1 79;Identity=72.5
##gff-version 3
##sequence-region scaffold_298 1 28997
scaffold_298	Conol1_TEannot3_REPET_TEs	match	26567	26717	0.0	-	.	ID=ms1240_scaffold_298_DXX-MITE_Conol2-B-R17-Map6;Target=DXX-MITE_Conol2-B-R17-Map6 423 585;Identity=90.1
scaffold_298	Conol1_TEannot3_REPET_TEs	match_part	26567	26717	0.0	-	.	ID=mp1240-1_scaffold_298_DXX-MITE_Conol2-B-R17-Map6;Parent=ms1240_scaffold_298_DXX-MITE_Conol2-B-R17-Map6;Target=DXX-MITE_Conol2-B-R17-Map6 423 585;Identity=90.1
scaffold_298	Conol1_TEannot3_REPET_TEs	match	8532	8939	0.0	-	.	ID=ms1239_scaffold_298_DXX-MITE_Conol2-B-R189-Map7;Target=DXX-MITE_Conol2-B-R189-Map7 16 521
scaffold_298	Conol1_TEannot3_REPET_TEs	match_part	8532	8664	0.0	-	.	ID=mp1239-1_scaffold_298_DXX-MITE_Conol2-B-R189-Map7;Parent=ms1239_scaffold_298_DXX-MITE_Conol2-B-R189-Map7;Target=DXX-MITE_Conol2-B-R189-Map7 387 521;Identity=83.2
scaffold_298	Conol1_TEannot3_REPET_TEs	match_part	8836	8939	0.0	-	.	ID=mp1239-2_scaffold_298_DXX-MITE_Conol2-B-R189-Map7;Parent=ms1239_scaffold_298_DXX-MITE_Conol2-B-R189-Map7;Target=DXX-MITE_Conol2-B-R189-Map7 16 123;Identity=83.2
##gff-version 3
##sequence-region scaffold_299 1 28968
scaffold_299	Conol1_TEannot3_REPET_TEs	match	4972	5377	0.0	+	.	ID=ms1241_scaffold_299_DTX-incomp_Conol2-B-R248-Map3;Target=DTX-incomp_Conol2-B-R248-Map3 471 873;Identity=71.4
scaffold_299	Conol1_TEannot3_REPET_TEs	match_part	4972	5377	0.0	+	.	ID=mp1241-1_scaffold_299_DTX-incomp_Conol2-B-R248-Map3;Parent=ms1241_scaffold_299_DTX-incomp_Conol2-B-R248-Map3;Target=DTX-incomp_Conol2-B-R248-Map3 471 873;Identity=71.4
scaffold_299	Conol1_TEannot3_REPET_TEs	match	15810	15909	0.0	+	.	ID=ms1242_scaffold_299_DTX-incomp_Conol2-B-R248-Map3;Target=DTX-incomp_Conol2-B-R248-Map3 696 808;Identity=78.6
scaffold_299	Conol1_TEannot3_REPET_TEs	match_part	15810	15909	0.0	+	.	ID=mp1242-1_scaffold_299_DTX-incomp_Conol2-B-R248-Map3;Parent=ms1242_scaffold_299_DTX-incomp_Conol2-B-R248-Map3;Target=DTX-incomp_Conol2-B-R248-Map3 696 808;Identity=78.6
scaffold_299	Conol1_TEannot3_REPET_TEs	match	5378	7379	0.0	-	.	ID=ms1243_scaffold_299_DTX-incomp_Conol2-B-R354-Map5_reversed;Target=DTX-incomp_Conol2-B-R354-Map5_reversed 331 1750
scaffold_299	Conol1_TEannot3_REPET_TEs	match_part	5378	6216	0.0	-	.	ID=mp1243-1_scaffold_299_DTX-incomp_Conol2-B-R354-Map5_reversed;Parent=ms1243_scaffold_299_DTX-incomp_Conol2-B-R354-Map5_reversed;Target=DTX-incomp_Conol2-B-R354-Map5_reversed 910 1750;Identity=78.5
scaffold_299	Conol1_TEannot3_REPET_TEs	match_part	6800	7379	0.0	-	.	ID=mp1243-2_scaffold_299_DTX-incomp_Conol2-B-R354-Map5_reversed;Parent=ms1243_scaffold_299_DTX-incomp_Conol2-B-R354-Map5_reversed;Target=DTX-incomp_Conol2-B-R354-Map5_reversed 331 917;Identity=80.0
scaffold_299	Conol1_TEannot3_REPET_TEs	match	26708	26833	0.0	-	.	ID=ms1244_scaffold_299_DXX-MITE_Conol2-B-P27.13-Map6;Target=DXX-MITE_Conol2-B-P27.13-Map6 2 127;Identity=85.4
scaffold_299	Conol1_TEannot3_REPET_TEs	match_part	26708	26833	0.0	-	.	ID=mp1244-1_scaffold_299_DXX-MITE_Conol2-B-P27.13-Map6;Parent=ms1244_scaffold_299_DXX-MITE_Conol2-B-P27.13-Map6;Target=DXX-MITE_Conol2-B-P27.13-Map6 2 127;Identity=85.4
scaffold_299	Conol1_TEannot3_REPET_TEs	match	6217	6799	0.0	-	.	ID=ms1245_scaffold_299_DXX-MITE_Conol2-B-R17-Map6;Target=DXX-MITE_Conol2-B-R17-Map6 3 585;Identity=99.3
scaffold_299	Conol1_TEannot3_REPET_TEs	match_part	6217	6799	0.0	-	.	ID=mp1245-1_scaffold_299_DXX-MITE_Conol2-B-R17-Map6;Parent=ms1245_scaffold_299_DXX-MITE_Conol2-B-R17-Map6;Target=DXX-MITE_Conol2-B-R17-Map6 3 585;Identity=99.3
##gff-version 3
##sequence-region scaffold_29 1 211488
scaffold_29	Conol1_TEannot3_REPET_TEs	match	136751	137518	0.0	-	.	ID=ms350_scaffold_29_DXX-MITE_Conol2-B-P16.24-Map3;Target=DXX-MITE_Conol2-B-P16.24-Map3 4 605
scaffold_29	Conol1_TEannot3_REPET_TEs	match_part	136751	137097	0.0	-	.	ID=mp350-1_scaffold_29_DXX-MITE_Conol2-B-P16.24-Map3;Parent=ms350_scaffold_29_DXX-MITE_Conol2-B-P16.24-Map3;Target=DXX-MITE_Conol2-B-P16.24-Map3 235 605;Identity=85.2
scaffold_29	Conol1_TEannot3_REPET_TEs	match_part	137257	137518	0.0	-	.	ID=mp350-2_scaffold_29_DXX-MITE_Conol2-B-P16.24-Map3;Parent=ms350_scaffold_29_DXX-MITE_Conol2-B-P16.24-Map3;Target=DXX-MITE_Conol2-B-P16.24-Map3 4 253;Identity=81.6
scaffold_29	Conol1_TEannot3_REPET_TEs	match	2	95	0.0	+	.	ID=ms838_scaffold_29_DXX-MITE_Conol2-B-P34.7-Map5;Target=DXX-MITE_Conol2-B-P34.7-Map5 591 684;Identity=100.0
scaffold_29	Conol1_TEannot3_REPET_TEs	match_part	2	95	0.0	+	.	ID=mp838-1_scaffold_29_DXX-MITE_Conol2-B-P34.7-Map5;Parent=ms838_scaffold_29_DXX-MITE_Conol2-B-P34.7-Map5;Target=DXX-MITE_Conol2-B-P34.7-Map5 591 684;Identity=100.0
scaffold_29	Conol1_TEannot3_REPET_TEs	match	211290	211488	0.0	+	.	ID=ms349_scaffold_29_DTX-incomp_Conol2-B-R121-Map3;Target=DTX-incomp_Conol2-B-R121-Map3 1 199;Identity=98.0
scaffold_29	Conol1_TEannot3_REPET_TEs	match_part	211290	211488	0.0	+	.	ID=mp349-1_scaffold_29_DTX-incomp_Conol2-B-R121-Map3;Parent=ms349_scaffold_29_DTX-incomp_Conol2-B-R121-Map3;Target=DTX-incomp_Conol2-B-R121-Map3 1 199;Identity=98.0
##gff-version 3
##sequence-region scaffold_2 1 669451
scaffold_2	Conol1_TEannot3_REPET_TEs	match	493060	493229	0.0	-	.	ID=ms73_scaffold_2_RIX-incomp_Conol2-B-R14-Map4;Target=RIX-incomp_Conol2-B-R14-Map4 1 182;Identity=78.2
scaffold_2	Conol1_TEannot3_REPET_TEs	match_part	493060	493229	0.0	-	.	ID=mp73-1_scaffold_2_RIX-incomp_Conol2-B-R14-Map4;Parent=ms73_scaffold_2_RIX-incomp_Conol2-B-R14-Map4;Target=RIX-incomp_Conol2-B-R14-Map4 1 182;Identity=78.2
scaffold_2	Conol1_TEannot3_REPET_TEs	match	619283	619364	0.0	+	.	ID=ms74_scaffold_2_DTX-incomp_Conol2-B-R51-Map3;Target=DTX-incomp_Conol2-B-R51-Map3 932 1017;Identity=80.5
scaffold_2	Conol1_TEannot3_REPET_TEs	match_part	619283	619364	0.0	+	.	ID=mp74-1_scaffold_2_DTX-incomp_Conol2-B-R51-Map3;Parent=ms74_scaffold_2_DTX-incomp_Conol2-B-R51-Map3;Target=DTX-incomp_Conol2-B-R51-Map3 932 1017;Identity=80.5
scaffold_2	Conol1_TEannot3_REPET_TEs	match	538681	539168	0.0	+	.	ID=ms75_scaffold_2_DXX-MITE_Conol2-B-R206-Map4;Target=DXX-MITE_Conol2-B-R206-Map4 2 468;Identity=93.5
scaffold_2	Conol1_TEannot3_REPET_TEs	match_part	538681	539168	0.0	+	.	ID=mp75-1_scaffold_2_DXX-MITE_Conol2-B-R206-Map4;Parent=ms75_scaffold_2_DXX-MITE_Conol2-B-R206-Map4;Target=DXX-MITE_Conol2-B-R206-Map4 2 468;Identity=93.5
scaffold_2	Conol1_TEannot3_REPET_TEs	match	314308	316129	0.0	-	.	ID=ms76_scaffold_2_RLX-incomp_Conol2-B-R8-Map3;Target=RLX-incomp_Conol2-B-R8-Map3 1026 1450
scaffold_2	Conol1_TEannot3_REPET_TEs	match_part	314308	314517	0.0	-	.	ID=mp76-1_scaffold_2_RLX-incomp_Conol2-B-R8-Map3;Parent=ms76_scaffold_2_RLX-incomp_Conol2-B-R8-Map3;Target=RLX-incomp_Conol2-B-R8-Map3 1230 1450;Identity=77.2
scaffold_2	Conol1_TEannot3_REPET_TEs	match_part	315908	316129	0.0	-	.	ID=mp76-2_scaffold_2_RLX-incomp_Conol2-B-R8-Map3;Parent=ms76_scaffold_2_RLX-incomp_Conol2-B-R8-Map3;Target=RLX-incomp_Conol2-B-R8-Map3 1026 1261;Identity=81.6
##gff-version 3
##sequence-region scaffold_301 1 27723
scaffold_301	Conol1_TEannot3_REPET_TEs	match	517	987	0.0	-	.	ID=ms32_scaffold_301_DTX-incomp_Conol2-B-R21-Map14;Target=DTX-incomp_Conol2-B-R21-Map14 1237 1707;Identity=95.3
scaffold_301	Conol1_TEannot3_REPET_TEs	match_part	517	987	0.0	-	.	ID=mp32-1_scaffold_301_DTX-incomp_Conol2-B-R21-Map14;Parent=ms32_scaffold_301_DTX-incomp_Conol2-B-R21-Map14;Target=DTX-incomp_Conol2-B-R21-Map14 1237 1707;Identity=95.3
scaffold_301	Conol1_TEannot3_REPET_TEs	match	3	57	0.0	-	.	ID=ms33_scaffold_301_RXX-TRIM_Conol2-B-R148-Map3;Target=RXX-TRIM_Conol2-B-R148-Map3 273 330;Identity=82.5
scaffold_301	Conol1_TEannot3_REPET_TEs	match_part	3	57	0.0	-	.	ID=mp33-1_scaffold_301_RXX-TRIM_Conol2-B-R148-Map3;Parent=ms33_scaffold_301_RXX-TRIM_Conol2-B-R148-Map3;Target=RXX-TRIM_Conol2-B-R148-Map3 273 330;Identity=82.5
scaffold_301	Conol1_TEannot3_REPET_TEs	match	1870	25468	0.0	+	.	ID=ms1269_scaffold_301_RLX-incomp_Conol2-B-R70-Map20;Target=RLX-incomp_Conol2-B-R70-Map20 1 8075
scaffold_301	Conol1_TEannot3_REPET_TEs	match_part	1870	4899	0.0	+	.	ID=mp1269-1_scaffold_301_RLX-incomp_Conol2-B-R70-Map20;Parent=ms1269_scaffold_301_RLX-incomp_Conol2-B-R70-Map20;Target=RLX-incomp_Conol2-B-R70-Map20 1 3033;Identity=96.1
scaffold_301	Conol1_TEannot3_REPET_TEs	match_part	20426	25468	0.0	+	.	ID=mp1269-2_scaffold_301_RLX-incomp_Conol2-B-R70-Map20;Parent=ms1269_scaffold_301_RLX-incomp_Conol2-B-R70-Map20;Target=RLX-incomp_Conol2-B-R70-Map20 3005 8075;Identity=95.4
##gff-version 3
##sequence-region scaffold_302 1 27613
scaffold_302	Conol1_TEannot3_REPET_TEs	match	10480	10893	0.0	-	.	ID=ms1249_scaffold_302_DXX-MITE_Conol2-B-P36.5-Map6;Target=DXX-MITE_Conol2-B-P36.5-Map6 1 416;Identity=94.2
scaffold_302	Conol1_TEannot3_REPET_TEs	match_part	10480	10893	0.0	-	.	ID=mp1249-1_scaffold_302_DXX-MITE_Conol2-B-P36.5-Map6;Parent=ms1249_scaffold_302_DXX-MITE_Conol2-B-P36.5-Map6;Target=DXX-MITE_Conol2-B-P36.5-Map6 1 416;Identity=94.2
scaffold_302	Conol1_TEannot3_REPET_TEs	match	27244	27613	0.0	-	.	ID=ms1250_scaffold_302_DTX-incomp_Conol2-B-R171-Map5;Target=DTX-incomp_Conol2-B-R171-Map5 388 757;Identity=100.0
scaffold_302	Conol1_TEannot3_REPET_TEs	match_part	27244	27613	0.0	-	.	ID=mp1250-1_scaffold_302_DTX-incomp_Conol2-B-R171-Map5;Parent=ms1250_scaffold_302_DTX-incomp_Conol2-B-R171-Map5;Target=DTX-incomp_Conol2-B-R171-Map5 388 757;Identity=100.0
scaffold_302	Conol1_TEannot3_REPET_TEs	match	1	388	0.0	+	.	ID=ms1247_scaffold_302_DXX-MITE_Conol2-B-P0.27-Map7;Target=DXX-MITE_Conol2-B-P0.27-Map7 267 655;Identity=99.7
scaffold_302	Conol1_TEannot3_REPET_TEs	match_part	1	388	0.0	+	.	ID=mp1247-1_scaffold_302_DXX-MITE_Conol2-B-P0.27-Map7;Parent=ms1247_scaffold_302_DXX-MITE_Conol2-B-P0.27-Map7;Target=DXX-MITE_Conol2-B-P0.27-Map7 267 655;Identity=99.7
##gff-version 3
##sequence-region scaffold_305 1 27294
scaffold_305	Conol1_TEannot3_REPET_TEs	match	27195	27294	0.0	+	.	ID=ms1256_scaffold_305_RLX-comp_Conol2-B-R53-Map20_reversed;Target=RLX-comp_Conol2-B-R53-Map20_reversed 1 100;Identity=100.0
scaffold_305	Conol1_TEannot3_REPET_TEs	match_part	27195	27294	0.0	+	.	ID=mp1256-1_scaffold_305_RLX-comp_Conol2-B-R53-Map20_reversed;Parent=ms1256_scaffold_305_RLX-comp_Conol2-B-R53-Map20_reversed;Target=RLX-comp_Conol2-B-R53-Map20_reversed 1 100;Identity=100.0
scaffold_305	Conol1_TEannot3_REPET_TEs	match	27195	27294	0.0	+	.	ID=ms1257_scaffold_305_RLX-comp_Conol2-B-R53-Map20_reversed;Target=RLX-comp_Conol2-B-R53-Map20_reversed 5976 6075;Identity=100.0
scaffold_305	Conol1_TEannot3_REPET_TEs	match_part	27195	27294	0.0	+	.	ID=mp1257-1_scaffold_305_RLX-comp_Conol2-B-R53-Map20_reversed;Parent=ms1257_scaffold_305_RLX-comp_Conol2-B-R53-Map20_reversed;Target=RLX-comp_Conol2-B-R53-Map20_reversed 5976 6075;Identity=100.0
scaffold_305	Conol1_TEannot3_REPET_TEs	match	16336	16745	0.0	-	.	ID=ms1258_scaffold_305_RLX-incomp_Conol2-B-R70-Map20;Target=RLX-incomp_Conol2-B-R70-Map20 8946 9355;Identity=97.3
scaffold_305	Conol1_TEannot3_REPET_TEs	match_part	16336	16745	0.0	-	.	ID=mp1258-1_scaffold_305_RLX-incomp_Conol2-B-R70-Map20;Parent=ms1258_scaffold_305_RLX-incomp_Conol2-B-R70-Map20;Target=RLX-incomp_Conol2-B-R70-Map20 8946 9355;Identity=97.3
scaffold_305	Conol1_TEannot3_REPET_TEs	match	5857	6262	0.0	+	.	ID=ms1254_scaffold_305_DTX-incomp_Conol2-B-P28.12-Map9;Target=DTX-incomp_Conol2-B-P28.12-Map9 10 394;Identity=81.4
scaffold_305	Conol1_TEannot3_REPET_TEs	match_part	5857	6262	0.0	+	.	ID=mp1254-1_scaffold_305_DTX-incomp_Conol2-B-P28.12-Map9;Parent=ms1254_scaffold_305_DTX-incomp_Conol2-B-P28.12-Map9;Target=DTX-incomp_Conol2-B-P28.12-Map9 10 394;Identity=81.4
scaffold_305	Conol1_TEannot3_REPET_TEs	match	9205	14982	0.0	+	.	ID=ms1255_scaffold_305_RLX-comp_Conol2-B-R53-Map20_reversed;Target=RLX-comp_Conol2-B-R53-Map20_reversed 2 6360
scaffold_305	Conol1_TEannot3_REPET_TEs	match_part	9205	12907	0.0	+	.	ID=mp1255-1_scaffold_305_RLX-comp_Conol2-B-R53-Map20_reversed;Parent=ms1255_scaffold_305_RLX-comp_Conol2-B-R53-Map20_reversed;Target=RLX-comp_Conol2-B-R53-Map20_reversed 2 3711;Identity=83.4
scaffold_305	Conol1_TEannot3_REPET_TEs	match_part	12903	13156	0.0	+	.	ID=mp1255-2_scaffold_305_RLX-comp_Conol2-B-R53-Map20_reversed;Parent=ms1255_scaffold_305_RLX-comp_Conol2-B-R53-Map20_reversed;Target=RLX-comp_Conol2-B-R53-Map20_reversed 3764 4018;Identity=87.0
scaffold_305	Conol1_TEannot3_REPET_TEs	match_part	13160	14982	0.0	+	.	ID=mp1255-3_scaffold_305_RLX-comp_Conol2-B-R53-Map20_reversed;Parent=ms1255_scaffold_305_RLX-comp_Conol2-B-R53-Map20_reversed;Target=RLX-comp_Conol2-B-R53-Map20_reversed 4511 6360;Identity=84.3
##gff-version 3
##sequence-region scaffold_306 1 27249
scaffold_306	Conol1_TEannot3_REPET_TEs	match	20862	21463	0.0	+	.	ID=ms1259_scaffold_306_DXX-MITE_Conol2-B-P16.24-Map3;Target=DXX-MITE_Conol2-B-P16.24-Map3 3 604;Identity=98.5
scaffold_306	Conol1_TEannot3_REPET_TEs	match_part	20862	21463	0.0	+	.	ID=mp1259-1_scaffold_306_DXX-MITE_Conol2-B-P16.24-Map3;Parent=ms1259_scaffold_306_DXX-MITE_Conol2-B-P16.24-Map3;Target=DXX-MITE_Conol2-B-P16.24-Map3 3 604;Identity=98.5
##gff-version 3
##sequence-region scaffold_308 1 26531
scaffold_308	Conol1_TEannot3_REPET_TEs	match	10802	11490	0.0	-	.	ID=ms1361_scaffold_308_DTX-incomp_Conol2-B-G23-Map3_reversed;Target=DTX-incomp_Conol2-B-G23-Map3_reversed 328 1002;Identity=69.9
scaffold_308	Conol1_TEannot3_REPET_TEs	match_part	10802	11490	0.0	-	.	ID=mp1361-1_scaffold_308_DTX-incomp_Conol2-B-G23-Map3_reversed;Parent=ms1361_scaffold_308_DTX-incomp_Conol2-B-G23-Map3_reversed;Target=DTX-incomp_Conol2-B-G23-Map3_reversed 328 1002;Identity=69.9
scaffold_308	Conol1_TEannot3_REPET_TEs	match	24789	25475	0.0	-	.	ID=ms1362_scaffold_308_DTX-incomp_Conol2-B-G23-Map3_reversed;Target=DTX-incomp_Conol2-B-G23-Map3_reversed 328 1001;Identity=71.2
scaffold_308	Conol1_TEannot3_REPET_TEs	match_part	24789	25475	0.0	-	.	ID=mp1362-1_scaffold_308_DTX-incomp_Conol2-B-G23-Map3_reversed;Parent=ms1362_scaffold_308_DTX-incomp_Conol2-B-G23-Map3_reversed;Target=DTX-incomp_Conol2-B-G23-Map3_reversed 328 1001;Identity=71.2
scaffold_308	Conol1_TEannot3_REPET_TEs	match	9363	10801	0.0	+	.	ID=ms1363_scaffold_308_DTX-incomp_Conol2-B-R248-Map3;Target=DTX-incomp_Conol2-B-R248-Map3 1 1426;Identity=92.0
scaffold_308	Conol1_TEannot3_REPET_TEs	match_part	9363	10801	0.0	+	.	ID=mp1363-1_scaffold_308_DTX-incomp_Conol2-B-R248-Map3;Parent=ms1363_scaffold_308_DTX-incomp_Conol2-B-R248-Map3;Target=DTX-incomp_Conol2-B-R248-Map3 1 1426;Identity=92.0
scaffold_308	Conol1_TEannot3_REPET_TEs	match	23349	24788	0.0	+	.	ID=ms1364_scaffold_308_DTX-incomp_Conol2-B-R248-Map3;Target=DTX-incomp_Conol2-B-R248-Map3 2 1428;Identity=88.2
scaffold_308	Conol1_TEannot3_REPET_TEs	match_part	23349	24788	0.0	+	.	ID=mp1364-1_scaffold_308_DTX-incomp_Conol2-B-R248-Map3;Parent=ms1364_scaffold_308_DTX-incomp_Conol2-B-R248-Map3;Target=DTX-incomp_Conol2-B-R248-Map3 2 1428;Identity=88.2
scaffold_308	Conol1_TEannot3_REPET_TEs	match	24789	25475	0.0	-	.	ID=ms1365_scaffold_308_DTX-incomp_Conol2-B-R354-Map5_reversed;Target=DTX-incomp_Conol2-B-R354-Map5_reversed 526 1200;Identity=71.3
scaffold_308	Conol1_TEannot3_REPET_TEs	match_part	24789	25475	0.0	-	.	ID=mp1365-1_scaffold_308_DTX-incomp_Conol2-B-R354-Map5_reversed;Parent=ms1365_scaffold_308_DTX-incomp_Conol2-B-R354-Map5_reversed;Target=DTX-incomp_Conol2-B-R354-Map5_reversed 526 1200;Identity=71.3
##gff-version 3
##sequence-region scaffold_30 1 208074
scaffold_30	Conol1_TEannot3_REPET_TEs	match	46241	46382	0.0	-	.	ID=ms384_scaffold_30_RLX-incomp_Conol2-B-R70-Map20;Target=RLX-incomp_Conol2-B-R70-Map20 4202 4345;Identity=84.4
scaffold_30	Conol1_TEannot3_REPET_TEs	match_part	46241	46382	0.0	-	.	ID=mp384-1_scaffold_30_RLX-incomp_Conol2-B-R70-Map20;Parent=ms384_scaffold_30_RLX-incomp_Conol2-B-R70-Map20;Target=RLX-incomp_Conol2-B-R70-Map20 4202 4345;Identity=84.4
scaffold_30	Conol1_TEannot3_REPET_TEs	match	48220	48460	0.0	-	.	ID=ms386_scaffold_30_RLX-incomp_Conol2-B-R70-Map20;Target=RLX-incomp_Conol2-B-R70-Map20 1974 2201;Identity=76.6
scaffold_30	Conol1_TEannot3_REPET_TEs	match_part	48220	48460	0.0	-	.	ID=mp386-1_scaffold_30_RLX-incomp_Conol2-B-R70-Map20;Parent=ms386_scaffold_30_RLX-incomp_Conol2-B-R70-Map20;Target=RLX-incomp_Conol2-B-R70-Map20 1974 2201;Identity=76.6
scaffold_30	Conol1_TEannot3_REPET_TEs	match	205829	207219	0.0	+	.	ID=ms1164_scaffold_30_DTX-incomp_Conol2-B-P28.12-Map9;Target=DTX-incomp_Conol2-B-P28.12-Map9 10 901
scaffold_30	Conol1_TEannot3_REPET_TEs	match_part	205829	206713	0.0	+	.	ID=mp1164-1_scaffold_30_DTX-incomp_Conol2-B-P28.12-Map9;Parent=ms1164_scaffold_30_DTX-incomp_Conol2-B-P28.12-Map9;Target=DTX-incomp_Conol2-B-P28.12-Map9 10 781;Identity=79.8
scaffold_30	Conol1_TEannot3_REPET_TEs	match_part	207067	207219	0.0	+	.	ID=mp1164-2_scaffold_30_DTX-incomp_Conol2-B-P28.12-Map9;Parent=ms1164_scaffold_30_DTX-incomp_Conol2-B-P28.12-Map9;Target=DTX-incomp_Conol2-B-P28.12-Map9 756 901;Identity=74.6
scaffold_30	Conol1_TEannot3_REPET_TEs	match	207974	208074	0.0	+	.	ID=ms1165_scaffold_30_DTX-incomp_Conol2-B-P28.12-Map9;Target=DTX-incomp_Conol2-B-P28.12-Map9 10 110;Identity=94.2
scaffold_30	Conol1_TEannot3_REPET_TEs	match_part	207974	208074	0.0	+	.	ID=mp1165-1_scaffold_30_DTX-incomp_Conol2-B-P28.12-Map9;Parent=ms1165_scaffold_30_DTX-incomp_Conol2-B-P28.12-Map9;Target=DTX-incomp_Conol2-B-P28.12-Map9 10 110;Identity=94.2
scaffold_30	Conol1_TEannot3_REPET_TEs	match	206714	207066	0.0	+	.	ID=ms1167_scaffold_30_RLX-comp_Conol2-B-R53-Map20_reversed;Target=RLX-comp_Conol2-B-R53-Map20_reversed 2 356;Identity=89.8
scaffold_30	Conol1_TEannot3_REPET_TEs	match_part	206714	207066	0.0	+	.	ID=mp1167-1_scaffold_30_RLX-comp_Conol2-B-R53-Map20_reversed;Parent=ms1167_scaffold_30_RLX-comp_Conol2-B-R53-Map20_reversed;Target=RLX-comp_Conol2-B-R53-Map20_reversed 2 356;Identity=89.8
scaffold_30	Conol1_TEannot3_REPET_TEs	match	207385	207973	0.0	-	.	ID=ms1168_scaffold_30_RLX-comp_Conol2-B-R53-Map20_reversed;Target=RLX-comp_Conol2-B-R53-Map20_reversed 345 937;Identity=87.2
scaffold_30	Conol1_TEannot3_REPET_TEs	match_part	207385	207973	0.0	-	.	ID=mp1168-1_scaffold_30_RLX-comp_Conol2-B-R53-Map20_reversed;Parent=ms1168_scaffold_30_RLX-comp_Conol2-B-R53-Map20_reversed;Target=RLX-comp_Conol2-B-R53-Map20_reversed 345 937;Identity=87.2
scaffold_30	Conol1_TEannot3_REPET_TEs	match	206714	207066	0.0	+	.	ID=ms1169_scaffold_30_RLX-incomp_Conol2-B-R132-Map11_reversed;Target=RLX-incomp_Conol2-B-R132-Map11_reversed 1 355;Identity=89.8
scaffold_30	Conol1_TEannot3_REPET_TEs	match_part	206714	207066	0.0	+	.	ID=mp1169-1_scaffold_30_RLX-incomp_Conol2-B-R132-Map11_reversed;Parent=ms1169_scaffold_30_RLX-incomp_Conol2-B-R132-Map11_reversed;Target=RLX-incomp_Conol2-B-R132-Map11_reversed 1 355;Identity=89.8
scaffold_30	Conol1_TEannot3_REPET_TEs	match	125835	126242	0.0	+	.	ID=ms375_scaffold_30_DTX-incomp_Conol2-B-R248-Map3;Target=DTX-incomp_Conol2-B-R248-Map3 469 874;Identity=71.8
scaffold_30	Conol1_TEannot3_REPET_TEs	match_part	125835	126242	0.0	+	.	ID=mp375-1_scaffold_30_DTX-incomp_Conol2-B-R248-Map3;Parent=ms375_scaffold_30_DTX-incomp_Conol2-B-R248-Map3;Target=DTX-incomp_Conol2-B-R248-Map3 469 874;Identity=71.8
scaffold_30	Conol1_TEannot3_REPET_TEs	match	126243	127634	0.0	-	.	ID=ms376_scaffold_30_DTX-incomp_Conol2-B-R354-Map5_reversed;Target=DTX-incomp_Conol2-B-R354-Map5_reversed 401 1750;Identity=75.0
scaffold_30	Conol1_TEannot3_REPET_TEs	match_part	126243	127634	0.0	-	.	ID=mp376-1_scaffold_30_DTX-incomp_Conol2-B-R354-Map5_reversed;Parent=ms376_scaffold_30_DTX-incomp_Conol2-B-R354-Map5_reversed;Target=DTX-incomp_Conol2-B-R354-Map5_reversed 401 1750;Identity=75.0
scaffold_30	Conol1_TEannot3_REPET_TEs	match	1	94	0.0	-	.	ID=ms377_scaffold_30_DXX-MITE_Conol2-B-G109-Map3;Target=DXX-MITE_Conol2-B-G109-Map3 1 94;Identity=97.9
scaffold_30	Conol1_TEannot3_REPET_TEs	match_part	1	94	0.0	-	.	ID=mp377-1_scaffold_30_DXX-MITE_Conol2-B-G109-Map3;Parent=ms377_scaffold_30_DXX-MITE_Conol2-B-G109-Map3;Target=DXX-MITE_Conol2-B-G109-Map3 1 94;Identity=97.9
scaffold_30	Conol1_TEannot3_REPET_TEs	match	64090	64802	0.0	-	.	ID=ms378_scaffold_30_RIX-incomp_Conol2-B-R14-Map4;Target=RIX-incomp_Conol2-B-R14-Map4 4 610
scaffold_30	Conol1_TEannot3_REPET_TEs	match_part	64090	64310	0.0	-	.	ID=mp378-1_scaffold_30_RIX-incomp_Conol2-B-R14-Map4;Parent=ms378_scaffold_30_RIX-incomp_Conol2-B-R14-Map4;Target=RIX-incomp_Conol2-B-R14-Map4 390 610;Identity=69.1
scaffold_30	Conol1_TEannot3_REPET_TEs	match_part	64721	64802	0.0	-	.	ID=mp378-2_scaffold_30_RIX-incomp_Conol2-B-R14-Map4;Parent=ms378_scaffold_30_RIX-incomp_Conol2-B-R14-Map4;Target=RIX-incomp_Conol2-B-R14-Map4 4 90;Identity=76.7
scaffold_30	Conol1_TEannot3_REPET_TEs	match	24295	24435	0.0	-	.	ID=ms379_scaffold_30_RLX-incomp_Conol2-B-R70-Map20;Target=RLX-incomp_Conol2-B-R70-Map20 4207 4356;Identity=75.8
scaffold_30	Conol1_TEannot3_REPET_TEs	match_part	24295	24435	0.0	-	.	ID=mp379-1_scaffold_30_RLX-incomp_Conol2-B-R70-Map20;Parent=ms379_scaffold_30_RLX-incomp_Conol2-B-R70-Map20;Target=RLX-incomp_Conol2-B-R70-Map20 4207 4356;Identity=75.8
scaffold_30	Conol1_TEannot3_REPET_TEs	match	27002	27120	0.0	-	.	ID=ms380_scaffold_30_RLX-incomp_Conol2-B-R70-Map20;Target=RLX-incomp_Conol2-B-R70-Map20 8779 8904;Identity=77.3
scaffold_30	Conol1_TEannot3_REPET_TEs	match_part	27002	27120	0.0	-	.	ID=mp380-1_scaffold_30_RLX-incomp_Conol2-B-R70-Map20;Parent=ms380_scaffold_30_RLX-incomp_Conol2-B-R70-Map20;Target=RLX-incomp_Conol2-B-R70-Map20 8779 8904;Identity=77.3
scaffold_30	Conol1_TEannot3_REPET_TEs	match	29281	29514	0.0	-	.	ID=ms382_scaffold_30_RLX-incomp_Conol2-B-R70-Map20;Target=RLX-incomp_Conol2-B-R70-Map20 544 779;Identity=78.8
scaffold_30	Conol1_TEannot3_REPET_TEs	match_part	29281	29514	0.0	-	.	ID=mp382-1_scaffold_30_RLX-incomp_Conol2-B-R70-Map20;Parent=ms382_scaffold_30_RLX-incomp_Conol2-B-R70-Map20;Target=RLX-incomp_Conol2-B-R70-Map20 544 779;Identity=78.8
scaffold_30	Conol1_TEannot3_REPET_TEs	match	43399	43460	0.0	-	.	ID=ms383_scaffold_30_RLX-incomp_Conol2-B-R70-Map20;Target=RLX-incomp_Conol2-B-R70-Map20 6526 6581;Identity=87.0
scaffold_30	Conol1_TEannot3_REPET_TEs	match_part	43399	43460	0.0	-	.	ID=mp383-1_scaffold_30_RLX-incomp_Conol2-B-R70-Map20;Parent=ms383_scaffold_30_RLX-incomp_Conol2-B-R70-Map20;Target=RLX-incomp_Conol2-B-R70-Map20 6526 6581;Identity=87.0
##gff-version 3
##sequence-region scaffold_311 1 26239
scaffold_311	Conol1_TEannot3_REPET_TEs	match	1	372	0.0	-	.	ID=ms1265_scaffold_311_noCat_Conol2-B-G18-Map15;Target=noCat_Conol2-B-G18-Map15 4 378;Identity=96.5
scaffold_311	Conol1_TEannot3_REPET_TEs	match_part	1	372	0.0	-	.	ID=mp1265-1_scaffold_311_noCat_Conol2-B-G18-Map15;Parent=ms1265_scaffold_311_noCat_Conol2-B-G18-Map15;Target=noCat_Conol2-B-G18-Map15 4 378;Identity=96.5
##gff-version 3
##sequence-region scaffold_312 1 25979
scaffold_312	Conol1_TEannot3_REPET_TEs	match	20956	22136	0.0	+	.	ID=ms1267_scaffold_312_RLX-incomp_Conol2-B-R70-Map20;Target=RLX-incomp_Conol2-B-R70-Map20 7053 8233
scaffold_312	Conol1_TEannot3_REPET_TEs	match_part	20956	21214	0.0	+	.	ID=mp1267-1_scaffold_312_RLX-incomp_Conol2-B-R70-Map20;Parent=ms1267_scaffold_312_RLX-incomp_Conol2-B-R70-Map20;Target=RLX-incomp_Conol2-B-R70-Map20 7053 7319;Identity=73.8
scaffold_312	Conol1_TEannot3_REPET_TEs	match_part	21942	22136	0.0	+	.	ID=mp1267-2_scaffold_312_RLX-incomp_Conol2-B-R70-Map20;Parent=ms1267_scaffold_312_RLX-incomp_Conol2-B-R70-Map20;Target=RLX-incomp_Conol2-B-R70-Map20 8039 8233;Identity=78.2
##gff-version 3
##sequence-region scaffold_313 1 25890
scaffold_313	Conol1_TEannot3_REPET_TEs	match	25527	25890	0.0	-	.	ID=ms1268_scaffold_313_DXX-MITE_Conol2-B-P27.13-Map6;Target=DXX-MITE_Conol2-B-P27.13-Map6 156 520;Identity=97.3
scaffold_313	Conol1_TEannot3_REPET_TEs	match_part	25527	25890	0.0	-	.	ID=mp1268-1_scaffold_313_DXX-MITE_Conol2-B-P27.13-Map6;Parent=ms1268_scaffold_313_DXX-MITE_Conol2-B-P27.13-Map6;Target=DXX-MITE_Conol2-B-P27.13-Map6 156 520;Identity=97.3
##gff-version 3
##sequence-region scaffold_315 1 25703
scaffold_315	Conol1_TEannot3_REPET_TEs	match	1	331	0.0	-	.	ID=ms1270_scaffold_315_noCat_Conol2-B-G18-Map15;Target=noCat_Conol2-B-G18-Map15 4 337;Identity=99.1
scaffold_315	Conol1_TEannot3_REPET_TEs	match_part	1	331	0.0	-	.	ID=mp1270-1_scaffold_315_noCat_Conol2-B-G18-Map15;Parent=ms1270_scaffold_315_noCat_Conol2-B-G18-Map15;Target=noCat_Conol2-B-G18-Map15 4 337;Identity=99.1
scaffold_315	Conol1_TEannot3_REPET_TEs	match	5807	6036	0.0	+	.	ID=ms1271_scaffold_315_DTX-incomp_Conol2-B-R171-Map5;Target=DTX-incomp_Conol2-B-R171-Map5 507 754;Identity=70.0
scaffold_315	Conol1_TEannot3_REPET_TEs	match_part	5807	6036	0.0	+	.	ID=mp1271-1_scaffold_315_DTX-incomp_Conol2-B-R171-Map5;Parent=ms1271_scaffold_315_DTX-incomp_Conol2-B-R171-Map5;Target=DTX-incomp_Conol2-B-R171-Map5 507 754;Identity=70.0
##gff-version 3
##sequence-region scaffold_317 1 25351
scaffold_317	Conol1_TEannot3_REPET_TEs	match	15863	16035	0.0	+	.	ID=ms1272_scaffold_317_DTX-incomp_Conol2-B-P28.12-Map9;Target=DTX-incomp_Conol2-B-P28.12-Map9 726 902;Identity=74.4
scaffold_317	Conol1_TEannot3_REPET_TEs	match_part	15863	16035	0.0	+	.	ID=mp1272-1_scaffold_317_DTX-incomp_Conol2-B-P28.12-Map9;Parent=ms1272_scaffold_317_DTX-incomp_Conol2-B-P28.12-Map9;Target=DTX-incomp_Conol2-B-P28.12-Map9 726 902;Identity=74.4
scaffold_317	Conol1_TEannot3_REPET_TEs	match	19409	19663	0.0	-	.	ID=ms1273_scaffold_317_DXX-MITE_Conol2-B-R206-Map4;Target=DXX-MITE_Conol2-B-R206-Map4 2 247;Identity=74.2
scaffold_317	Conol1_TEannot3_REPET_TEs	match_part	19409	19663	0.0	-	.	ID=mp1273-1_scaffold_317_DXX-MITE_Conol2-B-R206-Map4;Parent=ms1273_scaffold_317_DXX-MITE_Conol2-B-R206-Map4;Target=DXX-MITE_Conol2-B-R206-Map4 2 247;Identity=74.2
scaffold_317	Conol1_TEannot3_REPET_TEs	match	2069	2288	0.0	-	.	ID=ms1274_scaffold_317_RLX-incomp_Conol2-B-R8-Map3;Target=RLX-incomp_Conol2-B-R8-Map3 1007 1220;Identity=64.2
scaffold_317	Conol1_TEannot3_REPET_TEs	match_part	2069	2288	0.0	-	.	ID=mp1274-1_scaffold_317_RLX-incomp_Conol2-B-R8-Map3;Parent=ms1274_scaffold_317_RLX-incomp_Conol2-B-R8-Map3;Target=RLX-incomp_Conol2-B-R8-Map3 1007 1220;Identity=64.2
##gff-version 3
##sequence-region scaffold_318 1 25102
scaffold_318	Conol1_TEannot3_REPET_TEs	match	17793	18734	0.0	-	.	ID=ms77_scaffold_318_DTX-incomp_Conol2-B-P28.12-Map9;Target=DTX-incomp_Conol2-B-P28.12-Map9 8 902;Identity=91.3
scaffold_318	Conol1_TEannot3_REPET_TEs	match_part	17793	18734	0.0	-	.	ID=mp77-1_scaffold_318_DTX-incomp_Conol2-B-P28.12-Map9;Parent=ms77_scaffold_318_DTX-incomp_Conol2-B-P28.12-Map9;Target=DTX-incomp_Conol2-B-P28.12-Map9 8 902;Identity=91.3
scaffold_318	Conol1_TEannot3_REPET_TEs	match	14241	15922	0.0	-	.	ID=ms78_scaffold_318_DTX-incomp_Conol2-B-R21-Map14;Target=DTX-incomp_Conol2-B-R21-Map14 1 1707
scaffold_318	Conol1_TEannot3_REPET_TEs	match_part	14241	14828	0.0	-	.	ID=mp78-1_scaffold_318_DTX-incomp_Conol2-B-R21-Map14;Parent=ms78_scaffold_318_DTX-incomp_Conol2-B-R21-Map14;Target=DTX-incomp_Conol2-B-R21-Map14 1120 1707;Identity=96.8
scaffold_318	Conol1_TEannot3_REPET_TEs	match_part	14914	15922	0.0	-	.	ID=mp78-2_scaffold_318_DTX-incomp_Conol2-B-R21-Map14;Parent=ms78_scaffold_318_DTX-incomp_Conol2-B-R21-Map14;Target=DTX-incomp_Conol2-B-R21-Map14 1 1017;Identity=96.0
scaffold_318	Conol1_TEannot3_REPET_TEs	match	16143	17101	0.0	-	.	ID=ms79_scaffold_318_DXX-MITE_Conol2-B-R229-Map5;Target=DXX-MITE_Conol2-B-R229-Map5 1 520
scaffold_318	Conol1_TEannot3_REPET_TEs	match_part	16143	16269	0.0	-	.	ID=mp79-1_scaffold_318_DXX-MITE_Conol2-B-R229-Map5;Parent=ms79_scaffold_318_DXX-MITE_Conol2-B-R229-Map5;Target=DXX-MITE_Conol2-B-R229-Map5 393 520;Identity=75.9
scaffold_318	Conol1_TEannot3_REPET_TEs	match_part	17001	17101	0.0	-	.	ID=mp79-2_scaffold_318_DXX-MITE_Conol2-B-R229-Map5;Parent=ms79_scaffold_318_DXX-MITE_Conol2-B-R229-Map5;Target=DXX-MITE_Conol2-B-R229-Map5 1 102;Identity=76.0
scaffold_318	Conol1_TEannot3_REPET_TEs	match	16975	17000	0.0	+	.	ID=ms80_scaffold_318_DXX-MITE_Conol2-B-R229-Map5;Target=DXX-MITE_Conol2-B-R229-Map5 393 418;Identity=76.7
scaffold_318	Conol1_TEannot3_REPET_TEs	match_part	16975	17000	0.0	+	.	ID=mp80-1_scaffold_318_DXX-MITE_Conol2-B-R229-Map5;Parent=ms80_scaffold_318_DXX-MITE_Conol2-B-R229-Map5;Target=DXX-MITE_Conol2-B-R229-Map5 393 418;Identity=76.7
scaffold_318	Conol1_TEannot3_REPET_TEs	match	7207	8094	0.0	+	.	ID=ms505_scaffold_318_DTX-incomp_Conol2-B-P28.12-Map9;Target=DTX-incomp_Conol2-B-P28.12-Map9 10 901;Identity=93.5
scaffold_318	Conol1_TEannot3_REPET_TEs	match_part	7207	8094	0.0	+	.	ID=mp505-1_scaffold_318_DTX-incomp_Conol2-B-P28.12-Map9;Parent=ms505_scaffold_318_DTX-incomp_Conol2-B-P28.12-Map9;Target=DTX-incomp_Conol2-B-P28.12-Map9 10 901;Identity=93.5
scaffold_318	Conol1_TEannot3_REPET_TEs	match	3146	3257	0.0	+	.	ID=ms506_scaffold_318_DTX-incomp_Conol2-B-R21-Map14;Target=DTX-incomp_Conol2-B-R21-Map14 1579 1693;Identity=88.1
scaffold_318	Conol1_TEannot3_REPET_TEs	match_part	3146	3257	0.0	+	.	ID=mp506-1_scaffold_318_DTX-incomp_Conol2-B-R21-Map14;Parent=ms506_scaffold_318_DTX-incomp_Conol2-B-R21-Map14;Target=DTX-incomp_Conol2-B-R21-Map14 1579 1693;Identity=88.1
##gff-version 3
##sequence-region scaffold_31 1 204465
scaffold_31	Conol1_TEannot3_REPET_TEs	match	48655	48787	0.0	-	.	ID=ms24_scaffold_31_DXX-MITE_Conol2-B-P36.5-Map6;Target=DXX-MITE_Conol2-B-P36.5-Map6 113 256;Identity=68.6
scaffold_31	Conol1_TEannot3_REPET_TEs	match_part	48655	48787	0.0	-	.	ID=mp24-1_scaffold_31_DXX-MITE_Conol2-B-P36.5-Map6;Parent=ms24_scaffold_31_DXX-MITE_Conol2-B-P36.5-Map6;Target=DXX-MITE_Conol2-B-P36.5-Map6 113 256;Identity=68.6
scaffold_31	Conol1_TEannot3_REPET_TEs	match	48048	48159	0.0	-	.	ID=ms25_scaffold_31_DXX-MITE_Conol2-B-P39.2-Map7;Target=DXX-MITE_Conol2-B-P39.2-Map7 299 409;Identity=79.6
scaffold_31	Conol1_TEannot3_REPET_TEs	match_part	48048	48159	0.0	-	.	ID=mp25-1_scaffold_31_DXX-MITE_Conol2-B-P39.2-Map7;Parent=ms25_scaffold_31_DXX-MITE_Conol2-B-P39.2-Map7;Target=DXX-MITE_Conol2-B-P39.2-Map7 299 409;Identity=79.6
scaffold_31	Conol1_TEannot3_REPET_TEs	match	48788	48889	0.0	-	.	ID=ms26_scaffold_31_DXX-MITE_Conol2-B-P39.2-Map7;Target=DXX-MITE_Conol2-B-P39.2-Map7 3 114;Identity=84.4
scaffold_31	Conol1_TEannot3_REPET_TEs	match_part	48788	48889	0.0	-	.	ID=mp26-1_scaffold_31_DXX-MITE_Conol2-B-P39.2-Map7;Parent=ms26_scaffold_31_DXX-MITE_Conol2-B-P39.2-Map7;Target=DXX-MITE_Conol2-B-P39.2-Map7 3 114;Identity=84.4
scaffold_31	Conol1_TEannot3_REPET_TEs	match	177699	177737	0.0	-	.	ID=ms23_scaffold_31_RLX-incomp_Conol2-B-R175-Map3_reversed;Target=RLX-incomp_Conol2-B-R175-Map3_reversed 1 39;Identity=100.0
scaffold_31	Conol1_TEannot3_REPET_TEs	match_part	177699	177737	0.0	-	.	ID=mp23-1_scaffold_31_RLX-incomp_Conol2-B-R175-Map3_reversed;Parent=ms23_scaffold_31_RLX-incomp_Conol2-B-R175-Map3_reversed;Target=RLX-incomp_Conol2-B-R175-Map3_reversed 1 39;Identity=100.0
##gff-version 3
##sequence-region scaffold_322 1 24847
scaffold_322	Conol1_TEannot3_REPET_TEs	match	622	660	0.0	+	.	ID=ms1297_scaffold_322_DTX-incomp_Conol2-B-R21-Map14;Target=DTX-incomp_Conol2-B-R21-Map14 1669 1707;Identity=92.3
scaffold_322	Conol1_TEannot3_REPET_TEs	match_part	622	660	0.0	+	.	ID=mp1297-1_scaffold_322_DTX-incomp_Conol2-B-R21-Map14;Parent=ms1297_scaffold_322_DTX-incomp_Conol2-B-R21-Map14;Target=DTX-incomp_Conol2-B-R21-Map14 1669 1707;Identity=92.3
##gff-version 3
##sequence-region scaffold_323 1 24844
scaffold_323	Conol1_TEannot3_REPET_TEs	match	2140	2192	0.0	+	.	ID=ms1275_scaffold_323_DXX-MITE_Conol2-B-P27.13-Map6;Target=DXX-MITE_Conol2-B-P27.13-Map6 3 56;Identity=84.3
scaffold_323	Conol1_TEannot3_REPET_TEs	match_part	2140	2192	0.0	+	.	ID=mp1275-1_scaffold_323_DXX-MITE_Conol2-B-P27.13-Map6;Parent=ms1275_scaffold_323_DXX-MITE_Conol2-B-P27.13-Map6;Target=DXX-MITE_Conol2-B-P27.13-Map6 3 56;Identity=84.3
scaffold_323	Conol1_TEannot3_REPET_TEs	match	2656	2824	0.0	-	.	ID=ms1276_scaffold_323_DXX-MITE_Conol2-B-P36.5-Map6;Target=DXX-MITE_Conol2-B-P36.5-Map6 3 159;Identity=82.5
scaffold_323	Conol1_TEannot3_REPET_TEs	match_part	2656	2824	0.0	-	.	ID=mp1276-1_scaffold_323_DXX-MITE_Conol2-B-P36.5-Map6;Parent=ms1276_scaffold_323_DXX-MITE_Conol2-B-P36.5-Map6;Target=DXX-MITE_Conol2-B-P36.5-Map6 3 159;Identity=82.5
##gff-version 3
##sequence-region scaffold_327 1 23801
scaffold_327	Conol1_TEannot3_REPET_TEs	match	23466	23801	0.0	-	.	ID=ms1282_scaffold_327_DXX-MITE_Conol2-B-P25.15-Map3;Target=DXX-MITE_Conol2-B-P25.15-Map3 321 656;Identity=97.0
scaffold_327	Conol1_TEannot3_REPET_TEs	match_part	23466	23801	0.0	-	.	ID=mp1282-1_scaffold_327_DXX-MITE_Conol2-B-P25.15-Map3;Parent=ms1282_scaffold_327_DXX-MITE_Conol2-B-P25.15-Map3;Target=DXX-MITE_Conol2-B-P25.15-Map3 321 656;Identity=97.0
scaffold_327	Conol1_TEannot3_REPET_TEs	match	7815	8469	0.0	+	.	ID=ms1283_scaffold_327_DXX-MITE_Conol2-B-G109-Map3;Target=DXX-MITE_Conol2-B-G109-Map3 1 617
scaffold_327	Conol1_TEannot3_REPET_TEs	match_part	7815	7936	0.0	+	.	ID=mp1283-1_scaffold_327_DXX-MITE_Conol2-B-G109-Map3;Parent=ms1283_scaffold_327_DXX-MITE_Conol2-B-G109-Map3;Target=DXX-MITE_Conol2-B-G109-Map3 1 121;Identity=76.3
scaffold_327	Conol1_TEannot3_REPET_TEs	match_part	8293	8401	0.0	+	.	ID=mp1283-2_scaffold_327_DXX-MITE_Conol2-B-G109-Map3;Parent=ms1283_scaffold_327_DXX-MITE_Conol2-B-G109-Map3;Target=DXX-MITE_Conol2-B-G109-Map3 387 493;Identity=81.0
scaffold_327	Conol1_TEannot3_REPET_TEs	match_part	8403	8469	0.0	+	.	ID=mp1283-3_scaffold_327_DXX-MITE_Conol2-B-G109-Map3;Parent=ms1283_scaffold_327_DXX-MITE_Conol2-B-G109-Map3;Target=DXX-MITE_Conol2-B-G109-Map3 551 617;Identity=75.8
##gff-version 3
##sequence-region scaffold_328 1 23687
scaffold_328	Conol1_TEannot3_REPET_TEs	match	6035	6110	0.0	-	.	ID=ms1474_scaffold_328_DTX-incomp_Conol2-B-R121-Map3;Target=DTX-incomp_Conol2-B-R121-Map3 1815 1893;Identity=75.7
scaffold_328	Conol1_TEannot3_REPET_TEs	match_part	6035	6110	0.0	-	.	ID=mp1474-1_scaffold_328_DTX-incomp_Conol2-B-R121-Map3;Parent=ms1474_scaffold_328_DTX-incomp_Conol2-B-R121-Map3;Target=DTX-incomp_Conol2-B-R121-Map3 1815 1893;Identity=75.7
##gff-version 3
##sequence-region scaffold_329 1 23492
scaffold_329	Conol1_TEannot3_REPET_TEs	match	17191	17316	0.0	+	.	ID=ms1284_scaffold_329_DXX-MITE_Conol2-B-R189-Map7;Target=DXX-MITE_Conol2-B-R189-Map7 1 126;Identity=83.3
scaffold_329	Conol1_TEannot3_REPET_TEs	match_part	17191	17316	0.0	+	.	ID=mp1284-1_scaffold_329_DXX-MITE_Conol2-B-R189-Map7;Parent=ms1284_scaffold_329_DXX-MITE_Conol2-B-R189-Map7;Target=DXX-MITE_Conol2-B-R189-Map7 1 126;Identity=83.3
scaffold_329	Conol1_TEannot3_REPET_TEs	match	22535	22880	0.0	+	.	ID=ms1285_scaffold_329_DXX-MITE_Conol2-B-R189-Map7;Target=DXX-MITE_Conol2-B-R189-Map7 178 523;Identity=78.2
scaffold_329	Conol1_TEannot3_REPET_TEs	match_part	22535	22880	0.0	+	.	ID=mp1285-1_scaffold_329_DXX-MITE_Conol2-B-R189-Map7;Parent=ms1285_scaffold_329_DXX-MITE_Conol2-B-R189-Map7;Target=DXX-MITE_Conol2-B-R189-Map7 178 523;Identity=78.2
##gff-version 3
##sequence-region scaffold_32 1 202758
scaffold_32	Conol1_TEannot3_REPET_TEs	match	52441	52845	0.0	-	.	ID=ms640_scaffold_32_RLX-incomp_Conol2-B-R70-Map20;Target=RLX-incomp_Conol2-B-R70-Map20 8949 9355;Identity=88.2
scaffold_32	Conol1_TEannot3_REPET_TEs	match_part	52441	52845	0.0	-	.	ID=mp640-1_scaffold_32_RLX-incomp_Conol2-B-R70-Map20;Parent=ms640_scaffold_32_RLX-incomp_Conol2-B-R70-Map20;Target=RLX-incomp_Conol2-B-R70-Map20 8949 9355;Identity=88.2
scaffold_32	Conol1_TEannot3_REPET_TEs	match	17485	17866	0.0	+	.	ID=ms641_scaffold_32_RLX-incomp_Conol2-B-R132-Map11_reversed;Target=RLX-incomp_Conol2-B-R132-Map11_reversed 1 383;Identity=97.1
scaffold_32	Conol1_TEannot3_REPET_TEs	match_part	17485	17866	0.0	+	.	ID=mp641-1_scaffold_32_RLX-incomp_Conol2-B-R132-Map11_reversed;Parent=ms641_scaffold_32_RLX-incomp_Conol2-B-R132-Map11_reversed;Target=RLX-incomp_Conol2-B-R132-Map11_reversed 1 383;Identity=97.1
scaffold_32	Conol1_TEannot3_REPET_TEs	match	176494	177146	0.0	+	.	ID=ms546_scaffold_32_DXX-MITE_Conol2-B-P25.15-Map3;Target=DXX-MITE_Conol2-B-P25.15-Map3 2 655;Identity=91.3
scaffold_32	Conol1_TEannot3_REPET_TEs	match_part	176494	177146	0.0	+	.	ID=mp546-1_scaffold_32_DXX-MITE_Conol2-B-P25.15-Map3;Parent=ms546_scaffold_32_DXX-MITE_Conol2-B-P25.15-Map3;Target=DXX-MITE_Conol2-B-P25.15-Map3 2 655;Identity=91.3
scaffold_32	Conol1_TEannot3_REPET_TEs	match	55242	55345	0.0	+	.	ID=ms643_scaffold_32_DXX-MITE_Conol2-B-P25.15-Map3;Target=DXX-MITE_Conol2-B-P25.15-Map3 550 656;Identity=69.2
scaffold_32	Conol1_TEannot3_REPET_TEs	match_part	55242	55345	0.0	+	.	ID=mp643-1_scaffold_32_DXX-MITE_Conol2-B-P25.15-Map3;Parent=ms643_scaffold_32_DXX-MITE_Conol2-B-P25.15-Map3;Target=DXX-MITE_Conol2-B-P25.15-Map3 550 656;Identity=69.2
scaffold_32	Conol1_TEannot3_REPET_TEs	match	52084	52124	0.0	-	.	ID=ms1575_scaffold_32_RLX-incomp_Conol2-B-R296-Map3_reversed;Target=RLX-incomp_Conol2-B-R296-Map3_reversed 810 852;Identity=76.2
scaffold_32	Conol1_TEannot3_REPET_TEs	match_part	52084	52124	0.0	-	.	ID=mp1575-1_scaffold_32_RLX-incomp_Conol2-B-R296-Map3_reversed;Parent=ms1575_scaffold_32_RLX-incomp_Conol2-B-R296-Map3_reversed;Target=RLX-incomp_Conol2-B-R296-Map3_reversed 810 852;Identity=76.2
scaffold_32	Conol1_TEannot3_REPET_TEs	match	168306	169380	0.0	+	.	ID=ms545_scaffold_32_DXX-MITE_Conol2-B-G109-Map3;Target=DXX-MITE_Conol2-B-G109-Map3 1 618
scaffold_32	Conol1_TEannot3_REPET_TEs	match_part	168306	168407	0.0	+	.	ID=mp545-1_scaffold_32_DXX-MITE_Conol2-B-G109-Map3;Parent=ms545_scaffold_32_DXX-MITE_Conol2-B-G109-Map3;Target=DXX-MITE_Conol2-B-G109-Map3 1 115;Identity=84.9
scaffold_32	Conol1_TEannot3_REPET_TEs	match_part	169150	169380	0.0	+	.	ID=mp545-2_scaffold_32_DXX-MITE_Conol2-B-G109-Map3;Parent=ms545_scaffold_32_DXX-MITE_Conol2-B-G109-Map3;Target=DXX-MITE_Conol2-B-G109-Map3 387 618;Identity=78.6
scaffold_32	Conol1_TEannot3_REPET_TEs	match	153340	153738	0.0	+	.	ID=ms547_scaffold_32_DXX-MITE_Conol2-B-P39.2-Map7;Target=DXX-MITE_Conol2-B-P39.2-Map7 1 407;Identity=96.7
scaffold_32	Conol1_TEannot3_REPET_TEs	match_part	153340	153738	0.0	+	.	ID=mp547-1_scaffold_32_DXX-MITE_Conol2-B-P39.2-Map7;Parent=ms547_scaffold_32_DXX-MITE_Conol2-B-P39.2-Map7;Target=DXX-MITE_Conol2-B-P39.2-Map7 1 407;Identity=96.7
scaffold_32	Conol1_TEannot3_REPET_TEs	match	48413	49301	0.0	+	.	ID=ms627_scaffold_32_DTX-incomp_Conol2-B-P28.12-Map9;Target=DTX-incomp_Conol2-B-P28.12-Map9 7 901;Identity=91.0
scaffold_32	Conol1_TEannot3_REPET_TEs	match_part	48413	49301	0.0	+	.	ID=mp627-1_scaffold_32_DTX-incomp_Conol2-B-P28.12-Map9;Parent=ms627_scaffold_32_DTX-incomp_Conol2-B-P28.12-Map9;Target=DTX-incomp_Conol2-B-P28.12-Map9 7 901;Identity=91.0
scaffold_32	Conol1_TEannot3_REPET_TEs	match	50694	51587	0.0	-	.	ID=ms628_scaffold_32_DTX-incomp_Conol2-B-P28.12-Map9;Target=DTX-incomp_Conol2-B-P28.12-Map9 13 901;Identity=81.0
scaffold_32	Conol1_TEannot3_REPET_TEs	match_part	50694	51587	0.0	-	.	ID=mp628-1_scaffold_32_DTX-incomp_Conol2-B-P28.12-Map9;Parent=ms628_scaffold_32_DTX-incomp_Conol2-B-P28.12-Map9;Target=DTX-incomp_Conol2-B-P28.12-Map9 13 901;Identity=81.0
scaffold_32	Conol1_TEannot3_REPET_TEs	match	52125	52430	0.0	+	.	ID=ms629_scaffold_32_DTX-incomp_Conol2-B-P28.12-Map9;Target=DTX-incomp_Conol2-B-P28.12-Map9 377 906
scaffold_32	Conol1_TEannot3_REPET_TEs	match_part	52125	52336	0.0	+	.	ID=mp629-1_scaffold_32_DTX-incomp_Conol2-B-P28.12-Map9;Parent=ms629_scaffold_32_DTX-incomp_Conol2-B-P28.12-Map9;Target=DTX-incomp_Conol2-B-P28.12-Map9 377 588;Identity=84.3
scaffold_32	Conol1_TEannot3_REPET_TEs	match_part	52339	52430	0.0	+	.	ID=mp629-2_scaffold_32_DTX-incomp_Conol2-B-P28.12-Map9;Parent=ms629_scaffold_32_DTX-incomp_Conol2-B-P28.12-Map9;Target=DTX-incomp_Conol2-B-P28.12-Map9 815 906;Identity=77.5
scaffold_32	Conol1_TEannot3_REPET_TEs	match	40652	42249	0.0	+	.	ID=ms630_scaffold_32_DTX-incomp_Conol2-B-R21-Map14;Target=DTX-incomp_Conol2-B-R21-Map14 2 1676;Identity=93.2
scaffold_32	Conol1_TEannot3_REPET_TEs	match_part	40652	42249	0.0	+	.	ID=mp630-1_scaffold_32_DTX-incomp_Conol2-B-R21-Map14;Parent=ms630_scaffold_32_DTX-incomp_Conol2-B-R21-Map14;Target=DTX-incomp_Conol2-B-R21-Map14 2 1676;Identity=93.2
scaffold_32	Conol1_TEannot3_REPET_TEs	match	14801	15198	0.0	+	.	ID=ms631_scaffold_32_RLX-comp_Conol2-B-R53-Map20_reversed;Target=RLX-comp_Conol2-B-R53-Map20_reversed 1 399;Identity=94.0
scaffold_32	Conol1_TEannot3_REPET_TEs	match_part	14801	15198	0.0	+	.	ID=mp631-1_scaffold_32_RLX-comp_Conol2-B-R53-Map20_reversed;Parent=ms631_scaffold_32_RLX-comp_Conol2-B-R53-Map20_reversed;Target=RLX-comp_Conol2-B-R53-Map20_reversed 1 399;Identity=94.0
scaffold_32	Conol1_TEannot3_REPET_TEs	match	16233	18782	0.0	-	.	ID=ms632_scaffold_32_RLX-comp_Conol2-B-R53-Map20_reversed;Target=RLX-comp_Conol2-B-R53-Map20_reversed 4702 6359
scaffold_32	Conol1_TEannot3_REPET_TEs	match_part	16233	17062	0.0	-	.	ID=mp632-1_scaffold_32_RLX-comp_Conol2-B-R53-Map20_reversed;Parent=ms632_scaffold_32_RLX-comp_Conol2-B-R53-Map20_reversed;Target=RLX-comp_Conol2-B-R53-Map20_reversed 5526 6359;Identity=86.1
scaffold_32	Conol1_TEannot3_REPET_TEs	match_part	17937	18782	0.0	-	.	ID=mp632-2_scaffold_32_RLX-comp_Conol2-B-R53-Map20_reversed;Parent=ms632_scaffold_32_RLX-comp_Conol2-B-R53-Map20_reversed;Target=RLX-comp_Conol2-B-R53-Map20_reversed 4702 5549;Identity=83.6
scaffold_32	Conol1_TEannot3_REPET_TEs	match	29783	40651	0.0	-	.	ID=ms633_scaffold_32_RLX-comp_Conol2-B-R53-Map20_reversed;Target=RLX-comp_Conol2-B-R53-Map20_reversed 1702 4727
scaffold_32	Conol1_TEannot3_REPET_TEs	match_part	29783	31576	0.0	-	.	ID=mp633-1_scaffold_32_RLX-comp_Conol2-B-R53-Map20_reversed;Parent=ms633_scaffold_32_RLX-comp_Conol2-B-R53-Map20_reversed;Target=RLX-comp_Conol2-B-R53-Map20_reversed 2936 4727;Identity=87.7
scaffold_32	Conol1_TEannot3_REPET_TEs	match_part	39428	40651	0.0	-	.	ID=mp633-2_scaffold_32_RLX-comp_Conol2-B-R53-Map20_reversed;Parent=ms633_scaffold_32_RLX-comp_Conol2-B-R53-Map20_reversed;Target=RLX-comp_Conol2-B-R53-Map20_reversed 1702 2925;Identity=86.1
scaffold_32	Conol1_TEannot3_REPET_TEs	match	42280	43952	0.0	-	.	ID=ms634_scaffold_32_RLX-comp_Conol2-B-R53-Map20_reversed;Target=RLX-comp_Conol2-B-R53-Map20_reversed 4 1708;Identity=84.2
scaffold_32	Conol1_TEannot3_REPET_TEs	match_part	42280	43952	0.0	-	.	ID=mp634-1_scaffold_32_RLX-comp_Conol2-B-R53-Map20_reversed;Parent=ms634_scaffold_32_RLX-comp_Conol2-B-R53-Map20_reversed;Target=RLX-comp_Conol2-B-R53-Map20_reversed 4 1708;Identity=84.2
scaffold_32	Conol1_TEannot3_REPET_TEs	match	51588	52083	0.0	-	.	ID=ms635_scaffold_32_RLX-comp_Conol2-B-R53-Map20_reversed;Target=RLX-comp_Conol2-B-R53-Map20_reversed 1033 1551;Identity=74.2
scaffold_32	Conol1_TEannot3_REPET_TEs	match_part	51588	52083	0.0	-	.	ID=mp635-1_scaffold_32_RLX-comp_Conol2-B-R53-Map20_reversed;Parent=ms635_scaffold_32_RLX-comp_Conol2-B-R53-Map20_reversed;Target=RLX-comp_Conol2-B-R53-Map20_reversed 1033 1551;Identity=74.2
scaffold_32	Conol1_TEannot3_REPET_TEs	match	52846	53689	0.0	-	.	ID=ms636_scaffold_32_RLX-comp_Conol2-B-R53-Map20_reversed;Target=RLX-comp_Conol2-B-R53-Map20_reversed 1 891
scaffold_32	Conol1_TEannot3_REPET_TEs	match_part	52846	53464	0.0	-	.	ID=mp636-1_scaffold_32_RLX-comp_Conol2-B-R53-Map20_reversed;Parent=ms636_scaffold_32_RLX-comp_Conol2-B-R53-Map20_reversed;Target=RLX-comp_Conol2-B-R53-Map20_reversed 267 891;Identity=83.3
scaffold_32	Conol1_TEannot3_REPET_TEs	match_part	53440	53689	0.0	-	.	ID=mp636-2_scaffold_32_RLX-comp_Conol2-B-R53-Map20_reversed;Parent=ms636_scaffold_32_RLX-comp_Conol2-B-R53-Map20_reversed;Target=RLX-comp_Conol2-B-R53-Map20_reversed 1 233;Identity=82.8
scaffold_32	Conol1_TEannot3_REPET_TEs	match	29761	42279	0.0	-	.	ID=ms638_scaffold_32_RLX-incomp_Conol2-B-R296-Map3_reversed;Target=RLX-incomp_Conol2-B-R296-Map3_reversed 1522 4563
scaffold_32	Conol1_TEannot3_REPET_TEs	match_part	29761	29782	0.0	-	.	ID=mp638-1_scaffold_32_RLX-incomp_Conol2-B-R296-Map3_reversed;Parent=ms638_scaffold_32_RLX-incomp_Conol2-B-R296-Map3_reversed;Target=RLX-incomp_Conol2-B-R296-Map3_reversed 4542 4563;Identity=87.0
scaffold_32	Conol1_TEannot3_REPET_TEs	match_part	42250	42279	0.0	-	.	ID=mp638-2_scaffold_32_RLX-incomp_Conol2-B-R296-Map3_reversed;Parent=ms638_scaffold_32_RLX-incomp_Conol2-B-R296-Map3_reversed;Target=RLX-incomp_Conol2-B-R296-Map3_reversed 1522 1551;Identity=82.4
scaffold_32	Conol1_TEannot3_REPET_TEs	match	50623	50693	0.0	-	.	ID=ms639_scaffold_32_RLX-incomp_Conol2-B-R296-Map3_reversed;Target=RLX-incomp_Conol2-B-R296-Map3_reversed 1363 1429;Identity=77.5
scaffold_32	Conol1_TEannot3_REPET_TEs	match_part	50623	50693	0.0	-	.	ID=mp639-1_scaffold_32_RLX-incomp_Conol2-B-R296-Map3_reversed;Parent=ms639_scaffold_32_RLX-incomp_Conol2-B-R296-Map3_reversed;Target=RLX-incomp_Conol2-B-R296-Map3_reversed 1363 1429;Identity=77.5
##gff-version 3
##sequence-region scaffold_331 1 23132
scaffold_331	Conol1_TEannot3_REPET_TEs	match	22807	23132	0.0	-	.	ID=ms1287_scaffold_331_DXX-MITE_Conol2-B-R189-Map7;Target=DXX-MITE_Conol2-B-R189-Map7 193 524;Identity=100.0
scaffold_331	Conol1_TEannot3_REPET_TEs	match_part	22807	23132	0.0	-	.	ID=mp1287-1_scaffold_331_DXX-MITE_Conol2-B-R189-Map7;Parent=ms1287_scaffold_331_DXX-MITE_Conol2-B-R189-Map7;Target=DXX-MITE_Conol2-B-R189-Map7 193 524;Identity=100.0
##gff-version 3
##sequence-region scaffold_332 1 23098
scaffold_332	Conol1_TEannot3_REPET_TEs	match	5718	10935	0.0	-	.	ID=ms1330_scaffold_332_RLX-comp_Conol2-B-R53-Map20_reversed;Target=RLX-comp_Conol2-B-R53-Map20_reversed 978 6200;Identity=95.2
scaffold_332	Conol1_TEannot3_REPET_TEs	match_part	5718	10935	0.0	-	.	ID=mp1330-1_scaffold_332_RLX-comp_Conol2-B-R53-Map20_reversed;Parent=ms1330_scaffold_332_RLX-comp_Conol2-B-R53-Map20_reversed;Target=RLX-comp_Conol2-B-R53-Map20_reversed 978 6200;Identity=95.2
scaffold_332	Conol1_TEannot3_REPET_TEs	match	16487	18514	0.0	+	.	ID=ms1563_scaffold_332_RLX-incomp_Conol2-B-R345-Map3;Target=RLX-incomp_Conol2-B-R345-Map3 84 2109;Identity=97.7
scaffold_332	Conol1_TEannot3_REPET_TEs	match_part	16487	18514	0.0	+	.	ID=mp1563-1_scaffold_332_RLX-incomp_Conol2-B-R345-Map3;Parent=ms1563_scaffold_332_RLX-incomp_Conol2-B-R345-Map3;Target=RLX-incomp_Conol2-B-R345-Map3 84 2109;Identity=97.7
scaffold_332	Conol1_TEannot3_REPET_TEs	match	13567	16486	0.0	+	.	ID=ms1564_scaffold_332_RLX-incomp_Conol2-B-R344-Map5;Target=RLX-incomp_Conol2-B-R344-Map5 194 3114;Identity=97.5
scaffold_332	Conol1_TEannot3_REPET_TEs	match_part	13567	16486	0.0	+	.	ID=mp1564-1_scaffold_332_RLX-incomp_Conol2-B-R344-Map5;Parent=ms1564_scaffold_332_RLX-incomp_Conol2-B-R344-Map5;Target=RLX-incomp_Conol2-B-R344-Map5 194 3114;Identity=97.5
##gff-version 3
##sequence-region scaffold_334 1 22576
scaffold_334	Conol1_TEannot3_REPET_TEs	match	11998	12309	0.0	-	.	ID=ms1288_scaffold_334_DTX-incomp_Conol2-B-R248-Map3;Target=DTX-incomp_Conol2-B-R248-Map3 490 801;Identity=68.5
scaffold_334	Conol1_TEannot3_REPET_TEs	match_part	11998	12309	0.0	-	.	ID=mp1288-1_scaffold_334_DTX-incomp_Conol2-B-R248-Map3;Parent=ms1288_scaffold_334_DTX-incomp_Conol2-B-R248-Map3;Target=DTX-incomp_Conol2-B-R248-Map3 490 801;Identity=68.5
scaffold_334	Conol1_TEannot3_REPET_TEs	match	10629	11922	0.0	+	.	ID=ms1289_scaffold_334_DTX-incomp_Conol2-B-R354-Map5_reversed;Target=DTX-incomp_Conol2-B-R354-Map5_reversed 450 1750;Identity=73.2
scaffold_334	Conol1_TEannot3_REPET_TEs	match_part	10629	11922	0.0	+	.	ID=mp1289-1_scaffold_334_DTX-incomp_Conol2-B-R354-Map5_reversed;Parent=ms1289_scaffold_334_DTX-incomp_Conol2-B-R354-Map5_reversed;Target=DTX-incomp_Conol2-B-R354-Map5_reversed 450 1750;Identity=73.2
##gff-version 3
##sequence-region scaffold_335 1 22514
scaffold_335	Conol1_TEannot3_REPET_TEs	match	4084	4299	0.0	+	.	ID=ms1528_scaffold_335_RLX-comp_Conol2-B-R53-Map20_reversed;Target=RLX-comp_Conol2-B-R53-Map20_reversed 5971 6188;Identity=87.5
scaffold_335	Conol1_TEannot3_REPET_TEs	match_part	4084	4299	0.0	+	.	ID=mp1528-1_scaffold_335_RLX-comp_Conol2-B-R53-Map20_reversed;Parent=ms1528_scaffold_335_RLX-comp_Conol2-B-R53-Map20_reversed;Target=RLX-comp_Conol2-B-R53-Map20_reversed 5971 6188;Identity=87.5
scaffold_335	Conol1_TEannot3_REPET_TEs	match	7782	8362	0.0	-	.	ID=ms1529_scaffold_335_RLX-comp_Conol2-B-R53-Map20_reversed;Target=RLX-comp_Conol2-B-R53-Map20_reversed 5777 6359;Identity=88.8
scaffold_335	Conol1_TEannot3_REPET_TEs	match_part	7782	8362	0.0	-	.	ID=mp1529-1_scaffold_335_RLX-comp_Conol2-B-R53-Map20_reversed;Parent=ms1529_scaffold_335_RLX-comp_Conol2-B-R53-Map20_reversed;Target=RLX-comp_Conol2-B-R53-Map20_reversed 5777 6359;Identity=88.8
scaffold_335	Conol1_TEannot3_REPET_TEs	match	19307	20401	0.0	-	.	ID=ms138_scaffold_335_RLX-incomp_Conol2-B-R70-Map20;Target=RLX-incomp_Conol2-B-R70-Map20 6429 7522;Identity=81.7
scaffold_335	Conol1_TEannot3_REPET_TEs	match_part	19307	20401	0.0	-	.	ID=mp138-1_scaffold_335_RLX-incomp_Conol2-B-R70-Map20;Parent=ms138_scaffold_335_RLX-incomp_Conol2-B-R70-Map20;Target=RLX-incomp_Conol2-B-R70-Map20 6429 7522;Identity=81.7
scaffold_335	Conol1_TEannot3_REPET_TEs	match	10255	14094	0.0	-	.	ID=ms137_scaffold_335_RLX-comp_Conol2-B-R53-Map20_reversed;Target=RLX-comp_Conol2-B-R53-Map20_reversed 1 3849;Identity=95.0
scaffold_335	Conol1_TEannot3_REPET_TEs	match_part	10255	14094	0.0	-	.	ID=mp137-1_scaffold_335_RLX-comp_Conol2-B-R53-Map20_reversed;Parent=ms137_scaffold_335_RLX-comp_Conol2-B-R53-Map20_reversed;Target=RLX-comp_Conol2-B-R53-Map20_reversed 1 3849;Identity=95.0
##gff-version 3
##sequence-region scaffold_337 1 22370
scaffold_337	Conol1_TEannot3_REPET_TEs	match	7192	7530	0.0	-	.	ID=ms1478_scaffold_337_DTX-incomp_Conol2-B-R51-Map3;Target=DTX-incomp_Conol2-B-R51-Map3 679 1017;Identity=99.4
scaffold_337	Conol1_TEannot3_REPET_TEs	match_part	7192	7530	0.0	-	.	ID=mp1478-1_scaffold_337_DTX-incomp_Conol2-B-R51-Map3;Parent=ms1478_scaffold_337_DTX-incomp_Conol2-B-R51-Map3;Target=DTX-incomp_Conol2-B-R51-Map3 679 1017;Identity=99.4
scaffold_337	Conol1_TEannot3_REPET_TEs	match	2740	2927	0.0	-	.	ID=ms1479_scaffold_337_DXX-MITE_Conol2-B-R206-Map4;Target=DXX-MITE_Conol2-B-R206-Map4 277 467;Identity=92.0
scaffold_337	Conol1_TEannot3_REPET_TEs	match_part	2740	2927	0.0	-	.	ID=mp1479-1_scaffold_337_DXX-MITE_Conol2-B-R206-Map4;Parent=ms1479_scaffold_337_DXX-MITE_Conol2-B-R206-Map4;Target=DXX-MITE_Conol2-B-R206-Map4 277 467;Identity=92.0
scaffold_337	Conol1_TEannot3_REPET_TEs	match	10665	11546	0.0	-	.	ID=ms243_scaffold_337_RIX-incomp_Conol2-B-R14-Map4;Target=RIX-incomp_Conol2-B-R14-Map4 1 858;Identity=76.2
scaffold_337	Conol1_TEannot3_REPET_TEs	match_part	10665	11546	0.0	-	.	ID=mp243-1_scaffold_337_RIX-incomp_Conol2-B-R14-Map4;Parent=ms243_scaffold_337_RIX-incomp_Conol2-B-R14-Map4;Target=RIX-incomp_Conol2-B-R14-Map4 1 858;Identity=76.2
scaffold_337	Conol1_TEannot3_REPET_TEs	match	17702	17974	0.0	-	.	ID=ms244_scaffold_337_DXX-MITE_Conol2-B-P14.26-Map3;Target=DXX-MITE_Conol2-B-P14.26-Map3 465 721;Identity=76.9
scaffold_337	Conol1_TEannot3_REPET_TEs	match_part	17702	17974	0.0	-	.	ID=mp244-1_scaffold_337_DXX-MITE_Conol2-B-P14.26-Map3;Parent=ms244_scaffold_337_DXX-MITE_Conol2-B-P14.26-Map3;Target=DXX-MITE_Conol2-B-P14.26-Map3 465 721;Identity=76.9
scaffold_337	Conol1_TEannot3_REPET_TEs	match	9154	9229	0.0	+	.	ID=ms245_scaffold_337_DXX-MITE_Conol2-B-P25.15-Map3;Target=DXX-MITE_Conol2-B-P25.15-Map3 2 77;Identity=94.7
scaffold_337	Conol1_TEannot3_REPET_TEs	match_part	9154	9229	0.0	+	.	ID=mp245-1_scaffold_337_DXX-MITE_Conol2-B-P25.15-Map3;Parent=ms245_scaffold_337_DXX-MITE_Conol2-B-P25.15-Map3;Target=DXX-MITE_Conol2-B-P25.15-Map3 2 77;Identity=94.7
scaffold_337	Conol1_TEannot3_REPET_TEs	match	17501	17628	0.0	+	.	ID=ms246_scaffold_337_DXX-MITE_Conol2-B-P25.15-Map3;Target=DXX-MITE_Conol2-B-P25.15-Map3 3 130;Identity=73.4
scaffold_337	Conol1_TEannot3_REPET_TEs	match_part	17501	17628	0.0	+	.	ID=mp246-1_scaffold_337_DXX-MITE_Conol2-B-P25.15-Map3;Parent=ms246_scaffold_337_DXX-MITE_Conol2-B-P25.15-Map3;Target=DXX-MITE_Conol2-B-P25.15-Map3 3 130;Identity=73.4
scaffold_337	Conol1_TEannot3_REPET_TEs	match	15074	15768	0.0	+	.	ID=ms247_scaffold_337_DXX-MITE_Conol2-B-R13-Map3;Target=DXX-MITE_Conol2-B-R13-Map3 1 886
scaffold_337	Conol1_TEannot3_REPET_TEs	match_part	15074	15402	0.0	+	.	ID=mp247-1_scaffold_337_DXX-MITE_Conol2-B-R13-Map3;Parent=ms247_scaffold_337_DXX-MITE_Conol2-B-R13-Map3;Target=DXX-MITE_Conol2-B-R13-Map3 1 344;Identity=86.6
scaffold_337	Conol1_TEannot3_REPET_TEs	match_part	15413	15768	0.0	+	.	ID=mp247-2_scaffold_337_DXX-MITE_Conol2-B-R13-Map3;Parent=ms247_scaffold_337_DXX-MITE_Conol2-B-R13-Map3;Target=DXX-MITE_Conol2-B-R13-Map3 520 886;Identity=87.0
##gff-version 3
##sequence-region scaffold_338 1 22331
scaffold_338	Conol1_TEannot3_REPET_TEs	match	21991	22331	0.0	+	.	ID=ms1290_scaffold_338_DXX-MITE_Conol2-B-P36.5-Map6;Target=DXX-MITE_Conol2-B-P36.5-Map6 3 343;Identity=98.5
scaffold_338	Conol1_TEannot3_REPET_TEs	match_part	21991	22331	0.0	+	.	ID=mp1290-1_scaffold_338_DXX-MITE_Conol2-B-P36.5-Map6;Parent=ms1290_scaffold_338_DXX-MITE_Conol2-B-P36.5-Map6;Target=DXX-MITE_Conol2-B-P36.5-Map6 3 343;Identity=98.5
##gff-version 3
##sequence-region scaffold_339 1 22165
scaffold_339	Conol1_TEannot3_REPET_TEs	match	17762	17835	0.0	+	.	ID=ms1338_scaffold_339_RIX-incomp_Conol2-B-R14-Map4;Target=RIX-incomp_Conol2-B-R14-Map4 1 76;Identity=87.3
scaffold_339	Conol1_TEannot3_REPET_TEs	match_part	17762	17835	0.0	+	.	ID=mp1338-1_scaffold_339_RIX-incomp_Conol2-B-R14-Map4;Parent=ms1338_scaffold_339_RIX-incomp_Conol2-B-R14-Map4;Target=RIX-incomp_Conol2-B-R14-Map4 1 76;Identity=87.3
scaffold_339	Conol1_TEannot3_REPET_TEs	match	18281	18657	0.0	+	.	ID=ms1339_scaffold_339_RIX-incomp_Conol2-B-R14-Map4;Target=RIX-incomp_Conol2-B-R14-Map4 479 857;Identity=75.7
scaffold_339	Conol1_TEannot3_REPET_TEs	match_part	18281	18657	0.0	+	.	ID=mp1339-1_scaffold_339_RIX-incomp_Conol2-B-R14-Map4;Parent=ms1339_scaffold_339_RIX-incomp_Conol2-B-R14-Map4;Target=RIX-incomp_Conol2-B-R14-Map4 479 857;Identity=75.7
##gff-version 3
##sequence-region scaffold_33 1 201552
scaffold_33	Conol1_TEannot3_REPET_TEs	match	115064	115431	0.0	+	.	ID=ms20_scaffold_33_DXX-MITE_Conol2-B-P36.5-Map6;Target=DXX-MITE_Conol2-B-P36.5-Map6 3 416
scaffold_33	Conol1_TEannot3_REPET_TEs	match_part	115064	115115	0.0	+	.	ID=mp20-1_scaffold_33_DXX-MITE_Conol2-B-P36.5-Map6;Parent=ms20_scaffold_33_DXX-MITE_Conol2-B-P36.5-Map6;Target=DXX-MITE_Conol2-B-P36.5-Map6 3 55;Identity=92.3
scaffold_33	Conol1_TEannot3_REPET_TEs	match_part	115086	115431	0.0	+	.	ID=mp20-2_scaffold_33_DXX-MITE_Conol2-B-P36.5-Map6;Parent=ms20_scaffold_33_DXX-MITE_Conol2-B-P36.5-Map6;Target=DXX-MITE_Conol2-B-P36.5-Map6 71 416;Identity=97.7
scaffold_33	Conol1_TEannot3_REPET_TEs	match	173177	173591	0.0	-	.	ID=ms21_scaffold_33_DXX-MITE_Conol2-B-P36.5-Map6;Target=DXX-MITE_Conol2-B-P36.5-Map6 2 416;Identity=98.3
scaffold_33	Conol1_TEannot3_REPET_TEs	match_part	173177	173591	0.0	-	.	ID=mp21-1_scaffold_33_DXX-MITE_Conol2-B-P36.5-Map6;Parent=ms21_scaffold_33_DXX-MITE_Conol2-B-P36.5-Map6;Target=DXX-MITE_Conol2-B-P36.5-Map6 2 416;Identity=98.3
scaffold_33	Conol1_TEannot3_REPET_TEs	match	105728	105950	0.0	+	.	ID=ms22_scaffold_33_DXX-MITE_Conol2-B-G109-Map3;Target=DXX-MITE_Conol2-B-G109-Map3 405 619;Identity=66.7
scaffold_33	Conol1_TEannot3_REPET_TEs	match_part	105728	105950	0.0	+	.	ID=mp22-1_scaffold_33_DXX-MITE_Conol2-B-G109-Map3;Parent=ms22_scaffold_33_DXX-MITE_Conol2-B-G109-Map3;Target=DXX-MITE_Conol2-B-G109-Map3 405 619;Identity=66.7
##gff-version 3
##sequence-region scaffold_340 1 22025
scaffold_340	Conol1_TEannot3_REPET_TEs	match	17207	17341	0.0	-	.	ID=ms1340_scaffold_340_DTX-incomp_Conol2-B-R248-Map3;Target=DTX-incomp_Conol2-B-R248-Map3 479 611;Identity=71.5
scaffold_340	Conol1_TEannot3_REPET_TEs	match_part	17207	17341	0.0	-	.	ID=mp1340-1_scaffold_340_DTX-incomp_Conol2-B-R248-Map3;Parent=ms1340_scaffold_340_DTX-incomp_Conol2-B-R248-Map3;Target=DTX-incomp_Conol2-B-R248-Map3 479 611;Identity=71.5
scaffold_340	Conol1_TEannot3_REPET_TEs	match	17342	17645	0.0	-	.	ID=ms1341_scaffold_340_DTX-incomp_Conol2-B-R248-Map3;Target=DTX-incomp_Conol2-B-R248-Map3 296 605;Identity=75.5
scaffold_340	Conol1_TEannot3_REPET_TEs	match_part	17342	17645	0.0	-	.	ID=mp1341-1_scaffold_340_DTX-incomp_Conol2-B-R248-Map3;Parent=ms1341_scaffold_340_DTX-incomp_Conol2-B-R248-Map3;Target=DTX-incomp_Conol2-B-R248-Map3 296 605;Identity=75.5
scaffold_340	Conol1_TEannot3_REPET_TEs	match	15816	17196	0.0	+	.	ID=ms1342_scaffold_340_DTX-incomp_Conol2-B-R354-Map5_reversed;Target=DTX-incomp_Conol2-B-R354-Map5_reversed 361 1750;Identity=79.5
scaffold_340	Conol1_TEannot3_REPET_TEs	match_part	15816	17196	0.0	+	.	ID=mp1342-1_scaffold_340_DTX-incomp_Conol2-B-R354-Map5_reversed;Parent=ms1342_scaffold_340_DTX-incomp_Conol2-B-R354-Map5_reversed;Target=DTX-incomp_Conol2-B-R354-Map5_reversed 361 1750;Identity=79.5
##gff-version 3
##sequence-region scaffold_343 1 21536
scaffold_343	Conol1_TEannot3_REPET_TEs	match	1	7421	0.0	+	.	ID=ms1472_scaffold_343_RLX-incomp_Conol2-B-R70-Map20;Target=RLX-incomp_Conol2-B-R70-Map20 1588 9036;Identity=96.0
scaffold_343	Conol1_TEannot3_REPET_TEs	match_part	1	7421	0.0	+	.	ID=mp1472-1_scaffold_343_RLX-incomp_Conol2-B-R70-Map20;Parent=ms1472_scaffold_343_RLX-incomp_Conol2-B-R70-Map20;Target=RLX-incomp_Conol2-B-R70-Map20 1588 9036;Identity=96.0
scaffold_343	Conol1_TEannot3_REPET_TEs	match	7522	7634	0.0	+	.	ID=ms371_scaffold_343_RLX-incomp_Conol2-B-R70-Map20;Target=RLX-incomp_Conol2-B-R70-Map20 9244 9355;Identity=99.1
scaffold_343	Conol1_TEannot3_REPET_TEs	match_part	7522	7634	0.0	+	.	ID=mp371-1_scaffold_343_RLX-incomp_Conol2-B-R70-Map20;Parent=ms371_scaffold_343_RLX-incomp_Conol2-B-R70-Map20;Target=RLX-incomp_Conol2-B-R70-Map20 9244 9355;Identity=99.1
scaffold_343	Conol1_TEannot3_REPET_TEs	match	14839	16538	0.0	+	.	ID=ms372_scaffold_343_DTX-incomp_Conol2-B-R21-Map14;Target=DTX-incomp_Conol2-B-R21-Map14 1 1708;Identity=95.9
scaffold_343	Conol1_TEannot3_REPET_TEs	match_part	14839	16538	0.0	+	.	ID=mp372-1_scaffold_343_DTX-incomp_Conol2-B-R21-Map14;Parent=ms372_scaffold_343_DTX-incomp_Conol2-B-R21-Map14;Target=DTX-incomp_Conol2-B-R21-Map14 1 1708;Identity=95.9
scaffold_343	Conol1_TEannot3_REPET_TEs	match	18360	18743	0.0	+	.	ID=ms373_scaffold_343_RLX-incomp_Conol2-B-R132-Map11_reversed;Target=RLX-incomp_Conol2-B-R132-Map11_reversed 1 386;Identity=94.8
scaffold_343	Conol1_TEannot3_REPET_TEs	match_part	18360	18743	0.0	+	.	ID=mp373-1_scaffold_343_RLX-incomp_Conol2-B-R132-Map11_reversed;Parent=ms373_scaffold_343_RLX-incomp_Conol2-B-R132-Map11_reversed;Target=RLX-incomp_Conol2-B-R132-Map11_reversed 1 386;Identity=94.8
scaffold_343	Conol1_TEannot3_REPET_TEs	match	19286	19371	0.0	+	.	ID=ms374_scaffold_343_DXX-MITE_Conol2-B-R17-Map6;Target=DXX-MITE_Conol2-B-R17-Map6 3 99;Identity=94.1
scaffold_343	Conol1_TEannot3_REPET_TEs	match_part	19286	19371	0.0	+	.	ID=mp374-1_scaffold_343_DXX-MITE_Conol2-B-R17-Map6;Parent=ms374_scaffold_343_DXX-MITE_Conol2-B-R17-Map6;Target=DXX-MITE_Conol2-B-R17-Map6 3 99;Identity=94.1
##gff-version 3
##sequence-region scaffold_345 1 21362
scaffold_345	Conol1_TEannot3_REPET_TEs	match	1	95	0.0	-	.	ID=ms1345_scaffold_345_DXX-MITE_Conol2-B-G109-Map3;Target=DXX-MITE_Conol2-B-G109-Map3 1 95;Identity=97.9
scaffold_345	Conol1_TEannot3_REPET_TEs	match_part	1	95	0.0	-	.	ID=mp1345-1_scaffold_345_DXX-MITE_Conol2-B-G109-Map3;Parent=ms1345_scaffold_345_DXX-MITE_Conol2-B-G109-Map3;Target=DXX-MITE_Conol2-B-G109-Map3 1 95;Identity=97.9
##gff-version 3
##sequence-region scaffold_346 1 21268
scaffold_346	Conol1_TEannot3_REPET_TEs	match	1	115	0.0	-	.	ID=ms1346_scaffold_346_DXX-MITE_Conol2-B-G109-Map3;Target=DXX-MITE_Conol2-B-G109-Map3 1 115;Identity=97.4
scaffold_346	Conol1_TEannot3_REPET_TEs	match_part	1	115	0.0	-	.	ID=mp1346-1_scaffold_346_DXX-MITE_Conol2-B-G109-Map3;Parent=ms1346_scaffold_346_DXX-MITE_Conol2-B-G109-Map3;Target=DXX-MITE_Conol2-B-G109-Map3 1 115;Identity=97.4
##gff-version 3
##sequence-region scaffold_347 1 21135
scaffold_347	Conol1_TEannot3_REPET_TEs	match	10028	16384	0.0	-	.	ID=ms1347_scaffold_347_RLX-comp_Conol2-B-R53-Map20_reversed;Target=RLX-comp_Conol2-B-R53-Map20_reversed 1 6359;Identity=95.7
scaffold_347	Conol1_TEannot3_REPET_TEs	match_part	10028	16384	0.0	-	.	ID=mp1347-1_scaffold_347_RLX-comp_Conol2-B-R53-Map20_reversed;Parent=ms1347_scaffold_347_RLX-comp_Conol2-B-R53-Map20_reversed;Target=RLX-comp_Conol2-B-R53-Map20_reversed 1 6359;Identity=95.7
scaffold_347	Conol1_TEannot3_REPET_TEs	match	20861	21135	0.0	-	.	ID=ms1348_scaffold_347_RLX-incomp_Conol2-B-R132-Map11_reversed;Target=RLX-incomp_Conol2-B-R132-Map11_reversed 113 383;Identity=94.1
scaffold_347	Conol1_TEannot3_REPET_TEs	match_part	20861	21135	0.0	-	.	ID=mp1348-1_scaffold_347_RLX-incomp_Conol2-B-R132-Map11_reversed;Parent=ms1348_scaffold_347_RLX-incomp_Conol2-B-R132-Map11_reversed;Target=RLX-incomp_Conol2-B-R132-Map11_reversed 113 383;Identity=94.1
scaffold_347	Conol1_TEannot3_REPET_TEs	match	17967	18442	0.0	-	.	ID=ms1350_scaffold_347_RLX_Conol2-B-G22-Map20;Target=RLX_Conol2-B-G22-Map20 8 488;Identity=97.5
scaffold_347	Conol1_TEannot3_REPET_TEs	match_part	17967	18442	0.0	-	.	ID=mp1350-1_scaffold_347_RLX_Conol2-B-G22-Map20;Parent=ms1350_scaffold_347_RLX_Conol2-B-G22-Map20;Target=RLX_Conol2-B-G22-Map20 8 488;Identity=97.5
scaffold_347	Conol1_TEannot3_REPET_TEs	match	20817	20860	0.0	+	.	ID=ms1351_scaffold_347_RLX_Conol2-B-G22-Map20;Target=RLX_Conol2-B-G22-Map20 13 56;Identity=100.0
scaffold_347	Conol1_TEannot3_REPET_TEs	match_part	20817	20860	0.0	+	.	ID=mp1351-1_scaffold_347_RLX_Conol2-B-G22-Map20;Parent=ms1351_scaffold_347_RLX_Conol2-B-G22-Map20;Target=RLX_Conol2-B-G22-Map20 13 56;Identity=100.0
##gff-version 3
##sequence-region scaffold_348 1 20980
scaffold_348	Conol1_TEannot3_REPET_TEs	match	5530	5727	0.0	-	.	ID=ms1400_scaffold_348_DTX-incomp_Conol2-B-R354-Map5_reversed;Target=DTX-incomp_Conol2-B-R354-Map5_reversed 1165 1363;Identity=74.5
scaffold_348	Conol1_TEannot3_REPET_TEs	match_part	5530	5727	0.0	-	.	ID=mp1400-1_scaffold_348_DTX-incomp_Conol2-B-R354-Map5_reversed;Parent=ms1400_scaffold_348_DTX-incomp_Conol2-B-R354-Map5_reversed;Target=DTX-incomp_Conol2-B-R354-Map5_reversed 1165 1363;Identity=74.5
scaffold_348	Conol1_TEannot3_REPET_TEs	match	6396	6643	0.0	-	.	ID=ms470_scaffold_348_DTX-incomp_Conol2-B-R354-Map5_reversed;Target=DTX-incomp_Conol2-B-R354-Map5_reversed 1076 1316;Identity=76.0
scaffold_348	Conol1_TEannot3_REPET_TEs	match_part	6396	6643	0.0	-	.	ID=mp470-1_scaffold_348_DTX-incomp_Conol2-B-R354-Map5_reversed;Parent=ms470_scaffold_348_DTX-incomp_Conol2-B-R354-Map5_reversed;Target=DTX-incomp_Conol2-B-R354-Map5_reversed 1076 1316;Identity=76.0
scaffold_348	Conol1_TEannot3_REPET_TEs	match	20610	20980	0.0	+	.	ID=ms471_scaffold_348_noCat_Conol2-B-G18-Map15;Target=noCat_Conol2-B-G18-Map15 4 377;Identity=99.2
scaffold_348	Conol1_TEannot3_REPET_TEs	match_part	20610	20980	0.0	+	.	ID=mp471-1_scaffold_348_noCat_Conol2-B-G18-Map15;Parent=ms471_scaffold_348_noCat_Conol2-B-G18-Map15;Target=noCat_Conol2-B-G18-Map15 4 377;Identity=99.2
##gff-version 3
##sequence-region scaffold_349 1 20925
scaffold_349	Conol1_TEannot3_REPET_TEs	match	20584	20925	0.0	-	.	ID=ms1352_scaffold_349_DXX-MITE_Conol2-B-R189-Map7;Target=DXX-MITE_Conol2-B-R189-Map7 177 524;Identity=99.4
scaffold_349	Conol1_TEannot3_REPET_TEs	match_part	20584	20925	0.0	-	.	ID=mp1352-1_scaffold_349_DXX-MITE_Conol2-B-R189-Map7;Parent=ms1352_scaffold_349_DXX-MITE_Conol2-B-R189-Map7;Target=DXX-MITE_Conol2-B-R189-Map7 177 524;Identity=99.4
##gff-version 3
##sequence-region scaffold_352 1 20468
scaffold_352	Conol1_TEannot3_REPET_TEs	match	755	834	0.0	+	.	ID=ms1353_scaffold_352_DTX-incomp_Conol2-B-R248-Map3;Target=DTX-incomp_Conol2-B-R248-Map3 490 569;Identity=69.6
scaffold_352	Conol1_TEannot3_REPET_TEs	match_part	755	834	0.0	+	.	ID=mp1353-1_scaffold_352_DTX-incomp_Conol2-B-R248-Map3;Parent=ms1353_scaffold_352_DTX-incomp_Conol2-B-R248-Map3;Target=DTX-incomp_Conol2-B-R248-Map3 490 569;Identity=69.6
scaffold_352	Conol1_TEannot3_REPET_TEs	match	835	1131	0.0	+	.	ID=ms1354_scaffold_352_DTX-incomp_Conol2-B-R248-Map3;Target=DTX-incomp_Conol2-B-R248-Map3 313 611;Identity=74.6
scaffold_352	Conol1_TEannot3_REPET_TEs	match_part	835	1131	0.0	+	.	ID=mp1354-1_scaffold_352_DTX-incomp_Conol2-B-R248-Map3;Parent=ms1354_scaffold_352_DTX-incomp_Conol2-B-R248-Map3;Target=DTX-incomp_Conol2-B-R248-Map3 313 611;Identity=74.6
scaffold_352	Conol1_TEannot3_REPET_TEs	match	14389	14747	0.0	+	.	ID=ms1355_scaffold_352_DTX-incomp_Conol2-B-R248-Map3;Target=DTX-incomp_Conol2-B-R248-Map3 447 805;Identity=66.3
scaffold_352	Conol1_TEannot3_REPET_TEs	match_part	14389	14747	0.0	+	.	ID=mp1355-1_scaffold_352_DTX-incomp_Conol2-B-R248-Map3;Parent=ms1355_scaffold_352_DTX-incomp_Conol2-B-R248-Map3;Target=DTX-incomp_Conol2-B-R248-Map3 447 805;Identity=66.3
scaffold_352	Conol1_TEannot3_REPET_TEs	match	1143	2878	0.0	-	.	ID=ms1356_scaffold_352_DTX-incomp_Conol2-B-R354-Map5_reversed;Target=DTX-incomp_Conol2-B-R354-Map5_reversed 1 1749;Identity=89.2
scaffold_352	Conol1_TEannot3_REPET_TEs	match_part	1143	2878	0.0	-	.	ID=mp1356-1_scaffold_352_DTX-incomp_Conol2-B-R354-Map5_reversed;Parent=ms1356_scaffold_352_DTX-incomp_Conol2-B-R354-Map5_reversed;Target=DTX-incomp_Conol2-B-R354-Map5_reversed 1 1749;Identity=89.2
scaffold_352	Conol1_TEannot3_REPET_TEs	match	14819	16561	0.0	-	.	ID=ms1357_scaffold_352_DTX-incomp_Conol2-B-R354-Map5_reversed;Target=DTX-incomp_Conol2-B-R354-Map5_reversed 1 1750;Identity=96.0
scaffold_352	Conol1_TEannot3_REPET_TEs	match_part	14819	16561	0.0	-	.	ID=mp1357-1_scaffold_352_DTX-incomp_Conol2-B-R354-Map5_reversed;Parent=ms1357_scaffold_352_DTX-incomp_Conol2-B-R354-Map5_reversed;Target=DTX-incomp_Conol2-B-R354-Map5_reversed 1 1750;Identity=96.0
##gff-version 3
##sequence-region scaffold_354 1 20314
scaffold_354	Conol1_TEannot3_REPET_TEs	match	916	980	0.0	-	.	ID=ms1378_scaffold_354_DXX-MITE_Conol2-B-P25.15-Map3;Target=DXX-MITE_Conol2-B-P25.15-Map3 1 65;Identity=78.8
scaffold_354	Conol1_TEannot3_REPET_TEs	match_part	916	980	0.0	-	.	ID=mp1378-1_scaffold_354_DXX-MITE_Conol2-B-P25.15-Map3;Parent=ms1378_scaffold_354_DXX-MITE_Conol2-B-P25.15-Map3;Target=DXX-MITE_Conol2-B-P25.15-Map3 1 65;Identity=78.8
##gff-version 3
##sequence-region scaffold_355 1 20246
scaffold_355	Conol1_TEannot3_REPET_TEs	match	20003	20246	0.0	+	.	ID=ms1360_scaffold_355_RLX-incomp_Conol2-B-R70-Map20;Target=RLX-incomp_Conol2-B-R70-Map20 8947 9190;Identity=97.1
scaffold_355	Conol1_TEannot3_REPET_TEs	match_part	20003	20246	0.0	+	.	ID=mp1360-1_scaffold_355_RLX-incomp_Conol2-B-R70-Map20;Parent=ms1360_scaffold_355_RLX-incomp_Conol2-B-R70-Map20;Target=RLX-incomp_Conol2-B-R70-Map20 8947 9190;Identity=97.1
scaffold_355	Conol1_TEannot3_REPET_TEs	match	352	1621	0.0	-	.	ID=ms1358_scaffold_355_RLX-comp_Conol2-B-R53-Map20_reversed;Target=RLX-comp_Conol2-B-R53-Map20_reversed 324 1596;Identity=89.9
scaffold_355	Conol1_TEannot3_REPET_TEs	match_part	352	1621	0.0	-	.	ID=mp1358-1_scaffold_355_RLX-comp_Conol2-B-R53-Map20_reversed;Parent=ms1358_scaffold_355_RLX-comp_Conol2-B-R53-Map20_reversed;Target=RLX-comp_Conol2-B-R53-Map20_reversed 324 1596;Identity=89.9
scaffold_355	Conol1_TEannot3_REPET_TEs	match	3515	3894	0.0	+	.	ID=ms1359_scaffold_355_RLX-incomp_Conol2-B-R132-Map11_reversed;Target=RLX-incomp_Conol2-B-R132-Map11_reversed 1 386;Identity=95.0
scaffold_355	Conol1_TEannot3_REPET_TEs	match_part	3515	3894	0.0	+	.	ID=mp1359-1_scaffold_355_RLX-incomp_Conol2-B-R132-Map11_reversed;Parent=ms1359_scaffold_355_RLX-incomp_Conol2-B-R132-Map11_reversed;Target=RLX-incomp_Conol2-B-R132-Map11_reversed 1 386;Identity=95.0
##gff-version 3
##sequence-region scaffold_356 1 20173
scaffold_356	Conol1_TEannot3_REPET_TEs	match	11793	11846	0.0	+	.	ID=ms1379_scaffold_356_DTX-incomp_Conol2-B-G29-Map3;Target=DTX-incomp_Conol2-B-G29-Map3 1 54;Identity=83.3
scaffold_356	Conol1_TEannot3_REPET_TEs	match_part	11793	11846	0.0	+	.	ID=mp1379-1_scaffold_356_DTX-incomp_Conol2-B-G29-Map3;Parent=ms1379_scaffold_356_DTX-incomp_Conol2-B-G29-Map3;Target=DTX-incomp_Conol2-B-G29-Map3 1 54;Identity=83.3
##gff-version 3
##sequence-region scaffold_359 1 19633
scaffold_359	Conol1_TEannot3_REPET_TEs	match	3255	3660	0.0	-	.	ID=ms1368_scaffold_359_RLX-incomp_Conol2-B-R70-Map20;Target=RLX-incomp_Conol2-B-R70-Map20 8946 9355;Identity=89.1
scaffold_359	Conol1_TEannot3_REPET_TEs	match_part	3255	3660	0.0	-	.	ID=mp1368-1_scaffold_359_RLX-incomp_Conol2-B-R70-Map20;Parent=ms1368_scaffold_359_RLX-incomp_Conol2-B-R70-Map20;Target=RLX-incomp_Conol2-B-R70-Map20 8946 9355;Identity=89.1
scaffold_359	Conol1_TEannot3_REPET_TEs	match	15263	19633	0.0	+	.	ID=ms1366_scaffold_359_RLX-comp_Conol2-B-R53-Map20_reversed;Target=RLX-comp_Conol2-B-R53-Map20_reversed 2 4398;Identity=92.9
scaffold_359	Conol1_TEannot3_REPET_TEs	match_part	15263	19633	0.0	+	.	ID=mp1366-1_scaffold_359_RLX-comp_Conol2-B-R53-Map20_reversed;Parent=ms1366_scaffold_359_RLX-comp_Conol2-B-R53-Map20_reversed;Target=RLX-comp_Conol2-B-R53-Map20_reversed 2 4398;Identity=92.9
scaffold_359	Conol1_TEannot3_REPET_TEs	match	1	114	0.0	-	.	ID=ms1367_scaffold_359_RLX-incomp_Conol2-B-R70-Map20;Target=RLX-incomp_Conol2-B-R70-Map20 8947 9060;Identity=96.5
scaffold_359	Conol1_TEannot3_REPET_TEs	match_part	1	114	0.0	-	.	ID=mp1367-1_scaffold_359_RLX-incomp_Conol2-B-R70-Map20;Parent=ms1367_scaffold_359_RLX-incomp_Conol2-B-R70-Map20;Target=RLX-incomp_Conol2-B-R70-Map20 8947 9060;Identity=96.5
##gff-version 3
##sequence-region scaffold_35 1 200977
scaffold_35	Conol1_TEannot3_REPET_TEs	match	30208	30619	0.0	-	.	ID=ms1_scaffold_35_DTX-incomp_Conol2-B-R248-Map3;Target=DTX-incomp_Conol2-B-R248-Map3 468 875;Identity=69.5
scaffold_35	Conol1_TEannot3_REPET_TEs	match_part	30208	30619	0.0	-	.	ID=mp1-1_scaffold_35_DTX-incomp_Conol2-B-R248-Map3;Parent=ms1_scaffold_35_DTX-incomp_Conol2-B-R248-Map3;Target=DTX-incomp_Conol2-B-R248-Map3 468 875;Identity=69.5
scaffold_35	Conol1_TEannot3_REPET_TEs	match	54155	54840	0.0	+	.	ID=ms2_scaffold_35_DTX-incomp_Conol2-B-R248-Map3;Target=DTX-incomp_Conol2-B-R248-Map3 148 874
scaffold_35	Conol1_TEannot3_REPET_TEs	match_part	54155	54227	0.0	+	.	ID=mp2-1_scaffold_35_DTX-incomp_Conol2-B-R248-Map3;Parent=ms2_scaffold_35_DTX-incomp_Conol2-B-R248-Map3;Target=DTX-incomp_Conol2-B-R248-Map3 148 219;Identity=75.7
scaffold_35	Conol1_TEannot3_REPET_TEs	match_part	54436	54840	0.0	+	.	ID=mp2-2_scaffold_35_DTX-incomp_Conol2-B-R248-Map3;Parent=ms2_scaffold_35_DTX-incomp_Conol2-B-R248-Map3;Target=DTX-incomp_Conol2-B-R248-Map3 472 874;Identity=68.3
scaffold_35	Conol1_TEannot3_REPET_TEs	match	60660	60755	0.0	+	.	ID=ms3_scaffold_35_DTX-incomp_Conol2-B-R248-Map3;Target=DTX-incomp_Conol2-B-R248-Map3 143 232;Identity=75.9
scaffold_35	Conol1_TEannot3_REPET_TEs	match_part	60660	60755	0.0	+	.	ID=mp3-1_scaffold_35_DTX-incomp_Conol2-B-R248-Map3;Parent=ms3_scaffold_35_DTX-incomp_Conol2-B-R248-Map3;Target=DTX-incomp_Conol2-B-R248-Map3 143 232;Identity=75.9
scaffold_35	Conol1_TEannot3_REPET_TEs	match	60911	60938	0.0	+	.	ID=ms4_scaffold_35_DTX-incomp_Conol2-B-R248-Map3;Target=DTX-incomp_Conol2-B-R248-Map3 692 719;Identity=69.0
scaffold_35	Conol1_TEannot3_REPET_TEs	match_part	60911	60938	0.0	+	.	ID=mp4-1_scaffold_35_DTX-incomp_Conol2-B-R248-Map3;Parent=ms4_scaffold_35_DTX-incomp_Conol2-B-R248-Map3;Target=DTX-incomp_Conol2-B-R248-Map3 692 719;Identity=69.0
scaffold_35	Conol1_TEannot3_REPET_TEs	match	60939	61350	0.0	+	.	ID=ms5_scaffold_35_DTX-incomp_Conol2-B-R248-Map3;Target=DTX-incomp_Conol2-B-R248-Map3 468 875;Identity=74.1
scaffold_35	Conol1_TEannot3_REPET_TEs	match_part	60939	61350	0.0	+	.	ID=mp5-1_scaffold_35_DTX-incomp_Conol2-B-R248-Map3;Parent=ms5_scaffold_35_DTX-incomp_Conol2-B-R248-Map3;Target=DTX-incomp_Conol2-B-R248-Map3 468 875;Identity=74.1
scaffold_35	Conol1_TEannot3_REPET_TEs	match	86815	87500	0.0	+	.	ID=ms6_scaffold_35_DTX-incomp_Conol2-B-R248-Map3;Target=DTX-incomp_Conol2-B-R248-Map3 148 874
scaffold_35	Conol1_TEannot3_REPET_TEs	match_part	86815	86887	0.0	+	.	ID=mp6-1_scaffold_35_DTX-incomp_Conol2-B-R248-Map3;Parent=ms6_scaffold_35_DTX-incomp_Conol2-B-R248-Map3;Target=DTX-incomp_Conol2-B-R248-Map3 148 219;Identity=70.8
scaffold_35	Conol1_TEannot3_REPET_TEs	match_part	87069	87500	0.0	+	.	ID=mp6-2_scaffold_35_DTX-incomp_Conol2-B-R248-Map3;Parent=ms6_scaffold_35_DTX-incomp_Conol2-B-R248-Map3;Target=DTX-incomp_Conol2-B-R248-Map3 445 874;Identity=67.2
scaffold_35	Conol1_TEannot3_REPET_TEs	match	124635	125192	0.0	-	.	ID=ms7_scaffold_35_DTX-incomp_Conol2-B-R248-Map3;Target=DTX-incomp_Conol2-B-R248-Map3 310 872;Identity=70.8
scaffold_35	Conol1_TEannot3_REPET_TEs	match_part	124635	125192	0.0	-	.	ID=mp7-1_scaffold_35_DTX-incomp_Conol2-B-R248-Map3;Parent=ms7_scaffold_35_DTX-incomp_Conol2-B-R248-Map3;Target=DTX-incomp_Conol2-B-R248-Map3 310 872;Identity=70.8
scaffold_35	Conol1_TEannot3_REPET_TEs	match	28992	30207	0.0	+	.	ID=ms8_scaffold_35_DTX-incomp_Conol2-B-R354-Map5_reversed;Target=DTX-incomp_Conol2-B-R354-Map5_reversed 532 1750;Identity=75.4
scaffold_35	Conol1_TEannot3_REPET_TEs	match_part	28992	30207	0.0	+	.	ID=mp8-1_scaffold_35_DTX-incomp_Conol2-B-R354-Map5_reversed;Parent=ms8_scaffold_35_DTX-incomp_Conol2-B-R354-Map5_reversed;Target=DTX-incomp_Conol2-B-R354-Map5_reversed 532 1750;Identity=75.4
scaffold_35	Conol1_TEannot3_REPET_TEs	match	54841	56224	0.0	-	.	ID=ms9_scaffold_35_DTX-incomp_Conol2-B-R354-Map5_reversed;Target=DTX-incomp_Conol2-B-R354-Map5_reversed 368 1750;Identity=74.5
scaffold_35	Conol1_TEannot3_REPET_TEs	match_part	54841	56224	0.0	-	.	ID=mp9-1_scaffold_35_DTX-incomp_Conol2-B-R354-Map5_reversed;Parent=ms9_scaffold_35_DTX-incomp_Conol2-B-R354-Map5_reversed;Target=DTX-incomp_Conol2-B-R354-Map5_reversed 368 1750;Identity=74.5
scaffold_35	Conol1_TEannot3_REPET_TEs	match	61351	62721	0.0	-	.	ID=ms10_scaffold_35_DTX-incomp_Conol2-B-R354-Map5_reversed;Target=DTX-incomp_Conol2-B-R354-Map5_reversed 368 1750;Identity=74.7
scaffold_35	Conol1_TEannot3_REPET_TEs	match_part	61351	62721	0.0	-	.	ID=mp10-1_scaffold_35_DTX-incomp_Conol2-B-R354-Map5_reversed;Parent=ms10_scaffold_35_DTX-incomp_Conol2-B-R354-Map5_reversed;Target=DTX-incomp_Conol2-B-R354-Map5_reversed 368 1750;Identity=74.7
scaffold_35	Conol1_TEannot3_REPET_TEs	match	87501	88770	0.0	-	.	ID=ms11_scaffold_35_DTX-incomp_Conol2-B-R354-Map5_reversed;Target=DTX-incomp_Conol2-B-R354-Map5_reversed 478 1750;Identity=74.2
scaffold_35	Conol1_TEannot3_REPET_TEs	match_part	87501	88770	0.0	-	.	ID=mp11-1_scaffold_35_DTX-incomp_Conol2-B-R354-Map5_reversed;Parent=ms11_scaffold_35_DTX-incomp_Conol2-B-R354-Map5_reversed;Target=DTX-incomp_Conol2-B-R354-Map5_reversed 478 1750;Identity=74.2
scaffold_35	Conol1_TEannot3_REPET_TEs	match	88771	88845	0.0	-	.	ID=ms12_scaffold_35_DTX-incomp_Conol2-B-R354-Map5_reversed;Target=DTX-incomp_Conol2-B-R354-Map5_reversed 373 449;Identity=68.3
scaffold_35	Conol1_TEannot3_REPET_TEs	match_part	88771	88845	0.0	-	.	ID=mp12-1_scaffold_35_DTX-incomp_Conol2-B-R354-Map5_reversed;Parent=ms12_scaffold_35_DTX-incomp_Conol2-B-R354-Map5_reversed;Target=DTX-incomp_Conol2-B-R354-Map5_reversed 373 449;Identity=68.3
scaffold_35	Conol1_TEannot3_REPET_TEs	match	123246	124634	0.0	+	.	ID=ms13_scaffold_35_DTX-incomp_Conol2-B-R354-Map5_reversed;Target=DTX-incomp_Conol2-B-R354-Map5_reversed 368 1750;Identity=74.4
scaffold_35	Conol1_TEannot3_REPET_TEs	match_part	123246	124634	0.0	+	.	ID=mp13-1_scaffold_35_DTX-incomp_Conol2-B-R354-Map5_reversed;Parent=ms13_scaffold_35_DTX-incomp_Conol2-B-R354-Map5_reversed;Target=DTX-incomp_Conol2-B-R354-Map5_reversed 368 1750;Identity=74.4
scaffold_35	Conol1_TEannot3_REPET_TEs	match	119944	120037	0.0	-	.	ID=ms14_scaffold_35_RLX-incomp_Conol2-B-R175-Map3_reversed;Target=RLX-incomp_Conol2-B-R175-Map3_reversed 4774 4862;Identity=84.9
scaffold_35	Conol1_TEannot3_REPET_TEs	match_part	119944	120037	0.0	-	.	ID=mp14-1_scaffold_35_RLX-incomp_Conol2-B-R175-Map3_reversed;Parent=ms14_scaffold_35_RLX-incomp_Conol2-B-R175-Map3_reversed;Target=RLX-incomp_Conol2-B-R175-Map3_reversed 4774 4862;Identity=84.9
scaffold_35	Conol1_TEannot3_REPET_TEs	match	120038	120193	0.0	-	.	ID=ms15_scaffold_35_RLX-incomp_Conol2-B-R175-Map3_reversed;Target=RLX-incomp_Conol2-B-R175-Map3_reversed 41 181;Identity=82.7
scaffold_35	Conol1_TEannot3_REPET_TEs	match_part	120038	120193	0.0	-	.	ID=mp15-1_scaffold_35_RLX-incomp_Conol2-B-R175-Map3_reversed;Parent=ms15_scaffold_35_RLX-incomp_Conol2-B-R175-Map3_reversed;Target=RLX-incomp_Conol2-B-R175-Map3_reversed 41 181;Identity=82.7
scaffold_35	Conol1_TEannot3_REPET_TEs	match	188516	188838	0.0	-	.	ID=ms18_scaffold_35_RLX-incomp_Conol2-B-R175-Map3_reversed;Target=RLX-incomp_Conol2-B-R175-Map3_reversed 8 316;Identity=77.3
scaffold_35	Conol1_TEannot3_REPET_TEs	match_part	188516	188838	0.0	-	.	ID=mp18-1_scaffold_35_RLX-incomp_Conol2-B-R175-Map3_reversed;Parent=ms18_scaffold_35_RLX-incomp_Conol2-B-R175-Map3_reversed;Target=RLX-incomp_Conol2-B-R175-Map3_reversed 8 316;Identity=77.3
scaffold_35	Conol1_TEannot3_REPET_TEs	match	30	94	0.0	-	.	ID=ms19_scaffold_35_DXX-MITE_Conol2-B-P25.15-Map3;Target=DXX-MITE_Conol2-B-P25.15-Map3 1 65;Identity=78.8
scaffold_35	Conol1_TEannot3_REPET_TEs	match_part	30	94	0.0	-	.	ID=mp19-1_scaffold_35_DXX-MITE_Conol2-B-P25.15-Map3;Parent=ms19_scaffold_35_DXX-MITE_Conol2-B-P25.15-Map3;Target=DXX-MITE_Conol2-B-P25.15-Map3 1 65;Identity=78.8
##gff-version 3
##sequence-region scaffold_360 1 19597
scaffold_360	Conol1_TEannot3_REPET_TEs	match	11900	12258	0.0	-	.	ID=ms1369_scaffold_360_noCat_Conol2-B-G18-Map15;Target=noCat_Conol2-B-G18-Map15 303 689;Identity=98.3
scaffold_360	Conol1_TEannot3_REPET_TEs	match_part	11900	12258	0.0	-	.	ID=mp1369-1_scaffold_360_noCat_Conol2-B-G18-Map15;Parent=ms1369_scaffold_360_noCat_Conol2-B-G18-Map15;Target=noCat_Conol2-B-G18-Map15 303 689;Identity=98.3
scaffold_360	Conol1_TEannot3_REPET_TEs	match	19268	19597	0.0	+	.	ID=ms1370_scaffold_360_noCat_Conol2-B-G18-Map15;Target=noCat_Conol2-B-G18-Map15 6 338;Identity=97.0
scaffold_360	Conol1_TEannot3_REPET_TEs	match_part	19268	19597	0.0	+	.	ID=mp1370-1_scaffold_360_noCat_Conol2-B-G18-Map15;Parent=ms1370_scaffold_360_noCat_Conol2-B-G18-Map15;Target=noCat_Conol2-B-G18-Map15 6 338;Identity=97.0
##gff-version 3
##sequence-region scaffold_362 1 19099
scaffold_362	Conol1_TEannot3_REPET_TEs	match	15830	16348	0.0	+	.	ID=ms1371_scaffold_362_DXX-MITE_Conol2-B-G109-Map3;Target=DXX-MITE_Conol2-B-G109-Map3 14 608
scaffold_362	Conol1_TEannot3_REPET_TEs	match_part	15830	15975	0.0	+	.	ID=mp1371-1_scaffold_362_DXX-MITE_Conol2-B-G109-Map3;Parent=ms1371_scaffold_362_DXX-MITE_Conol2-B-G109-Map3;Target=DXX-MITE_Conol2-B-G109-Map3 14 142;Identity=82.4
scaffold_362	Conol1_TEannot3_REPET_TEs	match_part	16122	16348	0.0	+	.	ID=mp1371-2_scaffold_362_DXX-MITE_Conol2-B-G109-Map3;Parent=ms1371_scaffold_362_DXX-MITE_Conol2-B-G109-Map3;Target=DXX-MITE_Conol2-B-G109-Map3 387 608;Identity=79.2
scaffold_362	Conol1_TEannot3_REPET_TEs	match	16087	16121	0.0	+	.	ID=ms1373_scaffold_362_DXX-MITE_Conol2-B-R189-Map7;Target=DXX-MITE_Conol2-B-R189-Map7 252 286;Identity=73.9
scaffold_362	Conol1_TEannot3_REPET_TEs	match_part	16087	16121	0.0	+	.	ID=mp1373-1_scaffold_362_DXX-MITE_Conol2-B-R189-Map7;Parent=ms1373_scaffold_362_DXX-MITE_Conol2-B-R189-Map7;Target=DXX-MITE_Conol2-B-R189-Map7 252 286;Identity=73.9
##gff-version 3
##sequence-region scaffold_363 1 19092
scaffold_363	Conol1_TEannot3_REPET_TEs	match	5907	6512	0.0	+	.	ID=ms440_scaffold_363_DXX-MITE_Conol2-B-R189-Map7;Target=DXX-MITE_Conol2-B-R189-Map7 1 524
scaffold_363	Conol1_TEannot3_REPET_TEs	match_part	5907	6028	0.0	+	.	ID=mp440-1_scaffold_363_DXX-MITE_Conol2-B-R189-Map7;Parent=ms440_scaffold_363_DXX-MITE_Conol2-B-R189-Map7;Target=DXX-MITE_Conol2-B-R189-Map7 1 124;Identity=86.1
scaffold_363	Conol1_TEannot3_REPET_TEs	match_part	6143	6512	0.0	+	.	ID=mp440-2_scaffold_363_DXX-MITE_Conol2-B-R189-Map7;Parent=ms440_scaffold_363_DXX-MITE_Conol2-B-R189-Map7;Target=DXX-MITE_Conol2-B-R189-Map7 155 524;Identity=79.5
scaffold_363	Conol1_TEannot3_REPET_TEs	match	17746	18353	0.0	-	.	ID=ms441_scaffold_363_DTX-incomp_Conol2-B-P28.12-Map9;Target=DTX-incomp_Conol2-B-P28.12-Map9 10 621;Identity=94.1
scaffold_363	Conol1_TEannot3_REPET_TEs	match_part	17746	18353	0.0	-	.	ID=mp441-1_scaffold_363_DTX-incomp_Conol2-B-P28.12-Map9;Parent=ms441_scaffold_363_DTX-incomp_Conol2-B-P28.12-Map9;Target=DTX-incomp_Conol2-B-P28.12-Map9 10 621;Identity=94.1
scaffold_363	Conol1_TEannot3_REPET_TEs	match	10800	10914	0.0	-	.	ID=ms442_scaffold_363_RIX-incomp_Conol2-B-R14-Map4;Target=RIX-incomp_Conol2-B-R14-Map4 599 719;Identity=81.4
scaffold_363	Conol1_TEannot3_REPET_TEs	match_part	10800	10914	0.0	-	.	ID=mp442-1_scaffold_363_RIX-incomp_Conol2-B-R14-Map4;Parent=ms442_scaffold_363_RIX-incomp_Conol2-B-R14-Map4;Target=RIX-incomp_Conol2-B-R14-Map4 599 719;Identity=81.4
scaffold_363	Conol1_TEannot3_REPET_TEs	match	18990	19092	0.0	+	.	ID=ms443_scaffold_363_RLX-incomp_Conol2-B-R70-Map20;Target=RLX-incomp_Conol2-B-R70-Map20 8934 9036;Identity=95.2
scaffold_363	Conol1_TEannot3_REPET_TEs	match_part	18990	19092	0.0	+	.	ID=mp443-1_scaffold_363_RLX-incomp_Conol2-B-R70-Map20;Parent=ms443_scaffold_363_RLX-incomp_Conol2-B-R70-Map20;Target=RLX-incomp_Conol2-B-R70-Map20 8934 9036;Identity=95.2
##gff-version 3
##sequence-region scaffold_365 1 19038
scaffold_365	Conol1_TEannot3_REPET_TEs	match	1	30	0.0	-	.	ID=ms1380_scaffold_365_DXX-MITE_Conol2-B-R229-Map5;Target=DXX-MITE_Conol2-B-R229-Map5 1 30;Identity=100.0
scaffold_365	Conol1_TEannot3_REPET_TEs	match_part	1	30	0.0	-	.	ID=mp1380-1_scaffold_365_DXX-MITE_Conol2-B-R229-Map5;Parent=ms1380_scaffold_365_DXX-MITE_Conol2-B-R229-Map5;Target=DXX-MITE_Conol2-B-R229-Map5 1 30;Identity=100.0
##gff-version 3
##sequence-region scaffold_366 1 18761
scaffold_366	Conol1_TEannot3_REPET_TEs	match	4858	5008	0.0	+	.	ID=ms1374_scaffold_366_DXX-MITE_Conol2-B-G109-Map3;Target=DXX-MITE_Conol2-B-G109-Map3 456 601;Identity=81.9
scaffold_366	Conol1_TEannot3_REPET_TEs	match_part	4858	5008	0.0	+	.	ID=mp1374-1_scaffold_366_DXX-MITE_Conol2-B-G109-Map3;Parent=ms1374_scaffold_366_DXX-MITE_Conol2-B-G109-Map3;Target=DXX-MITE_Conol2-B-G109-Map3 456 601;Identity=81.9
scaffold_366	Conol1_TEannot3_REPET_TEs	match	18408	18761	0.0	-	.	ID=ms1375_scaffold_366_DXX-MITE_Conol2-B-R189-Map7;Target=DXX-MITE_Conol2-B-R189-Map7 165 524;Identity=100.0
scaffold_366	Conol1_TEannot3_REPET_TEs	match_part	18408	18761	0.0	-	.	ID=mp1375-1_scaffold_366_DXX-MITE_Conol2-B-R189-Map7;Parent=ms1375_scaffold_366_DXX-MITE_Conol2-B-R189-Map7;Target=DXX-MITE_Conol2-B-R189-Map7 165 524;Identity=100.0
##gff-version 3
##sequence-region scaffold_367 1 18760
scaffold_367	Conol1_TEannot3_REPET_TEs	match	1	355	0.0	-	.	ID=ms1376_scaffold_367_DXX-MITE_Conol2-B-P25.15-Map3;Target=DXX-MITE_Conol2-B-P25.15-Map3 2 357;Identity=97.5
scaffold_367	Conol1_TEannot3_REPET_TEs	match_part	1	355	0.0	-	.	ID=mp1376-1_scaffold_367_DXX-MITE_Conol2-B-P25.15-Map3;Parent=ms1376_scaffold_367_DXX-MITE_Conol2-B-P25.15-Map3;Target=DXX-MITE_Conol2-B-P25.15-Map3 2 357;Identity=97.5
##gff-version 3
##sequence-region scaffold_368 1 18722
scaffold_368	Conol1_TEannot3_REPET_TEs	match	18676	18722	0.0	-	.	ID=ms1377_scaffold_368_noCat_Conol2-B-G18-Map15;Target=noCat_Conol2-B-G18-Map15 642 690;Identity=100.0
scaffold_368	Conol1_TEannot3_REPET_TEs	match_part	18676	18722	0.0	-	.	ID=mp1377-1_scaffold_368_noCat_Conol2-B-G18-Map15;Parent=ms1377_scaffold_368_noCat_Conol2-B-G18-Map15;Target=noCat_Conol2-B-G18-Map15 642 690;Identity=100.0
##gff-version 3
##sequence-region scaffold_36 1 200645
scaffold_36	Conol1_TEannot3_REPET_TEs	match	25988	26085	0.0	-	.	ID=ms900_scaffold_36_DTX-incomp_Conol2-B-G23-Map3_reversed;Target=DTX-incomp_Conol2-B-G23-Map3_reversed 867 964;Identity=74.5
scaffold_36	Conol1_TEannot3_REPET_TEs	match_part	25988	26085	0.0	-	.	ID=mp900-1_scaffold_36_DTX-incomp_Conol2-B-G23-Map3_reversed;Parent=ms900_scaffold_36_DTX-incomp_Conol2-B-G23-Map3_reversed;Target=DTX-incomp_Conol2-B-G23-Map3_reversed 867 964;Identity=74.5
scaffold_36	Conol1_TEannot3_REPET_TEs	match	26583	26708	0.0	-	.	ID=ms901_scaffold_36_DTX-incomp_Conol2-B-G23-Map3_reversed;Target=DTX-incomp_Conol2-B-G23-Map3_reversed 949 1074;Identity=69.1
scaffold_36	Conol1_TEannot3_REPET_TEs	match_part	26583	26708	0.0	-	.	ID=mp901-1_scaffold_36_DTX-incomp_Conol2-B-G23-Map3_reversed;Parent=ms901_scaffold_36_DTX-incomp_Conol2-B-G23-Map3_reversed;Target=DTX-incomp_Conol2-B-G23-Map3_reversed 949 1074;Identity=69.1
scaffold_36	Conol1_TEannot3_REPET_TEs	match	26174	26313	0.0	+	.	ID=ms902_scaffold_36_DTX-incomp_Conol2-B-R248-Map3;Target=DTX-incomp_Conol2-B-R248-Map3 361 503;Identity=73.1
scaffold_36	Conol1_TEannot3_REPET_TEs	match_part	26174	26313	0.0	+	.	ID=mp902-1_scaffold_36_DTX-incomp_Conol2-B-R248-Map3;Parent=ms902_scaffold_36_DTX-incomp_Conol2-B-R248-Map3;Target=DTX-incomp_Conol2-B-R248-Map3 361 503;Identity=73.1
scaffold_36	Conol1_TEannot3_REPET_TEs	match	26709	27842	0.0	-	.	ID=ms903_scaffold_36_DTX-incomp_Conol2-B-R354-Map5_reversed;Target=DTX-incomp_Conol2-B-R354-Map5_reversed 533 1674
scaffold_36	Conol1_TEannot3_REPET_TEs	match_part	26709	26780	0.0	-	.	ID=mp903-1_scaffold_36_DTX-incomp_Conol2-B-R354-Map5_reversed;Parent=ms903_scaffold_36_DTX-incomp_Conol2-B-R354-Map5_reversed;Target=DTX-incomp_Conol2-B-R354-Map5_reversed 1603 1674;Identity=76.8
scaffold_36	Conol1_TEannot3_REPET_TEs	match_part	27100	27842	0.0	-	.	ID=mp903-2_scaffold_36_DTX-incomp_Conol2-B-R354-Map5_reversed;Parent=ms903_scaffold_36_DTX-incomp_Conol2-B-R354-Map5_reversed;Target=DTX-incomp_Conol2-B-R354-Map5_reversed 533 1270;Identity=73.1
scaffold_36	Conol1_TEannot3_REPET_TEs	match	53256	53825	0.0	+	.	ID=ms904_scaffold_36_DXX-MITE_Conol2-B-G109-Map3;Target=DXX-MITE_Conol2-B-G109-Map3 2 616
scaffold_36	Conol1_TEannot3_REPET_TEs	match_part	53256	53385	0.0	+	.	ID=mp904-1_scaffold_36_DXX-MITE_Conol2-B-G109-Map3;Parent=ms904_scaffold_36_DXX-MITE_Conol2-B-G109-Map3;Target=DXX-MITE_Conol2-B-G109-Map3 2 128;Identity=83.1
scaffold_36	Conol1_TEannot3_REPET_TEs	match_part	53584	53825	0.0	+	.	ID=mp904-2_scaffold_36_DXX-MITE_Conol2-B-G109-Map3;Parent=ms904_scaffold_36_DXX-MITE_Conol2-B-G109-Map3;Target=DXX-MITE_Conol2-B-G109-Map3 389 616;Identity=82.0
scaffold_36	Conol1_TEannot3_REPET_TEs	match	64505	66177	0.0	+	.	ID=ms365_scaffold_36_DXX-MITE_Conol2-B-R180-Map3;Target=DXX-MITE_Conol2-B-R180-Map3 2 725
scaffold_36	Conol1_TEannot3_REPET_TEs	match_part	64505	64631	0.0	+	.	ID=mp365-1_scaffold_36_DXX-MITE_Conol2-B-R180-Map3;Parent=ms365_scaffold_36_DXX-MITE_Conol2-B-R180-Map3;Target=DXX-MITE_Conol2-B-R180-Map3 2 128;Identity=100.0
scaffold_36	Conol1_TEannot3_REPET_TEs	match_part	65977	66177	0.0	+	.	ID=mp365-2_scaffold_36_DXX-MITE_Conol2-B-R180-Map3;Parent=ms365_scaffold_36_DXX-MITE_Conol2-B-R180-Map3;Target=DXX-MITE_Conol2-B-R180-Map3 525 725;Identity=99.0
##gff-version 3
##sequence-region scaffold_370 1 18004
[truncated: 974,725 more chars]
