# Supplementary material for: Comparative genomics of Coniophora olivacea reveals different patterns of genome expansion in Boletales
Source: BMC Genomics. 2017 Nov 16;18:883. doi: 10.1186/s12864-017-4243-z (PMC5689174; doi:10.1186/s12864-017-4243-z)
Supplement: Supplementary file 7 — Dataset S2. TE annotation in C. puteana. Classification information at the order level is included in the output format of PASTEC. (GFF3 1273 kb) [file 12864_2017_4243_MOESM7_ESM.gff3]

##gff-version 3
##sequence-region scaffold_101 1 3355
scaffold_101	Conpu1_TEannot3_REPET_TEs	match	2968	3035	0.0	+	.	ID=ms889_scaffold_101_DXX-MITE_Conpu1-B-P62.37-Map4;Target=DXX-MITE_Conpu1-B-P62.37-Map4 289 356;Identity=73.5
scaffold_101	Conpu1_TEannot3_REPET_TEs	match_part	2968	3035	0.0	+	.	ID=mp889-1_scaffold_101_DXX-MITE_Conpu1-B-P62.37-Map4;Parent=ms889_scaffold_101_DXX-MITE_Conpu1-B-P62.37-Map4;Target=DXX-MITE_Conpu1-B-P62.37-Map4 289 356;Identity=73.5
scaffold_101	Conpu1_TEannot3_REPET_TEs	match	2487	2848	0.0	-	.	ID=ms890_scaffold_101_DXX-MITE_Conpu1-B-G209-Map5;Target=DXX-MITE_Conpu1-B-G209-Map5 2 363;Identity=94.2
scaffold_101	Conpu1_TEannot3_REPET_TEs	match_part	2487	2848	0.0	-	.	ID=mp890-1_scaffold_101_DXX-MITE_Conpu1-B-G209-Map5;Parent=ms890_scaffold_101_DXX-MITE_Conpu1-B-G209-Map5;Target=DXX-MITE_Conpu1-B-G209-Map5 2 363;Identity=94.2
scaffold_101	Conpu1_TEannot3_REPET_TEs	match	507	1766	0.0	-	.	ID=ms891_scaffold_101_DTX-incomp_Conpu1-B-R8-Map4;Target=DTX-incomp_Conpu1-B-R8-Map4 1 1060
scaffold_101	Conpu1_TEannot3_REPET_TEs	match_part	507	693	0.0	-	.	ID=mp891-1_scaffold_101_DTX-incomp_Conpu1-B-R8-Map4;Parent=ms891_scaffold_101_DTX-incomp_Conpu1-B-R8-Map4;Target=DTX-incomp_Conpu1-B-R8-Map4 877 1060;Identity=94.0
scaffold_101	Conpu1_TEannot3_REPET_TEs	match_part	689	854	0.0	-	.	ID=mp891-2_scaffold_101_DTX-incomp_Conpu1-B-R8-Map4;Parent=ms891_scaffold_101_DTX-incomp_Conpu1-B-R8-Map4;Target=DTX-incomp_Conpu1-B-R8-Map4 412 577;Identity=94.0
scaffold_101	Conpu1_TEannot3_REPET_TEs	match_part	1550	1766	0.0	-	.	ID=mp891-3_scaffold_101_DTX-incomp_Conpu1-B-R8-Map4;Parent=ms891_scaffold_101_DTX-incomp_Conpu1-B-R8-Map4;Target=DTX-incomp_Conpu1-B-R8-Map4 1 239;Identity=93.6
##gff-version 3
##sequence-region scaffold_103 1 3343
scaffold_103	Conpu1_TEannot3_REPET_TEs	match	1	536	0.0	-	.	ID=ms888_scaffold_103_DXX-MITE_Conpu1-B-G66-Map4;Target=DXX-MITE_Conpu1-B-G66-Map4 1 536;Identity=93.3
scaffold_103	Conpu1_TEannot3_REPET_TEs	match_part	1	536	0.0	-	.	ID=mp888-1_scaffold_103_DXX-MITE_Conpu1-B-G66-Map4;Parent=ms888_scaffold_103_DXX-MITE_Conpu1-B-G66-Map4;Target=DXX-MITE_Conpu1-B-G66-Map4 1 536;Identity=93.3
scaffold_103	Conpu1_TEannot3_REPET_TEs	match	1630	2355	0.0	+	.	ID=ms887_scaffold_103_DTX-incomp_Conpu1-B-G88-Map13;Target=DTX-incomp_Conpu1-B-G88-Map13 1 801
scaffold_103	Conpu1_TEannot3_REPET_TEs	match_part	1630	1781	0.0	+	.	ID=mp887-1_scaffold_103_DTX-incomp_Conpu1-B-G88-Map13;Parent=ms887_scaffold_103_DTX-incomp_Conpu1-B-G88-Map13;Target=DTX-incomp_Conpu1-B-G88-Map13 1 180;Identity=90.6
scaffold_103	Conpu1_TEannot3_REPET_TEs	match_part	1745	2355	0.0	+	.	ID=mp887-2_scaffold_103_DTX-incomp_Conpu1-B-G88-Map13;Parent=ms887_scaffold_103_DTX-incomp_Conpu1-B-G88-Map13;Target=DTX-incomp_Conpu1-B-G88-Map13 142 801;Identity=89.2
##gff-version 3
##sequence-region scaffold_104 1 3316
scaffold_104	Conpu1_TEannot3_REPET_TEs	match	3	3316	0.0	+	.	ID=ms886_scaffold_104_RLX-incomp_Conpu1-B-R7-Map5;Target=RLX-incomp_Conpu1-B-R7-Map5 5 3318;Identity=100.0
scaffold_104	Conpu1_TEannot3_REPET_TEs	match_part	3	3316	0.0	+	.	ID=mp886-1_scaffold_104_RLX-incomp_Conpu1-B-R7-Map5;Parent=ms886_scaffold_104_RLX-incomp_Conpu1-B-R7-Map5;Target=RLX-incomp_Conpu1-B-R7-Map5 5 3318;Identity=100.0
##gff-version 3
##sequence-region scaffold_106 1 3309
scaffold_106	Conpu1_TEannot3_REPET_TEs	match	128	2193	0.0	+	.	ID=ms883_scaffold_106_RLX-incomp_Conpu1-B-R161-Map6_reversed;Target=RLX-incomp_Conpu1-B-R161-Map6_reversed 157 2295
scaffold_106	Conpu1_TEannot3_REPET_TEs	match_part	128	317	0.0	+	.	ID=mp883-1_scaffold_106_RLX-incomp_Conpu1-B-R161-Map6_reversed;Parent=ms883_scaffold_106_RLX-incomp_Conpu1-B-R161-Map6_reversed;Target=RLX-incomp_Conpu1-B-R161-Map6_reversed 157 355;Identity=81.9
scaffold_106	Conpu1_TEannot3_REPET_TEs	match_part	468	1130	0.0	+	.	ID=mp883-2_scaffold_106_RLX-incomp_Conpu1-B-R161-Map6_reversed;Parent=ms883_scaffold_106_RLX-incomp_Conpu1-B-R161-Map6_reversed;Target=RLX-incomp_Conpu1-B-R161-Map6_reversed 645 1328;Identity=75.3
scaffold_106	Conpu1_TEannot3_REPET_TEs	match_part	1522	2193	0.0	+	.	ID=mp883-3_scaffold_106_RLX-incomp_Conpu1-B-R161-Map6_reversed;Parent=ms883_scaffold_106_RLX-incomp_Conpu1-B-R161-Map6_reversed;Target=RLX-incomp_Conpu1-B-R161-Map6_reversed 1649 2295;Identity=70.1
scaffold_106	Conpu1_TEannot3_REPET_TEs	match	2223	3299	0.0	+	.	ID=ms884_scaffold_106_RLX-incomp_Conpu1-B-R252-Map8_reversed;Target=RLX-incomp_Conpu1-B-R252-Map8_reversed 28 1083;Identity=71.7
scaffold_106	Conpu1_TEannot3_REPET_TEs	match_part	2223	3299	0.0	+	.	ID=mp884-1_scaffold_106_RLX-incomp_Conpu1-B-R252-Map8_reversed;Parent=ms884_scaffold_106_RLX-incomp_Conpu1-B-R252-Map8_reversed;Target=RLX-incomp_Conpu1-B-R252-Map8_reversed 28 1083;Identity=71.7
scaffold_106	Conpu1_TEannot3_REPET_TEs	match	2194	2222	0.0	+	.	ID=ms885_scaffold_106_RLX-incomp_Conpu1-B-R703-Map3_reversed;Target=RLX-incomp_Conpu1-B-R703-Map3_reversed 1380 1408;Identity=70.9
scaffold_106	Conpu1_TEannot3_REPET_TEs	match_part	2194	2222	0.0	+	.	ID=mp885-1_scaffold_106_RLX-incomp_Conpu1-B-R703-Map3_reversed;Parent=ms885_scaffold_106_RLX-incomp_Conpu1-B-R703-Map3_reversed;Target=RLX-incomp_Conpu1-B-R703-Map3_reversed 1380 1408;Identity=70.9
##gff-version 3
##sequence-region scaffold_108 1 3273
scaffold_108	Conpu1_TEannot3_REPET_TEs	match	1682	2756	0.0	-	.	ID=ms882_scaffold_108_RLX-incomp_Conpu1-B-R835-Map3;Target=RLX-incomp_Conpu1-B-R835-Map3 582 1631;Identity=73.3
scaffold_108	Conpu1_TEannot3_REPET_TEs	match_part	1682	2756	0.0	-	.	ID=mp882-1_scaffold_108_RLX-incomp_Conpu1-B-R835-Map3;Parent=ms882_scaffold_108_RLX-incomp_Conpu1-B-R835-Map3;Target=RLX-incomp_Conpu1-B-R835-Map3 582 1631;Identity=73.3
##gff-version 3
##sequence-region scaffold_10 1 2096802
scaffold_10	Conpu1_TEannot3_REPET_TEs	match	577347	577728	0.0	+	.	ID=ms2061_scaffold_10_RLX-incomp_Conpu1-B-R529-Map5;Target=RLX-incomp_Conpu1-B-R529-Map5 3536 3918;Identity=94.8
scaffold_10	Conpu1_TEannot3_REPET_TEs	match_part	577347	577728	0.0	+	.	ID=mp2061-1_scaffold_10_RLX-incomp_Conpu1-B-R529-Map5;Parent=ms2061_scaffold_10_RLX-incomp_Conpu1-B-R529-Map5;Target=RLX-incomp_Conpu1-B-R529-Map5 3536 3918;Identity=94.8
scaffold_10	Conpu1_TEannot3_REPET_TEs	match	538388	539942	0.0	+	.	ID=ms2062_scaffold_10_DTX-incomp_Conpu1-B-G172-Map13;Target=DTX-incomp_Conpu1-B-G172-Map13 4 1649
scaffold_10	Conpu1_TEannot3_REPET_TEs	match_part	538388	539158	0.0	+	.	ID=mp2062-1_scaffold_10_DTX-incomp_Conpu1-B-G172-Map13;Parent=ms2062_scaffold_10_DTX-incomp_Conpu1-B-G172-Map13;Target=DTX-incomp_Conpu1-B-G172-Map13 4 777;Identity=98.7
scaffold_10	Conpu1_TEannot3_REPET_TEs	match_part	539152	539942	0.0	+	.	ID=mp2062-2_scaffold_10_DTX-incomp_Conpu1-B-G172-Map13;Parent=ms2062_scaffold_10_DTX-incomp_Conpu1-B-G172-Map13;Target=DTX-incomp_Conpu1-B-G172-Map13 830 1649;Identity=99.1
scaffold_10	Conpu1_TEannot3_REPET_TEs	match	496026	496346	0.0	+	.	ID=ms2063_scaffold_10_DXX-MITE_Conpu1-B-P62.37-Map4;Target=DXX-MITE_Conpu1-B-P62.37-Map4 35 355;Identity=94.1
scaffold_10	Conpu1_TEannot3_REPET_TEs	match_part	496026	496346	0.0	+	.	ID=mp2063-1_scaffold_10_DXX-MITE_Conpu1-B-P62.37-Map4;Parent=ms2063_scaffold_10_DXX-MITE_Conpu1-B-P62.37-Map4;Target=DXX-MITE_Conpu1-B-P62.37-Map4 35 355;Identity=94.1
scaffold_10	Conpu1_TEannot3_REPET_TEs	match	538164	538371	0.0	-	.	ID=ms2064_scaffold_10_DTX-incomp_Conpu1-B-R283-Map6_reversed;Target=DTX-incomp_Conpu1-B-R283-Map6_reversed 4338 4536;Identity=63.7
scaffold_10	Conpu1_TEannot3_REPET_TEs	match_part	538164	538371	0.0	-	.	ID=mp2064-1_scaffold_10_DTX-incomp_Conpu1-B-R283-Map6_reversed;Parent=ms2064_scaffold_10_DTX-incomp_Conpu1-B-R283-Map6_reversed;Target=DTX-incomp_Conpu1-B-R283-Map6_reversed 4338 4536;Identity=63.7
scaffold_10	Conpu1_TEannot3_REPET_TEs	match	582157	582584	0.0	-	.	ID=ms2065_scaffold_10_DTX-incomp_Conpu1-B-R283-Map6_reversed;Target=DTX-incomp_Conpu1-B-R283-Map6_reversed 4244 4680;Identity=60.6
scaffold_10	Conpu1_TEannot3_REPET_TEs	match_part	582157	582584	0.0	-	.	ID=mp2065-1_scaffold_10_DTX-incomp_Conpu1-B-R283-Map6_reversed;Parent=ms2065_scaffold_10_DTX-incomp_Conpu1-B-R283-Map6_reversed;Target=DTX-incomp_Conpu1-B-R283-Map6_reversed 4244 4680;Identity=60.6
scaffold_10	Conpu1_TEannot3_REPET_TEs	match	580687	582136	0.0	+	.	ID=ms2066_scaffold_10_DTX-incomp_Conpu1-B-R142-Map6;Target=DTX-incomp_Conpu1-B-R142-Map6 1 1450;Identity=99.0
scaffold_10	Conpu1_TEannot3_REPET_TEs	match_part	580687	582136	0.0	+	.	ID=mp2066-1_scaffold_10_DTX-incomp_Conpu1-B-R142-Map6;Parent=ms2066_scaffold_10_DTX-incomp_Conpu1-B-R142-Map6;Target=DTX-incomp_Conpu1-B-R142-Map6 1 1450;Identity=99.0
scaffold_10	Conpu1_TEannot3_REPET_TEs	match	568357	571444	0.0	-	.	ID=ms2067_scaffold_10_DTX-incomp_Conpu1-B-R238-Map6;Target=DTX-incomp_Conpu1-B-R238-Map6 258 3310;Identity=74.5
scaffold_10	Conpu1_TEannot3_REPET_TEs	match_part	568357	571444	0.0	-	.	ID=mp2067-1_scaffold_10_DTX-incomp_Conpu1-B-R238-Map6;Parent=ms2067_scaffold_10_DTX-incomp_Conpu1-B-R238-Map6;Target=DTX-incomp_Conpu1-B-R238-Map6 258 3310;Identity=74.5
scaffold_10	Conpu1_TEannot3_REPET_TEs	match	524037	524920	0.0	+	.	ID=ms2068_scaffold_10_DTX-incomp_Conpu1-B-R587-Map5;Target=DTX-incomp_Conpu1-B-R587-Map5 1 825
scaffold_10	Conpu1_TEannot3_REPET_TEs	match_part	524037	524465	0.0	+	.	ID=mp2068-1_scaffold_10_DTX-incomp_Conpu1-B-R587-Map5;Parent=ms2068_scaffold_10_DTX-incomp_Conpu1-B-R587-Map5;Target=DTX-incomp_Conpu1-B-R587-Map5 1 429;Identity=98.4
scaffold_10	Conpu1_TEannot3_REPET_TEs	match_part	524524	524920	0.0	+	.	ID=mp2068-2_scaffold_10_DTX-incomp_Conpu1-B-R587-Map5;Parent=ms2068_scaffold_10_DTX-incomp_Conpu1-B-R587-Map5;Target=DTX-incomp_Conpu1-B-R587-Map5 429 825;Identity=98.7
scaffold_10	Conpu1_TEannot3_REPET_TEs	match	523318	523384	0.0	-	.	ID=ms2069_scaffold_10_RSX-incomp_Conpu1-B-G239-Map5;Target=RSX-incomp_Conpu1-B-G239-Map5 1 70;Identity=91.0
scaffold_10	Conpu1_TEannot3_REPET_TEs	match_part	523318	523384	0.0	-	.	ID=mp2069-1_scaffold_10_RSX-incomp_Conpu1-B-G239-Map5;Parent=ms2069_scaffold_10_RSX-incomp_Conpu1-B-G239-Map5;Target=RSX-incomp_Conpu1-B-G239-Map5 1 70;Identity=91.0
scaffold_10	Conpu1_TEannot3_REPET_TEs	match	576300	576504	0.0	+	.	ID=ms2070_scaffold_10_RXX_Conpu1-B-R694-Map3;Target=RXX_Conpu1-B-R694-Map3 1 202;Identity=81.4
scaffold_10	Conpu1_TEannot3_REPET_TEs	match_part	576300	576504	0.0	+	.	ID=mp2070-1_scaffold_10_RXX_Conpu1-B-R694-Map3;Parent=ms2070_scaffold_10_RXX_Conpu1-B-R694-Map3;Target=RXX_Conpu1-B-R694-Map3 1 202;Identity=81.4
scaffold_10	Conpu1_TEannot3_REPET_TEs	match	579486	579720	0.0	-	.	ID=ms2071_scaffold_10_RXX_Conpu1-B-R694-Map3;Target=RXX_Conpu1-B-R694-Map3 225 455;Identity=85.1
scaffold_10	Conpu1_TEannot3_REPET_TEs	match_part	579486	579720	0.0	-	.	ID=mp2071-1_scaffold_10_RXX_Conpu1-B-R694-Map3;Parent=ms2071_scaffold_10_RXX_Conpu1-B-R694-Map3;Target=RXX_Conpu1-B-R694-Map3 225 455;Identity=85.1
scaffold_10	Conpu1_TEannot3_REPET_TEs	match	495536	495889	0.0	-	.	ID=ms37_scaffold_10_DXX-MITE_Conpu1-B-P62.37-Map4;Target=DXX-MITE_Conpu1-B-P62.37-Map4 2 355;Identity=94.1
scaffold_10	Conpu1_TEannot3_REPET_TEs	match_part	495536	495889	0.0	-	.	ID=mp37-1_scaffold_10_DXX-MITE_Conpu1-B-P62.37-Map4;Parent=ms37_scaffold_10_DXX-MITE_Conpu1-B-P62.37-Map4;Target=DXX-MITE_Conpu1-B-P62.37-Map4 2 355;Identity=94.1
scaffold_10	Conpu1_TEannot3_REPET_TEs	match	495890	496004	0.0	+	.	ID=ms38_scaffold_10_DXX-MITE_Conpu1-B-P62.37-Map4;Target=DXX-MITE_Conpu1-B-P62.37-Map4 27 141;Identity=94.8
scaffold_10	Conpu1_TEannot3_REPET_TEs	match_part	495890	496004	0.0	+	.	ID=mp38-1_scaffold_10_DXX-MITE_Conpu1-B-P62.37-Map4;Parent=ms38_scaffold_10_DXX-MITE_Conpu1-B-P62.37-Map4;Target=DXX-MITE_Conpu1-B-P62.37-Map4 27 141;Identity=94.8
scaffold_10	Conpu1_TEannot3_REPET_TEs	match	383060	383730	0.0	-	.	ID=ms40_scaffold_10_DTX-incomp_Conpu1-B-G172-Map13;Target=DTX-incomp_Conpu1-B-G172-Map13 348 1080
scaffold_10	Conpu1_TEannot3_REPET_TEs	match_part	383060	383302	0.0	-	.	ID=mp40-1_scaffold_10_DTX-incomp_Conpu1-B-G172-Map13;Parent=ms40_scaffold_10_DTX-incomp_Conpu1-B-G172-Map13;Target=DTX-incomp_Conpu1-B-G172-Map13 837 1080;Identity=98.0
scaffold_10	Conpu1_TEannot3_REPET_TEs	match_part	383303	383730	0.0	-	.	ID=mp40-2_scaffold_10_DTX-incomp_Conpu1-B-G172-Map13;Parent=ms40_scaffold_10_DTX-incomp_Conpu1-B-G172-Map13;Target=DTX-incomp_Conpu1-B-G172-Map13 348 777;Identity=99.3
scaffold_10	Conpu1_TEannot3_REPET_TEs	match	682142	683021	0.0	+	.	ID=ms2089_scaffold_10_DTX-incomp_Conpu1-B-R588-Map3;Target=DTX-incomp_Conpu1-B-R588-Map3 1 880;Identity=99.9
scaffold_10	Conpu1_TEannot3_REPET_TEs	match_part	682142	683021	0.0	+	.	ID=mp2089-1_scaffold_10_DTX-incomp_Conpu1-B-R588-Map3;Parent=ms2089_scaffold_10_DTX-incomp_Conpu1-B-R588-Map3;Target=DTX-incomp_Conpu1-B-R588-Map3 1 880;Identity=99.9
scaffold_10	Conpu1_TEannot3_REPET_TEs	match	651290	651450	0.0	-	.	ID=ms2090_scaffold_10_DXX-MITE_Conpu1-B-G44-Map12;Target=DXX-MITE_Conpu1-B-G44-Map12 3 168;Identity=78.8
scaffold_10	Conpu1_TEannot3_REPET_TEs	match_part	651290	651450	0.0	-	.	ID=mp2090-1_scaffold_10_DXX-MITE_Conpu1-B-G44-Map12;Parent=ms2090_scaffold_10_DXX-MITE_Conpu1-B-G44-Map12;Target=DXX-MITE_Conpu1-B-G44-Map12 3 168;Identity=78.8
scaffold_10	Conpu1_TEannot3_REPET_TEs	match	641681	642020	0.0	-	.	ID=ms2091_scaffold_10_DXX-MITE_Conpu1-B-P20.75-Map8;Target=DXX-MITE_Conpu1-B-P20.75-Map8 4 354;Identity=77.1
scaffold_10	Conpu1_TEannot3_REPET_TEs	match_part	641681	642020	0.0	-	.	ID=mp2091-1_scaffold_10_DXX-MITE_Conpu1-B-P20.75-Map8;Parent=ms2091_scaffold_10_DXX-MITE_Conpu1-B-P20.75-Map8;Target=DXX-MITE_Conpu1-B-P20.75-Map8 4 354;Identity=77.1
scaffold_10	Conpu1_TEannot3_REPET_TEs	match	623271	623507	0.0	+	.	ID=ms2092_scaffold_10_RXX-TRIM_Conpu1-B-R538-Map4;Target=RXX-TRIM_Conpu1-B-R538-Map4 722 958;Identity=80.6
scaffold_10	Conpu1_TEannot3_REPET_TEs	match_part	623271	623507	0.0	+	.	ID=mp2092-1_scaffold_10_RXX-TRIM_Conpu1-B-R538-Map4;Parent=ms2092_scaffold_10_RXX-TRIM_Conpu1-B-R538-Map4;Target=RXX-TRIM_Conpu1-B-R538-Map4 722 958;Identity=80.6
scaffold_10	Conpu1_TEannot3_REPET_TEs	match	638668	638875	0.0	+	.	ID=ms2093_scaffold_10_RXX-TRIM_Conpu1-B-R538-Map4;Target=RXX-TRIM_Conpu1-B-R538-Map4 2 204;Identity=92.0
scaffold_10	Conpu1_TEannot3_REPET_TEs	match_part	638668	638875	0.0	+	.	ID=mp2093-1_scaffold_10_RXX-TRIM_Conpu1-B-R538-Map4;Parent=ms2093_scaffold_10_RXX-TRIM_Conpu1-B-R538-Map4;Target=RXX-TRIM_Conpu1-B-R538-Map4 2 204;Identity=92.0
scaffold_10	Conpu1_TEannot3_REPET_TEs	match	1845915	1846380	0.0	-	.	ID=ms563_scaffold_10_RLX-incomp_Conpu1-B-G188-Map5_reversed;Target=RLX-incomp_Conpu1-B-G188-Map5_reversed 1959 2423;Identity=95.9
scaffold_10	Conpu1_TEannot3_REPET_TEs	match_part	1845915	1846380	0.0	-	.	ID=mp563-1_scaffold_10_RLX-incomp_Conpu1-B-G188-Map5_reversed;Parent=ms563_scaffold_10_RLX-incomp_Conpu1-B-G188-Map5_reversed;Target=RLX-incomp_Conpu1-B-G188-Map5_reversed 1959 2423;Identity=95.9
scaffold_10	Conpu1_TEannot3_REPET_TEs	match	1845863	1845914	0.0	-	.	ID=ms564_scaffold_10_RLX-incomp_Conpu1-B-G192-Map6;Target=RLX-incomp_Conpu1-B-G192-Map6 395 446;Identity=95.5
scaffold_10	Conpu1_TEannot3_REPET_TEs	match_part	1845863	1845914	0.0	-	.	ID=mp564-1_scaffold_10_RLX-incomp_Conpu1-B-G192-Map6;Parent=ms564_scaffold_10_RLX-incomp_Conpu1-B-G192-Map6;Target=RLX-incomp_Conpu1-B-G192-Map6 395 446;Identity=95.5
scaffold_10	Conpu1_TEannot3_REPET_TEs	match	1845388	1845419	0.0	-	.	ID=ms68_scaffold_10_RLX-incomp_Conpu1-B-G188-Map5_reversed;Target=RLX-incomp_Conpu1-B-G188-Map5_reversed 2002 2033;Identity=96.0
scaffold_10	Conpu1_TEannot3_REPET_TEs	match_part	1845388	1845419	0.0	-	.	ID=mp68-1_scaffold_10_RLX-incomp_Conpu1-B-G188-Map5_reversed;Parent=ms68_scaffold_10_RLX-incomp_Conpu1-B-G188-Map5_reversed;Target=RLX-incomp_Conpu1-B-G188-Map5_reversed 2002 2033;Identity=96.0
scaffold_10	Conpu1_TEannot3_REPET_TEs	match	1837782	1838257	0.0	-	.	ID=ms2117_scaffold_10_RLX-incomp_Conpu1-B-G188-Map5_reversed;Target=RLX-incomp_Conpu1-B-G188-Map5_reversed 1947 2423;Identity=96.4
scaffold_10	Conpu1_TEannot3_REPET_TEs	match_part	1837782	1838257	0.0	-	.	ID=mp2117-1_scaffold_10_RLX-incomp_Conpu1-B-G188-Map5_reversed;Parent=ms2117_scaffold_10_RLX-incomp_Conpu1-B-G188-Map5_reversed;Target=RLX-incomp_Conpu1-B-G188-Map5_reversed 1947 2423;Identity=96.4
scaffold_10	Conpu1_TEannot3_REPET_TEs	match	1802447	1802657	0.0	-	.	ID=ms2118_scaffold_10_RLX-incomp_Conpu1-B-R403-Map5_reversed;Target=RLX-incomp_Conpu1-B-R403-Map5_reversed 376 587;Identity=96.7
scaffold_10	Conpu1_TEannot3_REPET_TEs	match_part	1802447	1802657	0.0	-	.	ID=mp2118-1_scaffold_10_RLX-incomp_Conpu1-B-R403-Map5_reversed;Parent=ms2118_scaffold_10_RLX-incomp_Conpu1-B-R403-Map5_reversed;Target=RLX-incomp_Conpu1-B-R403-Map5_reversed 376 587;Identity=96.7
scaffold_10	Conpu1_TEannot3_REPET_TEs	match	1808626	1808904	0.0	-	.	ID=ms2119_scaffold_10_RLX-incomp_Conpu1-B-R403-Map5_reversed;Target=RLX-incomp_Conpu1-B-R403-Map5_reversed 107 383;Identity=98.6
scaffold_10	Conpu1_TEannot3_REPET_TEs	match_part	1808626	1808904	0.0	-	.	ID=mp2119-1_scaffold_10_RLX-incomp_Conpu1-B-R403-Map5_reversed;Parent=ms2119_scaffold_10_RLX-incomp_Conpu1-B-R403-Map5_reversed;Target=RLX-incomp_Conpu1-B-R403-Map5_reversed 107 383;Identity=98.6
scaffold_10	Conpu1_TEannot3_REPET_TEs	match	1818128	1818848	0.0	-	.	ID=ms2120_scaffold_10_DXX-MITE_Conpu1-B-G60-Map20;Target=DXX-MITE_Conpu1-B-G60-Map20 2 730;Identity=98.1
scaffold_10	Conpu1_TEannot3_REPET_TEs	match_part	1818128	1818848	0.0	-	.	ID=mp2120-1_scaffold_10_DXX-MITE_Conpu1-B-G60-Map20;Parent=ms2120_scaffold_10_DXX-MITE_Conpu1-B-G60-Map20;Target=DXX-MITE_Conpu1-B-G60-Map20 2 730;Identity=98.1
scaffold_10	Conpu1_TEannot3_REPET_TEs	match	1791413	1791510	0.0	-	.	ID=ms2122_scaffold_10_RLX-incomp_Conpu1-B-R66-Map5_reversed;Target=RLX-incomp_Conpu1-B-R66-Map5_reversed 1009 1102;Identity=85.7
scaffold_10	Conpu1_TEannot3_REPET_TEs	match_part	1791413	1791510	0.0	-	.	ID=mp2122-1_scaffold_10_RLX-incomp_Conpu1-B-R66-Map5_reversed;Parent=ms2122_scaffold_10_RLX-incomp_Conpu1-B-R66-Map5_reversed;Target=RLX-incomp_Conpu1-B-R66-Map5_reversed 1009 1102;Identity=85.7
scaffold_10	Conpu1_TEannot3_REPET_TEs	match	1968123	1968245	0.0	-	.	ID=ms1895_scaffold_10_DXX-MITE_Conpu1-B-P81.19-Map4;Target=DXX-MITE_Conpu1-B-P81.19-Map4 253 373;Identity=70.9
scaffold_10	Conpu1_TEannot3_REPET_TEs	match_part	1968123	1968245	0.0	-	.	ID=mp1895-1_scaffold_10_DXX-MITE_Conpu1-B-P81.19-Map4;Parent=ms1895_scaffold_10_DXX-MITE_Conpu1-B-P81.19-Map4;Target=DXX-MITE_Conpu1-B-P81.19-Map4 253 373;Identity=70.9
scaffold_10	Conpu1_TEannot3_REPET_TEs	match	1532919	1533144	0.0	-	.	ID=ms2669_scaffold_10_DTX-incomp_Conpu1-B-G107-Map3;Target=DTX-incomp_Conpu1-B-G107-Map3 2 225;Identity=93.7
scaffold_10	Conpu1_TEannot3_REPET_TEs	match_part	1532919	1533144	0.0	-	.	ID=mp2669-1_scaffold_10_DTX-incomp_Conpu1-B-G107-Map3;Parent=ms2669_scaffold_10_DTX-incomp_Conpu1-B-G107-Map3;Target=DTX-incomp_Conpu1-B-G107-Map3 2 225;Identity=93.7
scaffold_10	Conpu1_TEannot3_REPET_TEs	match	1530371	1530767	0.0	-	.	ID=ms2670_scaffold_10_DXX-MITE_Conpu1-B-R97-Map4;Target=DXX-MITE_Conpu1-B-R97-Map4 1 397;Identity=99.5
scaffold_10	Conpu1_TEannot3_REPET_TEs	match_part	1530371	1530767	0.0	-	.	ID=mp2670-1_scaffold_10_DXX-MITE_Conpu1-B-R97-Map4;Parent=ms2670_scaffold_10_DXX-MITE_Conpu1-B-R97-Map4;Target=DXX-MITE_Conpu1-B-R97-Map4 1 397;Identity=99.5
scaffold_10	Conpu1_TEannot3_REPET_TEs	match	1506591	1506830	0.0	+	.	ID=ms2671_scaffold_10_RXX-TRIM_Conpu1-B-R538-Map4;Target=RXX-TRIM_Conpu1-B-R538-Map4 760 998;Identity=78.3
scaffold_10	Conpu1_TEannot3_REPET_TEs	match_part	1506591	1506830	0.0	+	.	ID=mp2671-1_scaffold_10_RXX-TRIM_Conpu1-B-R538-Map4;Parent=ms2671_scaffold_10_RXX-TRIM_Conpu1-B-R538-Map4;Target=RXX-TRIM_Conpu1-B-R538-Map4 760 998;Identity=78.3
scaffold_10	Conpu1_TEannot3_REPET_TEs	match	1534329	1534444	0.0	+	.	ID=ms2672_scaffold_10_RXX-TRIM_Conpu1-B-R538-Map4;Target=RXX-TRIM_Conpu1-B-R538-Map4 1104 1218;Identity=94.8
scaffold_10	Conpu1_TEannot3_REPET_TEs	match_part	1534329	1534444	0.0	+	.	ID=mp2672-1_scaffold_10_RXX-TRIM_Conpu1-B-R538-Map4;Parent=ms2672_scaffold_10_RXX-TRIM_Conpu1-B-R538-Map4;Target=RXX-TRIM_Conpu1-B-R538-Map4 1104 1218;Identity=94.8
scaffold_10	Conpu1_TEannot3_REPET_TEs	match	1546017	1546147	0.0	+	.	ID=ms2673_scaffold_10_RXX-TRIM_Conpu1-B-R538-Map4;Target=RXX-TRIM_Conpu1-B-R538-Map4 60 190;Identity=85.0
scaffold_10	Conpu1_TEannot3_REPET_TEs	match_part	1546017	1546147	0.0	+	.	ID=mp2673-1_scaffold_10_RXX-TRIM_Conpu1-B-R538-Map4;Parent=ms2673_scaffold_10_RXX-TRIM_Conpu1-B-R538-Map4;Target=RXX-TRIM_Conpu1-B-R538-Map4 60 190;Identity=85.0
scaffold_10	Conpu1_TEannot3_REPET_TEs	match	1542903	1543105	0.0	+	.	ID=ms2674_scaffold_10_RLX-incomp_Conpu1-B-R7-Map5;Target=RLX-incomp_Conpu1-B-R7-Map5 2244 2446;Identity=78.1
scaffold_10	Conpu1_TEannot3_REPET_TEs	match_part	1542903	1543105	0.0	+	.	ID=mp2674-1_scaffold_10_RLX-incomp_Conpu1-B-R7-Map5;Parent=ms2674_scaffold_10_RLX-incomp_Conpu1-B-R7-Map5;Target=RLX-incomp_Conpu1-B-R7-Map5 2244 2446;Identity=78.1
scaffold_10	Conpu1_TEannot3_REPET_TEs	match	1543715	1545010	0.0	+	.	ID=ms2675_scaffold_10_DTX-incomp_Conpu1-B-R10-Map7;Target=DTX-incomp_Conpu1-B-R10-Map7 8 1310;Identity=98.7
scaffold_10	Conpu1_TEannot3_REPET_TEs	match_part	1543715	1545010	0.0	+	.	ID=mp2675-1_scaffold_10_DTX-incomp_Conpu1-B-R10-Map7;Parent=ms2675_scaffold_10_DTX-incomp_Conpu1-B-R10-Map7;Target=DTX-incomp_Conpu1-B-R10-Map7 8 1310;Identity=98.7
scaffold_10	Conpu1_TEannot3_REPET_TEs	match	1520676	1520721	0.0	-	.	ID=ms2676_scaffold_10_DTX-incomp_Conpu1-B-R30-Map7;Target=DTX-incomp_Conpu1-B-R30-Map7 1735 1780;Identity=80.4
scaffold_10	Conpu1_TEannot3_REPET_TEs	match_part	1520676	1520721	0.0	-	.	ID=mp2676-1_scaffold_10_DTX-incomp_Conpu1-B-R30-Map7;Parent=ms2676_scaffold_10_DTX-incomp_Conpu1-B-R30-Map7;Target=DTX-incomp_Conpu1-B-R30-Map7 1735 1780;Identity=80.4
scaffold_10	Conpu1_TEannot3_REPET_TEs	match	1474677	1475234	0.0	-	.	ID=ms2677_scaffold_10_DXX-MITE_Conpu1-B-R167-Map3;Target=DXX-MITE_Conpu1-B-R167-Map3 1 534;Identity=82.5
scaffold_10	Conpu1_TEannot3_REPET_TEs	match_part	1474677	1475234	0.0	-	.	ID=mp2677-1_scaffold_10_DXX-MITE_Conpu1-B-R167-Map3;Parent=ms2677_scaffold_10_DXX-MITE_Conpu1-B-R167-Map3;Target=DXX-MITE_Conpu1-B-R167-Map3 1 534;Identity=82.5
scaffold_10	Conpu1_TEannot3_REPET_TEs	match	1553941	1554074	0.0	-	.	ID=ms2678_scaffold_10_RLX-incomp_Conpu1-B-R66-Map5_reversed;Target=RLX-incomp_Conpu1-B-R66-Map5_reversed 2799 2941;Identity=83.3
scaffold_10	Conpu1_TEannot3_REPET_TEs	match_part	1553941	1554074	0.0	-	.	ID=mp2678-1_scaffold_10_RLX-incomp_Conpu1-B-R66-Map5_reversed;Parent=ms2678_scaffold_10_RLX-incomp_Conpu1-B-R66-Map5_reversed;Target=RLX-incomp_Conpu1-B-R66-Map5_reversed 2799 2941;Identity=83.3
scaffold_10	Conpu1_TEannot3_REPET_TEs	match	1557650	1557724	0.0	-	.	ID=ms2679_scaffold_10_RLX-incomp_Conpu1-B-R66-Map5_reversed;Target=RLX-incomp_Conpu1-B-R66-Map5_reversed 1331 1413;Identity=84.5
scaffold_10	Conpu1_TEannot3_REPET_TEs	match_part	1557650	1557724	0.0	-	.	ID=mp2679-1_scaffold_10_RLX-incomp_Conpu1-B-R66-Map5_reversed;Parent=ms2679_scaffold_10_RLX-incomp_Conpu1-B-R66-Map5_reversed;Target=RLX-incomp_Conpu1-B-R66-Map5_reversed 1331 1413;Identity=84.5
scaffold_10	Conpu1_TEannot3_REPET_TEs	match	1566617	1566761	0.0	-	.	ID=ms2680_scaffold_10_RLX-incomp_Conpu1-B-R66-Map5_reversed;Target=RLX-incomp_Conpu1-B-R66-Map5_reversed 650 797;Identity=79.1
scaffold_10	Conpu1_TEannot3_REPET_TEs	match_part	1566617	1566761	0.0	-	.	ID=mp2680-1_scaffold_10_RLX-incomp_Conpu1-B-R66-Map5_reversed;Parent=ms2680_scaffold_10_RLX-incomp_Conpu1-B-R66-Map5_reversed;Target=RLX-incomp_Conpu1-B-R66-Map5_reversed 650 797;Identity=79.1
scaffold_10	Conpu1_TEannot3_REPET_TEs	match	1643044	1643190	0.0	-	.	ID=ms2681_scaffold_10_RLX-comp_Conpu1-B-R566-Map15_reversed;Target=RLX-comp_Conpu1-B-R566-Map15_reversed 914 1079;Identity=71.5
scaffold_10	Conpu1_TEannot3_REPET_TEs	match_part	1643044	1643190	0.0	-	.	ID=mp2681-1_scaffold_10_RLX-comp_Conpu1-B-R566-Map15_reversed;Parent=ms2681_scaffold_10_RLX-comp_Conpu1-B-R566-Map15_reversed;Target=RLX-comp_Conpu1-B-R566-Map15_reversed 914 1079;Identity=71.5
scaffold_10	Conpu1_TEannot3_REPET_TEs	match	1450333	1450482	0.0	-	.	ID=ms2682_scaffold_10_DTX-incomp_Conpu1-B-R242-Map8;Target=DTX-incomp_Conpu1-B-R242-Map8 897 1031;Identity=71.5
scaffold_10	Conpu1_TEannot3_REPET_TEs	match_part	1450333	1450482	0.0	-	.	ID=mp2682-1_scaffold_10_DTX-incomp_Conpu1-B-R242-Map8;Parent=ms2682_scaffold_10_DTX-incomp_Conpu1-B-R242-Map8;Target=DTX-incomp_Conpu1-B-R242-Map8 897 1031;Identity=71.5
scaffold_10	Conpu1_TEannot3_REPET_TEs	match	2032912	2033681	0.0	+	.	ID=ms2415_scaffold_10_DTX-incomp_Conpu1-B-G107-Map3;Target=DTX-incomp_Conpu1-B-G107-Map3 2 793;Identity=77.5
scaffold_10	Conpu1_TEannot3_REPET_TEs	match_part	2032912	2033681	0.0	+	.	ID=mp2415-1_scaffold_10_DTX-incomp_Conpu1-B-G107-Map3;Parent=ms2415_scaffold_10_DTX-incomp_Conpu1-B-G107-Map3;Target=DTX-incomp_Conpu1-B-G107-Map3 2 793;Identity=77.5
scaffold_10	Conpu1_TEannot3_REPET_TEs	match	2095215	2095329	0.0	-	.	ID=ms2416_scaffold_10_DTX-incomp_Conpu1-B-G107-Map3;Target=DTX-incomp_Conpu1-B-G107-Map3 667 791;Identity=81.8
scaffold_10	Conpu1_TEannot3_REPET_TEs	match_part	2095215	2095329	0.0	-	.	ID=mp2416-1_scaffold_10_DTX-incomp_Conpu1-B-G107-Map3;Parent=ms2416_scaffold_10_DTX-incomp_Conpu1-B-G107-Map3;Target=DTX-incomp_Conpu1-B-G107-Map3 667 791;Identity=81.8
scaffold_10	Conpu1_TEannot3_REPET_TEs	match	2040149	2040305	0.0	+	.	ID=ms2417_scaffold_10_DXX-MITE_Conpu1-B-R456-Map4;Target=DXX-MITE_Conpu1-B-R456-Map4 414 589;Identity=82.2
scaffold_10	Conpu1_TEannot3_REPET_TEs	match_part	2040149	2040305	0.0	+	.	ID=mp2417-1_scaffold_10_DXX-MITE_Conpu1-B-R456-Map4;Parent=ms2417_scaffold_10_DXX-MITE_Conpu1-B-R456-Map4;Target=DXX-MITE_Conpu1-B-R456-Map4 414 589;Identity=82.2
scaffold_10	Conpu1_TEannot3_REPET_TEs	match	2043962	2046187	0.0	+	.	ID=ms2418_scaffold_10_DTX-incomp_Conpu1-B-G167-Map4;Target=DTX-incomp_Conpu1-B-G167-Map4 1 1535
scaffold_10	Conpu1_TEannot3_REPET_TEs	match_part	2043962	2045276	0.0	+	.	ID=mp2418-1_scaffold_10_DTX-incomp_Conpu1-B-G167-Map4;Parent=ms2418_scaffold_10_DTX-incomp_Conpu1-B-G167-Map4;Target=DTX-incomp_Conpu1-B-G167-Map4 1 1300;Identity=87.1
scaffold_10	Conpu1_TEannot3_REPET_TEs	match_part	2045927	2046187	0.0	+	.	ID=mp2418-2_scaffold_10_DTX-incomp_Conpu1-B-G167-Map4;Parent=ms2418_scaffold_10_DTX-incomp_Conpu1-B-G167-Map4;Target=DTX-incomp_Conpu1-B-G167-Map4 1275 1535;Identity=90.8
scaffold_10	Conpu1_TEannot3_REPET_TEs	match	2057191	2057292	0.0	+	.	ID=ms2419_scaffold_10_DTX-incomp_Conpu1-B-G171-Map3;Target=DTX-incomp_Conpu1-B-G171-Map3 1631 1735;Identity=83.7
scaffold_10	Conpu1_TEannot3_REPET_TEs	match_part	2057191	2057292	0.0	+	.	ID=mp2419-1_scaffold_10_DTX-incomp_Conpu1-B-G171-Map3;Parent=ms2419_scaffold_10_DTX-incomp_Conpu1-B-G171-Map3;Target=DTX-incomp_Conpu1-B-G171-Map3 1631 1735;Identity=83.7
scaffold_10	Conpu1_TEannot3_REPET_TEs	match	1213738	1214466	0.0	-	.	ID=ms2335_scaffold_10_DTX-incomp_Conpu1-B-P32.63-Map3;Target=DTX-incomp_Conpu1-B-P32.63-Map3 1 1009
scaffold_10	Conpu1_TEannot3_REPET_TEs	match_part	1213738	1213846	0.0	-	.	ID=mp2335-1_scaffold_10_DTX-incomp_Conpu1-B-P32.63-Map3;Parent=ms2335_scaffold_10_DTX-incomp_Conpu1-B-P32.63-Map3;Target=DTX-incomp_Conpu1-B-P32.63-Map3 902 1009;Identity=88.7
scaffold_10	Conpu1_TEannot3_REPET_TEs	match_part	1214309	1214466	0.0	-	.	ID=mp2335-2_scaffold_10_DTX-incomp_Conpu1-B-P32.63-Map3;Parent=ms2335_scaffold_10_DTX-incomp_Conpu1-B-P32.63-Map3;Target=DTX-incomp_Conpu1-B-P32.63-Map3 1 164;Identity=76.2
scaffold_10	Conpu1_TEannot3_REPET_TEs	match	2053334	2053393	0.0	+	.	ID=ms2422_scaffold_10_DTX-incomp_Conpu1-B-R295-Map3;Target=DTX-incomp_Conpu1-B-R295-Map3 2650 2709;Identity=68.5
scaffold_10	Conpu1_TEannot3_REPET_TEs	match_part	2053334	2053393	0.0	+	.	ID=mp2422-1_scaffold_10_DTX-incomp_Conpu1-B-R295-Map3;Parent=ms2422_scaffold_10_DTX-incomp_Conpu1-B-R295-Map3;Target=DTX-incomp_Conpu1-B-R295-Map3 2650 2709;Identity=68.5
scaffold_10	Conpu1_TEannot3_REPET_TEs	match	1436235	1436257	0.0	-	.	ID=ms2754_scaffold_10_DTX-incomp_Conpu1-B-G167-Map4;Target=DTX-incomp_Conpu1-B-G167-Map4 1368 1390;Identity=84.9
scaffold_10	Conpu1_TEannot3_REPET_TEs	match_part	1436235	1436257	0.0	-	.	ID=mp2754-1_scaffold_10_DTX-incomp_Conpu1-B-G167-Map4;Parent=ms2754_scaffold_10_DTX-incomp_Conpu1-B-G167-Map4;Target=DTX-incomp_Conpu1-B-G167-Map4 1368 1390;Identity=84.9
scaffold_10	Conpu1_TEannot3_REPET_TEs	match	1436560	1436620	0.0	-	.	ID=ms2755_scaffold_10_DTX-incomp_Conpu1-B-G167-Map4;Target=DTX-incomp_Conpu1-B-G167-Map4 421 484;Identity=83.6
scaffold_10	Conpu1_TEannot3_REPET_TEs	match_part	1436560	1436620	0.0	-	.	ID=mp2755-1_scaffold_10_DTX-incomp_Conpu1-B-G167-Map4;Parent=ms2755_scaffold_10_DTX-incomp_Conpu1-B-G167-Map4;Target=DTX-incomp_Conpu1-B-G167-Map4 421 484;Identity=83.6
scaffold_10	Conpu1_TEannot3_REPET_TEs	match	1436258	1436312	0.0	-	.	ID=ms2756_scaffold_10_DTX-incomp_Conpu1-B-G172-Map13;Target=DTX-incomp_Conpu1-B-G172-Map13 1397 1455;Identity=74.8
scaffold_10	Conpu1_TEannot3_REPET_TEs	match_part	1436258	1436312	0.0	-	.	ID=mp2756-1_scaffold_10_DTX-incomp_Conpu1-B-G172-Map13;Parent=ms2756_scaffold_10_DTX-incomp_Conpu1-B-G172-Map13;Target=DTX-incomp_Conpu1-B-G172-Map13 1397 1455;Identity=74.8
scaffold_10	Conpu1_TEannot3_REPET_TEs	match	1436878	1436979	0.0	-	.	ID=ms2757_scaffold_10_DTX-incomp_Conpu1-B-G172-Map13;Target=DTX-incomp_Conpu1-B-G172-Map13 536 630;Identity=87.1
scaffold_10	Conpu1_TEannot3_REPET_TEs	match_part	1436878	1436979	0.0	-	.	ID=mp2757-1_scaffold_10_DTX-incomp_Conpu1-B-G172-Map13;Parent=ms2757_scaffold_10_DTX-incomp_Conpu1-B-G172-Map13;Target=DTX-incomp_Conpu1-B-G172-Map13 536 630;Identity=87.1
scaffold_10	Conpu1_TEannot3_REPET_TEs	match	1435995	1438075	0.0	+	.	ID=ms2759_scaffold_10_DTX-incomp_Conpu1-B-R49-Map10;Target=DTX-incomp_Conpu1-B-R49-Map10 1 2121
scaffold_10	Conpu1_TEannot3_REPET_TEs	match_part	1435995	1436215	0.0	+	.	ID=mp2759-1_scaffold_10_DTX-incomp_Conpu1-B-R49-Map10;Parent=ms2759_scaffold_10_DTX-incomp_Conpu1-B-R49-Map10;Target=DTX-incomp_Conpu1-B-R49-Map10 1 232;Identity=73.7
scaffold_10	Conpu1_TEannot3_REPET_TEs	match_part	1436313	1436504	0.0	+	.	ID=mp2759-2_scaffold_10_DTX-incomp_Conpu1-B-R49-Map10;Parent=ms2759_scaffold_10_DTX-incomp_Conpu1-B-R49-Map10;Target=DTX-incomp_Conpu1-B-R49-Map10 264 421;Identity=79.5
scaffold_10	Conpu1_TEannot3_REPET_TEs	match_part	1437242	1438075	0.0	+	.	ID=mp2759-3_scaffold_10_DTX-incomp_Conpu1-B-R49-Map10;Parent=ms2759_scaffold_10_DTX-incomp_Conpu1-B-R49-Map10;Target=DTX-incomp_Conpu1-B-R49-Map10 1263 2121;Identity=74.9
scaffold_10	Conpu1_TEannot3_REPET_TEs	match	1319586	1319984	0.0	+	.	ID=ms2760_scaffold_10_DXX-MITE_Conpu1-B-P23.72-Map6;Target=DXX-MITE_Conpu1-B-P23.72-Map6 4 402;Identity=99.5
scaffold_10	Conpu1_TEannot3_REPET_TEs	match_part	1319586	1319984	0.0	+	.	ID=mp2760-1_scaffold_10_DXX-MITE_Conpu1-B-P23.72-Map6;Parent=ms2760_scaffold_10_DXX-MITE_Conpu1-B-P23.72-Map6;Target=DXX-MITE_Conpu1-B-P23.72-Map6 4 402;Identity=99.5
scaffold_10	Conpu1_TEannot3_REPET_TEs	match	1342224	1342769	0.0	+	.	ID=ms2761_scaffold_10_DXX-MITE_Conpu1-B-R44-Map4;Target=DXX-MITE_Conpu1-B-R44-Map4 1 546;Identity=99.3
scaffold_10	Conpu1_TEannot3_REPET_TEs	match_part	1342224	1342769	0.0	+	.	ID=mp2761-1_scaffold_10_DXX-MITE_Conpu1-B-R44-Map4;Parent=ms2761_scaffold_10_DXX-MITE_Conpu1-B-R44-Map4;Target=DXX-MITE_Conpu1-B-R44-Map4 1 546;Identity=99.3
scaffold_10	Conpu1_TEannot3_REPET_TEs	match	1415934	1415966	0.0	+	.	ID=ms2762_scaffold_10_RXX-TRIM_Conpu1-B-R538-Map4;Target=RXX-TRIM_Conpu1-B-R538-Map4 1076 1110;Identity=81.1
scaffold_10	Conpu1_TEannot3_REPET_TEs	match_part	1415934	1415966	0.0	+	.	ID=mp2762-1_scaffold_10_RXX-TRIM_Conpu1-B-R538-Map4;Parent=ms2762_scaffold_10_RXX-TRIM_Conpu1-B-R538-Map4;Target=RXX-TRIM_Conpu1-B-R538-Map4 1076 1110;Identity=81.1
scaffold_10	Conpu1_TEannot3_REPET_TEs	match	1415967	1416154	0.0	+	.	ID=ms2763_scaffold_10_RXX-TRIM_Conpu1-B-R538-Map4;Target=RXX-TRIM_Conpu1-B-R538-Map4 2 188;Identity=84.7
scaffold_10	Conpu1_TEannot3_REPET_TEs	match_part	1415967	1416154	0.0	+	.	ID=mp2763-1_scaffold_10_RXX-TRIM_Conpu1-B-R538-Map4;Parent=ms2763_scaffold_10_RXX-TRIM_Conpu1-B-R538-Map4;Target=RXX-TRIM_Conpu1-B-R538-Map4 2 188;Identity=84.7
scaffold_10	Conpu1_TEannot3_REPET_TEs	match	831765	831821	0.0	-	.	ID=ms2764_scaffold_10_RXX-TRIM_Conpu1-B-R538-Map4;Target=RXX-TRIM_Conpu1-B-R538-Map4 1035 1093;Identity=77.4
scaffold_10	Conpu1_TEannot3_REPET_TEs	match_part	831765	831821	0.0	-	.	ID=mp2764-1_scaffold_10_RXX-TRIM_Conpu1-B-R538-Map4;Parent=ms2764_scaffold_10_RXX-TRIM_Conpu1-B-R538-Map4;Target=RXX-TRIM_Conpu1-B-R538-Map4 1035 1093;Identity=77.4
scaffold_10	Conpu1_TEannot3_REPET_TEs	match	831822	832525	0.0	-	.	ID=ms2765_scaffold_10_RXX-TRIM_Conpu1-B-R538-Map4;Target=RXX-TRIM_Conpu1-B-R538-Map4 471 1105;Identity=78.8
scaffold_10	Conpu1_TEannot3_REPET_TEs	match_part	831822	832525	0.0	-	.	ID=mp2765-1_scaffold_10_RXX-TRIM_Conpu1-B-R538-Map4;Parent=ms2765_scaffold_10_RXX-TRIM_Conpu1-B-R538-Map4;Target=RXX-TRIM_Conpu1-B-R538-Map4 471 1105;Identity=78.8
scaffold_10	Conpu1_TEannot3_REPET_TEs	match	948847	948901	0.0	-	.	ID=ms2766_scaffold_10_DTX-incomp_Conpu1-B-R218-Map4_reversed;Target=DTX-incomp_Conpu1-B-R218-Map4_reversed 650 704;Identity=77.2
scaffold_10	Conpu1_TEannot3_REPET_TEs	match_part	948847	948901	0.0	-	.	ID=mp2766-1_scaffold_10_DTX-incomp_Conpu1-B-R218-Map4_reversed;Parent=ms2766_scaffold_10_DTX-incomp_Conpu1-B-R218-Map4_reversed;Target=DTX-incomp_Conpu1-B-R218-Map4_reversed 650 704;Identity=77.2
scaffold_10	Conpu1_TEannot3_REPET_TEs	match	803157	803285	0.0	-	.	ID=ms2767_scaffold_10_DTX-incomp_Conpu1-B-R283-Map6_reversed;Target=DTX-incomp_Conpu1-B-R283-Map6_reversed 4328 4456;Identity=72.4
scaffold_10	Conpu1_TEannot3_REPET_TEs	match_part	803157	803285	0.0	-	.	ID=mp2767-1_scaffold_10_DTX-incomp_Conpu1-B-R283-Map6_reversed;Parent=ms2767_scaffold_10_DTX-incomp_Conpu1-B-R283-Map6_reversed;Target=DTX-incomp_Conpu1-B-R283-Map6_reversed 4328 4456;Identity=72.4
scaffold_10	Conpu1_TEannot3_REPET_TEs	match	816677	816887	0.0	-	.	ID=ms2768_scaffold_10_DTX-incomp_Conpu1-B-R283-Map6_reversed;Target=DTX-incomp_Conpu1-B-R283-Map6_reversed 4246 4456;Identity=63.8
scaffold_10	Conpu1_TEannot3_REPET_TEs	match_part	816677	816887	0.0	-	.	ID=mp2768-1_scaffold_10_DTX-incomp_Conpu1-B-R283-Map6_reversed;Parent=ms2768_scaffold_10_DTX-incomp_Conpu1-B-R283-Map6_reversed;Target=DTX-incomp_Conpu1-B-R283-Map6_reversed 4246 4456;Identity=63.8
scaffold_10	Conpu1_TEannot3_REPET_TEs	match	947419	948230	0.0	-	.	ID=ms2769_scaffold_10_DTX-incomp_Conpu1-B-R42-Map4;Target=DTX-incomp_Conpu1-B-R42-Map4 119 924
scaffold_10	Conpu1_TEannot3_REPET_TEs	match_part	947419	948186	0.0	-	.	ID=mp2769-1_scaffold_10_DTX-incomp_Conpu1-B-R42-Map4;Parent=ms2769_scaffold_10_DTX-incomp_Conpu1-B-R42-Map4;Target=DTX-incomp_Conpu1-B-R42-Map4 160 924;Identity=97.7
scaffold_10	Conpu1_TEannot3_REPET_TEs	match_part	948187	948230	0.0	-	.	ID=mp2769-2_scaffold_10_DTX-incomp_Conpu1-B-R42-Map4;Parent=ms2769_scaffold_10_DTX-incomp_Conpu1-B-R42-Map4;Target=DTX-incomp_Conpu1-B-R42-Map4 119 162;Identity=96.4
scaffold_10	Conpu1_TEannot3_REPET_TEs	match	948682	948846	0.0	-	.	ID=ms2771_scaffold_10_DTX-incomp_Conpu1-B-R42-Map4;Target=DTX-incomp_Conpu1-B-R42-Map4 1 165;Identity=96.4
scaffold_10	Conpu1_TEannot3_REPET_TEs	match_part	948682	948846	0.0	-	.	ID=mp2771-1_scaffold_10_DTX-incomp_Conpu1-B-R42-Map4;Parent=ms2771_scaffold_10_DTX-incomp_Conpu1-B-R42-Map4;Target=DTX-incomp_Conpu1-B-R42-Map4 1 165;Identity=96.4
scaffold_10	Conpu1_TEannot3_REPET_TEs	match	910016	910243	0.0	+	.	ID=ms2772_scaffold_10_DXX-MITE_Conpu1-B-P62.37-Map4;Target=DXX-MITE_Conpu1-B-P62.37-Map4 1 232;Identity=73.6
scaffold_10	Conpu1_TEannot3_REPET_TEs	match_part	910016	910243	0.0	+	.	ID=mp2772-1_scaffold_10_DXX-MITE_Conpu1-B-P62.37-Map4;Parent=ms2772_scaffold_10_DXX-MITE_Conpu1-B-P62.37-Map4;Target=DXX-MITE_Conpu1-B-P62.37-Map4 1 232;Identity=73.6
scaffold_10	Conpu1_TEannot3_REPET_TEs	match	912057	912164	0.0	+	.	ID=ms2773_scaffold_10_DXX-MITE_Conpu1-B-P62.37-Map4;Target=DXX-MITE_Conpu1-B-P62.37-Map4 250 355;Identity=80.0
scaffold_10	Conpu1_TEannot3_REPET_TEs	match_part	912057	912164	0.0	+	.	ID=mp2773-1_scaffold_10_DXX-MITE_Conpu1-B-P62.37-Map4;Parent=ms2773_scaffold_10_DXX-MITE_Conpu1-B-P62.37-Map4;Target=DXX-MITE_Conpu1-B-P62.37-Map4 250 355;Identity=80.0
scaffold_10	Conpu1_TEannot3_REPET_TEs	match	948252	948642	0.0	-	.	ID=ms2774_scaffold_10_RLX-incomp_Conpu1-B-G269-Map4;Target=RLX-incomp_Conpu1-B-G269-Map4 1 416;Identity=89.6
scaffold_10	Conpu1_TEannot3_REPET_TEs	match_part	948252	948642	0.0	-	.	ID=mp2774-1_scaffold_10_RLX-incomp_Conpu1-B-G269-Map4;Parent=ms2774_scaffold_10_RLX-incomp_Conpu1-B-G269-Map4;Target=RLX-incomp_Conpu1-B-G269-Map4 1 416;Identity=89.6
scaffold_10	Conpu1_TEannot3_REPET_TEs	match	183407	183659	0.0	-	.	ID=ms2775_scaffold_10_DTX-incomp_Conpu1-B-G172-Map13;Target=DTX-incomp_Conpu1-B-G172-Map13 559 822;Identity=81.9
scaffold_10	Conpu1_TEannot3_REPET_TEs	match_part	183407	183659	0.0	-	.	ID=mp2775-1_scaffold_10_DTX-incomp_Conpu1-B-G172-Map13;Parent=ms2775_scaffold_10_DTX-incomp_Conpu1-B-G172-Map13;Target=DTX-incomp_Conpu1-B-G172-Map13 559 822;Identity=81.9
scaffold_10	Conpu1_TEannot3_REPET_TEs	match	211373	211901	0.0	+	.	ID=ms2776_scaffold_10_DXX-MITE_Conpu1-B-G44-Map12;Target=DXX-MITE_Conpu1-B-G44-Map12 3 534;Identity=99.6
scaffold_10	Conpu1_TEannot3_REPET_TEs	match_part	211373	211901	0.0	+	.	ID=mp2776-1_scaffold_10_DXX-MITE_Conpu1-B-G44-Map12;Parent=ms2776_scaffold_10_DXX-MITE_Conpu1-B-G44-Map12;Target=DXX-MITE_Conpu1-B-G44-Map12 3 534;Identity=99.6
scaffold_10	Conpu1_TEannot3_REPET_TEs	match	212247	212403	0.0	-	.	ID=ms2777_scaffold_10_DTX-incomp_Conpu1-B-R283-Map6_reversed;Target=DTX-incomp_Conpu1-B-R283-Map6_reversed 3554 3712;Identity=73.2
scaffold_10	Conpu1_TEannot3_REPET_TEs	match_part	212247	212403	0.0	-	.	ID=mp2777-1_scaffold_10_DTX-incomp_Conpu1-B-R283-Map6_reversed;Parent=ms2777_scaffold_10_DTX-incomp_Conpu1-B-R283-Map6_reversed;Target=DTX-incomp_Conpu1-B-R283-Map6_reversed 3554 3712;Identity=73.2
scaffold_10	Conpu1_TEannot3_REPET_TEs	match	116975	117432	0.0	+	.	ID=ms2778_scaffold_10_DTX-incomp_Conpu1-B-R459-Map8;Target=DTX-incomp_Conpu1-B-R459-Map8 1713 2170;Identity=100.0
scaffold_10	Conpu1_TEannot3_REPET_TEs	match_part	116975	117432	0.0	+	.	ID=mp2778-1_scaffold_10_DTX-incomp_Conpu1-B-R459-Map8;Parent=ms2778_scaffold_10_DTX-incomp_Conpu1-B-R459-Map8;Target=DTX-incomp_Conpu1-B-R459-Map8 1713 2170;Identity=100.0
scaffold_10	Conpu1_TEannot3_REPET_TEs	match	212404	212766	0.0	-	.	ID=ms2779_scaffold_10_DXX-MITE_Conpu1-B-G209-Map5;Target=DXX-MITE_Conpu1-B-G209-Map5 1 363;Identity=99.5
scaffold_10	Conpu1_TEannot3_REPET_TEs	match_part	212404	212766	0.0	-	.	ID=mp2779-1_scaffold_10_DXX-MITE_Conpu1-B-G209-Map5;Parent=ms2779_scaffold_10_DXX-MITE_Conpu1-B-G209-Map5;Target=DXX-MITE_Conpu1-B-G209-Map5 1 363;Identity=99.5
scaffold_10	Conpu1_TEannot3_REPET_TEs	match	1214974	1215539	0.0	-	.	ID=ms2337_scaffold_10_DXX-MITE_Conpu1-B-G35-Map4;Target=DXX-MITE_Conpu1-B-G35-Map4 1 555;Identity=81.1
scaffold_10	Conpu1_TEannot3_REPET_TEs	match_part	1214974	1215539	0.0	-	.	ID=mp2337-1_scaffold_10_DXX-MITE_Conpu1-B-G35-Map4;Parent=ms2337_scaffold_10_DXX-MITE_Conpu1-B-G35-Map4;Target=DXX-MITE_Conpu1-B-G35-Map4 1 555;Identity=81.1
scaffold_10	Conpu1_TEannot3_REPET_TEs	match	600745	600793	0.0	+	.	ID=ms2088_scaffold_10_DTX-incomp_Conpu1-B-R30-Map7;Target=DTX-incomp_Conpu1-B-R30-Map7 1735 1783;Identity=83.7
scaffold_10	Conpu1_TEannot3_REPET_TEs	match_part	600745	600793	0.0	+	.	ID=mp2088-1_scaffold_10_DTX-incomp_Conpu1-B-R30-Map7;Parent=ms2088_scaffold_10_DTX-incomp_Conpu1-B-R30-Map7;Target=DTX-incomp_Conpu1-B-R30-Map7 1735 1783;Identity=83.7
scaffold_10	Conpu1_TEannot3_REPET_TEs	match	382561	383034	0.0	-	.	ID=ms2309_scaffold_10_DTX-incomp_Conpu1-B-G172-Map13;Target=DTX-incomp_Conpu1-B-G172-Map13 1154 1647
scaffold_10	Conpu1_TEannot3_REPET_TEs	match_part	382561	383034	0.0	-	.	ID=mp2309-1_scaffold_10_DTX-incomp_Conpu1-B-G172-Map13;Parent=ms2309_scaffold_10_DTX-incomp_Conpu1-B-G172-Map13;Target=DTX-incomp_Conpu1-B-G172-Map13 1154 1647;Identity=94.3
scaffold_10	Conpu1_TEannot3_REPET_TEs	match_part	382997	383034	0.0	-	.	ID=mp2309-2_scaffold_10_DTX-incomp_Conpu1-B-G172-Map13;Parent=ms2309_scaffold_10_DTX-incomp_Conpu1-B-G172-Map13;Target=DTX-incomp_Conpu1-B-G172-Map13 1154 1191;Identity=89.5
scaffold_10	Conpu1_TEannot3_REPET_TEs	match	377195	377291	0.0	+	.	ID=ms2310_scaffold_10_RSX-incomp_Conpu1-B-G239-Map5;Target=RSX-incomp_Conpu1-B-G239-Map5 1 92;Identity=92.0
scaffold_10	Conpu1_TEannot3_REPET_TEs	match_part	377195	377291	0.0	+	.	ID=mp2310-1_scaffold_10_RSX-incomp_Conpu1-B-G239-Map5;Parent=ms2310_scaffold_10_RSX-incomp_Conpu1-B-G239-Map5;Target=RSX-incomp_Conpu1-B-G239-Map5 1 92;Identity=92.0
scaffold_10	Conpu1_TEannot3_REPET_TEs	match	89497	89568	0.0	+	.	ID=ms1814_scaffold_10_RLX-incomp_Conpu1-B-R7-Map5;Target=RLX-incomp_Conpu1-B-R7-Map5 2 72;Identity=81.4
scaffold_10	Conpu1_TEannot3_REPET_TEs	match_part	89497	89568	0.0	+	.	ID=mp1814-1_scaffold_10_RLX-incomp_Conpu1-B-R7-Map5;Parent=ms1814_scaffold_10_RLX-incomp_Conpu1-B-R7-Map5;Target=RLX-incomp_Conpu1-B-R7-Map5 2 72;Identity=81.4
scaffold_10	Conpu1_TEannot3_REPET_TEs	match	12328	12901	0.0	-	.	ID=ms1815_scaffold_10_DTX-incomp_Conpu1-B-R30-Map7;Target=DTX-incomp_Conpu1-B-R30-Map7 156 2532
scaffold_10	Conpu1_TEannot3_REPET_TEs	match_part	12328	12506	0.0	-	.	ID=mp1815-1_scaffold_10_DTX-incomp_Conpu1-B-R30-Map7;Parent=ms1815_scaffold_10_DTX-incomp_Conpu1-B-R30-Map7;Target=DTX-incomp_Conpu1-B-R30-Map7 2360 2532;Identity=82.9
scaffold_10	Conpu1_TEannot3_REPET_TEs	match_part	12724	12901	0.0	-	.	ID=mp1815-2_scaffold_10_DTX-incomp_Conpu1-B-R30-Map7;Parent=ms1815_scaffold_10_DTX-incomp_Conpu1-B-R30-Map7;Target=DTX-incomp_Conpu1-B-R30-Map7 156 328;Identity=86.8
scaffold_10	Conpu1_TEannot3_REPET_TEs	match	13996	15611	0.0	+	.	ID=ms1816_scaffold_10_DTX-incomp_Conpu1-B-R141-Map11;Target=DTX-incomp_Conpu1-B-R141-Map11 2 1638;Identity=86.7
scaffold_10	Conpu1_TEannot3_REPET_TEs	match_part	13996	15611	0.0	+	.	ID=mp1816-1_scaffold_10_DTX-incomp_Conpu1-B-R141-Map11;Parent=ms1816_scaffold_10_DTX-incomp_Conpu1-B-R141-Map11;Target=DTX-incomp_Conpu1-B-R141-Map11 2 1638;Identity=86.7
scaffold_10	Conpu1_TEannot3_REPET_TEs	match	67664	68895	0.0	-	.	ID=ms1817_scaffold_10_DTX-incomp_Conpu1-B-R157-Map20;Target=DTX-incomp_Conpu1-B-R157-Map20 1 1241;Identity=99.2
scaffold_10	Conpu1_TEannot3_REPET_TEs	match_part	67664	68895	0.0	-	.	ID=mp1817-1_scaffold_10_DTX-incomp_Conpu1-B-R157-Map20;Parent=ms1817_scaffold_10_DTX-incomp_Conpu1-B-R157-Map20;Target=DTX-incomp_Conpu1-B-R157-Map20 1 1241;Identity=99.2
scaffold_10	Conpu1_TEannot3_REPET_TEs	match	64539	64633	0.0	-	.	ID=ms1818_scaffold_10_DTX-incomp_Conpu1-B-R189-Map3;Target=DTX-incomp_Conpu1-B-R189-Map3 512 600;Identity=87.5
scaffold_10	Conpu1_TEannot3_REPET_TEs	match_part	64539	64633	0.0	-	.	ID=mp1818-1_scaffold_10_DTX-incomp_Conpu1-B-R189-Map3;Parent=ms1818_scaffold_10_DTX-incomp_Conpu1-B-R189-Map3;Target=DTX-incomp_Conpu1-B-R189-Map3 512 600;Identity=87.5
scaffold_10	Conpu1_TEannot3_REPET_TEs	match	114794	115671	0.0	+	.	ID=ms1819_scaffold_10_DTX-incomp_Conpu1-B-R459-Map8;Target=DTX-incomp_Conpu1-B-R459-Map8 1 875;Identity=99.4
scaffold_10	Conpu1_TEannot3_REPET_TEs	match_part	114794	115671	0.0	+	.	ID=mp1819-1_scaffold_10_DTX-incomp_Conpu1-B-R459-Map8;Parent=ms1819_scaffold_10_DTX-incomp_Conpu1-B-R459-Map8;Target=DTX-incomp_Conpu1-B-R459-Map8 1 875;Identity=99.4
scaffold_10	Conpu1_TEannot3_REPET_TEs	match	9621	10080	0.0	+	.	ID=ms1820_scaffold_10_RLX-incomp_Conpu1-B-G188-Map5_reversed;Target=RLX-incomp_Conpu1-B-G188-Map5_reversed 1967 2422;Identity=89.3
scaffold_10	Conpu1_TEannot3_REPET_TEs	match_part	9621	10080	0.0	+	.	ID=mp1820-1_scaffold_10_RLX-incomp_Conpu1-B-G188-Map5_reversed;Parent=ms1820_scaffold_10_RLX-incomp_Conpu1-B-G188-Map5_reversed;Target=RLX-incomp_Conpu1-B-G188-Map5_reversed 1967 2422;Identity=89.3
scaffold_10	Conpu1_TEannot3_REPET_TEs	match	11604	12059	0.0	-	.	ID=ms1821_scaffold_10_RLX-incomp_Conpu1-B-G188-Map5_reversed;Target=RLX-incomp_Conpu1-B-G188-Map5_reversed 1965 2422;Identity=95.8
scaffold_10	Conpu1_TEannot3_REPET_TEs	match_part	11604	12059	0.0	-	.	ID=mp1821-1_scaffold_10_RLX-incomp_Conpu1-B-G188-Map5_reversed;Parent=ms1821_scaffold_10_RLX-incomp_Conpu1-B-G188-Map5_reversed;Target=RLX-incomp_Conpu1-B-G188-Map5_reversed 1965 2422;Identity=95.8
scaffold_10	Conpu1_TEannot3_REPET_TEs	match	12236	12304	0.0	-	.	ID=ms1822_scaffold_10_RLX-incomp_Conpu1-B-G188-Map5_reversed;Target=RLX-incomp_Conpu1-B-G188-Map5_reversed 1967 2033;Identity=84.7
scaffold_10	Conpu1_TEannot3_REPET_TEs	match_part	12236	12304	0.0	-	.	ID=mp1822-1_scaffold_10_RLX-incomp_Conpu1-B-G188-Map5_reversed;Parent=ms1822_scaffold_10_RLX-incomp_Conpu1-B-G188-Map5_reversed;Target=RLX-incomp_Conpu1-B-G188-Map5_reversed 1967 2033;Identity=84.7
scaffold_10	Conpu1_TEannot3_REPET_TEs	match	11377	12304	0.0	-	.	ID=ms1823_scaffold_10_RLX-incomp_Conpu1-B-R3-Map20;Target=RLX-incomp_Conpu1-B-R3-Map20 3 6682
scaffold_10	Conpu1_TEannot3_REPET_TEs	match_part	11377	11603	0.0	-	.	ID=mp1823-1_scaffold_10_RLX-incomp_Conpu1-B-R3-Map20;Parent=ms1823_scaffold_10_RLX-incomp_Conpu1-B-R3-Map20;Target=RLX-incomp_Conpu1-B-R3-Map20 166 399;Identity=86.8
scaffold_10	Conpu1_TEannot3_REPET_TEs	match_part	12060	12235	0.0	-	.	ID=mp1823-2_scaffold_10_RLX-incomp_Conpu1-B-R3-Map20;Parent=ms1823_scaffold_10_RLX-incomp_Conpu1-B-R3-Map20;Target=RLX-incomp_Conpu1-B-R3-Map20 3 168;Identity=82.1
scaffold_10	Conpu1_TEannot3_REPET_TEs	match_part	12236	12304	0.0	-	.	ID=mp1823-3_scaffold_10_RLX-incomp_Conpu1-B-R3-Map20;Parent=ms1823_scaffold_10_RLX-incomp_Conpu1-B-R3-Map20;Target=RLX-incomp_Conpu1-B-R3-Map20 6616 6682;Identity=84.3
scaffold_10	Conpu1_TEannot3_REPET_TEs	match	1216989	1218466	0.0	+	.	ID=ms2336_scaffold_10_DTX-incomp_Conpu1-B-P88.12-Map3;Target=DTX-incomp_Conpu1-B-P88.12-Map3 1 1476;Identity=98.4
scaffold_10	Conpu1_TEannot3_REPET_TEs	match_part	1216989	1218466	0.0	+	.	ID=mp2336-1_scaffold_10_DTX-incomp_Conpu1-B-P88.12-Map3;Parent=ms2336_scaffold_10_DTX-incomp_Conpu1-B-P88.12-Map3;Target=DTX-incomp_Conpu1-B-P88.12-Map3 1 1476;Identity=98.4
scaffold_10	Conpu1_TEannot3_REPET_TEs	match	5438	5553	0.0	-	.	ID=ms1825_scaffold_10_DTX-incomp_Conpu1-B-R507-Map4;Target=DTX-incomp_Conpu1-B-R507-Map4 2052 2167;Identity=64.7
scaffold_10	Conpu1_TEannot3_REPET_TEs	match_part	5438	5553	0.0	-	.	ID=mp1825-1_scaffold_10_DTX-incomp_Conpu1-B-R507-Map4;Parent=ms1825_scaffold_10_DTX-incomp_Conpu1-B-R507-Map4;Target=DTX-incomp_Conpu1-B-R507-Map4 2052 2167;Identity=64.7
scaffold_10	Conpu1_TEannot3_REPET_TEs	match	1232559	1233135	0.0	+	.	ID=ms2338_scaffold_10_DXX-MITE_Conpu1-B-G44-Map12;Target=DXX-MITE_Conpu1-B-G44-Map12 3 535;Identity=85.6
scaffold_10	Conpu1_TEannot3_REPET_TEs	match_part	1232559	1233135	0.0	+	.	ID=mp2338-1_scaffold_10_DXX-MITE_Conpu1-B-G44-Map12;Parent=ms2338_scaffold_10_DXX-MITE_Conpu1-B-G44-Map12;Target=DXX-MITE_Conpu1-B-G44-Map12 3 535;Identity=85.6
scaffold_10	Conpu1_TEannot3_REPET_TEs	match	1226745	1227175	0.0	-	.	ID=ms2339_scaffold_10_RXX-TRIM_Conpu1-B-R538-Map4;Target=RXX-TRIM_Conpu1-B-R538-Map4 757 997
scaffold_10	Conpu1_TEannot3_REPET_TEs	match_part	1226745	1226826	0.0	-	.	ID=mp2339-1_scaffold_10_RXX-TRIM_Conpu1-B-R538-Map4;Parent=ms2339_scaffold_10_RXX-TRIM_Conpu1-B-R538-Map4;Target=RXX-TRIM_Conpu1-B-R538-Map4 908 997;Identity=83.8
scaffold_10	Conpu1_TEannot3_REPET_TEs	match_part	1227052	1227175	0.0	-	.	ID=mp2339-2_scaffold_10_RXX-TRIM_Conpu1-B-R538-Map4;Parent=ms2339_scaffold_10_RXX-TRIM_Conpu1-B-R538-Map4;Target=RXX-TRIM_Conpu1-B-R538-Map4 757 881;Identity=82.1
scaffold_10	Conpu1_TEannot3_REPET_TEs	match	2009965	2010026	0.0	+	.	ID=ms813_scaffold_10_RLX-incomp_Conpu1-B-R3-Map20;Target=RLX-incomp_Conpu1-B-R3-Map20 6200 6261;Identity=71.0
scaffold_10	Conpu1_TEannot3_REPET_TEs	match_part	2009965	2010026	0.0	+	.	ID=mp813-1_scaffold_10_RLX-incomp_Conpu1-B-R3-Map20;Parent=ms813_scaffold_10_RLX-incomp_Conpu1-B-R3-Map20;Target=RLX-incomp_Conpu1-B-R3-Map20 6200 6261;Identity=71.0
scaffold_10	Conpu1_TEannot3_REPET_TEs	match	2009965	2010026	0.0	+	.	ID=ms814_scaffold_10_RLX-incomp_Conpu1-B-G188-Map5_reversed;Target=RLX-incomp_Conpu1-B-G188-Map5_reversed 1551 1612;Identity=71.0
scaffold_10	Conpu1_TEannot3_REPET_TEs	match_part	2009965	2010026	0.0	+	.	ID=mp814-1_scaffold_10_RLX-incomp_Conpu1-B-G188-Map5_reversed;Parent=ms814_scaffold_10_RLX-incomp_Conpu1-B-G188-Map5_reversed;Target=RLX-incomp_Conpu1-B-G188-Map5_reversed 1551 1612;Identity=71.0
scaffold_10	Conpu1_TEannot3_REPET_TEs	match	2007723	2009724	0.0	+	.	ID=ms815_scaffold_10_RLX-incomp_Conpu1-B-G178-Map3;Target=RLX-incomp_Conpu1-B-G178-Map3 1 2004;Identity=98.4
scaffold_10	Conpu1_TEannot3_REPET_TEs	match_part	2007723	2009724	0.0	+	.	ID=mp815-1_scaffold_10_RLX-incomp_Conpu1-B-G178-Map3;Parent=ms815_scaffold_10_RLX-incomp_Conpu1-B-G178-Map3;Target=RLX-incomp_Conpu1-B-G178-Map3 1 2004;Identity=98.4
scaffold_10	Conpu1_TEannot3_REPET_TEs	match	383825	384252	0.0	-	.	ID=ms1844_scaffold_10_DTX-incomp_Conpu1-B-G172-Map13;Target=DTX-incomp_Conpu1-B-G172-Map13 3 430;Identity=97.2
scaffold_10	Conpu1_TEannot3_REPET_TEs	match_part	383825	384252	0.0	-	.	ID=mp1844-1_scaffold_10_DTX-incomp_Conpu1-B-G172-Map13;Parent=ms1844_scaffold_10_DTX-incomp_Conpu1-B-G172-Map13;Target=DTX-incomp_Conpu1-B-G172-Map13 3 430;Identity=97.2
scaffold_10	Conpu1_TEannot3_REPET_TEs	match	448121	448886	0.0	+	.	ID=ms1845_scaffold_10_DTX-incomp_Conpu1-B-R4-Map5;Target=DTX-incomp_Conpu1-B-R4-Map5 2 933
scaffold_10	Conpu1_TEannot3_REPET_TEs	match_part	448121	448359	0.0	+	.	ID=mp1845-1_scaffold_10_DTX-incomp_Conpu1-B-R4-Map5;Parent=ms1845_scaffold_10_DTX-incomp_Conpu1-B-R4-Map5;Target=DTX-incomp_Conpu1-B-R4-Map5 2 240;Identity=71.7
scaffold_10	Conpu1_TEannot3_REPET_TEs	match_part	448769	448886	0.0	+	.	ID=mp1845-2_scaffold_10_DTX-incomp_Conpu1-B-R4-Map5;Parent=ms1845_scaffold_10_DTX-incomp_Conpu1-B-R4-Map5;Target=DTX-incomp_Conpu1-B-R4-Map5 809 933;Identity=85.0
scaffold_10	Conpu1_TEannot3_REPET_TEs	match	495208	495515	0.0	-	.	ID=ms1846_scaffold_10_DXX-MITE_Conpu1-B-P62.37-Map4;Target=DXX-MITE_Conpu1-B-P62.37-Map4 47 355;Identity=93.8
scaffold_10	Conpu1_TEannot3_REPET_TEs	match_part	495208	495515	0.0	-	.	ID=mp1846-1_scaffold_10_DXX-MITE_Conpu1-B-P62.37-Map4;Parent=ms1846_scaffold_10_DXX-MITE_Conpu1-B-P62.37-Map4;Target=DXX-MITE_Conpu1-B-P62.37-Map4 47 355;Identity=93.8
scaffold_10	Conpu1_TEannot3_REPET_TEs	match	423490	423619	0.0	-	.	ID=ms1847_scaffold_10_RLX-incomp_Conpu1-B-R835-Map3;Target=RLX-incomp_Conpu1-B-R835-Map3 542 677;Identity=83.5
scaffold_10	Conpu1_TEannot3_REPET_TEs	match_part	423490	423619	0.0	-	.	ID=mp1847-1_scaffold_10_RLX-incomp_Conpu1-B-R835-Map3;Parent=ms1847_scaffold_10_RLX-incomp_Conpu1-B-R835-Map3;Target=RLX-incomp_Conpu1-B-R835-Map3 542 677;Identity=83.5
scaffold_10	Conpu1_TEannot3_REPET_TEs	match	693340	693552	0.0	+	.	ID=ms1848_scaffold_10_DTX-incomp_Conpu1-B-R283-Map6_reversed;Target=DTX-incomp_Conpu1-B-R283-Map6_reversed 4246 4458;Identity=63.5
scaffold_10	Conpu1_TEannot3_REPET_TEs	match_part	693340	693552	0.0	+	.	ID=mp1848-1_scaffold_10_DTX-incomp_Conpu1-B-R283-Map6_reversed;Parent=ms1848_scaffold_10_DTX-incomp_Conpu1-B-R283-Map6_reversed;Target=DTX-incomp_Conpu1-B-R283-Map6_reversed 4246 4458;Identity=63.5
scaffold_10	Conpu1_TEannot3_REPET_TEs	match	740840	741187	0.0	-	.	ID=ms1849_scaffold_10_DTX-incomp_Conpu1-B-R283-Map6_reversed;Target=DTX-incomp_Conpu1-B-R283-Map6_reversed 4245 4601;Identity=62.5
scaffold_10	Conpu1_TEannot3_REPET_TEs	match_part	740840	741187	0.0	-	.	ID=mp1849-1_scaffold_10_DTX-incomp_Conpu1-B-R283-Map6_reversed;Parent=ms1849_scaffold_10_DTX-incomp_Conpu1-B-R283-Map6_reversed;Target=DTX-incomp_Conpu1-B-R283-Map6_reversed 4245 4601;Identity=62.5
scaffold_10	Conpu1_TEannot3_REPET_TEs	match	736310	737031	0.0	+	.	ID=ms1850_scaffold_10_DXX-MITE_Conpu1-B-P69.30-Map7;Target=DXX-MITE_Conpu1-B-P69.30-Map7 4 725;Identity=98.8
scaffold_10	Conpu1_TEannot3_REPET_TEs	match_part	736310	737031	0.0	+	.	ID=mp1850-1_scaffold_10_DXX-MITE_Conpu1-B-P69.30-Map7;Parent=ms1850_scaffold_10_DXX-MITE_Conpu1-B-P69.30-Map7;Target=DXX-MITE_Conpu1-B-P69.30-Map7 4 725;Identity=98.8
scaffold_10	Conpu1_TEannot3_REPET_TEs	match	737394	738199	0.0	+	.	ID=ms1851_scaffold_10_RIX-incomp_Conpu1-B-R343-Map7;Target=RIX-incomp_Conpu1-B-R343-Map7 1 811;Identity=98.8
scaffold_10	Conpu1_TEannot3_REPET_TEs	match_part	737394	738199	0.0	+	.	ID=mp1851-1_scaffold_10_RIX-incomp_Conpu1-B-R343-Map7;Parent=ms1851_scaffold_10_RIX-incomp_Conpu1-B-R343-Map7;Target=RIX-incomp_Conpu1-B-R343-Map7 1 811;Identity=98.8
scaffold_10	Conpu1_TEannot3_REPET_TEs	match	778877	780475	0.0	+	.	ID=ms1852_scaffold_10_RLX-incomp_Conpu1-B-R7-Map5;Target=RLX-incomp_Conpu1-B-R7-Map5 842 2446;Identity=73.0
scaffold_10	Conpu1_TEannot3_REPET_TEs	match_part	778877	780475	0.0	+	.	ID=mp1852-1_scaffold_10_RLX-incomp_Conpu1-B-R7-Map5;Parent=ms1852_scaffold_10_RLX-incomp_Conpu1-B-R7-Map5;Target=RLX-incomp_Conpu1-B-R7-Map5 842 2446;Identity=73.0
scaffold_10	Conpu1_TEannot3_REPET_TEs	match	1665176	1665795	0.0	+	.	ID=ms1853_scaffold_10_DTX-incomp_Conpu1-B-R4-Map5;Target=DTX-incomp_Conpu1-B-R4-Map5 2 605;Identity=72.8
scaffold_10	Conpu1_TEannot3_REPET_TEs	match_part	1665176	1665795	0.0	+	.	ID=mp1853-1_scaffold_10_DTX-incomp_Conpu1-B-R4-Map5;Parent=ms1853_scaffold_10_DTX-incomp_Conpu1-B-R4-Map5;Target=DTX-incomp_Conpu1-B-R4-Map5 2 605;Identity=72.8
scaffold_10	Conpu1_TEannot3_REPET_TEs	match	1653817	1654170	0.0	+	.	ID=ms1854_scaffold_10_DXX-MITE_Conpu1-B-P62.37-Map4;Target=DXX-MITE_Conpu1-B-P62.37-Map4 2 355;Identity=94.4
scaffold_10	Conpu1_TEannot3_REPET_TEs	match_part	1653817	1654170	0.0	+	.	ID=mp1854-1_scaffold_10_DXX-MITE_Conpu1-B-P62.37-Map4;Parent=ms1854_scaffold_10_DXX-MITE_Conpu1-B-P62.37-Map4;Target=DXX-MITE_Conpu1-B-P62.37-Map4 2 355;Identity=94.4
scaffold_10	Conpu1_TEannot3_REPET_TEs	match	1647010	1647059	0.0	+	.	ID=ms1855_scaffold_10_RLX-incomp_Conpu1-B-R7-Map5;Target=RLX-incomp_Conpu1-B-R7-Map5 1 49;Identity=80.0
scaffold_10	Conpu1_TEannot3_REPET_TEs	match_part	1647010	1647059	0.0	+	.	ID=mp1855-1_scaffold_10_RLX-incomp_Conpu1-B-R7-Map5;Parent=ms1855_scaffold_10_RLX-incomp_Conpu1-B-R7-Map5;Target=RLX-incomp_Conpu1-B-R7-Map5 1 49;Identity=80.0
scaffold_10	Conpu1_TEannot3_REPET_TEs	match	1671069	1672056	0.0	+	.	ID=ms1856_scaffold_10_DXX-MITE_Conpu1-B-P61.38-Map3;Target=DXX-MITE_Conpu1-B-P61.38-Map3 1 988;Identity=96.5
scaffold_10	Conpu1_TEannot3_REPET_TEs	match_part	1671069	1672056	0.0	+	.	ID=mp1856-1_scaffold_10_DXX-MITE_Conpu1-B-P61.38-Map3;Parent=ms1856_scaffold_10_DXX-MITE_Conpu1-B-P61.38-Map3;Target=DXX-MITE_Conpu1-B-P61.38-Map3 1 988;Identity=96.5
scaffold_10	Conpu1_TEannot3_REPET_TEs	match	1669709	1669854	0.0	-	.	ID=ms1857_scaffold_10_DXX-MITE_Conpu1-B-R456-Map4;Target=DXX-MITE_Conpu1-B-R456-Map4 2 155;Identity=80.0
scaffold_10	Conpu1_TEannot3_REPET_TEs	match_part	1669709	1669854	0.0	-	.	ID=mp1857-1_scaffold_10_DXX-MITE_Conpu1-B-R456-Map4;Parent=ms1857_scaffold_10_DXX-MITE_Conpu1-B-R456-Map4;Target=DXX-MITE_Conpu1-B-R456-Map4 2 155;Identity=80.0
scaffold_10	Conpu1_TEannot3_REPET_TEs	match	1147166	1147582	0.0	-	.	ID=ms1356_scaffold_10_RLX-incomp_Conpu1-B-R252-Map8_reversed;Target=RLX-incomp_Conpu1-B-R252-Map8_reversed 2550 3013
scaffold_10	Conpu1_TEannot3_REPET_TEs	match_part	1147166	1147300	0.0	-	.	ID=mp1356-1_scaffold_10_RLX-incomp_Conpu1-B-R252-Map8_reversed;Parent=ms1356_scaffold_10_RLX-incomp_Conpu1-B-R252-Map8_reversed;Target=RLX-incomp_Conpu1-B-R252-Map8_reversed 2858 3013;Identity=80.5
scaffold_10	Conpu1_TEannot3_REPET_TEs	match_part	1147409	1147582	0.0	-	.	ID=mp1356-2_scaffold_10_RLX-incomp_Conpu1-B-R252-Map8_reversed;Parent=ms1356_scaffold_10_RLX-incomp_Conpu1-B-R252-Map8_reversed;Target=RLX-incomp_Conpu1-B-R252-Map8_reversed 2550 2726;Identity=76.1
scaffold_10	Conpu1_TEannot3_REPET_TEs	match	1954925	1955045	0.0	-	.	ID=ms1884_scaffold_10_RLX-incomp_Conpu1-B-G197-Map4;Target=RLX-incomp_Conpu1-B-G197-Map4 3201 3311;Identity=85.3
scaffold_10	Conpu1_TEannot3_REPET_TEs	match_part	1954925	1955045	0.0	-	.	ID=mp1884-1_scaffold_10_RLX-incomp_Conpu1-B-G197-Map4;Parent=ms1884_scaffold_10_RLX-incomp_Conpu1-B-G197-Map4;Target=RLX-incomp_Conpu1-B-G197-Map4 3201 3311;Identity=85.3
scaffold_10	Conpu1_TEannot3_REPET_TEs	match	1977556	1977578	0.0	-	.	ID=ms1885_scaffold_10_RLX-incomp_Conpu1-B-G201-Map6;Target=RLX-incomp_Conpu1-B-G201-Map6 231 253;Identity=78.0
scaffold_10	Conpu1_TEannot3_REPET_TEs	match_part	1977556	1977578	0.0	-	.	ID=mp1885-1_scaffold_10_RLX-incomp_Conpu1-B-G201-Map6;Parent=ms1885_scaffold_10_RLX-incomp_Conpu1-B-G201-Map6;Target=RLX-incomp_Conpu1-B-G201-Map6 231 253;Identity=78.0
scaffold_10	Conpu1_TEannot3_REPET_TEs	match	1954925	1955045	0.0	-	.	ID=ms1886_scaffold_10_RLX-incomp_Conpu1-B-R3-Map20;Target=RLX-incomp_Conpu1-B-R3-Map20 3480 3590;Identity=85.3
scaffold_10	Conpu1_TEannot3_REPET_TEs	match_part	1954925	1955045	0.0	-	.	ID=mp1886-1_scaffold_10_RLX-incomp_Conpu1-B-R3-Map20;Parent=ms1886_scaffold_10_RLX-incomp_Conpu1-B-R3-Map20;Target=RLX-incomp_Conpu1-B-R3-Map20 3480 3590;Identity=85.3
scaffold_10	Conpu1_TEannot3_REPET_TEs	match	1958225	1958379	0.0	-	.	ID=ms1887_scaffold_10_RLX-incomp_Conpu1-B-R3-Map20;Target=RLX-incomp_Conpu1-B-R3-Map20 767 907;Identity=74.3
scaffold_10	Conpu1_TEannot3_REPET_TEs	match_part	1958225	1958379	0.0	-	.	ID=mp1887-1_scaffold_10_RLX-incomp_Conpu1-B-R3-Map20;Parent=ms1887_scaffold_10_RLX-incomp_Conpu1-B-R3-Map20;Target=RLX-incomp_Conpu1-B-R3-Map20 767 907;Identity=74.3
scaffold_10	Conpu1_TEannot3_REPET_TEs	match	1977579	1978023	0.0	-	.	ID=ms1888_scaffold_10_RLX-incomp_Conpu1-B-R403-Map5_reversed;Target=RLX-incomp_Conpu1-B-R403-Map5_reversed 116 568;Identity=82.6
scaffold_10	Conpu1_TEannot3_REPET_TEs	match_part	1977579	1978023	0.0	-	.	ID=mp1888-1_scaffold_10_RLX-incomp_Conpu1-B-R403-Map5_reversed;Parent=ms1888_scaffold_10_RLX-incomp_Conpu1-B-R403-Map5_reversed;Target=RLX-incomp_Conpu1-B-R403-Map5_reversed 116 568;Identity=82.6
scaffold_10	Conpu1_TEannot3_REPET_TEs	match	1914676	1914782	0.0	+	.	ID=ms1889_scaffold_10_RXX-TRIM_Conpu1-B-R538-Map4;Target=RXX-TRIM_Conpu1-B-R538-Map4 73 162;Identity=88.8
scaffold_10	Conpu1_TEannot3_REPET_TEs	match_part	1914676	1914782	0.0	+	.	ID=mp1889-1_scaffold_10_RXX-TRIM_Conpu1-B-R538-Map4;Parent=ms1889_scaffold_10_RXX-TRIM_Conpu1-B-R538-Map4;Target=RXX-TRIM_Conpu1-B-R538-Map4 73 162;Identity=88.8
scaffold_10	Conpu1_TEannot3_REPET_TEs	match	1951927	1952148	0.0	+	.	ID=ms1890_scaffold_10_RXX-TRIM_Conpu1-B-R538-Map4;Target=RXX-TRIM_Conpu1-B-R538-Map4 769 959;Identity=76.0
scaffold_10	Conpu1_TEannot3_REPET_TEs	match_part	1951927	1952148	0.0	+	.	ID=mp1890-1_scaffold_10_RXX-TRIM_Conpu1-B-R538-Map4;Parent=ms1890_scaffold_10_RXX-TRIM_Conpu1-B-R538-Map4;Target=RXX-TRIM_Conpu1-B-R538-Map4 769 959;Identity=76.0
scaffold_10	Conpu1_TEannot3_REPET_TEs	match	1995347	1995534	0.0	+	.	ID=ms1891_scaffold_10_RXX-TRIM_Conpu1-B-R538-Map4;Target=RXX-TRIM_Conpu1-B-R538-Map4 1 190;Identity=80.6
scaffold_10	Conpu1_TEannot3_REPET_TEs	match_part	1995347	1995534	0.0	+	.	ID=mp1891-1_scaffold_10_RXX-TRIM_Conpu1-B-R538-Map4;Parent=ms1891_scaffold_10_RXX-TRIM_Conpu1-B-R538-Map4;Target=RXX-TRIM_Conpu1-B-R538-Map4 1 190;Identity=80.6
scaffold_10	Conpu1_TEannot3_REPET_TEs	match	1903817	1903920	0.0	-	.	ID=ms1892_scaffold_10_DTX-incomp_Conpu1-B-R4-Map5;Target=DTX-incomp_Conpu1-B-R4-Map5 809 917;Identity=82.3
scaffold_10	Conpu1_TEannot3_REPET_TEs	match_part	1903817	1903920	0.0	-	.	ID=mp1892-1_scaffold_10_DTX-incomp_Conpu1-B-R4-Map5;Parent=ms1892_scaffold_10_DTX-incomp_Conpu1-B-R4-Map5;Target=DTX-incomp_Conpu1-B-R4-Map5 809 917;Identity=82.3
scaffold_10	Conpu1_TEannot3_REPET_TEs	match	1904437	1904576	0.0	-	.	ID=ms1893_scaffold_10_DTX-incomp_Conpu1-B-R4-Map5;Target=DTX-incomp_Conpu1-B-R4-Map5 6 140;Identity=75.9
scaffold_10	Conpu1_TEannot3_REPET_TEs	match_part	1904437	1904576	0.0	-	.	ID=mp1893-1_scaffold_10_DTX-incomp_Conpu1-B-R4-Map5;Parent=ms1893_scaffold_10_DTX-incomp_Conpu1-B-R4-Map5;Target=DTX-incomp_Conpu1-B-R4-Map5 6 140;Identity=75.9
scaffold_10	Conpu1_TEannot3_REPET_TEs	match	1966478	1966855	0.0	+	.	ID=ms1894_scaffold_10_DTX-incomp_Conpu1-B-R4-Map5;Target=DTX-incomp_Conpu1-B-R4-Map5 1 373;Identity=61.1
scaffold_10	Conpu1_TEannot3_REPET_TEs	match_part	1966478	1966855	0.0	+	.	ID=mp1894-1_scaffold_10_DTX-incomp_Conpu1-B-R4-Map5;Parent=ms1894_scaffold_10_DTX-incomp_Conpu1-B-R4-Map5;Target=DTX-incomp_Conpu1-B-R4-Map5 1 373;Identity=61.1
scaffold_10	Conpu1_TEannot3_REPET_TEs	match	1155146	1158562	0.0	+	.	ID=ms1383_scaffold_10_RLX-incomp_Conpu1-B-G197-Map4;Target=RLX-incomp_Conpu1-B-G197-Map4 16 3437;Identity=98.0
scaffold_10	Conpu1_TEannot3_REPET_TEs	match_part	1155146	1158562	0.0	+	.	ID=mp1383-1_scaffold_10_RLX-incomp_Conpu1-B-G197-Map4;Parent=ms1383_scaffold_10_RLX-incomp_Conpu1-B-G197-Map4;Target=RLX-incomp_Conpu1-B-G197-Map4 16 3437;Identity=98.0
scaffold_10	Conpu1_TEannot3_REPET_TEs	match	1996416	1996823	0.0	+	.	ID=ms1896_scaffold_10_DXX-MITE_Conpu1-B-G60-Map20;Target=DXX-MITE_Conpu1-B-G60-Map20 32 730
scaffold_10	Conpu1_TEannot3_REPET_TEs	match_part	1996416	1996787	0.0	+	.	ID=mp1896-1_scaffold_10_DXX-MITE_Conpu1-B-G60-Map20;Parent=ms1896_scaffold_10_DXX-MITE_Conpu1-B-G60-Map20;Target=DXX-MITE_Conpu1-B-G60-Map20 32 430;Identity=79.8
scaffold_10	Conpu1_TEannot3_REPET_TEs	match_part	1996775	1996823	0.0	+	.	ID=mp1896-2_scaffold_10_DXX-MITE_Conpu1-B-G60-Map20;Parent=ms1896_scaffold_10_DXX-MITE_Conpu1-B-G60-Map20;Target=DXX-MITE_Conpu1-B-G60-Map20 682 730;Identity=77.6
scaffold_10	Conpu1_TEannot3_REPET_TEs	match_part	1996791	1996823	0.0	+	.	ID=mp1896-3_scaffold_10_DXX-MITE_Conpu1-B-G60-Map20;Parent=ms1896_scaffold_10_DXX-MITE_Conpu1-B-G60-Map20;Target=DXX-MITE_Conpu1-B-G60-Map20 698 730;Identity=84.8
scaffold_10	Conpu1_TEannot3_REPET_TEs	match	1996009	1997079	0.0	+	.	ID=ms1897_scaffold_10_DTX-incomp_Conpu1-B-R30-Map7;Target=DTX-incomp_Conpu1-B-R30-Map7 2178 2528
scaffold_10	Conpu1_TEannot3_REPET_TEs	match_part	1996009	1996124	0.0	+	.	ID=mp1897-1_scaffold_10_DTX-incomp_Conpu1-B-R30-Map7;Parent=ms1897_scaffold_10_DTX-incomp_Conpu1-B-R30-Map7;Target=DTX-incomp_Conpu1-B-R30-Map7 2178 2295;Identity=76.5
scaffold_10	Conpu1_TEannot3_REPET_TEs	match_part	1996851	1997079	0.0	+	.	ID=mp1897-2_scaffold_10_DTX-incomp_Conpu1-B-R30-Map7;Parent=ms1897_scaffold_10_DTX-incomp_Conpu1-B-R30-Map7;Target=DTX-incomp_Conpu1-B-R30-Map7 2300 2528;Identity=77.6
scaffold_10	Conpu1_TEannot3_REPET_TEs	match	1997080	1997103	0.0	-	.	ID=ms1898_scaffold_10_DTX-incomp_Conpu1-B-R30-Map7;Target=DTX-incomp_Conpu1-B-R30-Map7 133 156;Identity=79.4
scaffold_10	Conpu1_TEannot3_REPET_TEs	match_part	1997080	1997103	0.0	-	.	ID=mp1898-1_scaffold_10_DTX-incomp_Conpu1-B-R30-Map7;Parent=ms1898_scaffold_10_DTX-incomp_Conpu1-B-R30-Map7;Target=DTX-incomp_Conpu1-B-R30-Map7 133 156;Identity=79.4
scaffold_10	Conpu1_TEannot3_REPET_TEs	match	1967775	1967907	0.0	-	.	ID=ms1899_scaffold_10_DTX-incomp_Conpu1-B-R443-Map3;Target=DTX-incomp_Conpu1-B-R443-Map3 179 312;Identity=70.7
scaffold_10	Conpu1_TEannot3_REPET_TEs	match_part	1967775	1967907	0.0	-	.	ID=mp1899-1_scaffold_10_DTX-incomp_Conpu1-B-R443-Map3;Parent=ms1899_scaffold_10_DTX-incomp_Conpu1-B-R443-Map3;Target=DTX-incomp_Conpu1-B-R443-Map3 179 312;Identity=70.7
scaffold_10	Conpu1_TEannot3_REPET_TEs	match	1904375	1904436	0.0	+	.	ID=ms1900_scaffold_10_DXX-MITE_Conpu1-B-P28.67-Map4;Target=DXX-MITE_Conpu1-B-P28.67-Map4 526 591;Identity=74.6
scaffold_10	Conpu1_TEannot3_REPET_TEs	match_part	1904375	1904436	0.0	+	.	ID=mp1900-1_scaffold_10_DXX-MITE_Conpu1-B-P28.67-Map4;Parent=ms1900_scaffold_10_DXX-MITE_Conpu1-B-P28.67-Map4;Target=DXX-MITE_Conpu1-B-P28.67-Map4 526 591;Identity=74.6
scaffold_10	Conpu1_TEannot3_REPET_TEs	match	1967113	1967219	0.0	+	.	ID=ms1901_scaffold_10_DXX-MITE_Conpu1-B-R456-Map4;Target=DXX-MITE_Conpu1-B-R456-Map4 1 116;Identity=81.8
scaffold_10	Conpu1_TEannot3_REPET_TEs	match_part	1967113	1967219	0.0	+	.	ID=mp1901-1_scaffold_10_DXX-MITE_Conpu1-B-R456-Map4;Parent=ms1901_scaffold_10_DXX-MITE_Conpu1-B-R456-Map4;Target=DXX-MITE_Conpu1-B-R456-Map4 1 116;Identity=81.8
scaffold_10	Conpu1_TEannot3_REPET_TEs	match	1969656	1969845	0.0	-	.	ID=ms1903_scaffold_10_RLX-comp_Conpu1-B-R566-Map15_reversed;Target=RLX-comp_Conpu1-B-R566-Map15_reversed 141 339;Identity=80.3
scaffold_10	Conpu1_TEannot3_REPET_TEs	match_part	1969656	1969845	0.0	-	.	ID=mp1903-1_scaffold_10_RLX-comp_Conpu1-B-R566-Map15_reversed;Parent=ms1903_scaffold_10_RLX-comp_Conpu1-B-R566-Map15_reversed;Target=RLX-comp_Conpu1-B-R566-Map15_reversed 141 339;Identity=80.3
scaffold_10	Conpu1_TEannot3_REPET_TEs	match	1968876	1969027	0.0	-	.	ID=ms1904_scaffold_10_RXX-LARD_Conpu1-B-G193-Map5;Target=RXX-LARD_Conpu1-B-G193-Map5 2275 2426;Identity=71.0
scaffold_10	Conpu1_TEannot3_REPET_TEs	match_part	1968876	1969027	0.0	-	.	ID=mp1904-1_scaffold_10_RXX-LARD_Conpu1-B-G193-Map5;Parent=ms1904_scaffold_10_RXX-LARD_Conpu1-B-G193-Map5;Target=RXX-LARD_Conpu1-B-G193-Map5 2275 2426;Identity=71.0
scaffold_10	Conpu1_TEannot3_REPET_TEs	match	1970428	1971707	0.0	-	.	ID=ms1905_scaffold_10_DTX-comp_Conpu1-B-G137-Map3_reversed;Target=DTX-comp_Conpu1-B-G137-Map3_reversed 1 1281;Identity=96.5
scaffold_10	Conpu1_TEannot3_REPET_TEs	match_part	1970428	1971707	0.0	-	.	ID=mp1905-1_scaffold_10_DTX-comp_Conpu1-B-G137-Map3_reversed;Parent=ms1905_scaffold_10_DTX-comp_Conpu1-B-G137-Map3_reversed;Target=DTX-comp_Conpu1-B-G137-Map3_reversed 1 1281;Identity=96.5
scaffold_10	Conpu1_TEannot3_REPET_TEs	match	1973803	1974227	0.0	-	.	ID=ms1906_scaffold_10_DTX-incomp_Conpu1-B-R361-Map3;Target=DTX-incomp_Conpu1-B-R361-Map3 2473 2888;Identity=61.8
scaffold_10	Conpu1_TEannot3_REPET_TEs	match_part	1973803	1974227	0.0	-	.	ID=mp1906-1_scaffold_10_DTX-incomp_Conpu1-B-R361-Map3;Parent=ms1906_scaffold_10_DTX-incomp_Conpu1-B-R361-Map3;Target=DTX-incomp_Conpu1-B-R361-Map3 2473 2888;Identity=61.8
scaffold_10	Conpu1_TEannot3_REPET_TEs	match	1903105	1903816	0.0	-	.	ID=ms1907_scaffold_10_DTX-incomp_Conpu1-B-R38-Map4;Target=DTX-incomp_Conpu1-B-R38-Map4 419 1139;Identity=97.2
scaffold_10	Conpu1_TEannot3_REPET_TEs	match_part	1903105	1903816	0.0	-	.	ID=mp1907-1_scaffold_10_DTX-incomp_Conpu1-B-R38-Map4;Parent=ms1907_scaffold_10_DTX-incomp_Conpu1-B-R38-Map4;Target=DTX-incomp_Conpu1-B-R38-Map4 419 1139;Identity=97.2
scaffold_10	Conpu1_TEannot3_REPET_TEs	match	2094360	2095171	0.0	-	.	ID=ms2420_scaffold_10_DTX-incomp_Conpu1-B-R136-Map9;Target=DTX-incomp_Conpu1-B-R136-Map9 1 835;Identity=96.8
scaffold_10	Conpu1_TEannot3_REPET_TEs	match_part	2094360	2095171	0.0	-	.	ID=mp2420-1_scaffold_10_DTX-incomp_Conpu1-B-R136-Map9;Parent=ms2420_scaffold_10_DTX-incomp_Conpu1-B-R136-Map9;Target=DTX-incomp_Conpu1-B-R136-Map9 1 835;Identity=96.8
scaffold_10	Conpu1_TEannot3_REPET_TEs	match	1925781	1926283	0.0	-	.	ID=ms1909_scaffold_10_DXX-MITE_Conpu1-B-G35-Map4;Target=DXX-MITE_Conpu1-B-G35-Map4 2 503;Identity=77.9
scaffold_10	Conpu1_TEannot3_REPET_TEs	match_part	1925781	1926283	0.0	-	.	ID=mp1909-1_scaffold_10_DXX-MITE_Conpu1-B-G35-Map4;Parent=ms1909_scaffold_10_DXX-MITE_Conpu1-B-G35-Map4;Target=DXX-MITE_Conpu1-B-G35-Map4 2 503;Identity=77.9
scaffold_10	Conpu1_TEannot3_REPET_TEs	match	2005922	2006358	0.0	-	.	ID=ms1910_scaffold_10_RLX-incomp_Conpu1-B-R302-Map3;Target=RLX-incomp_Conpu1-B-R302-Map3 950 1389;Identity=73.8
scaffold_10	Conpu1_TEannot3_REPET_TEs	match_part	2005922	2006358	0.0	-	.	ID=mp1910-1_scaffold_10_RLX-incomp_Conpu1-B-R302-Map3;Parent=ms1910_scaffold_10_RLX-incomp_Conpu1-B-R302-Map3;Target=RLX-incomp_Conpu1-B-R302-Map3 950 1389;Identity=73.8
scaffold_10	Conpu1_TEannot3_REPET_TEs	match	2051480	2053333	0.0	+	.	ID=ms2423_scaffold_10_DTX-incomp_Conpu1-B-R361-Map3;Target=DTX-incomp_Conpu1-B-R361-Map3 905 2752;Identity=60.4
scaffold_10	Conpu1_TEannot3_REPET_TEs	match_part	2051480	2053333	0.0	+	.	ID=mp2423-1_scaffold_10_DTX-incomp_Conpu1-B-R361-Map3;Parent=ms2423_scaffold_10_DTX-incomp_Conpu1-B-R361-Map3;Target=DTX-incomp_Conpu1-B-R361-Map3 905 2752;Identity=60.4
scaffold_10	Conpu1_TEannot3_REPET_TEs	match	2053975	2054032	0.0	+	.	ID=ms2424_scaffold_10_DTX-incomp_Conpu1-B-R361-Map3;Target=DTX-incomp_Conpu1-B-R361-Map3 3402 3461;Identity=75.9
scaffold_10	Conpu1_TEannot3_REPET_TEs	match_part	2053975	2054032	0.0	+	.	ID=mp2424-1_scaffold_10_DTX-incomp_Conpu1-B-R361-Map3;Parent=ms2424_scaffold_10_DTX-incomp_Conpu1-B-R361-Map3;Target=DTX-incomp_Conpu1-B-R361-Map3 3402 3461;Identity=75.9
scaffold_10	Conpu1_TEannot3_REPET_TEs	match	2035253	2036341	0.0	-	.	ID=ms2425_scaffold_10_DTX-incomp_Conpu1-B-R376-Map6;Target=DTX-incomp_Conpu1-B-R376-Map6 14 1164;Identity=96.2
scaffold_10	Conpu1_TEannot3_REPET_TEs	match_part	2035253	2036341	0.0	-	.	ID=mp2425-1_scaffold_10_DTX-incomp_Conpu1-B-R376-Map6;Parent=ms2425_scaffold_10_DTX-incomp_Conpu1-B-R376-Map6;Target=DTX-incomp_Conpu1-B-R376-Map6 14 1164;Identity=96.2
scaffold_10	Conpu1_TEannot3_REPET_TEs	match	2034479	2034635	0.0	-	.	ID=ms2426_scaffold_10_DTX-incomp_Conpu1-B-R4-Map5;Target=DTX-incomp_Conpu1-B-R4-Map5 782 932;Identity=76.5
scaffold_10	Conpu1_TEannot3_REPET_TEs	match_part	2034479	2034635	0.0	-	.	ID=mp2426-1_scaffold_10_DTX-incomp_Conpu1-B-R4-Map5;Parent=ms2426_scaffold_10_DTX-incomp_Conpu1-B-R4-Map5;Target=DTX-incomp_Conpu1-B-R4-Map5 782 932;Identity=76.5
scaffold_10	Conpu1_TEannot3_REPET_TEs	match	2039774	2040126	0.0	-	.	ID=ms2427_scaffold_10_DTX-incomp_Conpu1-B-R4-Map5;Target=DTX-incomp_Conpu1-B-R4-Map5 249 604;Identity=76.1
scaffold_10	Conpu1_TEannot3_REPET_TEs	match_part	2039774	2040126	0.0	-	.	ID=mp2427-1_scaffold_10_DTX-incomp_Conpu1-B-R4-Map5;Parent=ms2427_scaffold_10_DTX-incomp_Conpu1-B-R4-Map5;Target=DTX-incomp_Conpu1-B-R4-Map5 249 604;Identity=76.1
scaffold_10	Conpu1_TEannot3_REPET_TEs	match	2048921	2050173	0.0	-	.	ID=ms2428_scaffold_10_DTX-incomp_Conpu1-B-R54-Map3;Target=DTX-incomp_Conpu1-B-R54-Map3 186 1449;Identity=74.3
scaffold_10	Conpu1_TEannot3_REPET_TEs	match_part	2048921	2050173	0.0	-	.	ID=mp2428-1_scaffold_10_DTX-incomp_Conpu1-B-R54-Map3;Parent=ms2428_scaffold_10_DTX-incomp_Conpu1-B-R54-Map3;Target=DTX-incomp_Conpu1-B-R54-Map3 186 1449;Identity=74.3
scaffold_10	Conpu1_TEannot3_REPET_TEs	match	2033882	2034263	0.0	-	.	ID=ms2429_scaffold_10_DXX-MITE_Conpu1-B-G60-Map20;Target=DXX-MITE_Conpu1-B-G60-Map20 349 731;Identity=91.9
scaffold_10	Conpu1_TEannot3_REPET_TEs	match_part	2033882	2034263	0.0	-	.	ID=mp2429-1_scaffold_10_DXX-MITE_Conpu1-B-G60-Map20;Parent=ms2429_scaffold_10_DXX-MITE_Conpu1-B-G60-Map20;Target=DXX-MITE_Conpu1-B-G60-Map20 349 731;Identity=91.9
scaffold_10	Conpu1_TEannot3_REPET_TEs	match	2040636	2040975	0.0	-	.	ID=ms2430_scaffold_10_DXX-MITE_Conpu1-B-G60-Map20;Target=DXX-MITE_Conpu1-B-G60-Map20 2 347;Identity=88.2
scaffold_10	Conpu1_TEannot3_REPET_TEs	match_part	2040636	2040975	0.0	-	.	ID=mp2430-1_scaffold_10_DXX-MITE_Conpu1-B-G60-Map20;Parent=ms2430_scaffold_10_DXX-MITE_Conpu1-B-G60-Map20;Target=DXX-MITE_Conpu1-B-G60-Map20 2 347;Identity=88.2
scaffold_10	Conpu1_TEannot3_REPET_TEs	match	2034264	2034478	0.0	-	.	ID=ms2432_scaffold_10_DXX-MITE_Conpu1-B-P10.84-Map5;Target=DXX-MITE_Conpu1-B-P10.84-Map5 3 581
scaffold_10	Conpu1_TEannot3_REPET_TEs	match_part	2034264	2034434	0.0	-	.	ID=mp2432-1_scaffold_10_DXX-MITE_Conpu1-B-P10.84-Map5;Parent=ms2432_scaffold_10_DXX-MITE_Conpu1-B-P10.84-Map5;Target=DXX-MITE_Conpu1-B-P10.84-Map5 401 581;Identity=87.3
scaffold_10	Conpu1_TEannot3_REPET_TEs	match_part	2034434	2034478	0.0	-	.	ID=mp2432-2_scaffold_10_DXX-MITE_Conpu1-B-P10.84-Map5;Parent=ms2432_scaffold_10_DXX-MITE_Conpu1-B-P10.84-Map5;Target=DXX-MITE_Conpu1-B-P10.84-Map5 3 47;Identity=91.1
scaffold_10	Conpu1_TEannot3_REPET_TEs	match	2042125	2042622	0.0	-	.	ID=ms2433_scaffold_10_DXX-MITE_Conpu1-B-P30.65-Map8;Target=DXX-MITE_Conpu1-B-P30.65-Map8 47 579
scaffold_10	Conpu1_TEannot3_REPET_TEs	match_part	2042125	2042397	0.0	-	.	ID=mp2433-1_scaffold_10_DXX-MITE_Conpu1-B-P30.65-Map8;Parent=ms2433_scaffold_10_DXX-MITE_Conpu1-B-P30.65-Map8;Target=DXX-MITE_Conpu1-B-P30.65-Map8 328 579;Identity=76.2
scaffold_10	Conpu1_TEannot3_REPET_TEs	match_part	2042391	2042622	0.0	-	.	ID=mp2433-2_scaffold_10_DXX-MITE_Conpu1-B-P30.65-Map8;Parent=ms2433_scaffold_10_DXX-MITE_Conpu1-B-P30.65-Map8;Target=DXX-MITE_Conpu1-B-P30.65-Map8 47 272;Identity=80.0
scaffold_10	Conpu1_TEannot3_REPET_TEs	match	2095340	2095456	0.0	+	.	ID=ms2434_scaffold_10_DXX-MITE_Conpu1-B-P69.30-Map7;Target=DXX-MITE_Conpu1-B-P69.30-Map7 4 120;Identity=83.5
scaffold_10	Conpu1_TEannot3_REPET_TEs	match_part	2095340	2095456	0.0	+	.	ID=mp2434-1_scaffold_10_DXX-MITE_Conpu1-B-P69.30-Map7;Parent=ms2434_scaffold_10_DXX-MITE_Conpu1-B-P69.30-Map7;Target=DXX-MITE_Conpu1-B-P69.30-Map7 4 120;Identity=83.5
scaffold_10	Conpu1_TEannot3_REPET_TEs	match	1843626	1845387	0.0	-	.	ID=ms69_scaffold_10_RLX-incomp_Conpu1-B-R3-Map20;Target=RLX-incomp_Conpu1-B-R3-Map20 1 1859
scaffold_10	Conpu1_TEannot3_REPET_TEs	match_part	1843626	1844134	0.0	-	.	ID=mp69-1_scaffold_10_RLX-incomp_Conpu1-B-R3-Map20;Parent=ms69_scaffold_10_RLX-incomp_Conpu1-B-R3-Map20;Target=RLX-incomp_Conpu1-B-R3-Map20 1335 1859;Identity=97.1
scaffold_10	Conpu1_TEannot3_REPET_TEs	match_part	1844139	1845387	0.0	-	.	ID=mp69-2_scaffold_10_RLX-incomp_Conpu1-B-R3-Map20;Parent=ms69_scaffold_10_RLX-incomp_Conpu1-B-R3-Map20;Target=RLX-incomp_Conpu1-B-R3-Map20 1 1288;Identity=92.1
scaffold_10	Conpu1_TEannot3_REPET_TEs	match	1845388	1845419	0.0	-	.	ID=ms70_scaffold_10_RLX-incomp_Conpu1-B-R3-Map20;Target=RLX-incomp_Conpu1-B-R3-Map20 6651 6682;Identity=96.2
scaffold_10	Conpu1_TEannot3_REPET_TEs	match_part	1845388	1845419	0.0	-	.	ID=mp70-1_scaffold_10_RLX-incomp_Conpu1-B-R3-Map20;Parent=ms70_scaffold_10_RLX-incomp_Conpu1-B-R3-Map20;Target=RLX-incomp_Conpu1-B-R3-Map20 6651 6682;Identity=96.2
scaffold_10	Conpu1_TEannot3_REPET_TEs	match	2012185	2012381	0.0	-	.	ID=ms427_scaffold_10_DTX-incomp_Conpu1-B-G172-Map13;Target=DTX-incomp_Conpu1-B-G172-Map13 580 777;Identity=81.7
scaffold_10	Conpu1_TEannot3_REPET_TEs	match_part	2012185	2012381	0.0	-	.	ID=mp427-1_scaffold_10_DTX-incomp_Conpu1-B-G172-Map13;Parent=ms427_scaffold_10_DTX-incomp_Conpu1-B-G172-Map13;Target=DTX-incomp_Conpu1-B-G172-Map13 580 777;Identity=81.7
scaffold_10	Conpu1_TEannot3_REPET_TEs	match	2025656	2026024	0.0	-	.	ID=ms428_scaffold_10_DTX-incomp_Conpu1-B-R49-Map10;Target=DTX-incomp_Conpu1-B-R49-Map10 903 1265;Identity=84.5
scaffold_10	Conpu1_TEannot3_REPET_TEs	match_part	2025656	2026024	0.0	-	.	ID=mp428-1_scaffold_10_DTX-incomp_Conpu1-B-R49-Map10;Parent=ms428_scaffold_10_DTX-incomp_Conpu1-B-R49-Map10;Target=DTX-incomp_Conpu1-B-R49-Map10 903 1265;Identity=84.5
scaffold_10	Conpu1_TEannot3_REPET_TEs	match	1162617	1163140	0.0	+	.	ID=ms3020_scaffold_10_RLX-incomp_Conpu1-B-G188-Map5_reversed;Target=RLX-incomp_Conpu1-B-G188-Map5_reversed 1898 2424;Identity=95.0
scaffold_10	Conpu1_TEannot3_REPET_TEs	match_part	1162617	1163140	0.0	+	.	ID=mp3020-1_scaffold_10_RLX-incomp_Conpu1-B-G188-Map5_reversed;Parent=ms3020_scaffold_10_RLX-incomp_Conpu1-B-G188-Map5_reversed;Target=RLX-incomp_Conpu1-B-G188-Map5_reversed 1898 2424;Identity=95.0
scaffold_10	Conpu1_TEannot3_REPET_TEs	match	1169639	1170051	0.0	+	.	ID=ms3021_scaffold_10_RLX-incomp_Conpu1-B-R3-Map20;Target=RLX-incomp_Conpu1-B-R3-Map20 1556 1950;Identity=73.6
scaffold_10	Conpu1_TEannot3_REPET_TEs	match_part	1169639	1170051	0.0	+	.	ID=mp3021-1_scaffold_10_RLX-incomp_Conpu1-B-R3-Map20;Parent=ms3021_scaffold_10_RLX-incomp_Conpu1-B-R3-Map20;Target=RLX-incomp_Conpu1-B-R3-Map20 1556 1950;Identity=73.6
scaffold_10	Conpu1_TEannot3_REPET_TEs	match	1967908	1968082	0.0	+	.	ID=ms3058_scaffold_10_DXX-MITE_Conpu1-B-R456-Map4;Target=DXX-MITE_Conpu1-B-R456-Map4 398 589;Identity=81.1
scaffold_10	Conpu1_TEannot3_REPET_TEs	match_part	1967908	1968082	0.0	+	.	ID=mp3058-1_scaffold_10_DXX-MITE_Conpu1-B-R456-Map4;Parent=ms3058_scaffold_10_DXX-MITE_Conpu1-B-R456-Map4;Target=DXX-MITE_Conpu1-B-R456-Map4 398 589;Identity=81.1
scaffold_10	Conpu1_TEannot3_REPET_TEs	match	1904577	1905014	0.0	-	.	ID=ms3059_scaffold_10_DTX-incomp_Conpu1-B-R38-Map4;Target=DTX-incomp_Conpu1-B-R38-Map4 1 434;Identity=95.9
scaffold_10	Conpu1_TEannot3_REPET_TEs	match_part	1904577	1905014	0.0	-	.	ID=mp3059-1_scaffold_10_DTX-incomp_Conpu1-B-R38-Map4;Parent=ms3059_scaffold_10_DTX-incomp_Conpu1-B-R38-Map4;Target=DTX-incomp_Conpu1-B-R38-Map4 1 434;Identity=95.9
##gff-version 3
##sequence-region scaffold_110 1 3240
scaffold_110	Conpu1_TEannot3_REPET_TEs	match	653	790	0.0	-	.	ID=ms880_scaffold_110_DTX-incomp_Conpu1-B-P88.12-Map3;Target=DTX-incomp_Conpu1-B-P88.12-Map3 8 139;Identity=76.2
scaffold_110	Conpu1_TEannot3_REPET_TEs	match_part	653	790	0.0	-	.	ID=mp880-1_scaffold_110_DTX-incomp_Conpu1-B-P88.12-Map3;Parent=ms880_scaffold_110_DTX-incomp_Conpu1-B-P88.12-Map3;Target=DTX-incomp_Conpu1-B-P88.12-Map3 8 139;Identity=76.2
scaffold_110	Conpu1_TEannot3_REPET_TEs	match	1	470	0.0	-	.	ID=ms878_scaffold_110_DXX-MITE_Conpu1-B-P30.65-Map8;Target=DXX-MITE_Conpu1-B-P30.65-Map8 4 474;Identity=98.5
scaffold_110	Conpu1_TEannot3_REPET_TEs	match_part	1	470	0.0	-	.	ID=mp878-1_scaffold_110_DXX-MITE_Conpu1-B-P30.65-Map8;Parent=ms878_scaffold_110_DXX-MITE_Conpu1-B-P30.65-Map8;Target=DXX-MITE_Conpu1-B-P30.65-Map8 4 474;Identity=98.5
##gff-version 3
##sequence-region scaffold_111 1 3234
scaffold_111	Conpu1_TEannot3_REPET_TEs	match	79	313	0.0	+	.	ID=ms875_scaffold_111_DXX-MITE_Conpu1-B-P30.65-Map8;Target=DXX-MITE_Conpu1-B-P30.65-Map8 353 587;Identity=97.9
scaffold_111	Conpu1_TEannot3_REPET_TEs	match_part	79	313	0.0	+	.	ID=mp875-1_scaffold_111_DXX-MITE_Conpu1-B-P30.65-Map8;Parent=ms875_scaffold_111_DXX-MITE_Conpu1-B-P30.65-Map8;Target=DXX-MITE_Conpu1-B-P30.65-Map8 353 587;Identity=97.9
scaffold_111	Conpu1_TEannot3_REPET_TEs	match	1	78	0.0	+	.	ID=ms876_scaffold_111_DXX-MITE_Conpu1-B-G60-Map20;Target=DXX-MITE_Conpu1-B-G60-Map20 490 569;Identity=89.7
scaffold_111	Conpu1_TEannot3_REPET_TEs	match_part	1	78	0.0	+	.	ID=mp876-1_scaffold_111_DXX-MITE_Conpu1-B-G60-Map20;Parent=ms876_scaffold_111_DXX-MITE_Conpu1-B-G60-Map20;Target=DXX-MITE_Conpu1-B-G60-Map20 490 569;Identity=89.7
scaffold_111	Conpu1_TEannot3_REPET_TEs	match	1199	1780	0.0	-	.	ID=ms877_scaffold_111_DXX-MITE_Conpu1-B-P10.84-Map5;Target=DXX-MITE_Conpu1-B-P10.84-Map5 2 583;Identity=93.6
scaffold_111	Conpu1_TEannot3_REPET_TEs	match_part	1199	1780	0.0	-	.	ID=mp877-1_scaffold_111_DXX-MITE_Conpu1-B-P10.84-Map5;Parent=ms877_scaffold_111_DXX-MITE_Conpu1-B-P10.84-Map5;Target=DXX-MITE_Conpu1-B-P10.84-Map5 2 583;Identity=93.6
##gff-version 3
##sequence-region scaffold_112 1 3183
scaffold_112	Conpu1_TEannot3_REPET_TEs	match	1993	2074	0.0	-	.	ID=ms872_scaffold_112_RLX-incomp_Conpu1-B-R835-Map3;Target=RLX-incomp_Conpu1-B-R835-Map3 404 483;Identity=87.5
scaffold_112	Conpu1_TEannot3_REPET_TEs	match_part	1993	2074	0.0	-	.	ID=mp872-1_scaffold_112_RLX-incomp_Conpu1-B-R835-Map3;Parent=ms872_scaffold_112_RLX-incomp_Conpu1-B-R835-Map3;Target=RLX-incomp_Conpu1-B-R835-Map3 404 483;Identity=87.5
scaffold_112	Conpu1_TEannot3_REPET_TEs	match	435	628	0.0	-	.	ID=ms873_scaffold_112_RIX-incomp_Conpu1-B-R343-Map7;Target=RIX-incomp_Conpu1-B-R343-Map7 627 812;Identity=72.9
scaffold_112	Conpu1_TEannot3_REPET_TEs	match_part	435	628	0.0	-	.	ID=mp873-1_scaffold_112_RIX-incomp_Conpu1-B-R343-Map7;Parent=ms873_scaffold_112_RIX-incomp_Conpu1-B-R343-Map7;Target=RIX-incomp_Conpu1-B-R343-Map7 627 812;Identity=72.9
scaffold_112	Conpu1_TEannot3_REPET_TEs	match	309	343	0.0	-	.	ID=ms874_scaffold_112_RXX-LARD_Conpu1-B-G193-Map5;Target=RXX-LARD_Conpu1-B-G193-Map5 2352 2386;Identity=88.6
scaffold_112	Conpu1_TEannot3_REPET_TEs	match_part	309	343	0.0	-	.	ID=mp874-1_scaffold_112_RXX-LARD_Conpu1-B-G193-Map5;Parent=ms874_scaffold_112_RXX-LARD_Conpu1-B-G193-Map5;Target=RXX-LARD_Conpu1-B-G193-Map5 2352 2386;Identity=88.6
scaffold_112	Conpu1_TEannot3_REPET_TEs	match	1	206	0.0	+	.	ID=ms871_scaffold_112_DXX-MITE_Conpu1-B-G60-Map20;Target=DXX-MITE_Conpu1-B-G60-Map20 526 731;Identity=96.6
scaffold_112	Conpu1_TEannot3_REPET_TEs	match_part	1	206	0.0	+	.	ID=mp871-1_scaffold_112_DXX-MITE_Conpu1-B-G60-Map20;Parent=ms871_scaffold_112_DXX-MITE_Conpu1-B-G60-Map20;Target=DXX-MITE_Conpu1-B-G60-Map20 526 731;Identity=96.6
##gff-version 3
##sequence-region scaffold_113 1 3175
scaffold_113	Conpu1_TEannot3_REPET_TEs	match	2479	2931	0.0	-	.	ID=ms870_scaffold_113_RLX-incomp_Conpu1-B-R529-Map5;Target=RLX-incomp_Conpu1-B-R529-Map5 2347 2786;Identity=71.6
scaffold_113	Conpu1_TEannot3_REPET_TEs	match_part	2479	2931	0.0	-	.	ID=mp870-1_scaffold_113_RLX-incomp_Conpu1-B-R529-Map5;Parent=ms870_scaffold_113_RLX-incomp_Conpu1-B-R529-Map5;Target=RLX-incomp_Conpu1-B-R529-Map5 2347 2786;Identity=71.6
##gff-version 3
##sequence-region scaffold_115 1 3132
scaffold_115	Conpu1_TEannot3_REPET_TEs	match	592	850	0.0	+	.	ID=ms864_scaffold_115_noCat_Conpu1-B-R67-Map11;Target=noCat_Conpu1-B-R67-Map11 382 654;Identity=79.3
scaffold_115	Conpu1_TEannot3_REPET_TEs	match_part	592	850	0.0	+	.	ID=mp864-1_scaffold_115_noCat_Conpu1-B-R67-Map11;Parent=ms864_scaffold_115_noCat_Conpu1-B-R67-Map11;Target=noCat_Conpu1-B-R67-Map11 382 654;Identity=79.3
scaffold_115	Conpu1_TEannot3_REPET_TEs	match	851	1378	0.0	+	.	ID=ms865_scaffold_115_noCat_Conpu1-B-R67-Map11;Target=noCat_Conpu1-B-R67-Map11 213 671;Identity=74.1
scaffold_115	Conpu1_TEannot3_REPET_TEs	match_part	851	1378	0.0	+	.	ID=mp865-1_scaffold_115_noCat_Conpu1-B-R67-Map11;Parent=ms865_scaffold_115_noCat_Conpu1-B-R67-Map11;Target=noCat_Conpu1-B-R67-Map11 213 671;Identity=74.1
scaffold_115	Conpu1_TEannot3_REPET_TEs	match	1379	1474	0.0	+	.	ID=ms866_scaffold_115_noCat_Conpu1-B-R67-Map11;Target=noCat_Conpu1-B-R67-Map11 507 595;Identity=72.0
scaffold_115	Conpu1_TEannot3_REPET_TEs	match_part	1379	1474	0.0	+	.	ID=mp866-1_scaffold_115_noCat_Conpu1-B-R67-Map11;Parent=ms866_scaffold_115_noCat_Conpu1-B-R67-Map11;Target=noCat_Conpu1-B-R67-Map11 507 595;Identity=72.0
scaffold_115	Conpu1_TEannot3_REPET_TEs	match	2324	2483	0.0	-	.	ID=ms867_scaffold_115_noCat_Conpu1-B-R67-Map11;Target=noCat_Conpu1-B-R67-Map11 518 671;Identity=76.4
scaffold_115	Conpu1_TEannot3_REPET_TEs	match_part	2324	2483	0.0	-	.	ID=mp867-1_scaffold_115_noCat_Conpu1-B-R67-Map11;Parent=ms867_scaffold_115_noCat_Conpu1-B-R67-Map11;Target=noCat_Conpu1-B-R67-Map11 518 671;Identity=76.4
scaffold_115	Conpu1_TEannot3_REPET_TEs	match	2484	3132	0.0	-	.	ID=ms868_scaffold_115_noCat_Conpu1-B-R67-Map11;Target=noCat_Conpu1-B-R67-Map11 46 672;Identity=92.1
scaffold_115	Conpu1_TEannot3_REPET_TEs	match_part	2484	3132	0.0	-	.	ID=mp868-1_scaffold_115_noCat_Conpu1-B-R67-Map11;Parent=ms868_scaffold_115_noCat_Conpu1-B-R67-Map11;Target=noCat_Conpu1-B-R67-Map11 46 672;Identity=92.1
scaffold_115	Conpu1_TEannot3_REPET_TEs	match	1	591	0.0	+	.	ID=ms863_scaffold_115_noCat_Conpu1-B-R67-Map11;Target=noCat_Conpu1-B-R67-Map11 63 672;Identity=92.4
scaffold_115	Conpu1_TEannot3_REPET_TEs	match_part	1	591	0.0	+	.	ID=mp863-1_scaffold_115_noCat_Conpu1-B-R67-Map11;Parent=ms863_scaffold_115_noCat_Conpu1-B-R67-Map11;Target=noCat_Conpu1-B-R67-Map11 63 672;Identity=92.4
##gff-version 3
##sequence-region scaffold_116 1 3127
scaffold_116	Conpu1_TEannot3_REPET_TEs	match	2553	2576	0.0	+	.	ID=ms860_scaffold_116_RXX-TRIM_Conpu1-B-R538-Map4;Target=RXX-TRIM_Conpu1-B-R538-Map4 1083 1106;Identity=90.3
scaffold_116	Conpu1_TEannot3_REPET_TEs	match_part	2553	2576	0.0	+	.	ID=mp860-1_scaffold_116_RXX-TRIM_Conpu1-B-R538-Map4;Parent=ms860_scaffold_116_RXX-TRIM_Conpu1-B-R538-Map4;Target=RXX-TRIM_Conpu1-B-R538-Map4 1083 1106;Identity=90.3
scaffold_116	Conpu1_TEannot3_REPET_TEs	match	2577	2776	0.0	+	.	ID=ms861_scaffold_116_RXX-TRIM_Conpu1-B-R538-Map4;Target=RXX-TRIM_Conpu1-B-R538-Map4 2 194;Identity=93.8
scaffold_116	Conpu1_TEannot3_REPET_TEs	match_part	2577	2776	0.0	+	.	ID=mp861-1_scaffold_116_RXX-TRIM_Conpu1-B-R538-Map4;Parent=ms861_scaffold_116_RXX-TRIM_Conpu1-B-R538-Map4;Target=RXX-TRIM_Conpu1-B-R538-Map4 2 194;Identity=93.8
scaffold_116	Conpu1_TEannot3_REPET_TEs	match	2936	3124	0.0	+	.	ID=ms862_scaffold_116_DTX-incomp_Conpu1-B-R64-Map15;Target=DTX-incomp_Conpu1-B-R64-Map15 831 1015;Identity=68.9
scaffold_116	Conpu1_TEannot3_REPET_TEs	match_part	2936	3124	0.0	+	.	ID=mp862-1_scaffold_116_DTX-incomp_Conpu1-B-R64-Map15;Parent=ms862_scaffold_116_DTX-incomp_Conpu1-B-R64-Map15;Target=DTX-incomp_Conpu1-B-R64-Map15 831 1015;Identity=68.9
##gff-version 3
##sequence-region scaffold_11 1 2008679
scaffold_11	Conpu1_TEannot3_REPET_TEs	match	767414	767589	0.0	-	.	ID=ms1036_scaffold_11_DTX-incomp_Conpu1-B-G172-Map13;Target=DTX-incomp_Conpu1-B-G172-Map13 660 850;Identity=82.0
scaffold_11	Conpu1_TEannot3_REPET_TEs	match_part	767414	767589	0.0	-	.	ID=mp1036-1_scaffold_11_DTX-incomp_Conpu1-B-G172-Map13;Parent=ms1036_scaffold_11_DTX-incomp_Conpu1-B-G172-Map13;Target=DTX-incomp_Conpu1-B-G172-Map13 660 850;Identity=82.0
scaffold_11	Conpu1_TEannot3_REPET_TEs	match	810975	812732	0.0	+	.	ID=ms1037_scaffold_11_DTX-incomp_Conpu1-B-G176-Map3;Target=DTX-incomp_Conpu1-B-G176-Map3 1 1846
scaffold_11	Conpu1_TEannot3_REPET_TEs	match_part	810975	812465	0.0	+	.	ID=mp1037-1_scaffold_11_DTX-incomp_Conpu1-B-G176-Map3;Parent=ms1037_scaffold_11_DTX-incomp_Conpu1-B-G176-Map3;Target=DTX-incomp_Conpu1-B-G176-Map3 1 1417;Identity=87.9
scaffold_11	Conpu1_TEannot3_REPET_TEs	match_part	812458	812732	0.0	+	.	ID=mp1037-2_scaffold_11_DTX-incomp_Conpu1-B-G176-Map3;Parent=ms1037_scaffold_11_DTX-incomp_Conpu1-B-G176-Map3;Target=DTX-incomp_Conpu1-B-G176-Map3 1572 1846;Identity=95.3
scaffold_11	Conpu1_TEannot3_REPET_TEs	match	745848	747171	0.0	-	.	ID=ms1038_scaffold_11_DTX-incomp_Conpu1-B-R141-Map11;Target=DTX-incomp_Conpu1-B-R141-Map11 1 1329;Identity=98.9
scaffold_11	Conpu1_TEannot3_REPET_TEs	match_part	745848	747171	0.0	-	.	ID=mp1038-1_scaffold_11_DTX-incomp_Conpu1-B-R141-Map11;Parent=ms1038_scaffold_11_DTX-incomp_Conpu1-B-R141-Map11;Target=DTX-incomp_Conpu1-B-R141-Map11 1 1329;Identity=98.9
scaffold_11	Conpu1_TEannot3_REPET_TEs	match	772088	772404	0.0	+	.	ID=ms1039_scaffold_11_DTX-incomp_Conpu1-B-R141-Map11;Target=DTX-incomp_Conpu1-B-R141-Map11 1322 1638;Identity=98.1
scaffold_11	Conpu1_TEannot3_REPET_TEs	match_part	772088	772404	0.0	+	.	ID=mp1039-1_scaffold_11_DTX-incomp_Conpu1-B-R141-Map11;Parent=ms1039_scaffold_11_DTX-incomp_Conpu1-B-R141-Map11;Target=DTX-incomp_Conpu1-B-R141-Map11 1322 1638;Identity=98.1
scaffold_11	Conpu1_TEannot3_REPET_TEs	match	802286	803993	0.0	+	.	ID=ms1040_scaffold_11_DTX-incomp_Conpu1-B-R189-Map3;Target=DTX-incomp_Conpu1-B-R189-Map3 1 1708;Identity=99.9
scaffold_11	Conpu1_TEannot3_REPET_TEs	match_part	802286	803993	0.0	+	.	ID=mp1040-1_scaffold_11_DTX-incomp_Conpu1-B-R189-Map3;Parent=ms1040_scaffold_11_DTX-incomp_Conpu1-B-R189-Map3;Target=DTX-incomp_Conpu1-B-R189-Map3 1 1708;Identity=99.9
scaffold_11	Conpu1_TEannot3_REPET_TEs	match	866452	867057	0.0	-	.	ID=ms1041_scaffold_11_DTX-incomp_Conpu1-B-R38-Map4;Target=DTX-incomp_Conpu1-B-R38-Map4 580 1106;Identity=72.7
scaffold_11	Conpu1_TEannot3_REPET_TEs	match_part	866452	867057	0.0	-	.	ID=mp1041-1_scaffold_11_DTX-incomp_Conpu1-B-R38-Map4;Parent=ms1041_scaffold_11_DTX-incomp_Conpu1-B-R38-Map4;Target=DTX-incomp_Conpu1-B-R38-Map4 580 1106;Identity=72.7
scaffold_11	Conpu1_TEannot3_REPET_TEs	match	750704	750788	0.0	-	.	ID=ms1042_scaffold_11_RLX-incomp_Conpu1-B-R703-Map3_reversed;Target=RLX-incomp_Conpu1-B-R703-Map3_reversed 1788 1872;Identity=71.4
scaffold_11	Conpu1_TEannot3_REPET_TEs	match_part	750704	750788	0.0	-	.	ID=mp1042-1_scaffold_11_RLX-incomp_Conpu1-B-R703-Map3_reversed;Parent=ms1042_scaffold_11_RLX-incomp_Conpu1-B-R703-Map3_reversed;Target=RLX-incomp_Conpu1-B-R703-Map3_reversed 1788 1872;Identity=71.4
scaffold_11	Conpu1_TEannot3_REPET_TEs	match	1038960	1039213	0.0	-	.	ID=ms1555_scaffold_11_DXX-MITE_Conpu1-B-G266-Map3;Target=DXX-MITE_Conpu1-B-G266-Map3 1 223;Identity=75.7
scaffold_11	Conpu1_TEannot3_REPET_TEs	match_part	1038960	1039213	0.0	-	.	ID=mp1555-1_scaffold_11_DXX-MITE_Conpu1-B-G266-Map3;Parent=ms1555_scaffold_11_DXX-MITE_Conpu1-B-G266-Map3;Target=DXX-MITE_Conpu1-B-G266-Map3 1 223;Identity=75.7
scaffold_11	Conpu1_TEannot3_REPET_TEs	match	1050256	1050384	0.0	+	.	ID=ms1556_scaffold_11_DXX-MITE_Conpu1-B-R456-Map4;Target=DXX-MITE_Conpu1-B-R456-Map4 2 128;Identity=82.8
scaffold_11	Conpu1_TEannot3_REPET_TEs	match_part	1050256	1050384	0.0	+	.	ID=mp1556-1_scaffold_11_DXX-MITE_Conpu1-B-R456-Map4;Parent=ms1556_scaffold_11_DXX-MITE_Conpu1-B-R456-Map4;Target=DXX-MITE_Conpu1-B-R456-Map4 2 128;Identity=82.8
scaffold_11	Conpu1_TEannot3_REPET_TEs	match	1046336	1046362	0.0	-	.	ID=ms1557_scaffold_11_RLX-incomp_Conpu1-B-R273-Map3_reversed;Target=RLX-incomp_Conpu1-B-R273-Map3_reversed 1481 1506;Identity=72.2
scaffold_11	Conpu1_TEannot3_REPET_TEs	match_part	1046336	1046362	0.0	-	.	ID=mp1557-1_scaffold_11_RLX-incomp_Conpu1-B-R273-Map3_reversed;Parent=ms1557_scaffold_11_RLX-incomp_Conpu1-B-R273-Map3_reversed;Target=RLX-incomp_Conpu1-B-R273-Map3_reversed 1481 1506;Identity=72.2
scaffold_11	Conpu1_TEannot3_REPET_TEs	match	1045634	1046903	0.0	-	.	ID=ms1558_scaffold_11_RLX-incomp_Conpu1-B-R529-Map5;Target=RLX-incomp_Conpu1-B-R529-Map5 562 2685
scaffold_11	Conpu1_TEannot3_REPET_TEs	match_part	1045634	1045927	0.0	-	.	ID=mp1558-1_scaffold_11_RLX-incomp_Conpu1-B-R529-Map5;Parent=ms1558_scaffold_11_RLX-incomp_Conpu1-B-R529-Map5;Target=RLX-incomp_Conpu1-B-R529-Map5 2395 2685;Identity=72.4
scaffold_11	Conpu1_TEannot3_REPET_TEs	match_part	1046363	1046903	0.0	-	.	ID=mp1558-2_scaffold_11_RLX-incomp_Conpu1-B-R529-Map5;Parent=ms1558_scaffold_11_RLX-incomp_Conpu1-B-R529-Map5;Target=RLX-incomp_Conpu1-B-R529-Map5 562 1099;Identity=73.0
scaffold_11	Conpu1_TEannot3_REPET_TEs	match	1056102	1056481	0.0	-	.	ID=ms1559_scaffold_11_RLX-incomp_Conpu1-B-R529-Map5;Target=RLX-incomp_Conpu1-B-R529-Map5 3536 3918;Identity=88.1
scaffold_11	Conpu1_TEannot3_REPET_TEs	match_part	1056102	1056481	0.0	-	.	ID=mp1559-1_scaffold_11_RLX-incomp_Conpu1-B-R529-Map5;Parent=ms1559_scaffold_11_RLX-incomp_Conpu1-B-R529-Map5;Target=RLX-incomp_Conpu1-B-R529-Map5 3536 3918;Identity=88.1
scaffold_11	Conpu1_TEannot3_REPET_TEs	match	590756	590920	0.0	-	.	ID=ms1796_scaffold_11_RLX-incomp_Conpu1-B-R835-Map3;Target=RLX-incomp_Conpu1-B-R835-Map3 1027 1159;Identity=80.5
scaffold_11	Conpu1_TEannot3_REPET_TEs	match_part	590756	590920	0.0	-	.	ID=mp1796-1_scaffold_11_RLX-incomp_Conpu1-B-R835-Map3;Parent=ms1796_scaffold_11_RLX-incomp_Conpu1-B-R835-Map3;Target=RLX-incomp_Conpu1-B-R835-Map3 1027 1159;Identity=80.5
scaffold_11	Conpu1_TEannot3_REPET_TEs	match	600840	600904	0.0	+	.	ID=ms1797_scaffold_11_RLX-incomp_Conpu1-B-R835-Map3;Target=RLX-incomp_Conpu1-B-R835-Map3 484 549;Identity=80.3
scaffold_11	Conpu1_TEannot3_REPET_TEs	match_part	600840	600904	0.0	+	.	ID=mp1797-1_scaffold_11_RLX-incomp_Conpu1-B-R835-Map3;Parent=ms1797_scaffold_11_RLX-incomp_Conpu1-B-R835-Map3;Target=RLX-incomp_Conpu1-B-R835-Map3 484 549;Identity=80.3
scaffold_11	Conpu1_TEannot3_REPET_TEs	match	1908295	1909166	0.0	-	.	ID=ms2094_scaffold_11_DTX-incomp_Conpu1-B-R588-Map3;Target=DTX-incomp_Conpu1-B-R588-Map3 2 876;Identity=73.0
scaffold_11	Conpu1_TEannot3_REPET_TEs	match_part	1908295	1909166	0.0	-	.	ID=mp2094-1_scaffold_11_DTX-incomp_Conpu1-B-R588-Map3;Parent=ms2094_scaffold_11_DTX-incomp_Conpu1-B-R588-Map3;Target=DTX-incomp_Conpu1-B-R588-Map3 2 876;Identity=73.0
scaffold_11	Conpu1_TEannot3_REPET_TEs	match	1925649	1925837	0.0	+	.	ID=ms2096_scaffold_11_RXX-TRIM_Conpu1-B-R538-Map4;Target=RXX-TRIM_Conpu1-B-R538-Map4 764 933;Identity=78.8
scaffold_11	Conpu1_TEannot3_REPET_TEs	match_part	1925649	1925837	0.0	+	.	ID=mp2096-1_scaffold_11_RXX-TRIM_Conpu1-B-R538-Map4;Parent=ms2096_scaffold_11_RXX-TRIM_Conpu1-B-R538-Map4;Target=RXX-TRIM_Conpu1-B-R538-Map4 764 933;Identity=78.8
scaffold_11	Conpu1_TEannot3_REPET_TEs	match	1834837	1835352	0.0	-	.	ID=ms2097_scaffold_11_DTX-incomp_Conpu1-B-P32.63-Map3;Target=DTX-incomp_Conpu1-B-P32.63-Map3 2 519;Identity=99.2
scaffold_11	Conpu1_TEannot3_REPET_TEs	match_part	1834837	1835352	0.0	-	.	ID=mp2097-1_scaffold_11_DTX-incomp_Conpu1-B-P32.63-Map3;Parent=ms2097_scaffold_11_DTX-incomp_Conpu1-B-P32.63-Map3;Target=DTX-incomp_Conpu1-B-P32.63-Map3 2 519;Identity=99.2
scaffold_11	Conpu1_TEannot3_REPET_TEs	match	1909757	1912210	0.0	+	.	ID=ms2098_scaffold_11_DTX-incomp_Conpu1-B-R238-Map6;Target=DTX-incomp_Conpu1-B-R238-Map6 515 3079
scaffold_11	Conpu1_TEannot3_REPET_TEs	match_part	1909757	1910147	0.0	+	.	ID=mp2098-1_scaffold_11_DTX-incomp_Conpu1-B-R238-Map6;Parent=ms2098_scaffold_11_DTX-incomp_Conpu1-B-R238-Map6;Target=DTX-incomp_Conpu1-B-R238-Map6 515 921;Identity=74.6
scaffold_11	Conpu1_TEannot3_REPET_TEs	match_part	1910402	1912210	0.0	+	.	ID=mp2098-2_scaffold_11_DTX-incomp_Conpu1-B-R238-Map6;Parent=ms2098_scaffold_11_DTX-incomp_Conpu1-B-R238-Map6;Target=DTX-incomp_Conpu1-B-R238-Map6 1273 3079;Identity=73.6
scaffold_11	Conpu1_TEannot3_REPET_TEs	match	1395294	1395422	0.0	-	.	ID=ms2611_scaffold_11_DTX-incomp_Conpu1-B-P88.12-Map3;Target=DTX-incomp_Conpu1-B-P88.12-Map3 569 692;Identity=76.0
scaffold_11	Conpu1_TEannot3_REPET_TEs	match_part	1395294	1395422	0.0	-	.	ID=mp2611-1_scaffold_11_DTX-incomp_Conpu1-B-P88.12-Map3;Parent=ms2611_scaffold_11_DTX-incomp_Conpu1-B-P88.12-Map3;Target=DTX-incomp_Conpu1-B-P88.12-Map3 569 692;Identity=76.0
scaffold_11	Conpu1_TEannot3_REPET_TEs	match	1395423	1396157	0.0	+	.	ID=ms2612_scaffold_11_DTX-incomp_Conpu1-B-R64-Map15;Target=DTX-incomp_Conpu1-B-R64-Map15 927 1672;Identity=73.1
scaffold_11	Conpu1_TEannot3_REPET_TEs	match_part	1395423	1396157	0.0	+	.	ID=mp2612-1_scaffold_11_DTX-incomp_Conpu1-B-R64-Map15;Parent=ms2612_scaffold_11_DTX-incomp_Conpu1-B-R64-Map15;Target=DTX-incomp_Conpu1-B-R64-Map15 927 1672;Identity=73.1
scaffold_11	Conpu1_TEannot3_REPET_TEs	match	1865463	1866354	0.0	-	.	ID=ms2101_scaffold_11_DTX-incomp_Conpu1-B-R319-Map4;Target=DTX-incomp_Conpu1-B-R319-Map4 1 883;Identity=98.0
scaffold_11	Conpu1_TEannot3_REPET_TEs	match_part	1865463	1866354	0.0	-	.	ID=mp2101-1_scaffold_11_DTX-incomp_Conpu1-B-R319-Map4;Parent=ms2101_scaffold_11_DTX-incomp_Conpu1-B-R319-Map4;Target=DTX-incomp_Conpu1-B-R319-Map4 1 883;Identity=98.0
scaffold_11	Conpu1_TEannot3_REPET_TEs	match	1922390	1922667	0.0	-	.	ID=ms2102_scaffold_11_DXX-MITE_Conpu1-B-P30.65-Map8;Target=DXX-MITE_Conpu1-B-P30.65-Map8 310 587;Identity=64.6
scaffold_11	Conpu1_TEannot3_REPET_TEs	match_part	1922390	1922667	0.0	-	.	ID=mp2102-1_scaffold_11_DXX-MITE_Conpu1-B-P30.65-Map8;Parent=ms2102_scaffold_11_DXX-MITE_Conpu1-B-P30.65-Map8;Target=DXX-MITE_Conpu1-B-P30.65-Map8 310 587;Identity=64.6
scaffold_11	Conpu1_TEannot3_REPET_TEs	match	1850556	1853750	0.0	-	.	ID=ms2103_scaffold_11_RLX-incomp-chim_Conpu1-B-R523-Map5;Target=RLX-incomp-chim_Conpu1-B-R523-Map5 13 3155;Identity=76.0
scaffold_11	Conpu1_TEannot3_REPET_TEs	match_part	1850556	1853750	0.0	-	.	ID=mp2103-1_scaffold_11_RLX-incomp-chim_Conpu1-B-R523-Map5;Parent=ms2103_scaffold_11_RLX-incomp-chim_Conpu1-B-R523-Map5;Target=RLX-incomp-chim_Conpu1-B-R523-Map5 13 3155;Identity=76.0
scaffold_11	Conpu1_TEannot3_REPET_TEs	match	1842543	1842745	0.0	+	.	ID=ms2104_scaffold_11_RXX_Conpu1-B-R694-Map3;Target=RXX_Conpu1-B-R694-Map3 197 416;Identity=84.6
scaffold_11	Conpu1_TEannot3_REPET_TEs	match_part	1842543	1842745	0.0	+	.	ID=mp2104-1_scaffold_11_RXX_Conpu1-B-R694-Map3;Parent=ms2104_scaffold_11_RXX_Conpu1-B-R694-Map3;Target=RXX_Conpu1-B-R694-Map3 197 416;Identity=84.6
scaffold_11	Conpu1_TEannot3_REPET_TEs	match	255915	257502	0.0	+	.	ID=ms57_scaffold_11_DTX-incomp_Conpu1-B-R64-Map15;Target=DTX-incomp_Conpu1-B-R64-Map15 1 1672
scaffold_11	Conpu1_TEannot3_REPET_TEs	match_part	255915	256162	0.0	+	.	ID=mp57-1_scaffold_11_DTX-incomp_Conpu1-B-R64-Map15;Parent=ms57_scaffold_11_DTX-incomp_Conpu1-B-R64-Map15;Target=DTX-incomp_Conpu1-B-R64-Map15 1 249;Identity=100.0
scaffold_11	Conpu1_TEannot3_REPET_TEs	match_part	256183	257502	0.0	+	.	ID=mp57-2_scaffold_11_DTX-incomp_Conpu1-B-R64-Map15;Parent=ms57_scaffold_11_DTX-incomp_Conpu1-B-R64-Map15;Target=DTX-incomp_Conpu1-B-R64-Map15 353 1672;Identity=98.9
scaffold_11	Conpu1_TEannot3_REPET_TEs	match	1592224	1592877	0.0	+	.	ID=ms1485_scaffold_11_DTX-incomp_Conpu1-B-R283-Map6_reversed;Target=DTX-incomp_Conpu1-B-R283-Map6_reversed 5149 5788;Identity=71.2
scaffold_11	Conpu1_TEannot3_REPET_TEs	match_part	1592224	1592877	0.0	+	.	ID=mp1485-1_scaffold_11_DTX-incomp_Conpu1-B-R283-Map6_reversed;Parent=ms1485_scaffold_11_DTX-incomp_Conpu1-B-R283-Map6_reversed;Target=DTX-incomp_Conpu1-B-R283-Map6_reversed 5149 5788;Identity=71.2
scaffold_11	Conpu1_TEannot3_REPET_TEs	match	1874693	1874838	0.0	+	.	ID=ms2099_scaffold_11_DTX-incomp_Conpu1-B-R283-Map6_reversed;Target=DTX-incomp_Conpu1-B-R283-Map6_reversed 3549 3710;Identity=75.5
scaffold_11	Conpu1_TEannot3_REPET_TEs	match_part	1874693	1874838	0.0	+	.	ID=mp2099-1_scaffold_11_DTX-incomp_Conpu1-B-R283-Map6_reversed;Parent=ms2099_scaffold_11_DTX-incomp_Conpu1-B-R283-Map6_reversed;Target=DTX-incomp_Conpu1-B-R283-Map6_reversed 3549 3710;Identity=75.5
scaffold_11	Conpu1_TEannot3_REPET_TEs	match	680858	681123	0.0	+	.	ID=ms97_scaffold_11_RXX_Conpu1-B-R694-Map3;Target=RXX_Conpu1-B-R694-Map3 185 429;Identity=81.9
scaffold_11	Conpu1_TEannot3_REPET_TEs	match_part	680858	681123	0.0	+	.	ID=mp97-1_scaffold_11_RXX_Conpu1-B-R694-Map3;Parent=ms97_scaffold_11_RXX_Conpu1-B-R694-Map3;Target=RXX_Conpu1-B-R694-Map3 185 429;Identity=81.9
scaffold_11	Conpu1_TEannot3_REPET_TEs	match	1028989	1029784	0.0	-	.	ID=ms1548_scaffold_11_DTX-incomp_Conpu1-B-G107-Map3;Target=DTX-incomp_Conpu1-B-G107-Map3 1 791;Identity=75.9
scaffold_11	Conpu1_TEannot3_REPET_TEs	match_part	1028989	1029784	0.0	-	.	ID=mp1548-1_scaffold_11_DTX-incomp_Conpu1-B-G107-Map3;Parent=ms1548_scaffold_11_DTX-incomp_Conpu1-B-G107-Map3;Target=DTX-incomp_Conpu1-B-G107-Map3 1 791;Identity=75.9
scaffold_11	Conpu1_TEannot3_REPET_TEs	match	336201	337175	0.0	+	.	ID=ms2658_scaffold_11_DTX-incomp_Conpu1-B-R624-Map3;Target=DTX-incomp_Conpu1-B-R624-Map3 1 975;Identity=98.1
scaffold_11	Conpu1_TEannot3_REPET_TEs	match_part	336201	337175	0.0	+	.	ID=mp2658-1_scaffold_11_DTX-incomp_Conpu1-B-R624-Map3;Parent=ms2658_scaffold_11_DTX-incomp_Conpu1-B-R624-Map3;Target=DTX-incomp_Conpu1-B-R624-Map3 1 975;Identity=98.1
scaffold_11	Conpu1_TEannot3_REPET_TEs	match	1029785	1029963	0.0	+	.	ID=ms1549_scaffold_11_DTX-incomp_Conpu1-B-G107-Map3;Target=DTX-incomp_Conpu1-B-G107-Map3 596 792;Identity=84.4
scaffold_11	Conpu1_TEannot3_REPET_TEs	match_part	1029785	1029963	0.0	+	.	ID=mp1549-1_scaffold_11_DTX-incomp_Conpu1-B-G107-Map3;Parent=ms1549_scaffold_11_DTX-incomp_Conpu1-B-G107-Map3;Target=DTX-incomp_Conpu1-B-G107-Map3 596 792;Identity=84.4
scaffold_11	Conpu1_TEannot3_REPET_TEs	match	1028001	1028136	0.0	-	.	ID=ms1550_scaffold_11_DXX-MITE_Conpu1-B-P28.67-Map4;Target=DXX-MITE_Conpu1-B-P28.67-Map4 612 745;Identity=80.8
scaffold_11	Conpu1_TEannot3_REPET_TEs	match_part	1028001	1028136	0.0	-	.	ID=mp1550-1_scaffold_11_DXX-MITE_Conpu1-B-P28.67-Map4;Parent=ms1550_scaffold_11_DXX-MITE_Conpu1-B-P28.67-Map4;Target=DXX-MITE_Conpu1-B-P28.67-Map4 612 745;Identity=80.8
scaffold_11	Conpu1_TEannot3_REPET_TEs	match	498305	504645	0.0	+	.	ID=ms2647_scaffold_11_DTX-incomp_Conpu1-B-R238-Map6;Target=DTX-incomp_Conpu1-B-R238-Map6 257 6425
scaffold_11	Conpu1_TEannot3_REPET_TEs	match_part	498305	501415	0.0	+	.	ID=mp2647-1_scaffold_11_DTX-incomp_Conpu1-B-R238-Map6;Parent=ms2647_scaffold_11_DTX-incomp_Conpu1-B-R238-Map6;Target=DTX-incomp_Conpu1-B-R238-Map6 257 3330;Identity=73.1
scaffold_11	Conpu1_TEannot3_REPET_TEs	match_part	503172	503530	0.0	+	.	ID=mp2647-2_scaffold_11_DTX-incomp_Conpu1-B-R238-Map6;Parent=ms2647_scaffold_11_DTX-incomp_Conpu1-B-R238-Map6;Target=DTX-incomp_Conpu1-B-R238-Map6 4700 5053;Identity=79.9
scaffold_11	Conpu1_TEannot3_REPET_TEs	match_part	504378	504645	0.0	+	.	ID=mp2647-3_scaffold_11_DTX-incomp_Conpu1-B-R238-Map6;Parent=ms2647_scaffold_11_DTX-incomp_Conpu1-B-R238-Map6;Target=DTX-incomp_Conpu1-B-R238-Map6 6157 6425;Identity=75.8
scaffold_11	Conpu1_TEannot3_REPET_TEs	match	372226	372371	0.0	-	.	ID=ms2648_scaffold_11_DTX-incomp_Conpu1-B-R283-Map6_reversed;Target=DTX-incomp_Conpu1-B-R283-Map6_reversed 3549 3710;Identity=76.3
scaffold_11	Conpu1_TEannot3_REPET_TEs	match_part	372226	372371	0.0	-	.	ID=mp2648-1_scaffold_11_DTX-incomp_Conpu1-B-R283-Map6_reversed;Parent=ms2648_scaffold_11_DTX-incomp_Conpu1-B-R283-Map6_reversed;Target=DTX-incomp_Conpu1-B-R283-Map6_reversed 3549 3710;Identity=76.3
scaffold_11	Conpu1_TEannot3_REPET_TEs	match	450993	451149	0.0	-	.	ID=ms2649_scaffold_11_DTX-incomp_Conpu1-B-R283-Map6_reversed;Target=DTX-incomp_Conpu1-B-R283-Map6_reversed 3554 3712;Identity=72.7
scaffold_11	Conpu1_TEannot3_REPET_TEs	match_part	450993	451149	0.0	-	.	ID=mp2649-1_scaffold_11_DTX-incomp_Conpu1-B-R283-Map6_reversed;Parent=ms2649_scaffold_11_DTX-incomp_Conpu1-B-R283-Map6_reversed;Target=DTX-incomp_Conpu1-B-R283-Map6_reversed 3554 3712;Identity=72.7
scaffold_11	Conpu1_TEannot3_REPET_TEs	match	351589	351679	0.0	-	.	ID=ms2650_scaffold_11_RLX-incomp_Conpu1-B-R835-Map3;Target=RLX-incomp_Conpu1-B-R835-Map3 538 628;Identity=70.0
scaffold_11	Conpu1_TEannot3_REPET_TEs	match_part	351589	351679	0.0	-	.	ID=mp2650-1_scaffold_11_RLX-incomp_Conpu1-B-R835-Map3;Parent=ms2650_scaffold_11_RLX-incomp_Conpu1-B-R835-Map3;Target=RLX-incomp_Conpu1-B-R835-Map3 538 628;Identity=70.0
scaffold_11	Conpu1_TEannot3_REPET_TEs	match	355381	356023	0.0	-	.	ID=ms2651_scaffold_11_RLX-incomp_Conpu1-B-R835-Map3;Target=RLX-incomp_Conpu1-B-R835-Map3 2180 2614
scaffold_11	Conpu1_TEannot3_REPET_TEs	match_part	355381	355447	0.0	-	.	ID=mp2651-1_scaffold_11_RLX-incomp_Conpu1-B-R835-Map3;Parent=ms2651_scaffold_11_RLX-incomp_Conpu1-B-R835-Map3;Target=RLX-incomp_Conpu1-B-R835-Map3 2546 2614;Identity=92.5
scaffold_11	Conpu1_TEannot3_REPET_TEs	match_part	355656	356023	0.0	-	.	ID=mp2651-2_scaffold_11_RLX-incomp_Conpu1-B-R835-Map3;Parent=ms2651_scaffold_11_RLX-incomp_Conpu1-B-R835-Map3;Target=RLX-incomp_Conpu1-B-R835-Map3 2180 2556;Identity=92.1
scaffold_11	Conpu1_TEannot3_REPET_TEs	match	356295	357298	0.0	-	.	ID=ms2652_scaffold_11_RLX-incomp_Conpu1-B-R835-Map3;Target=RLX-incomp_Conpu1-B-R835-Map3 1620 2617;Identity=96.5
scaffold_11	Conpu1_TEannot3_REPET_TEs	match_part	356295	357298	0.0	-	.	ID=mp2652-1_scaffold_11_RLX-incomp_Conpu1-B-R835-Map3;Parent=ms2652_scaffold_11_RLX-incomp_Conpu1-B-R835-Map3;Target=RLX-incomp_Conpu1-B-R835-Map3 1620 2617;Identity=96.5
scaffold_11	Conpu1_TEannot3_REPET_TEs	match	337498	337538	0.0	-	.	ID=ms2653_scaffold_11_DXX-MITE_Conpu1-B-P81.19-Map4;Target=DXX-MITE_Conpu1-B-P81.19-Map4 2 43;Identity=83.3
scaffold_11	Conpu1_TEannot3_REPET_TEs	match_part	337498	337538	0.0	-	.	ID=mp2653-1_scaffold_11_DXX-MITE_Conpu1-B-P81.19-Map4;Parent=ms2653_scaffold_11_DXX-MITE_Conpu1-B-P81.19-Map4;Target=DXX-MITE_Conpu1-B-P81.19-Map4 2 43;Identity=83.3
scaffold_11	Conpu1_TEannot3_REPET_TEs	match	399425	399704	0.0	-	.	ID=ms2654_scaffold_11_DTX-incomp_Conpu1-B-P72.17-Map4;Target=DTX-incomp_Conpu1-B-P72.17-Map4 965 1243;Identity=88.4
scaffold_11	Conpu1_TEannot3_REPET_TEs	match_part	399425	399704	0.0	-	.	ID=mp2654-1_scaffold_11_DTX-incomp_Conpu1-B-P72.17-Map4;Parent=ms2654_scaffold_11_DTX-incomp_Conpu1-B-P72.17-Map4;Target=DTX-incomp_Conpu1-B-P72.17-Map4 965 1243;Identity=88.4
scaffold_11	Conpu1_TEannot3_REPET_TEs	match	407390	407637	0.0	-	.	ID=ms2655_scaffold_11_DTX-incomp_Conpu1-B-P72.17-Map4;Target=DTX-incomp_Conpu1-B-P72.17-Map4 2 230;Identity=82.5
scaffold_11	Conpu1_TEannot3_REPET_TEs	match_part	407390	407637	0.0	-	.	ID=mp2655-1_scaffold_11_DTX-incomp_Conpu1-B-P72.17-Map4;Parent=ms2655_scaffold_11_DTX-incomp_Conpu1-B-P72.17-Map4;Target=DTX-incomp_Conpu1-B-P72.17-Map4 2 230;Identity=82.5
scaffold_11	Conpu1_TEannot3_REPET_TEs	match	404021	404095	0.0	-	.	ID=ms2656_scaffold_11_DTX-incomp_Conpu1-B-R361-Map3;Target=DTX-incomp_Conpu1-B-R361-Map3 3463 3536;Identity=62.6
scaffold_11	Conpu1_TEannot3_REPET_TEs	match_part	404021	404095	0.0	-	.	ID=mp2656-1_scaffold_11_DTX-incomp_Conpu1-B-R361-Map3;Parent=ms2656_scaffold_11_DTX-incomp_Conpu1-B-R361-Map3;Target=DTX-incomp_Conpu1-B-R361-Map3 3463 3536;Identity=62.6
scaffold_11	Conpu1_TEannot3_REPET_TEs	match	1028137	1028541	0.0	+	.	ID=ms1552_scaffold_11_DXX-MITE_Conpu1-B-P23.72-Map6;Target=DXX-MITE_Conpu1-B-P23.72-Map6 24 400;Identity=76.7
scaffold_11	Conpu1_TEannot3_REPET_TEs	match_part	1028137	1028541	0.0	+	.	ID=mp1552-1_scaffold_11_DXX-MITE_Conpu1-B-P23.72-Map6;Parent=ms1552_scaffold_11_DXX-MITE_Conpu1-B-P23.72-Map6;Target=DXX-MITE_Conpu1-B-P23.72-Map6 24 400;Identity=76.7
scaffold_11	Conpu1_TEannot3_REPET_TEs	match	679840	680460	0.0	-	.	ID=ms98_scaffold_11_DXX-MITE_Conpu1-B-P28.67-Map4;Target=DXX-MITE_Conpu1-B-P28.67-Map4 3 629;Identity=95.7
scaffold_11	Conpu1_TEannot3_REPET_TEs	match_part	679840	680460	0.0	-	.	ID=mp98-1_scaffold_11_DXX-MITE_Conpu1-B-P28.67-Map4;Parent=ms98_scaffold_11_DXX-MITE_Conpu1-B-P28.67-Map4;Target=DXX-MITE_Conpu1-B-P28.67-Map4 3 629;Identity=95.7
scaffold_11	Conpu1_TEannot3_REPET_TEs	match	451150	451503	0.0	-	.	ID=ms2659_scaffold_11_DXX-MITE_Conpu1-B-G209-Map5;Target=DXX-MITE_Conpu1-B-G209-Map5 1 363;Identity=96.6
scaffold_11	Conpu1_TEannot3_REPET_TEs	match_part	451150	451503	0.0	-	.	ID=mp2659-1_scaffold_11_DXX-MITE_Conpu1-B-G209-Map5;Parent=ms2659_scaffold_11_DXX-MITE_Conpu1-B-G209-Map5;Target=DXX-MITE_Conpu1-B-G209-Map5 1 363;Identity=96.6
scaffold_11	Conpu1_TEannot3_REPET_TEs	match	472326	472827	0.0	+	.	ID=ms2660_scaffold_11_DXX-MITE_Conpu1-B-P96.4-Map3;Target=DXX-MITE_Conpu1-B-P96.4-Map3 1 502;Identity=99.2
scaffold_11	Conpu1_TEannot3_REPET_TEs	match_part	472326	472827	0.0	+	.	ID=mp2660-1_scaffold_11_DXX-MITE_Conpu1-B-P96.4-Map3;Parent=ms2660_scaffold_11_DXX-MITE_Conpu1-B-P96.4-Map3;Target=DXX-MITE_Conpu1-B-P96.4-Map3 1 502;Identity=99.2
scaffold_11	Conpu1_TEannot3_REPET_TEs	match	472828	472854	0.0	-	.	ID=ms2661_scaffold_11_DXX-MITE_Conpu1-B-P96.4-Map3;Target=DXX-MITE_Conpu1-B-P96.4-Map3 1 27;Identity=96.3
scaffold_11	Conpu1_TEannot3_REPET_TEs	match_part	472828	472854	0.0	-	.	ID=mp2661-1_scaffold_11_DXX-MITE_Conpu1-B-P96.4-Map3;Parent=ms2661_scaffold_11_DXX-MITE_Conpu1-B-P96.4-Map3;Target=DXX-MITE_Conpu1-B-P96.4-Map3 1 27;Identity=96.3
scaffold_11	Conpu1_TEannot3_REPET_TEs	match	1045584	1045633	0.0	-	.	ID=ms1553_scaffold_11_RLX-comp_Conpu1-B-R566-Map15_reversed;Target=RLX-comp_Conpu1-B-R566-Map15_reversed 5289 5338;Identity=65.6
scaffold_11	Conpu1_TEannot3_REPET_TEs	match_part	1045584	1045633	0.0	-	.	ID=mp1553-1_scaffold_11_RLX-comp_Conpu1-B-R566-Map15_reversed;Parent=ms1553_scaffold_11_RLX-comp_Conpu1-B-R566-Map15_reversed;Target=RLX-comp_Conpu1-B-R566-Map15_reversed 5289 5338;Identity=65.6
scaffold_11	Conpu1_TEannot3_REPET_TEs	match	362419	362961	0.0	+	.	ID=ms2664_scaffold_11_DXX-MITE_Conpu1-B-R329-Map9;Target=DXX-MITE_Conpu1-B-R329-Map9 533 1046;Identity=81.6
scaffold_11	Conpu1_TEannot3_REPET_TEs	match_part	362419	362961	0.0	+	.	ID=mp2664-1_scaffold_11_DXX-MITE_Conpu1-B-R329-Map9;Parent=ms2664_scaffold_11_DXX-MITE_Conpu1-B-R329-Map9;Target=DXX-MITE_Conpu1-B-R329-Map9 533 1046;Identity=81.6
scaffold_11	Conpu1_TEannot3_REPET_TEs	match	473183	473316	0.0	-	.	ID=ms2665_scaffold_11_DXX-MITE_Conpu1-B-G213-Map4;Target=DXX-MITE_Conpu1-B-G213-Map4 223 356;Identity=69.2
scaffold_11	Conpu1_TEannot3_REPET_TEs	match_part	473183	473316	0.0	-	.	ID=mp2665-1_scaffold_11_DXX-MITE_Conpu1-B-G213-Map4;Parent=ms2665_scaffold_11_DXX-MITE_Conpu1-B-G213-Map4;Target=DXX-MITE_Conpu1-B-G213-Map4 223 356;Identity=69.2
scaffold_11	Conpu1_TEannot3_REPET_TEs	match	493755	493836	0.0	-	.	ID=ms2667_scaffold_11_DTX-incomp_Conpu1-B-R507-Map4;Target=DTX-incomp_Conpu1-B-R507-Map4 2041 2119;Identity=73.8
scaffold_11	Conpu1_TEannot3_REPET_TEs	match_part	493755	493836	0.0	-	.	ID=mp2667-1_scaffold_11_DTX-incomp_Conpu1-B-R507-Map4;Parent=ms2667_scaffold_11_DTX-incomp_Conpu1-B-R507-Map4;Target=DTX-incomp_Conpu1-B-R507-Map4 2041 2119;Identity=73.8
scaffold_11	Conpu1_TEannot3_REPET_TEs	match	509656	509788	0.0	+	.	ID=ms2668_scaffold_11_DXX-MITE_Conpu1-B-P20.75-Map8;Target=DXX-MITE_Conpu1-B-P20.75-Map8 224 356;Identity=68.9
scaffold_11	Conpu1_TEannot3_REPET_TEs	match_part	509656	509788	0.0	+	.	ID=mp2668-1_scaffold_11_DXX-MITE_Conpu1-B-P20.75-Map8;Parent=ms2668_scaffold_11_DXX-MITE_Conpu1-B-P20.75-Map8;Target=DXX-MITE_Conpu1-B-P20.75-Map8 224 356;Identity=68.9
scaffold_11	Conpu1_TEannot3_REPET_TEs	match	1034903	1035010	0.0	-	.	ID=ms1554_scaffold_11_DXX-MITE_Conpu1-B-G266-Map3;Target=DXX-MITE_Conpu1-B-G266-Map3 313 420;Identity=83.5
scaffold_11	Conpu1_TEannot3_REPET_TEs	match_part	1034903	1035010	0.0	-	.	ID=mp1554-1_scaffold_11_DXX-MITE_Conpu1-B-G266-Map3;Parent=ms1554_scaffold_11_DXX-MITE_Conpu1-B-G266-Map3;Target=DXX-MITE_Conpu1-B-G266-Map3 313 420;Identity=83.5
scaffold_11	Conpu1_TEannot3_REPET_TEs	match	1105624	1105732	0.0	-	.	ID=ms129_scaffold_11_RXX_Conpu1-B-R694-Map3;Target=RXX_Conpu1-B-R694-Map3 347 455;Identity=68.2
scaffold_11	Conpu1_TEannot3_REPET_TEs	match_part	1105624	1105732	0.0	-	.	ID=mp129-1_scaffold_11_RXX_Conpu1-B-R694-Map3;Parent=ms129_scaffold_11_RXX_Conpu1-B-R694-Map3;Target=RXX_Conpu1-B-R694-Map3 347 455;Identity=68.2
scaffold_11	Conpu1_TEannot3_REPET_TEs	match	1103320	1103963	0.0	+	.	ID=ms130_scaffold_11_noCat_Conpu1-B-R67-Map11;Target=noCat_Conpu1-B-R67-Map11 27 672;Identity=95.0
scaffold_11	Conpu1_TEannot3_REPET_TEs	match_part	1103320	1103963	0.0	+	.	ID=mp130-1_scaffold_11_noCat_Conpu1-B-R67-Map11;Parent=ms130_scaffold_11_noCat_Conpu1-B-R67-Map11;Target=noCat_Conpu1-B-R67-Map11 27 672;Identity=95.0
scaffold_11	Conpu1_TEannot3_REPET_TEs	match	1103964	1104011	0.0	+	.	ID=ms131_scaffold_11_noCat_Conpu1-B-R67-Map11;Target=noCat_Conpu1-B-R67-Map11 342 387;Identity=81.8
scaffold_11	Conpu1_TEannot3_REPET_TEs	match_part	1103964	1104011	0.0	+	.	ID=mp131-1_scaffold_11_noCat_Conpu1-B-R67-Map11;Parent=ms131_scaffold_11_noCat_Conpu1-B-R67-Map11;Target=noCat_Conpu1-B-R67-Map11 342 387;Identity=81.8
scaffold_11	Conpu1_TEannot3_REPET_TEs	match	1104012	1104469	0.0	+	.	ID=ms132_scaffold_11_noCat_Conpu1-B-R67-Map11;Target=noCat_Conpu1-B-R67-Map11 232 672;Identity=74.7
scaffold_11	Conpu1_TEannot3_REPET_TEs	match_part	1104012	1104469	0.0	+	.	ID=mp132-1_scaffold_11_noCat_Conpu1-B-R67-Map11;Parent=ms132_scaffold_11_noCat_Conpu1-B-R67-Map11;Target=noCat_Conpu1-B-R67-Map11 232 672;Identity=74.7
scaffold_11	Conpu1_TEannot3_REPET_TEs	match	1104470	1104877	0.0	+	.	ID=ms133_scaffold_11_noCat_Conpu1-B-R67-Map11;Target=noCat_Conpu1-B-R67-Map11 253 657;Identity=66.8
scaffold_11	Conpu1_TEannot3_REPET_TEs	match_part	1104470	1104877	0.0	+	.	ID=mp133-1_scaffold_11_noCat_Conpu1-B-R67-Map11;Parent=ms133_scaffold_11_noCat_Conpu1-B-R67-Map11;Target=noCat_Conpu1-B-R67-Map11 253 657;Identity=66.8
scaffold_11	Conpu1_TEannot3_REPET_TEs	match	1072699	1072802	0.0	+	.	ID=ms2206_scaffold_11_RLX-incomp_Conpu1-B-G178-Map3;Target=RLX-incomp_Conpu1-B-G178-Map3 1 104;Identity=99.0
scaffold_11	Conpu1_TEannot3_REPET_TEs	match_part	1072699	1072802	0.0	+	.	ID=mp2206-1_scaffold_11_RLX-incomp_Conpu1-B-G178-Map3;Parent=ms2206_scaffold_11_RLX-incomp_Conpu1-B-G178-Map3;Target=RLX-incomp_Conpu1-B-G178-Map3 1 104;Identity=99.0
scaffold_11	Conpu1_TEannot3_REPET_TEs	match	1073840	1074011	0.0	+	.	ID=ms2207_scaffold_11_noCat_Conpu1-B-R67-Map11;Target=noCat_Conpu1-B-R67-Map11 5 189;Identity=84.1
scaffold_11	Conpu1_TEannot3_REPET_TEs	match_part	1073840	1074011	0.0	+	.	ID=mp2207-1_scaffold_11_noCat_Conpu1-B-R67-Map11;Parent=ms2207_scaffold_11_noCat_Conpu1-B-R67-Map11;Target=noCat_Conpu1-B-R67-Map11 5 189;Identity=84.1
scaffold_11	Conpu1_TEannot3_REPET_TEs	match	1344915	1344991	0.0	+	.	ID=ms712_scaffold_11_RXX-TRIM_Conpu1-B-R538-Map4;Target=RXX-TRIM_Conpu1-B-R538-Map4 119 192;Identity=96.8
scaffold_11	Conpu1_TEannot3_REPET_TEs	match_part	1344915	1344991	0.0	+	.	ID=mp712-1_scaffold_11_RXX-TRIM_Conpu1-B-R538-Map4;Parent=ms712_scaffold_11_RXX-TRIM_Conpu1-B-R538-Map4;Target=RXX-TRIM_Conpu1-B-R538-Map4 119 192;Identity=96.8
scaffold_11	Conpu1_TEannot3_REPET_TEs	match	1316711	1316761	0.0	+	.	ID=ms713_scaffold_11_DTX-incomp_Conpu1-B-R283-Map6_reversed;Target=DTX-incomp_Conpu1-B-R283-Map6_reversed 3428 3479;Identity=76.9
scaffold_11	Conpu1_TEannot3_REPET_TEs	match_part	1316711	1316761	0.0	+	.	ID=mp713-1_scaffold_11_DTX-incomp_Conpu1-B-R283-Map6_reversed;Parent=ms713_scaffold_11_DTX-incomp_Conpu1-B-R283-Map6_reversed;Target=DTX-incomp_Conpu1-B-R283-Map6_reversed 3428 3479;Identity=76.9
scaffold_11	Conpu1_TEannot3_REPET_TEs	match	1345542	1345995	0.0	+	.	ID=ms709_scaffold_11_RLX-incomp_Conpu1-B-G188-Map5_reversed;Target=RLX-incomp_Conpu1-B-G188-Map5_reversed 1967 2423;Identity=98.0
scaffold_11	Conpu1_TEannot3_REPET_TEs	match_part	1345542	1345995	0.0	+	.	ID=mp709-1_scaffold_11_RLX-incomp_Conpu1-B-G188-Map5_reversed;Parent=ms709_scaffold_11_RLX-incomp_Conpu1-B-G188-Map5_reversed;Target=RLX-incomp_Conpu1-B-G188-Map5_reversed 1967 2423;Identity=98.0
scaffold_11	Conpu1_TEannot3_REPET_TEs	match	1345996	1346028	0.0	+	.	ID=ms710_scaffold_11_RLX-incomp_Conpu1-B-R3-Map20;Target=RLX-incomp_Conpu1-B-R3-Map20 394 426
scaffold_11	Conpu1_TEannot3_REPET_TEs	match_part	1345996	1346028	0.0	+	.	ID=mp710-1_scaffold_11_RLX-incomp_Conpu1-B-R3-Map20;Parent=ms710_scaffold_11_RLX-incomp_Conpu1-B-R3-Map20;Target=RLX-incomp_Conpu1-B-R3-Map20 394 426;Identity=97.4
scaffold_11	Conpu1_TEannot3_REPET_TEs	match_part	1345998	1346028	0.0	+	.	ID=mp710-2_scaffold_11_RLX-incomp_Conpu1-B-R3-Map20;Parent=ms710_scaffold_11_RLX-incomp_Conpu1-B-R3-Map20;Target=RLX-incomp_Conpu1-B-R3-Map20 396 426;Identity=100.0
scaffold_11	Conpu1_TEannot3_REPET_TEs	match	1343682	1344914	0.0	+	.	ID=ms711_scaffold_11_RXX-TRIM_Conpu1-B-R538-Map4;Target=RXX-TRIM_Conpu1-B-R538-Map4 1 1230;Identity=96.9
scaffold_11	Conpu1_TEannot3_REPET_TEs	match_part	1343682	1344914	0.0	+	.	ID=mp711-1_scaffold_11_RXX-TRIM_Conpu1-B-R538-Map4;Parent=ms711_scaffold_11_RXX-TRIM_Conpu1-B-R538-Map4;Target=RXX-TRIM_Conpu1-B-R538-Map4 1 1230;Identity=96.9
scaffold_11	Conpu1_TEannot3_REPET_TEs	match	1117652	1117753	0.0	-	.	ID=ms1224_scaffold_11_DTX-incomp_Conpu1-B-R4-Map5;Target=DTX-incomp_Conpu1-B-R4-Map5 481 583;Identity=68.3
scaffold_11	Conpu1_TEannot3_REPET_TEs	match_part	1117652	1117753	0.0	-	.	ID=mp1224-1_scaffold_11_DTX-incomp_Conpu1-B-R4-Map5;Parent=ms1224_scaffold_11_DTX-incomp_Conpu1-B-R4-Map5;Target=DTX-incomp_Conpu1-B-R4-Map5 481 583;Identity=68.3
scaffold_11	Conpu1_TEannot3_REPET_TEs	match	1118127	1118155	0.0	-	.	ID=ms1225_scaffold_11_DTX-incomp_Conpu1-B-R4-Map5;Target=DTX-incomp_Conpu1-B-R4-Map5 388 417;Identity=62.8
scaffold_11	Conpu1_TEannot3_REPET_TEs	match_part	1118127	1118155	0.0	-	.	ID=mp1225-1_scaffold_11_DTX-incomp_Conpu1-B-R4-Map5;Parent=ms1225_scaffold_11_DTX-incomp_Conpu1-B-R4-Map5;Target=DTX-incomp_Conpu1-B-R4-Map5 388 417;Identity=62.8
scaffold_11	Conpu1_TEannot3_REPET_TEs	match	1118156	1118534	0.0	-	.	ID=ms1226_scaffold_11_DTX-incomp_Conpu1-B-R4-Map5;Target=DTX-incomp_Conpu1-B-R4-Map5 1 385;Identity=69.7
scaffold_11	Conpu1_TEannot3_REPET_TEs	match_part	1118156	1118534	0.0	-	.	ID=mp1226-1_scaffold_11_DTX-incomp_Conpu1-B-R4-Map5;Parent=ms1226_scaffold_11_DTX-incomp_Conpu1-B-R4-Map5;Target=DTX-incomp_Conpu1-B-R4-Map5 1 385;Identity=69.7
scaffold_11	Conpu1_TEannot3_REPET_TEs	match	1139986	1140881	0.0	+	.	ID=ms1227_scaffold_11_DTX-incomp_Conpu1-B-G121-Map3;Target=DTX-incomp_Conpu1-B-G121-Map3 2 897;Identity=99.2
scaffold_11	Conpu1_TEannot3_REPET_TEs	match_part	1139986	1140881	0.0	+	.	ID=mp1227-1_scaffold_11_DTX-incomp_Conpu1-B-G121-Map3;Parent=ms1227_scaffold_11_DTX-incomp_Conpu1-B-G121-Map3;Target=DTX-incomp_Conpu1-B-G121-Map3 2 897;Identity=99.2
scaffold_11	Conpu1_TEannot3_REPET_TEs	match	1284312	1284800	0.0	+	.	ID=ms1228_scaffold_11_DTX-incomp_Conpu1-B-R588-Map3;Target=DTX-incomp_Conpu1-B-R588-Map3 1 489;Identity=99.8
scaffold_11	Conpu1_TEannot3_REPET_TEs	match_part	1284312	1284800	0.0	+	.	ID=mp1228-1_scaffold_11_DTX-incomp_Conpu1-B-R588-Map3;Parent=ms1228_scaffold_11_DTX-incomp_Conpu1-B-R588-Map3;Target=DTX-incomp_Conpu1-B-R588-Map3 1 489;Identity=99.8
scaffold_11	Conpu1_TEannot3_REPET_TEs	match	1119429	1120201	0.0	+	.	ID=ms1229_scaffold_11_DXX-MITE_Conpu1-B-G98-Map3;Target=DXX-MITE_Conpu1-B-G98-Map3 2 742;Identity=78.5
scaffold_11	Conpu1_TEannot3_REPET_TEs	match_part	1119429	1120201	0.0	+	.	ID=mp1229-1_scaffold_11_DXX-MITE_Conpu1-B-G98-Map3;Parent=ms1229_scaffold_11_DXX-MITE_Conpu1-B-G98-Map3;Target=DXX-MITE_Conpu1-B-G98-Map3 2 742;Identity=78.5
scaffold_11	Conpu1_TEannot3_REPET_TEs	match	1276680	1276897	0.0	-	.	ID=ms1230_scaffold_11_DXX-MITE_Conpu1-B-P10.84-Map5;Target=DXX-MITE_Conpu1-B-P10.84-Map5 3 584
scaffold_11	Conpu1_TEannot3_REPET_TEs	match_part	1276680	1276853	0.0	-	.	ID=mp1230-1_scaffold_11_DXX-MITE_Conpu1-B-P10.84-Map5;Parent=ms1230_scaffold_11_DXX-MITE_Conpu1-B-P10.84-Map5;Target=DXX-MITE_Conpu1-B-P10.84-Map5 401 584;Identity=90.2
scaffold_11	Conpu1_TEannot3_REPET_TEs	match_part	1276853	1276897	0.0	-	.	ID=mp1230-2_scaffold_11_DXX-MITE_Conpu1-B-P10.84-Map5;Parent=ms1230_scaffold_11_DXX-MITE_Conpu1-B-P10.84-Map5;Target=DXX-MITE_Conpu1-B-P10.84-Map5 3 47;Identity=97.8
scaffold_11	Conpu1_TEannot3_REPET_TEs	match	1112380	1113078	0.0	+	.	ID=ms1231_scaffold_11_DXX-MITE_Conpu1-B-P60.39-Map7;Target=DXX-MITE_Conpu1-B-P60.39-Map7 3 681;Identity=91.6
scaffold_11	Conpu1_TEannot3_REPET_TEs	match_part	1112380	1113078	0.0	+	.	ID=mp1231-1_scaffold_11_DXX-MITE_Conpu1-B-P60.39-Map7;Parent=ms1231_scaffold_11_DXX-MITE_Conpu1-B-P60.39-Map7;Target=DXX-MITE_Conpu1-B-P60.39-Map7 3 681;Identity=91.6
scaffold_11	Conpu1_TEannot3_REPET_TEs	match	1111451	1111772	0.0	+	.	ID=ms1232_scaffold_11_DXX-MITE_Conpu1-B-P61.38-Map3;Target=DXX-MITE_Conpu1-B-P61.38-Map3 124 532
scaffold_11	Conpu1_TEannot3_REPET_TEs	match_part	1111451	1111710	0.0	+	.	ID=mp1232-1_scaffold_11_DXX-MITE_Conpu1-B-P61.38-Map3;Parent=ms1232_scaffold_11_DXX-MITE_Conpu1-B-P61.38-Map3;Target=DXX-MITE_Conpu1-B-P61.38-Map3 124 381;Identity=82.4
scaffold_11	Conpu1_TEannot3_REPET_TEs	match_part	1111713	1111772	0.0	+	.	ID=mp1232-2_scaffold_11_DXX-MITE_Conpu1-B-P61.38-Map3;Parent=ms1232_scaffold_11_DXX-MITE_Conpu1-B-P61.38-Map3;Target=DXX-MITE_Conpu1-B-P61.38-Map3 473 532;Identity=75.0
scaffold_11	Conpu1_TEannot3_REPET_TEs	match	1119261	1119402	0.0	-	.	ID=ms1233_scaffold_11_DXX-MITE_Conpu1-B-P61.38-Map3;Target=DXX-MITE_Conpu1-B-P61.38-Map3 1 146;Identity=86.6
scaffold_11	Conpu1_TEannot3_REPET_TEs	match_part	1119261	1119402	0.0	-	.	ID=mp1233-1_scaffold_11_DXX-MITE_Conpu1-B-P61.38-Map3;Parent=ms1233_scaffold_11_DXX-MITE_Conpu1-B-P61.38-Map3;Target=DXX-MITE_Conpu1-B-P61.38-Map3 1 146;Identity=86.6
scaffold_11	Conpu1_TEannot3_REPET_TEs	match	1119261	1119402	0.0	+	.	ID=ms1234_scaffold_11_DXX-MITE_Conpu1-B-P61.38-Map3;Target=DXX-MITE_Conpu1-B-P61.38-Map3 842 987;Identity=86.6
scaffold_11	Conpu1_TEannot3_REPET_TEs	match_part	1119261	1119402	0.0	+	.	ID=mp1234-1_scaffold_11_DXX-MITE_Conpu1-B-P61.38-Map3;Parent=ms1234_scaffold_11_DXX-MITE_Conpu1-B-P61.38-Map3;Target=DXX-MITE_Conpu1-B-P61.38-Map3 842 987;Identity=86.6
scaffold_11	Conpu1_TEannot3_REPET_TEs	match	1113557	1113627	0.0	+	.	ID=ms1235_scaffold_11_DXX-MITE_Conpu1-B-P81.19-Map4;Target=DXX-MITE_Conpu1-B-P81.19-Map4 3 84;Identity=82.2
scaffold_11	Conpu1_TEannot3_REPET_TEs	match_part	1113557	1113627	0.0	+	.	ID=mp1235-1_scaffold_11_DXX-MITE_Conpu1-B-P81.19-Map4;Parent=ms1235_scaffold_11_DXX-MITE_Conpu1-B-P81.19-Map4;Target=DXX-MITE_Conpu1-B-P81.19-Map4 3 84;Identity=82.2
scaffold_11	Conpu1_TEannot3_REPET_TEs	match	1119261	1119402	0.0	-	.	ID=ms1236_scaffold_11_DXX-MITE_Conpu1-B-R329-Map9;Target=DXX-MITE_Conpu1-B-R329-Map9 2 147;Identity=86.6
scaffold_11	Conpu1_TEannot3_REPET_TEs	match_part	1119261	1119402	0.0	-	.	ID=mp1236-1_scaffold_11_DXX-MITE_Conpu1-B-R329-Map9;Parent=ms1236_scaffold_11_DXX-MITE_Conpu1-B-R329-Map9;Target=DXX-MITE_Conpu1-B-R329-Map9 2 147;Identity=86.6
scaffold_11	Conpu1_TEannot3_REPET_TEs	match	1119261	1119402	0.0	+	.	ID=ms1237_scaffold_11_DXX-MITE_Conpu1-B-R329-Map9;Target=DXX-MITE_Conpu1-B-R329-Map9 901 1046;Identity=86.6
scaffold_11	Conpu1_TEannot3_REPET_TEs	match_part	1119261	1119402	0.0	+	.	ID=mp1237-1_scaffold_11_DXX-MITE_Conpu1-B-R329-Map9;Parent=ms1237_scaffold_11_DXX-MITE_Conpu1-B-R329-Map9;Target=DXX-MITE_Conpu1-B-R329-Map9 901 1046;Identity=86.6
scaffold_11	Conpu1_TEannot3_REPET_TEs	match	1113393	1113556	0.0	-	.	ID=ms1238_scaffold_11_DXX-MITE_Conpu1-B-R456-Map4;Target=DXX-MITE_Conpu1-B-R456-Map4 400 589;Identity=77.1
scaffold_11	Conpu1_TEannot3_REPET_TEs	match_part	1113393	1113556	0.0	-	.	ID=mp1238-1_scaffold_11_DXX-MITE_Conpu1-B-R456-Map4;Parent=ms1238_scaffold_11_DXX-MITE_Conpu1-B-R456-Map4;Target=DXX-MITE_Conpu1-B-R456-Map4 400 589;Identity=77.1
scaffold_11	Conpu1_TEannot3_REPET_TEs	match	1118967	1119080	0.0	-	.	ID=ms1239_scaffold_11_DXX-MITE_Conpu1-B-R456-Map4;Target=DXX-MITE_Conpu1-B-R456-Map4 1 122;Identity=82.7
scaffold_11	Conpu1_TEannot3_REPET_TEs	match_part	1118967	1119080	0.0	-	.	ID=mp1239-1_scaffold_11_DXX-MITE_Conpu1-B-R456-Map4;Parent=ms1239_scaffold_11_DXX-MITE_Conpu1-B-R456-Map4;Target=DXX-MITE_Conpu1-B-R456-Map4 1 122;Identity=82.7
scaffold_11	Conpu1_TEannot3_REPET_TEs	match	1107046	1107480	0.0	-	.	ID=ms1240_scaffold_11_noCat_Conpu1-B-R67-Map11;Target=noCat_Conpu1-B-R67-Map11 2 439;Identity=96.3
scaffold_11	Conpu1_TEannot3_REPET_TEs	match_part	1107046	1107480	0.0	-	.	ID=mp1240-1_scaffold_11_noCat_Conpu1-B-R67-Map11;Parent=ms1240_scaffold_11_noCat_Conpu1-B-R67-Map11;Target=noCat_Conpu1-B-R67-Map11 2 439;Identity=96.3
scaffold_11	Conpu1_TEannot3_REPET_TEs	match	2003311	2003666	0.0	+	.	ID=ms2277_scaffold_11_DXX-MITE_Conpu1-B-P62.37-Map4;Target=DXX-MITE_Conpu1-B-P62.37-Map4 1 355;Identity=85.6
scaffold_11	Conpu1_TEannot3_REPET_TEs	match_part	2003311	2003666	0.0	+	.	ID=mp2277-1_scaffold_11_DXX-MITE_Conpu1-B-P62.37-Map4;Parent=ms2277_scaffold_11_DXX-MITE_Conpu1-B-P62.37-Map4;Target=DXX-MITE_Conpu1-B-P62.37-Map4 1 355;Identity=85.6
scaffold_11	Conpu1_TEannot3_REPET_TEs	match	1941726	1941792	0.0	+	.	ID=ms2279_scaffold_11_RLX-incomp_Conpu1-B-R835-Map3;Target=RLX-incomp_Conpu1-B-R835-Map3 2546 2614;Identity=89.6
scaffold_11	Conpu1_TEannot3_REPET_TEs	match_part	1941726	1941792	0.0	+	.	ID=mp2279-1_scaffold_11_RLX-incomp_Conpu1-B-R835-Map3;Parent=ms2279_scaffold_11_RLX-incomp_Conpu1-B-R835-Map3;Target=RLX-incomp_Conpu1-B-R835-Map3 2546 2614;Identity=89.6
scaffold_11	Conpu1_TEannot3_REPET_TEs	match	1956481	1957054	0.0	+	.	ID=ms2280_scaffold_11_DXX-MITE_Conpu1-B-R44-Map4;Target=DXX-MITE_Conpu1-B-R44-Map4 1 546;Identity=87.1
scaffold_11	Conpu1_TEannot3_REPET_TEs	match_part	1956481	1957054	0.0	+	.	ID=mp2280-1_scaffold_11_DXX-MITE_Conpu1-B-R44-Map4;Parent=ms2280_scaffold_11_DXX-MITE_Conpu1-B-R44-Map4;Target=DXX-MITE_Conpu1-B-R44-Map4 1 546;Identity=87.1
scaffold_11	Conpu1_TEannot3_REPET_TEs	match	1956367	1956480	0.0	+	.	ID=ms2281_scaffold_11_RXX-TRIM_Conpu1-B-R538-Map4;Target=RXX-TRIM_Conpu1-B-R538-Map4 1 118;Identity=94.0
scaffold_11	Conpu1_TEannot3_REPET_TEs	match_part	1956367	1956480	0.0	+	.	ID=mp2281-1_scaffold_11_RXX-TRIM_Conpu1-B-R538-Map4;Parent=ms2281_scaffold_11_RXX-TRIM_Conpu1-B-R538-Map4;Target=RXX-TRIM_Conpu1-B-R538-Map4 1 118;Identity=94.0
scaffold_11	Conpu1_TEannot3_REPET_TEs	match	1967885	1969360	0.0	+	.	ID=ms2283_scaffold_11_DTX-incomp_Conpu1-B-P88.12-Map3;Target=DTX-incomp_Conpu1-B-P88.12-Map3 2 1477;Identity=99.9
scaffold_11	Conpu1_TEannot3_REPET_TEs	match_part	1967885	1969360	0.0	+	.	ID=mp2283-1_scaffold_11_DTX-incomp_Conpu1-B-P88.12-Map3;Parent=ms2283_scaffold_11_DTX-incomp_Conpu1-B-P88.12-Map3;Target=DTX-incomp_Conpu1-B-P88.12-Map3 2 1477;Identity=99.9
scaffold_11	Conpu1_TEannot3_REPET_TEs	match	1948684	1948807	0.0	-	.	ID=ms2284_scaffold_11_DXX-MITE_Conpu1-B-P30.65-Map8;Target=DXX-MITE_Conpu1-B-P30.65-Map8 8 131;Identity=84.8
scaffold_11	Conpu1_TEannot3_REPET_TEs	match_part	1948684	1948807	0.0	-	.	ID=mp2284-1_scaffold_11_DXX-MITE_Conpu1-B-P30.65-Map8;Parent=ms2284_scaffold_11_DXX-MITE_Conpu1-B-P30.65-Map8;Target=DXX-MITE_Conpu1-B-P30.65-Map8 8 131;Identity=84.8
scaffold_11	Conpu1_TEannot3_REPET_TEs	match	1948494	1948647	0.0	-	.	ID=ms2285_scaffold_11_DXX-MITE_Conpu1-B-P60.39-Map7;Target=DXX-MITE_Conpu1-B-P60.39-Map7 169 315;Identity=81.2
scaffold_11	Conpu1_TEannot3_REPET_TEs	match_part	1948494	1948647	0.0	-	.	ID=mp2285-1_scaffold_11_DXX-MITE_Conpu1-B-P60.39-Map7;Parent=ms2285_scaffold_11_DXX-MITE_Conpu1-B-P60.39-Map7;Target=DXX-MITE_Conpu1-B-P60.39-Map7 169 315;Identity=81.2
scaffold_11	Conpu1_TEannot3_REPET_TEs	match	1520248	1525736	0.0	+	.	ID=ms1491_scaffold_11_DTX-incomp_Conpu1-B-R507-Map4;Target=DTX-incomp_Conpu1-B-R507-Map4 2 4841
scaffold_11	Conpu1_TEannot3_REPET_TEs	match_part	1520248	1521327	0.0	+	.	ID=mp1491-1_scaffold_11_DTX-incomp_Conpu1-B-R507-Map4;Parent=ms1491_scaffold_11_DTX-incomp_Conpu1-B-R507-Map4;Target=DTX-incomp_Conpu1-B-R507-Map4 2 1075;Identity=74.1
scaffold_11	Conpu1_TEannot3_REPET_TEs	match_part	1521393	1522576	0.0	+	.	ID=mp1491-2_scaffold_11_DTX-incomp_Conpu1-B-R507-Map4;Parent=ms1491_scaffold_11_DTX-incomp_Conpu1-B-R507-Map4;Target=DTX-incomp_Conpu1-B-R507-Map4 1098 2279;Identity=75.4
scaffold_11	Conpu1_TEannot3_REPET_TEs	match_part	1523442	1525736	0.0	+	.	ID=mp1491-3_scaffold_11_DTX-incomp_Conpu1-B-R507-Map4;Parent=ms1491_scaffold_11_DTX-incomp_Conpu1-B-R507-Map4;Target=DTX-incomp_Conpu1-B-R507-Map4 2517 4841;Identity=74.3
scaffold_11	Conpu1_TEannot3_REPET_TEs	match	1844678	1844872	0.0	+	.	ID=ms2105_scaffold_11_RXX_Conpu1-B-R694-Map3;Target=RXX_Conpu1-B-R694-Map3 1 195;Identity=80.4
scaffold_11	Conpu1_TEannot3_REPET_TEs	match_part	1844678	1844872	0.0	+	.	ID=mp2105-1_scaffold_11_RXX_Conpu1-B-R694-Map3;Parent=ms2105_scaffold_11_RXX_Conpu1-B-R694-Map3;Target=RXX_Conpu1-B-R694-Map3 1 195;Identity=80.4
scaffold_11	Conpu1_TEannot3_REPET_TEs	match	1291292	1294053	0.0	+	.	ID=ms212_scaffold_11_DTX-incomp_Conpu1-B-R295-Map3;Target=DTX-incomp_Conpu1-B-R295-Map3 619 3378;Identity=72.5
scaffold_11	Conpu1_TEannot3_REPET_TEs	match_part	1291292	1294053	0.0	+	.	ID=mp212-1_scaffold_11_DTX-incomp_Conpu1-B-R295-Map3;Parent=ms212_scaffold_11_DTX-incomp_Conpu1-B-R295-Map3;Target=DTX-incomp_Conpu1-B-R295-Map3 619 3378;Identity=72.5
scaffold_11	Conpu1_TEannot3_REPET_TEs	match	589494	590122	0.0	+	.	ID=ms1790_scaffold_11_DTX-incomp_Conpu1-B-R4-Map5;Target=DTX-incomp_Conpu1-B-R4-Map5 1 605;Identity=72.0
scaffold_11	Conpu1_TEannot3_REPET_TEs	match_part	589494	590122	0.0	+	.	ID=mp1790-1_scaffold_11_DTX-incomp_Conpu1-B-R4-Map5;Parent=ms1790_scaffold_11_DTX-incomp_Conpu1-B-R4-Map5;Target=DTX-incomp_Conpu1-B-R4-Map5 1 605;Identity=72.0
scaffold_11	Conpu1_TEannot3_REPET_TEs	match	593797	594238	0.0	+	.	ID=ms1791_scaffold_11_DTX-incomp_Conpu1-B-R443-Map3;Target=DTX-incomp_Conpu1-B-R443-Map3 345 786;Identity=97.3
scaffold_11	Conpu1_TEannot3_REPET_TEs	match_part	593797	594238	0.0	+	.	ID=mp1791-1_scaffold_11_DTX-incomp_Conpu1-B-R443-Map3;Parent=ms1791_scaffold_11_DTX-incomp_Conpu1-B-R443-Map3;Target=DTX-incomp_Conpu1-B-R443-Map3 345 786;Identity=97.3
scaffold_11	Conpu1_TEannot3_REPET_TEs	match	633396	635767	0.0	-	.	ID=ms1792_scaffold_11_DTX-incomp_Conpu1-B-R238-Map6;Target=DTX-incomp_Conpu1-B-R238-Map6 234 2690
scaffold_11	Conpu1_TEannot3_REPET_TEs	match_part	633396	633837	0.0	-	.	ID=mp1792-1_scaffold_11_DTX-incomp_Conpu1-B-R238-Map6;Parent=ms1792_scaffold_11_DTX-incomp_Conpu1-B-R238-Map6;Target=DTX-incomp_Conpu1-B-R238-Map6 2251 2690;Identity=67.5
scaffold_11	Conpu1_TEannot3_REPET_TEs	match_part	634037	634911	0.0	-	.	ID=mp1792-2_scaffold_11_DTX-incomp_Conpu1-B-R238-Map6;Parent=ms1792_scaffold_11_DTX-incomp_Conpu1-B-R238-Map6;Target=DTX-incomp_Conpu1-B-R238-Map6 1234 2082;Identity=74.8
scaffold_11	Conpu1_TEannot3_REPET_TEs	match_part	635657	635767	0.0	-	.	ID=mp1792-3_scaffold_11_DTX-incomp_Conpu1-B-R238-Map6;Parent=ms1792_scaffold_11_DTX-incomp_Conpu1-B-R238-Map6;Target=DTX-incomp_Conpu1-B-R238-Map6 234 349;Identity=83.0
scaffold_11	Conpu1_TEannot3_REPET_TEs	match	550699	550751	0.0	+	.	ID=ms1793_scaffold_11_DTX-incomp_Conpu1-B-R38-Map4;Target=DTX-incomp_Conpu1-B-R38-Map4 494 546;Identity=92.5
scaffold_11	Conpu1_TEannot3_REPET_TEs	match_part	550699	550751	0.0	+	.	ID=mp1793-1_scaffold_11_DTX-incomp_Conpu1-B-R38-Map4;Parent=ms1793_scaffold_11_DTX-incomp_Conpu1-B-R38-Map4;Target=DTX-incomp_Conpu1-B-R38-Map4 494 546;Identity=92.5
scaffold_11	Conpu1_TEannot3_REPET_TEs	match	600905	601259	0.0	+	.	ID=ms1794_scaffold_11_DXX-MITE_Conpu1-B-P62.37-Map4;Target=DXX-MITE_Conpu1-B-P62.37-Map4 1 355;Identity=94.1
scaffold_11	Conpu1_TEannot3_REPET_TEs	match_part	600905	601259	0.0	+	.	ID=mp1794-1_scaffold_11_DXX-MITE_Conpu1-B-P62.37-Map4;Parent=ms1794_scaffold_11_DXX-MITE_Conpu1-B-P62.37-Map4;Target=DXX-MITE_Conpu1-B-P62.37-Map4 1 355;Identity=94.1
scaffold_11	Conpu1_TEannot3_REPET_TEs	match	638233	639253	0.0	+	.	ID=ms1795_scaffold_11_DXX-MITE_Conpu1-B-R329-Map9;Target=DXX-MITE_Conpu1-B-R329-Map9 1 1046;Identity=97.8
scaffold_11	Conpu1_TEannot3_REPET_TEs	match_part	638233	639253	0.0	+	.	ID=mp1795-1_scaffold_11_DXX-MITE_Conpu1-B-R329-Map9;Parent=ms1795_scaffold_11_DXX-MITE_Conpu1-B-R329-Map9;Target=DXX-MITE_Conpu1-B-R329-Map9 1 1046;Identity=97.8
scaffold_11	Conpu1_TEannot3_REPET_TEs	match	320033	320136	0.0	+	.	ID=ms260_scaffold_11_RIX-incomp_Conpu1-B-R343-Map7;Target=RIX-incomp_Conpu1-B-R343-Map7 5 104;Identity=88.4
scaffold_11	Conpu1_TEannot3_REPET_TEs	match_part	320033	320136	0.0	+	.	ID=mp260-1_scaffold_11_RIX-incomp_Conpu1-B-R343-Map7;Parent=ms260_scaffold_11_RIX-incomp_Conpu1-B-R343-Map7;Target=RIX-incomp_Conpu1-B-R343-Map7 5 104;Identity=88.4
scaffold_11	Conpu1_TEannot3_REPET_TEs	match	320033	320136	0.0	+	.	ID=ms261_scaffold_11_RSX-incomp_Conpu1-B-G239-Map5;Target=RSX-incomp_Conpu1-B-G239-Map5 8 107;Identity=88.4
scaffold_11	Conpu1_TEannot3_REPET_TEs	match_part	320033	320136	0.0	+	.	ID=mp261-1_scaffold_11_RSX-incomp_Conpu1-B-G239-Map5;Parent=ms261_scaffold_11_RSX-incomp_Conpu1-B-G239-Map5;Target=RSX-incomp_Conpu1-B-G239-Map5 8 107;Identity=88.4
scaffold_11	Conpu1_TEannot3_REPET_TEs	match	609293	609350	0.0	-	.	ID=ms1798_scaffold_11_RLX-incomp_Conpu1-B-R835-Map3;Target=RLX-incomp_Conpu1-B-R835-Map3 483 542;Identity=89.5
scaffold_11	Conpu1_TEannot3_REPET_TEs	match_part	609293	609350	0.0	-	.	ID=mp1798-1_scaffold_11_RLX-incomp_Conpu1-B-R835-Map3;Parent=ms1798_scaffold_11_RLX-incomp_Conpu1-B-R835-Map3;Target=RLX-incomp_Conpu1-B-R835-Map3 483 542;Identity=89.5
scaffold_11	Conpu1_TEannot3_REPET_TEs	match	613608	613760	0.0	-	.	ID=ms1799_scaffold_11_DXX-MITE_Conpu1-B-R167-Map3;Target=DXX-MITE_Conpu1-B-R167-Map3 298 455;Identity=70.3
scaffold_11	Conpu1_TEannot3_REPET_TEs	match_part	613608	613760	0.0	-	.	ID=mp1799-1_scaffold_11_DXX-MITE_Conpu1-B-R167-Map3;Parent=ms1799_scaffold_11_DXX-MITE_Conpu1-B-R167-Map3;Target=DXX-MITE_Conpu1-B-R167-Map3 298 455;Identity=70.3
scaffold_11	Conpu1_TEannot3_REPET_TEs	match	1722485	1723547	0.0	-	.	ID=ms785_scaffold_11_DTX-incomp_Conpu1-B-R136-Map9;Target=DTX-incomp_Conpu1-B-R136-Map9 2 835
scaffold_11	Conpu1_TEannot3_REPET_TEs	match_part	1722485	1723012	0.0	-	.	ID=mp785-1_scaffold_11_DTX-incomp_Conpu1-B-R136-Map9;Parent=ms785_scaffold_11_DTX-incomp_Conpu1-B-R136-Map9;Target=DTX-incomp_Conpu1-B-R136-Map9 316 835;Identity=96.8
scaffold_11	Conpu1_TEannot3_REPET_TEs	match_part	1723220	1723547	0.0	-	.	ID=mp785-2_scaffold_11_DTX-incomp_Conpu1-B-R136-Map9;Parent=ms785_scaffold_11_DTX-incomp_Conpu1-B-R136-Map9;Target=DTX-incomp_Conpu1-B-R136-Map9 2 334;Identity=96.4
scaffold_11	Conpu1_TEannot3_REPET_TEs	match	1724481	1725846	0.0	-	.	ID=ms786_scaffold_11_RLX-incomp_Conpu1-B-R161-Map6_reversed;Target=RLX-incomp_Conpu1-B-R161-Map6_reversed 1 1365
scaffold_11	Conpu1_TEannot3_REPET_TEs	match_part	1724481	1724550	0.0	-	.	ID=mp786-1_scaffold_11_RLX-incomp_Conpu1-B-R161-Map6_reversed;Parent=ms786_scaffold_11_RLX-incomp_Conpu1-B-R161-Map6_reversed;Target=RLX-incomp_Conpu1-B-R161-Map6_reversed 1296 1365;Identity=96.8
scaffold_11	Conpu1_TEannot3_REPET_TEs	match_part	1724917	1725846	0.0	-	.	ID=mp786-2_scaffold_11_RLX-incomp_Conpu1-B-R161-Map6_reversed;Parent=ms786_scaffold_11_RLX-incomp_Conpu1-B-R161-Map6_reversed;Target=RLX-incomp_Conpu1-B-R161-Map6_reversed 1 930;Identity=98.1
scaffold_11	Conpu1_TEannot3_REPET_TEs	match	1721938	1724480	0.0	-	.	ID=ms787_scaffold_11_RLX-incomp_Conpu1-B-R703-Map3_reversed;Target=RLX-incomp_Conpu1-B-R703-Map3_reversed 446 1932
scaffold_11	Conpu1_TEannot3_REPET_TEs	match_part	1721938	1722471	0.0	-	.	ID=mp787-1_scaffold_11_RLX-incomp_Conpu1-B-R703-Map3_reversed;Parent=ms787_scaffold_11_RLX-incomp_Conpu1-B-R703-Map3_reversed;Target=RLX-incomp_Conpu1-B-R703-Map3_reversed 1398 1932;Identity=71.0
scaffold_11	Conpu1_TEannot3_REPET_TEs	match_part	1723548	1724480	0.0	-	.	ID=mp787-2_scaffold_11_RLX-incomp_Conpu1-B-R703-Map3_reversed;Parent=ms787_scaffold_11_RLX-incomp_Conpu1-B-R703-Map3_reversed;Target=RLX-incomp_Conpu1-B-R703-Map3_reversed 446 1383;Identity=73.0
scaffold_11	Conpu1_TEannot3_REPET_TEs	match	71774	71902	0.0	-	.	ID=ms1324_scaffold_11_DTX-incomp_Conpu1-B-R283-Map6_reversed;Target=DTX-incomp_Conpu1-B-R283-Map6_reversed 3591 3712;Identity=78.3
scaffold_11	Conpu1_TEannot3_REPET_TEs	match_part	71774	71902	0.0	-	.	ID=mp1324-1_scaffold_11_DTX-incomp_Conpu1-B-R283-Map6_reversed;Parent=ms1324_scaffold_11_DTX-incomp_Conpu1-B-R283-Map6_reversed;Target=DTX-incomp_Conpu1-B-R283-Map6_reversed 3591 3712;Identity=78.3
scaffold_11	Conpu1_TEannot3_REPET_TEs	match	77992	80153	0.0	-	.	ID=ms1325_scaffold_11_DTX-incomp_Conpu1-B-R459-Map8;Target=DTX-incomp_Conpu1-B-R459-Map8 1 2170;Identity=99.6
scaffold_11	Conpu1_TEannot3_REPET_TEs	match_part	77992	80153	0.0	-	.	ID=mp1325-1_scaffold_11_DTX-incomp_Conpu1-B-R459-Map8;Parent=ms1325_scaffold_11_DTX-incomp_Conpu1-B-R459-Map8;Target=DTX-incomp_Conpu1-B-R459-Map8 1 2170;Identity=99.6
scaffold_11	Conpu1_TEannot3_REPET_TEs	match	202374	202953	0.0	-	.	ID=ms1326_scaffold_11_DXX-MITE_Conpu1-B-G49-Map3;Target=DXX-MITE_Conpu1-B-G49-Map3 2 582;Identity=99.1
scaffold_11	Conpu1_TEannot3_REPET_TEs	match_part	202374	202953	0.0	-	.	ID=mp1326-1_scaffold_11_DXX-MITE_Conpu1-B-G49-Map3;Parent=ms1326_scaffold_11_DXX-MITE_Conpu1-B-G49-Map3;Target=DXX-MITE_Conpu1-B-G49-Map3 2 582;Identity=99.1
scaffold_11	Conpu1_TEannot3_REPET_TEs	match	106582	106936	0.0	+	.	ID=ms1328_scaffold_11_DXX-MITE_Conpu1-B-P62.37-Map4;Target=DXX-MITE_Conpu1-B-P62.37-Map4 2 356;Identity=91.5
scaffold_11	Conpu1_TEannot3_REPET_TEs	match_part	106582	106936	0.0	+	.	ID=mp1328-1_scaffold_11_DXX-MITE_Conpu1-B-P62.37-Map4;Parent=ms1328_scaffold_11_DXX-MITE_Conpu1-B-P62.37-Map4;Target=DXX-MITE_Conpu1-B-P62.37-Map4 2 356;Identity=91.5
scaffold_11	Conpu1_TEannot3_REPET_TEs	match	210106	210218	0.0	-	.	ID=ms1329_scaffold_11_DXX-MITE_Conpu1-B-P69.30-Map7;Target=DXX-MITE_Conpu1-B-P69.30-Map7 13 125;Identity=79.7
scaffold_11	Conpu1_TEannot3_REPET_TEs	match_part	210106	210218	0.0	-	.	ID=mp1329-1_scaffold_11_DXX-MITE_Conpu1-B-P69.30-Map7;Parent=ms1329_scaffold_11_DXX-MITE_Conpu1-B-P69.30-Map7;Target=DXX-MITE_Conpu1-B-P69.30-Map7 13 125;Identity=79.7
scaffold_11	Conpu1_TEannot3_REPET_TEs	match	209033	209623	0.0	-	.	ID=ms1330_scaffold_11_RLX-incomp_Conpu1-B-R161-Map6_reversed;Target=RLX-incomp_Conpu1-B-R161-Map6_reversed 1 584;Identity=86.9
scaffold_11	Conpu1_TEannot3_REPET_TEs	match_part	209033	209623	0.0	-	.	ID=mp1330-1_scaffold_11_RLX-incomp_Conpu1-B-R161-Map6_reversed;Parent=ms1330_scaffold_11_RLX-incomp_Conpu1-B-R161-Map6_reversed;Target=RLX-incomp_Conpu1-B-R161-Map6_reversed 1 584;Identity=86.9
scaffold_11	Conpu1_TEannot3_REPET_TEs	match	206220	207995	0.0	+	.	ID=ms1331_scaffold_11_RXX-LARD_Conpu1-B-R89-Map7;Target=RXX-LARD_Conpu1-B-R89-Map7 610 2623
scaffold_11	Conpu1_TEannot3_REPET_TEs	match_part	206220	206862	0.0	+	.	ID=mp1331-1_scaffold_11_RXX-LARD_Conpu1-B-R89-Map7;Parent=ms1331_scaffold_11_RXX-LARD_Conpu1-B-R89-Map7;Target=RXX-LARD_Conpu1-B-R89-Map7 610 1249;Identity=85.6
scaffold_11	Conpu1_TEannot3_REPET_TEs	match_part	206843	207165	0.0	+	.	ID=mp1331-2_scaffold_11_RXX-LARD_Conpu1-B-R89-Map7;Parent=ms1331_scaffold_11_RXX-LARD_Conpu1-B-R89-Map7;Target=RXX-LARD_Conpu1-B-R89-Map7 1418 1745;Identity=80.6
scaffold_11	Conpu1_TEannot3_REPET_TEs	match_part	207147	207995	0.0	+	.	ID=mp1331-3_scaffold_11_RXX-LARD_Conpu1-B-R89-Map7;Parent=ms1331_scaffold_11_RXX-LARD_Conpu1-B-R89-Map7;Target=RXX-LARD_Conpu1-B-R89-Map7 1760 2623;Identity=95.4
scaffold_11	Conpu1_TEannot3_REPET_TEs	match	205021	205115	0.0	+	.	ID=ms1332_scaffold_11_RXX-TRIM_Conpu1-B-R538-Map4;Target=RXX-TRIM_Conpu1-B-R538-Map4 1109 1203;Identity=75.3
scaffold_11	Conpu1_TEannot3_REPET_TEs	match_part	205021	205115	0.0	+	.	ID=mp1332-1_scaffold_11_RXX-TRIM_Conpu1-B-R538-Map4;Parent=ms1332_scaffold_11_RXX-TRIM_Conpu1-B-R538-Map4;Target=RXX-TRIM_Conpu1-B-R538-Map4 1109 1203;Identity=75.3
scaffold_11	Conpu1_TEannot3_REPET_TEs	match	207996	209030	0.0	-	.	ID=ms1333_scaffold_11_RXX-TRIM_Conpu1-B-R538-Map4;Target=RXX-TRIM_Conpu1-B-R538-Map4 2 840
scaffold_11	Conpu1_TEannot3_REPET_TEs	match_part	207996	208340	0.0	-	.	ID=mp1333-1_scaffold_11_RXX-TRIM_Conpu1-B-R538-Map4;Parent=ms1333_scaffold_11_RXX-TRIM_Conpu1-B-R538-Map4;Target=RXX-TRIM_Conpu1-B-R538-Map4 521 840;Identity=80.5
scaffold_11	Conpu1_TEannot3_REPET_TEs	match_part	208685	209030	0.0	-	.	ID=mp1333-2_scaffold_11_RXX-TRIM_Conpu1-B-R538-Map4;Parent=ms1333_scaffold_11_RXX-TRIM_Conpu1-B-R538-Map4;Target=RXX-TRIM_Conpu1-B-R538-Map4 2 368;Identity=82.2
scaffold_11	Conpu1_TEannot3_REPET_TEs	match	209795	210102	0.0	-	.	ID=ms1334_scaffold_11_DTX-incomp_Conpu1-B-R443-Map3;Target=DTX-incomp_Conpu1-B-R443-Map3 1 309;Identity=65.1
scaffold_11	Conpu1_TEannot3_REPET_TEs	match_part	209795	210102	0.0	-	.	ID=mp1334-1_scaffold_11_DTX-incomp_Conpu1-B-R443-Map3;Parent=ms1334_scaffold_11_DTX-incomp_Conpu1-B-R443-Map3;Target=DTX-incomp_Conpu1-B-R443-Map3 1 309;Identity=65.1
scaffold_11	Conpu1_TEannot3_REPET_TEs	match	208598	208677	0.0	-	.	ID=ms1335_scaffold_11_DTX-incomp_Conpu1-B-R49-Map10;Target=DTX-incomp_Conpu1-B-R49-Map10 1186 1265;Identity=82.4
scaffold_11	Conpu1_TEannot3_REPET_TEs	match_part	208598	208677	0.0	-	.	ID=mp1335-1_scaffold_11_DTX-incomp_Conpu1-B-R49-Map10;Parent=ms1335_scaffold_11_DTX-incomp_Conpu1-B-R49-Map10;Target=DTX-incomp_Conpu1-B-R49-Map10 1186 1265;Identity=82.4
scaffold_11	Conpu1_TEannot3_REPET_TEs	match	197322	197556	0.0	-	.	ID=ms1336_scaffold_11_RLX-incomp_Conpu1-B-R835-Map3;Target=RLX-incomp_Conpu1-B-R835-Map3 2306 2546;Identity=62.3
scaffold_11	Conpu1_TEannot3_REPET_TEs	match_part	197322	197556	0.0	-	.	ID=mp1336-1_scaffold_11_RLX-incomp_Conpu1-B-R835-Map3;Parent=ms1336_scaffold_11_RLX-incomp_Conpu1-B-R835-Map3;Target=RLX-incomp_Conpu1-B-R835-Map3 2306 2546;Identity=62.3
scaffold_11	Conpu1_TEannot3_REPET_TEs	match	157346	157440	0.0	+	.	ID=ms1337_scaffold_11_DXX-MITE_Conpu1-B-G209-Map5;Target=DXX-MITE_Conpu1-B-G209-Map5 1 94;Identity=74.2
scaffold_11	Conpu1_TEannot3_REPET_TEs	match_part	157346	157440	0.0	+	.	ID=mp1337-1_scaffold_11_DXX-MITE_Conpu1-B-G209-Map5;Parent=ms1337_scaffold_11_DXX-MITE_Conpu1-B-G209-Map5;Target=DXX-MITE_Conpu1-B-G209-Map5 1 94;Identity=74.2
scaffold_11	Conpu1_TEannot3_REPET_TEs	match	236952	237045	0.0	-	.	ID=ms1338_scaffold_11_DXX-MITE_Conpu1-B-G209-Map5;Target=DXX-MITE_Conpu1-B-G209-Map5 2 94;Identity=73.9
scaffold_11	Conpu1_TEannot3_REPET_TEs	match_part	236952	237045	0.0	-	.	ID=mp1338-1_scaffold_11_DXX-MITE_Conpu1-B-G209-Map5;Parent=ms1338_scaffold_11_DXX-MITE_Conpu1-B-G209-Map5;Target=DXX-MITE_Conpu1-B-G209-Map5 2 94;Identity=73.9
scaffold_11	Conpu1_TEannot3_REPET_TEs	match	205668	205886	0.0	+	.	ID=ms1339_scaffold_11_DTX-incomp_Conpu1-B-R4-Map5;Target=DTX-incomp_Conpu1-B-R4-Map5 2 218;Identity=62.9
scaffold_11	Conpu1_TEannot3_REPET_TEs	match_part	205668	205886	0.0	+	.	ID=mp1339-1_scaffold_11_DTX-incomp_Conpu1-B-R4-Map5;Parent=ms1339_scaffold_11_DTX-incomp_Conpu1-B-R4-Map5;Target=DTX-incomp_Conpu1-B-R4-Map5 2 218;Identity=62.9
scaffold_11	Conpu1_TEannot3_REPET_TEs	match	1752330	1752474	0.0	-	.	ID=ms1878_scaffold_11_DXX-MITE_Conpu1-B-P62.37-Map4;Target=DXX-MITE_Conpu1-B-P62.37-Map4 1 139;Identity=77.8
scaffold_11	Conpu1_TEannot3_REPET_TEs	match_part	1752330	1752474	0.0	-	.	ID=mp1878-1_scaffold_11_DXX-MITE_Conpu1-B-P62.37-Map4;Parent=ms1878_scaffold_11_DXX-MITE_Conpu1-B-P62.37-Map4;Target=DXX-MITE_Conpu1-B-P62.37-Map4 1 139;Identity=77.8
scaffold_11	Conpu1_TEannot3_REPET_TEs	match	1738865	1738997	0.0	-	.	ID=ms1879_scaffold_11_DXX-MITE_Conpu1-B-G209-Map5;Target=DXX-MITE_Conpu1-B-G209-Map5 44 171;Identity=78.9
scaffold_11	Conpu1_TEannot3_REPET_TEs	match_part	1738865	1738997	0.0	-	.	ID=mp1879-1_scaffold_11_DXX-MITE_Conpu1-B-G209-Map5;Parent=ms1879_scaffold_11_DXX-MITE_Conpu1-B-G209-Map5;Target=DXX-MITE_Conpu1-B-G209-Map5 44 171;Identity=78.9
scaffold_11	Conpu1_TEannot3_REPET_TEs	match	1755204	1755480	0.0	-	.	ID=ms1880_scaffold_11_RXX-LARD_Conpu1-B-G193-Map5;Target=RXX-LARD_Conpu1-B-G193-Map5 3 279;Identity=94.6
scaffold_11	Conpu1_TEannot3_REPET_TEs	match_part	1755204	1755480	0.0	-	.	ID=mp1880-1_scaffold_11_RXX-LARD_Conpu1-B-G193-Map5;Parent=ms1880_scaffold_11_RXX-LARD_Conpu1-B-G193-Map5;Target=RXX-LARD_Conpu1-B-G193-Map5 3 279;Identity=94.6
scaffold_11	Conpu1_TEannot3_REPET_TEs	match	1755204	1755480	0.0	-	.	ID=ms1881_scaffold_11_RXX-LARD_Conpu1-B-G193-Map5;Target=RXX-LARD_Conpu1-B-G193-Map5 2244 2520;Identity=94.6
scaffold_11	Conpu1_TEannot3_REPET_TEs	match_part	1755204	1755480	0.0	-	.	ID=mp1881-1_scaffold_11_RXX-LARD_Conpu1-B-G193-Map5;Parent=ms1881_scaffold_11_RXX-LARD_Conpu1-B-G193-Map5;Target=RXX-LARD_Conpu1-B-G193-Map5 2244 2520;Identity=94.6
scaffold_11	Conpu1_TEannot3_REPET_TEs	match	1746115	1746503	0.0	-	.	ID=ms1882_scaffold_11_RLX-incomp_Conpu1-B-G269-Map4;Target=RLX-incomp_Conpu1-B-G269-Map4 1 418;Identity=94.1
scaffold_11	Conpu1_TEannot3_REPET_TEs	match_part	1746115	1746503	0.0	-	.	ID=mp1882-1_scaffold_11_RLX-incomp_Conpu1-B-G269-Map4;Parent=ms1882_scaffold_11_RLX-incomp_Conpu1-B-G269-Map4;Target=RLX-incomp_Conpu1-B-G269-Map4 1 418;Identity=94.1
scaffold_11	Conpu1_TEannot3_REPET_TEs	match	1346049	1349316	0.0	+	.	ID=ms881_scaffold_11_RLX-incomp_Conpu1-B-R3-Map20;Target=RLX-incomp_Conpu1-B-R3-Map20 52 3384;Identity=94.5
scaffold_11	Conpu1_TEannot3_REPET_TEs	match_part	1346049	1349316	0.0	+	.	ID=mp881-1_scaffold_11_RLX-incomp_Conpu1-B-R3-Map20;Parent=ms881_scaffold_11_RLX-incomp_Conpu1-B-R3-Map20;Target=RLX-incomp_Conpu1-B-R3-Map20 52 3384;Identity=94.5
scaffold_11	Conpu1_TEannot3_REPET_TEs	match	32681	34151	0.0	-	.	ID=ms2439_scaffold_11_DTX-incomp_Conpu1-B-R64-Map15;Target=DTX-incomp_Conpu1-B-R64-Map15 2 1672
scaffold_11	Conpu1_TEannot3_REPET_TEs	match_part	32681	33178	0.0	-	.	ID=mp2439-1_scaffold_11_DTX-incomp_Conpu1-B-R64-Map15;Parent=ms2439_scaffold_11_DTX-incomp_Conpu1-B-R64-Map15;Target=DTX-incomp_Conpu1-B-R64-Map15 1163 1672;Identity=72.1
scaffold_11	Conpu1_TEannot3_REPET_TEs	match_part	33967	34151	0.0	-	.	ID=mp2439-2_scaffold_11_DTX-incomp_Conpu1-B-R64-Map15;Parent=ms2439_scaffold_11_DTX-incomp_Conpu1-B-R64-Map15;Target=DTX-incomp_Conpu1-B-R64-Map15 2 194;Identity=78.0
scaffold_11	Conpu1_TEannot3_REPET_TEs	match	1503826	1506350	0.0	+	.	ID=ms2440_scaffold_11_RXX-LARD_Conpu1-B-G193-Map5;Target=RXX-LARD_Conpu1-B-G193-Map5 1 2521;Identity=98.2
scaffold_11	Conpu1_TEannot3_REPET_TEs	match_part	1503826	1506350	0.0	+	.	ID=mp2440-1_scaffold_11_RXX-LARD_Conpu1-B-G193-Map5;Parent=ms2440_scaffold_11_RXX-LARD_Conpu1-B-G193-Map5;Target=RXX-LARD_Conpu1-B-G193-Map5 1 2521;Identity=98.2
scaffold_11	Conpu1_TEannot3_REPET_TEs	match	1502996	1503568	0.0	-	.	ID=ms2441_scaffold_11_DTX-incomp_Conpu1-B-R157-Map20;Target=DTX-incomp_Conpu1-B-R157-Map20 666 1242;Identity=98.8
scaffold_11	Conpu1_TEannot3_REPET_TEs	match_part	1502996	1503568	0.0	-	.	ID=mp2441-1_scaffold_11_DTX-incomp_Conpu1-B-R157-Map20;Parent=ms2441_scaffold_11_DTX-incomp_Conpu1-B-R157-Map20;Target=DTX-incomp_Conpu1-B-R157-Map20 666 1242;Identity=98.8
scaffold_11	Conpu1_TEannot3_REPET_TEs	match	1452811	1453121	0.0	+	.	ID=ms2443_scaffold_11_DTX-incomp_Conpu1-B-R30-Map7;Target=DTX-incomp_Conpu1-B-R30-Map7 2 2687
scaffold_11	Conpu1_TEannot3_REPET_TEs	match_part	1452811	1452971	0.0	+	.	ID=mp2443-1_scaffold_11_DTX-incomp_Conpu1-B-R30-Map7;Parent=ms2443_scaffold_11_DTX-incomp_Conpu1-B-R30-Map7;Target=DTX-incomp_Conpu1-B-R30-Map7 2 162;Identity=95.7
scaffold_11	Conpu1_TEannot3_REPET_TEs	match_part	1452960	1453121	0.0	+	.	ID=mp2443-2_scaffold_11_DTX-incomp_Conpu1-B-R30-Map7;Parent=ms2443_scaffold_11_DTX-incomp_Conpu1-B-R30-Map7;Target=DTX-incomp_Conpu1-B-R30-Map7 2525 2687;Identity=96.9
scaffold_11	Conpu1_TEannot3_REPET_TEs	match	1460373	1460395	0.0	-	.	ID=ms2444_scaffold_11_DTX-incomp_Conpu1-B-R30-Map7;Target=DTX-incomp_Conpu1-B-R30-Map7 3075 3097;Identity=67.5
scaffold_11	Conpu1_TEannot3_REPET_TEs	match_part	1460373	1460395	0.0	-	.	ID=mp2444-1_scaffold_11_DTX-incomp_Conpu1-B-R30-Map7;Parent=ms2444_scaffold_11_DTX-incomp_Conpu1-B-R30-Map7;Target=DTX-incomp_Conpu1-B-R30-Map7 3075 3097;Identity=67.5
scaffold_11	Conpu1_TEannot3_REPET_TEs	match	1460396	1461440	0.0	+	.	ID=ms2445_scaffold_11_DTX-incomp_Conpu1-B-R30-Map7;Target=DTX-incomp_Conpu1-B-R30-Map7 2676 3416
scaffold_11	Conpu1_TEannot3_REPET_TEs	match_part	1460396	1460875	0.0	+	.	ID=mp2445-1_scaffold_11_DTX-incomp_Conpu1-B-R30-Map7;Parent=ms2445_scaffold_11_DTX-incomp_Conpu1-B-R30-Map7;Target=DTX-incomp_Conpu1-B-R30-Map7 2676 3122;Identity=96.9
scaffold_11	Conpu1_TEannot3_REPET_TEs	match_part	1461129	1461440	0.0	+	.	ID=mp2445-2_scaffold_11_DTX-incomp_Conpu1-B-R30-Map7;Parent=ms2445_scaffold_11_DTX-incomp_Conpu1-B-R30-Map7;Target=DTX-incomp_Conpu1-B-R30-Map7 3104 3416;Identity=97.4
scaffold_11	Conpu1_TEannot3_REPET_TEs	match	1483679	1484032	0.0	-	.	ID=ms2446_scaffold_11_DXX-MITE_Conpu1-B-P62.37-Map4;Target=DXX-MITE_Conpu1-B-P62.37-Map4 2 355;Identity=91.0
scaffold_11	Conpu1_TEannot3_REPET_TEs	match_part	1483679	1484032	0.0	-	.	ID=mp2446-1_scaffold_11_DXX-MITE_Conpu1-B-P62.37-Map4;Parent=ms2446_scaffold_11_DXX-MITE_Conpu1-B-P62.37-Map4;Target=DXX-MITE_Conpu1-B-P62.37-Map4 2 355;Identity=91.0
scaffold_11	Conpu1_TEannot3_REPET_TEs	match	1503569	1507327	0.0	+	.	ID=ms2447_scaffold_11_RXX-TRIM_Conpu1-B-R538-Map4;Target=RXX-TRIM_Conpu1-B-R538-Map4 2 1230
scaffold_11	Conpu1_TEannot3_REPET_TEs	match_part	1503569	1503825	0.0	+	.	ID=mp2447-1_scaffold_11_RXX-TRIM_Conpu1-B-R538-Map4;Parent=ms2447_scaffold_11_RXX-TRIM_Conpu1-B-R538-Map4;Target=RXX-TRIM_Conpu1-B-R538-Map4 2 251;Identity=92.9
scaffold_11	Conpu1_TEannot3_REPET_TEs	match_part	1506351	1507327	0.0	+	.	ID=mp2447-2_scaffold_11_RXX-TRIM_Conpu1-B-R538-Map4;Parent=ms2447_scaffold_11_RXX-TRIM_Conpu1-B-R538-Map4;Target=RXX-TRIM_Conpu1-B-R538-Map4 250 1230;Identity=95.1
scaffold_11	Conpu1_TEannot3_REPET_TEs	match	1507328	1507401	0.0	+	.	ID=ms2448_scaffold_11_RXX-TRIM_Conpu1-B-R538-Map4;Target=RXX-TRIM_Conpu1-B-R538-Map4 119 189;Identity=94.2
scaffold_11	Conpu1_TEannot3_REPET_TEs	match_part	1507328	1507401	0.0	+	.	ID=mp2448-1_scaffold_11_RXX-TRIM_Conpu1-B-R538-Map4;Parent=ms2448_scaffold_11_RXX-TRIM_Conpu1-B-R538-Map4;Target=RXX-TRIM_Conpu1-B-R538-Map4 119 189;Identity=94.2
scaffold_11	Conpu1_TEannot3_REPET_TEs	match	1352766	1353217	0.0	+	.	ID=ms927_scaffold_11_RLX-incomp_Conpu1-B-G188-Map5_reversed;Target=RLX-incomp_Conpu1-B-G188-Map5_reversed 1968 2422;Identity=98.0
scaffold_11	Conpu1_TEannot3_REPET_TEs	match_part	1352766	1353217	0.0	+	.	ID=mp927-1_scaffold_11_RLX-incomp_Conpu1-B-G188-Map5_reversed;Parent=ms927_scaffold_11_RLX-incomp_Conpu1-B-G188-Map5_reversed;Target=RLX-incomp_Conpu1-B-G188-Map5_reversed 1968 2422;Identity=98.0
scaffold_11	Conpu1_TEannot3_REPET_TEs	match	1377288	1377626	0.0	+	.	ID=ms928_scaffold_11_DXX-MITE_Conpu1-B-G213-Map4;Target=DXX-MITE_Conpu1-B-G213-Map4 3 352;Identity=80.9
scaffold_11	Conpu1_TEannot3_REPET_TEs	match_part	1377288	1377626	0.0	+	.	ID=mp928-1_scaffold_11_DXX-MITE_Conpu1-B-G213-Map4;Parent=ms928_scaffold_11_DXX-MITE_Conpu1-B-G213-Map4;Target=DXX-MITE_Conpu1-B-G213-Map4 3 352;Identity=80.9
scaffold_11	Conpu1_TEannot3_REPET_TEs	match	1360691	1361621	0.0	-	.	ID=ms929_scaffold_11_RLX-incomp_Conpu1-B-R66-Map5_reversed;Target=RLX-incomp_Conpu1-B-R66-Map5_reversed 1189 1981
scaffold_11	Conpu1_TEannot3_REPET_TEs	match_part	1360691	1360896	0.0	-	.	ID=mp929-1_scaffold_11_RLX-incomp_Conpu1-B-R66-Map5_reversed;Parent=ms929_scaffold_11_RLX-incomp_Conpu1-B-R66-Map5_reversed;Target=RLX-incomp_Conpu1-B-R66-Map5_reversed 1761 1981;Identity=82.3
scaffold_11	Conpu1_TEannot3_REPET_TEs	match_part	1361462	1361621	0.0	-	.	ID=mp929-2_scaffold_11_RLX-incomp_Conpu1-B-R66-Map5_reversed;Parent=ms929_scaffold_11_RLX-incomp_Conpu1-B-R66-Map5_reversed;Target=RLX-incomp_Conpu1-B-R66-Map5_reversed 1189 1361;Identity=83.4
scaffold_11	Conpu1_TEannot3_REPET_TEs	match	1101689	1102144	0.0	+	.	ID=ms418_scaffold_11_noCat_Conpu1-B-R67-Map11;Target=noCat_Conpu1-B-R67-Map11 1 458;Identity=96.7
scaffold_11	Conpu1_TEannot3_REPET_TEs	match_part	1101689	1102144	0.0	+	.	ID=mp418-1_scaffold_11_noCat_Conpu1-B-R67-Map11;Parent=ms418_scaffold_11_noCat_Conpu1-B-R67-Map11;Target=noCat_Conpu1-B-R67-Map11 1 458;Identity=96.7
scaffold_11	Conpu1_TEannot3_REPET_TEs	match	1088312	1088611	0.0	+	.	ID=ms419_scaffold_11_DTX-incomp_Conpu1-B-R283-Map6_reversed;Target=DTX-incomp_Conpu1-B-R283-Map6_reversed 1040 1346;Identity=70.1
scaffold_11	Conpu1_TEannot3_REPET_TEs	match_part	1088312	1088611	0.0	+	.	ID=mp419-1_scaffold_11_DTX-incomp_Conpu1-B-R283-Map6_reversed;Parent=ms419_scaffold_11_DTX-incomp_Conpu1-B-R283-Map6_reversed;Target=DTX-incomp_Conpu1-B-R283-Map6_reversed 1040 1346;Identity=70.1
scaffold_11	Conpu1_TEannot3_REPET_TEs	match	1092310	1092422	0.0	-	.	ID=ms420_scaffold_11_DTX-incomp_Conpu1-B-R283-Map6_reversed;Target=DTX-incomp_Conpu1-B-R283-Map6_reversed 3751 3864;Identity=86.7
scaffold_11	Conpu1_TEannot3_REPET_TEs	match_part	1092310	1092422	0.0	-	.	ID=mp420-1_scaffold_11_DTX-incomp_Conpu1-B-R283-Map6_reversed;Parent=ms420_scaffold_11_DTX-incomp_Conpu1-B-R283-Map6_reversed;Target=DTX-incomp_Conpu1-B-R283-Map6_reversed 3751 3864;Identity=86.7
scaffold_11	Conpu1_TEannot3_REPET_TEs	match	1084363	1084709	0.0	+	.	ID=ms422_scaffold_11_RLX-incomp_Conpu1-B-R529-Map5;Target=RLX-incomp_Conpu1-B-R529-Map5 3535 3899;Identity=79.5
scaffold_11	Conpu1_TEannot3_REPET_TEs	match_part	1084363	1084709	0.0	+	.	ID=mp422-1_scaffold_11_RLX-incomp_Conpu1-B-R529-Map5;Parent=ms422_scaffold_11_RLX-incomp_Conpu1-B-R529-Map5;Target=RLX-incomp_Conpu1-B-R529-Map5 3535 3899;Identity=79.5
scaffold_11	Conpu1_TEannot3_REPET_TEs	match	1086652	1086728	0.0	-	.	ID=ms423_scaffold_11_RLX-incomp_Conpu1-B-R302-Map3;Target=RLX-incomp_Conpu1-B-R302-Map3 1448 1524;Identity=75.3
scaffold_11	Conpu1_TEannot3_REPET_TEs	match_part	1086652	1086728	0.0	-	.	ID=mp423-1_scaffold_11_RLX-incomp_Conpu1-B-R302-Map3;Parent=ms423_scaffold_11_RLX-incomp_Conpu1-B-R302-Map3;Target=RLX-incomp_Conpu1-B-R302-Map3 1448 1524;Identity=75.3
scaffold_11	Conpu1_TEannot3_REPET_TEs	match	404096	406696	0.0	-	.	ID=ms2657_scaffold_11_DTX-incomp_Conpu1-B-R361-Map3;Target=DTX-incomp_Conpu1-B-R361-Map3 883 3464;Identity=71.1
scaffold_11	Conpu1_TEannot3_REPET_TEs	match_part	404096	406696	0.0	-	.	ID=mp2657-1_scaffold_11_DTX-incomp_Conpu1-B-R361-Map3;Parent=ms2657_scaffold_11_DTX-incomp_Conpu1-B-R361-Map3;Target=DTX-incomp_Conpu1-B-R361-Map3 883 3464;Identity=71.1
scaffold_11	Conpu1_TEannot3_REPET_TEs	match	679094	679629	0.0	-	.	ID=ms963_scaffold_11_DXX-MITE_Conpu1-B-P28.67-Map4;Target=DXX-MITE_Conpu1-B-P28.67-Map4 210 745;Identity=96.3
scaffold_11	Conpu1_TEannot3_REPET_TEs	match_part	679094	679629	0.0	-	.	ID=mp963-1_scaffold_11_DXX-MITE_Conpu1-B-P28.67-Map4;Parent=ms963_scaffold_11_DXX-MITE_Conpu1-B-P28.67-Map4;Target=DXX-MITE_Conpu1-B-P28.67-Map4 210 745;Identity=96.3
scaffold_11	Conpu1_TEannot3_REPET_TEs	match	665933	669135	0.0	+	.	ID=ms964_scaffold_11_DTX-incomp_Conpu1-B-R238-Map6;Target=DTX-incomp_Conpu1-B-R238-Map6 268 3424
scaffold_11	Conpu1_TEannot3_REPET_TEs	match_part	665933	666618	0.0	+	.	ID=mp964-1_scaffold_11_DTX-incomp_Conpu1-B-R238-Map6;Parent=ms964_scaffold_11_DTX-incomp_Conpu1-B-R238-Map6;Target=DTX-incomp_Conpu1-B-R238-Map6 268 951;Identity=73.3
scaffold_11	Conpu1_TEannot3_REPET_TEs	match_part	666946	669135	0.0	+	.	ID=mp964-2_scaffold_11_DTX-incomp_Conpu1-B-R238-Map6;Parent=ms964_scaffold_11_DTX-incomp_Conpu1-B-R238-Map6;Target=DTX-incomp_Conpu1-B-R238-Map6 1233 3424;Identity=73.6
scaffold_11	Conpu1_TEannot3_REPET_TEs	match	647189	648149	0.0	-	.	ID=ms965_scaffold_11_DXX-MITE_Conpu1-B-G98-Map3;Target=DXX-MITE_Conpu1-B-G98-Map3 2 741
scaffold_11	Conpu1_TEannot3_REPET_TEs	match_part	647189	647887	0.0	-	.	ID=mp965-1_scaffold_11_DXX-MITE_Conpu1-B-G98-Map3;Parent=ms965_scaffold_11_DXX-MITE_Conpu1-B-G98-Map3;Target=DXX-MITE_Conpu1-B-G98-Map3 43 741;Identity=98.9
scaffold_11	Conpu1_TEannot3_REPET_TEs	match_part	648094	648149	0.0	-	.	ID=mp965-2_scaffold_11_DXX-MITE_Conpu1-B-G98-Map3;Parent=ms965_scaffold_11_DXX-MITE_Conpu1-B-G98-Map3;Target=DXX-MITE_Conpu1-B-G98-Map3 2 57;Identity=94.6
scaffold_11	Conpu1_TEannot3_REPET_TEs	match	1529950	1530570	0.0	-	.	ID=ms1484_scaffold_11_DTX-incomp_Conpu1-B-R283-Map6_reversed;Target=DTX-incomp_Conpu1-B-R283-Map6_reversed 5164 5800;Identity=72.9
scaffold_11	Conpu1_TEannot3_REPET_TEs	match_part	1529950	1530570	0.0	-	.	ID=mp1484-1_scaffold_11_DTX-incomp_Conpu1-B-R283-Map6_reversed;Parent=ms1484_scaffold_11_DTX-incomp_Conpu1-B-R283-Map6_reversed;Target=DTX-incomp_Conpu1-B-R283-Map6_reversed 5164 5800;Identity=72.9
scaffold_11	Conpu1_TEannot3_REPET_TEs	match	1384136	1384255	0.0	-	.	ID=ms930_scaffold_11_DTX-incomp_Conpu1-B-P88.12-Map3;Target=DTX-incomp_Conpu1-B-P88.12-Map3 1354 1476;Identity=69.8
scaffold_11	Conpu1_TEannot3_REPET_TEs	match_part	1384136	1384255	0.0	-	.	ID=mp930-1_scaffold_11_DTX-incomp_Conpu1-B-P88.12-Map3;Parent=ms930_scaffold_11_DTX-incomp_Conpu1-B-P88.12-Map3;Target=DTX-incomp_Conpu1-B-P88.12-Map3 1354 1476;Identity=69.8
scaffold_11	Conpu1_TEannot3_REPET_TEs	match	1647561	1647898	0.0	-	.	ID=ms1486_scaffold_11_DXX-MITE_Conpu1-B-P62.37-Map4;Target=DXX-MITE_Conpu1-B-P62.37-Map4 18 355;Identity=88.2
scaffold_11	Conpu1_TEannot3_REPET_TEs	match_part	1647561	1647898	0.0	-	.	ID=mp1486-1_scaffold_11_DXX-MITE_Conpu1-B-P62.37-Map4;Parent=ms1486_scaffold_11_DXX-MITE_Conpu1-B-P62.37-Map4;Target=DXX-MITE_Conpu1-B-P62.37-Map4 18 355;Identity=88.2
scaffold_11	Conpu1_TEannot3_REPET_TEs	match	1508435	1509049	0.0	-	.	ID=ms1487_scaffold_11_DTX-incomp_Conpu1-B-R157-Map20;Target=DTX-incomp_Conpu1-B-R157-Map20 2 621;Identity=99.3
scaffold_11	Conpu1_TEannot3_REPET_TEs	match_part	1508435	1509049	0.0	-	.	ID=mp1487-1_scaffold_11_DTX-incomp_Conpu1-B-R157-Map20;Parent=ms1487_scaffold_11_DTX-incomp_Conpu1-B-R157-Map20;Target=DTX-incomp_Conpu1-B-R157-Map20 2 621;Identity=99.3
scaffold_11	Conpu1_TEannot3_REPET_TEs	match	1662415	1663259	0.0	-	.	ID=ms1490_scaffold_11_DTX-incomp_Conpu1-B-R30-Map7;Target=DTX-incomp_Conpu1-B-R30-Map7 163 2553
scaffold_11	Conpu1_TEannot3_REPET_TEs	match_part	1662415	1662612	0.0	-	.	ID=mp1490-1_scaffold_11_DTX-incomp_Conpu1-B-R30-Map7;Parent=ms1490_scaffold_11_DTX-incomp_Conpu1-B-R30-Map7;Target=DTX-incomp_Conpu1-B-R30-Map7 2358 2553;Identity=81.5
scaffold_11	Conpu1_TEannot3_REPET_TEs	match_part	1663081	1663259	0.0	-	.	ID=mp1490-2_scaffold_11_DTX-incomp_Conpu1-B-R30-Map7;Parent=ms1490_scaffold_11_DTX-incomp_Conpu1-B-R30-Map7;Target=DTX-incomp_Conpu1-B-R30-Map7 163 329;Identity=83.8
scaffold_11	Conpu1_TEannot3_REPET_TEs	match	1378313	1378377	0.0	-	.	ID=ms931_scaffold_11_DXX-MITE_Conpu1-B-R782-Map7;Target=DXX-MITE_Conpu1-B-R782-Map7 3 68;Identity=75.8
scaffold_11	Conpu1_TEannot3_REPET_TEs	match_part	1378313	1378377	0.0	-	.	ID=mp931-1_scaffold_11_DXX-MITE_Conpu1-B-R782-Map7;Parent=ms931_scaffold_11_DXX-MITE_Conpu1-B-R782-Map7;Target=DXX-MITE_Conpu1-B-R782-Map7 3 68;Identity=75.8
scaffold_11	Conpu1_TEannot3_REPET_TEs	match	1522579	1523409	0.0	-	.	ID=ms1492_scaffold_11_DTX-incomp_Conpu1-B-R507-Map4;Target=DTX-incomp_Conpu1-B-R507-Map4 2280 2478
scaffold_11	Conpu1_TEannot3_REPET_TEs	match_part	1522579	1522680	0.0	-	.	ID=mp1492-1_scaffold_11_DTX-incomp_Conpu1-B-R507-Map4;Parent=ms1492_scaffold_11_DTX-incomp_Conpu1-B-R507-Map4;Target=DTX-incomp_Conpu1-B-R507-Map4 2377 2478;Identity=79.4
scaffold_11	Conpu1_TEannot3_REPET_TEs	match_part	1523307	1523409	0.0	-	.	ID=mp1492-2_scaffold_11_DTX-incomp_Conpu1-B-R507-Map4;Parent=ms1492_scaffold_11_DTX-incomp_Conpu1-B-R507-Map4;Target=DTX-incomp_Conpu1-B-R507-Map4 2280 2379;Identity=72.7
scaffold_11	Conpu1_TEannot3_REPET_TEs	match	1522743	1522964	0.0	-	.	ID=ms1493_scaffold_11_RLX-comp_Conpu1-B-R566-Map15_reversed;Target=RLX-comp_Conpu1-B-R566-Map15_reversed 180 438;Identity=86.9
scaffold_11	Conpu1_TEannot3_REPET_TEs	match_part	1522743	1522964	0.0	-	.	ID=mp1493-1_scaffold_11_RLX-comp_Conpu1-B-R566-Map15_reversed;Parent=ms1493_scaffold_11_RLX-comp_Conpu1-B-R566-Map15_reversed;Target=RLX-comp_Conpu1-B-R566-Map15_reversed 180 438;Identity=86.9
scaffold_11	Conpu1_TEannot3_REPET_TEs	match	1613336	1613613	0.0	+	.	ID=ms1494_scaffold_11_RXX-LARD_Conpu1-B-G193-Map5;Target=RXX-LARD_Conpu1-B-G193-Map5 2243 2520;Identity=98.9
scaffold_11	Conpu1_TEannot3_REPET_TEs	match_part	1613336	1613613	0.0	+	.	ID=mp1494-1_scaffold_11_RXX-LARD_Conpu1-B-G193-Map5;Parent=ms1494_scaffold_11_RXX-LARD_Conpu1-B-G193-Map5;Target=RXX-LARD_Conpu1-B-G193-Map5 2243 2520;Identity=98.9
scaffold_11	Conpu1_TEannot3_REPET_TEs	match	1896833	1897208	0.0	-	.	ID=ms2100_scaffold_11_DTX-incomp_Conpu1-B-R283-Map6_reversed;Target=DTX-incomp_Conpu1-B-R283-Map6_reversed 4080 4475;Identity=69.5
scaffold_11	Conpu1_TEannot3_REPET_TEs	match_part	1896833	1897208	0.0	-	.	ID=mp2100-1_scaffold_11_DTX-incomp_Conpu1-B-R283-Map6_reversed;Parent=ms2100_scaffold_11_DTX-incomp_Conpu1-B-R283-Map6_reversed;Target=DTX-incomp_Conpu1-B-R283-Map6_reversed 4080 4475;Identity=69.5
scaffold_11	Conpu1_TEannot3_REPET_TEs	match	1719739	1720851	0.0	-	.	ID=ms2544_scaffold_11_RLX-incomp_Conpu1-B-R252-Map8_reversed;Target=RLX-incomp_Conpu1-B-R252-Map8_reversed 1913 3025;Identity=99.8
scaffold_11	Conpu1_TEannot3_REPET_TEs	match_part	1719739	1720851	0.0	-	.	ID=mp2544-1_scaffold_11_RLX-incomp_Conpu1-B-R252-Map8_reversed;Parent=ms2544_scaffold_11_RLX-incomp_Conpu1-B-R252-Map8_reversed;Target=RLX-incomp_Conpu1-B-R252-Map8_reversed 1913 3025;Identity=99.8
scaffold_11	Conpu1_TEannot3_REPET_TEs	match	1719716	1719738	0.0	-	.	ID=ms2545_scaffold_11_RLX-incomp_Conpu1-B-R161-Map6_reversed;Target=RLX-incomp_Conpu1-B-R161-Map6_reversed 333 355;Identity=98.3
scaffold_11	Conpu1_TEannot3_REPET_TEs	match_part	1719716	1719738	0.0	-	.	ID=mp2545-1_scaffold_11_RLX-incomp_Conpu1-B-R161-Map6_reversed;Parent=ms2545_scaffold_11_RLX-incomp_Conpu1-B-R161-Map6_reversed;Target=RLX-incomp_Conpu1-B-R161-Map6_reversed 333 355;Identity=98.3
scaffold_11	Conpu1_TEannot3_REPET_TEs	match	1957055	1957138	0.0	+	.	ID=ms3060_scaffold_11_RXX-TRIM_Conpu1-B-R538-Map4;Target=RXX-TRIM_Conpu1-B-R538-Map4 119 196;Identity=91.2
scaffold_11	Conpu1_TEannot3_REPET_TEs	match_part	1957055	1957138	0.0	+	.	ID=mp3060-1_scaffold_11_RXX-TRIM_Conpu1-B-R538-Map4;Parent=ms3060_scaffold_11_RXX-TRIM_Conpu1-B-R538-Map4;Target=RXX-TRIM_Conpu1-B-R538-Map4 119 196;Identity=91.2
scaffold_11	Conpu1_TEannot3_REPET_TEs	match	1507402	1507860	0.0	-	.	ID=ms3061_scaffold_11_DTX-incomp_Conpu1-B-R157-Map20;Target=DTX-incomp_Conpu1-B-R157-Map20 213 671;Identity=99.8
scaffold_11	Conpu1_TEannot3_REPET_TEs	match_part	1507402	1507860	0.0	-	.	ID=mp3061-1_scaffold_11_DTX-incomp_Conpu1-B-R157-Map20;Parent=ms3061_scaffold_11_DTX-incomp_Conpu1-B-R157-Map20;Target=DTX-incomp_Conpu1-B-R157-Map20 213 671;Identity=99.8
scaffold_11	Conpu1_TEannot3_REPET_TEs	match	1028542	1028988	0.0	-	.	ID=ms1551_scaffold_11_DXX-MITE_Conpu1-B-P28.67-Map4;Target=DXX-MITE_Conpu1-B-P28.67-Map4 174 630;Identity=85.3
scaffold_11	Conpu1_TEannot3_REPET_TEs	match_part	1028542	1028988	0.0	-	.	ID=mp1551-1_scaffold_11_DXX-MITE_Conpu1-B-P28.67-Map4;Parent=ms1551_scaffold_11_DXX-MITE_Conpu1-B-P28.67-Map4;Target=DXX-MITE_Conpu1-B-P28.67-Map4 174 630;Identity=85.3
scaffold_11	Conpu1_TEannot3_REPET_TEs	match	286335	286396	0.0	+	.	ID=ms2553_scaffold_11_DTX-incomp_Conpu1-B-R624-Map3;Target=DTX-incomp_Conpu1-B-R624-Map3 2 73;Identity=96.8
scaffold_11	Conpu1_TEannot3_REPET_TEs	match_part	286335	286396	0.0	+	.	ID=mp2553-1_scaffold_11_DTX-incomp_Conpu1-B-R624-Map3;Parent=ms2553_scaffold_11_DTX-incomp_Conpu1-B-R624-Map3;Target=DTX-incomp_Conpu1-B-R624-Map3 2 73;Identity=96.8
scaffold_11	Conpu1_TEannot3_REPET_TEs	match	270574	271183	0.0	-	.	ID=ms2554_scaffold_11_DXX-MITE_Conpu1-B-R329-Map9;Target=DXX-MITE_Conpu1-B-R329-Map9 532 1046;Identity=80.8
scaffold_11	Conpu1_TEannot3_REPET_TEs	match_part	270574	271183	0.0	-	.	ID=mp2554-1_scaffold_11_DXX-MITE_Conpu1-B-R329-Map9;Parent=ms2554_scaffold_11_DXX-MITE_Conpu1-B-R329-Map9;Target=DXX-MITE_Conpu1-B-R329-Map9 532 1046;Identity=80.8
scaffold_11	Conpu1_TEannot3_REPET_TEs	match	295289	295360	0.0	+	.	ID=ms2556_scaffold_11_DXX-MITE_Conpu1-B-P96.4-Map3;Target=DXX-MITE_Conpu1-B-P96.4-Map3 394 465;Identity=81.4
scaffold_11	Conpu1_TEannot3_REPET_TEs	match_part	295289	295360	0.0	+	.	ID=mp2556-1_scaffold_11_DXX-MITE_Conpu1-B-P96.4-Map3;Parent=ms2556_scaffold_11_DXX-MITE_Conpu1-B-P96.4-Map3;Target=DXX-MITE_Conpu1-B-P96.4-Map3 394 465;Identity=81.4
##gff-version 3
##sequence-region scaffold_120 1 3102
scaffold_120	Conpu1_TEannot3_REPET_TEs	match	4	51	0.0	+	.	ID=ms893_scaffold_120_noCat_Conpu1-B-R67-Map11;Target=noCat_Conpu1-B-R67-Map11 2 50;Identity=87.8
scaffold_120	Conpu1_TEannot3_REPET_TEs	match_part	4	51	0.0	+	.	ID=mp893-1_scaffold_120_noCat_Conpu1-B-R67-Map11;Parent=ms893_scaffold_120_noCat_Conpu1-B-R67-Map11;Target=noCat_Conpu1-B-R67-Map11 2 50;Identity=87.8
##gff-version 3
##sequence-region scaffold_121 1 3063
scaffold_121	Conpu1_TEannot3_REPET_TEs	match	2502	3058	0.0	-	.	ID=ms857_scaffold_121_DTX-incomp_Conpu1-B-R64-Map15;Target=DTX-incomp_Conpu1-B-R64-Map15 1122 1671;Identity=78.8
scaffold_121	Conpu1_TEannot3_REPET_TEs	match_part	2502	3058	0.0	-	.	ID=mp857-1_scaffold_121_DTX-incomp_Conpu1-B-R64-Map15;Parent=ms857_scaffold_121_DTX-incomp_Conpu1-B-R64-Map15;Target=DTX-incomp_Conpu1-B-R64-Map15 1122 1671;Identity=78.8
scaffold_121	Conpu1_TEannot3_REPET_TEs	match	1141	1232	0.0	+	.	ID=ms858_scaffold_121_DTX-incomp_Conpu1-B-R30-Map7;Target=DTX-incomp_Conpu1-B-R30-Map7 1731 3416
scaffold_121	Conpu1_TEannot3_REPET_TEs	match_part	1141	1185	0.0	+	.	ID=mp858-1_scaffold_121_DTX-incomp_Conpu1-B-R30-Map7;Parent=ms858_scaffold_121_DTX-incomp_Conpu1-B-R30-Map7;Target=DTX-incomp_Conpu1-B-R30-Map7 1731 1776;Identity=86.7
scaffold_121	Conpu1_TEannot3_REPET_TEs	match_part	1189	1232	0.0	+	.	ID=mp858-2_scaffold_121_DTX-incomp_Conpu1-B-R30-Map7;Parent=ms858_scaffold_121_DTX-incomp_Conpu1-B-R30-Map7;Target=DTX-incomp_Conpu1-B-R30-Map7 3373 3416;Identity=84.1
##gff-version 3
##sequence-region scaffold_122 1 3022
scaffold_122	Conpu1_TEannot3_REPET_TEs	match	1	3022	0.0	-	.	ID=ms854_scaffold_122_RLX-incomp_Conpu1-B-R3-Map20;Target=RLX-incomp_Conpu1-B-R3-Map20 3509 6548;Identity=97.8
scaffold_122	Conpu1_TEannot3_REPET_TEs	match_part	1	3022	0.0	-	.	ID=mp854-1_scaffold_122_RLX-incomp_Conpu1-B-R3-Map20;Parent=ms854_scaffold_122_RLX-incomp_Conpu1-B-R3-Map20;Target=RLX-incomp_Conpu1-B-R3-Map20 3509 6548;Identity=97.8
##gff-version 3
##sequence-region scaffold_124 1 3009
scaffold_124	Conpu1_TEannot3_REPET_TEs	match	307	502	0.0	-	.	ID=ms851_scaffold_124_RXX-TRIM_Conpu1-B-R538-Map4;Target=RXX-TRIM_Conpu1-B-R538-Map4 2 190;Identity=93.7
scaffold_124	Conpu1_TEannot3_REPET_TEs	match_part	307	502	0.0	-	.	ID=mp851-1_scaffold_124_RXX-TRIM_Conpu1-B-R538-Map4;Parent=ms851_scaffold_124_RXX-TRIM_Conpu1-B-R538-Map4;Target=RXX-TRIM_Conpu1-B-R538-Map4 2 190;Identity=93.7
scaffold_124	Conpu1_TEannot3_REPET_TEs	match	2546	3009	0.0	-	.	ID=ms853_scaffold_124_DXX-MITE_Conpu1-B-R782-Map7;Target=DXX-MITE_Conpu1-B-R782-Map7 46 509;Identity=100.0
scaffold_124	Conpu1_TEannot3_REPET_TEs	match_part	2546	3009	0.0	-	.	ID=mp853-1_scaffold_124_DXX-MITE_Conpu1-B-R782-Map7;Parent=ms853_scaffold_124_DXX-MITE_Conpu1-B-R782-Map7;Target=DXX-MITE_Conpu1-B-R782-Map7 46 509;Identity=100.0
##gff-version 3
##sequence-region scaffold_125 1 3001
scaffold_125	Conpu1_TEannot3_REPET_TEs	match	1	3001	0.0	-	.	ID=ms850_scaffold_125_RLX-incomp_Conpu1-B-R3-Map20;Target=RLX-incomp_Conpu1-B-R3-Map20 2250 5291;Identity=96.1
scaffold_125	Conpu1_TEannot3_REPET_TEs	match_part	1	3001	0.0	-	.	ID=mp850-1_scaffold_125_RLX-incomp_Conpu1-B-R3-Map20;Parent=ms850_scaffold_125_RLX-incomp_Conpu1-B-R3-Map20;Target=RLX-incomp_Conpu1-B-R3-Map20 2250 5291;Identity=96.1
##gff-version 3
##sequence-region scaffold_126 1 2997
scaffold_126	Conpu1_TEannot3_REPET_TEs	match	1192	1246	0.0	+	.	ID=ms848_scaffold_126_DTX-incomp_Conpu1-B-R218-Map4_reversed;Target=DTX-incomp_Conpu1-B-R218-Map4_reversed 650 703;Identity=78.5
scaffold_126	Conpu1_TEannot3_REPET_TEs	match_part	1192	1246	0.0	+	.	ID=mp848-1_scaffold_126_DTX-incomp_Conpu1-B-R218-Map4_reversed;Parent=ms848_scaffold_126_DTX-incomp_Conpu1-B-R218-Map4_reversed;Target=DTX-incomp_Conpu1-B-R218-Map4_reversed 650 703;Identity=78.5
scaffold_126	Conpu1_TEannot3_REPET_TEs	match	1247	2170	0.0	+	.	ID=ms849_scaffold_126_DTX-incomp_Conpu1-B-R42-Map4;Target=DTX-incomp_Conpu1-B-R42-Map4 1 924;Identity=98.8
scaffold_126	Conpu1_TEannot3_REPET_TEs	match_part	1247	2170	0.0	+	.	ID=mp849-1_scaffold_126_DTX-incomp_Conpu1-B-R42-Map4;Parent=ms849_scaffold_126_DTX-incomp_Conpu1-B-R42-Map4;Target=DTX-incomp_Conpu1-B-R42-Map4 1 924;Identity=98.8
scaffold_126	Conpu1_TEannot3_REPET_TEs	match	2411	2991	0.0	+	.	ID=ms846_scaffold_126_DXX-MITE_Conpu1-B-P10.84-Map5;Target=DXX-MITE_Conpu1-B-P10.84-Map5 2 583;Identity=87.6
scaffold_126	Conpu1_TEannot3_REPET_TEs	match_part	2411	2991	0.0	+	.	ID=mp846-1_scaffold_126_DXX-MITE_Conpu1-B-P10.84-Map5;Parent=ms846_scaffold_126_DXX-MITE_Conpu1-B-P10.84-Map5;Target=DXX-MITE_Conpu1-B-P10.84-Map5 2 583;Identity=87.6
##gff-version 3
##sequence-region scaffold_127 1 2958
scaffold_127	Conpu1_TEannot3_REPET_TEs	match	347	477	0.0	+	.	ID=ms844_scaffold_127_DTX-incomp_Conpu1-B-R54-Map3;Target=DTX-incomp_Conpu1-B-R54-Map3 2 123;Identity=89.2
scaffold_127	Conpu1_TEannot3_REPET_TEs	match_part	347	477	0.0	+	.	ID=mp844-1_scaffold_127_DTX-incomp_Conpu1-B-R54-Map3;Parent=ms844_scaffold_127_DTX-incomp_Conpu1-B-R54-Map3;Target=DTX-incomp_Conpu1-B-R54-Map3 2 123;Identity=89.2
##gff-version 3
##sequence-region scaffold_128 1 2953
scaffold_128	Conpu1_TEannot3_REPET_TEs	match	1	474	0.0	+	.	ID=ms843_scaffold_128_DXX-MITE_Conpu1-B-P36.59-Map3;Target=DXX-MITE_Conpu1-B-P36.59-Map3 473 945;Identity=99.8
scaffold_128	Conpu1_TEannot3_REPET_TEs	match_part	1	474	0.0	+	.	ID=mp843-1_scaffold_128_DXX-MITE_Conpu1-B-P36.59-Map3;Parent=ms843_scaffold_128_DXX-MITE_Conpu1-B-P36.59-Map3;Target=DXX-MITE_Conpu1-B-P36.59-Map3 473 945;Identity=99.8
##gff-version 3
##sequence-region scaffold_129 1 2940
scaffold_129	Conpu1_TEannot3_REPET_TEs	match	6	2796	0.0	+	.	ID=ms842_scaffold_129_DTX-incomp_Conpu1-B-R238-Map6;Target=DTX-incomp_Conpu1-B-R238-Map6 679 3473;Identity=74.0
scaffold_129	Conpu1_TEannot3_REPET_TEs	match_part	6	2796	0.0	+	.	ID=mp842-1_scaffold_129_DTX-incomp_Conpu1-B-R238-Map6;Parent=ms842_scaffold_129_DTX-incomp_Conpu1-B-R238-Map6;Target=DTX-incomp_Conpu1-B-R238-Map6 679 3473;Identity=74.0
##gff-version 3
##sequence-region scaffold_12 1 1607384
scaffold_12	Conpu1_TEannot3_REPET_TEs	match	165192	165403	0.0	-	.	ID=ms2646_scaffold_12_RLX-incomp_Conpu1-B-R7-Map5;Target=RLX-incomp_Conpu1-B-R7-Map5 1 207;Identity=90.8
scaffold_12	Conpu1_TEannot3_REPET_TEs	match_part	165192	165403	0.0	-	.	ID=mp2646-1_scaffold_12_RLX-incomp_Conpu1-B-R7-Map5;Parent=ms2646_scaffold_12_RLX-incomp_Conpu1-B-R7-Map5;Target=RLX-incomp_Conpu1-B-R7-Map5 1 207;Identity=90.8
scaffold_12	Conpu1_TEannot3_REPET_TEs	match	880155	880557	0.0	-	.	ID=ms2589_scaffold_12_RXX-TRIM_Conpu1-B-R538-Map4;Target=RXX-TRIM_Conpu1-B-R538-Map4 659 1039;Identity=78.9
scaffold_12	Conpu1_TEannot3_REPET_TEs	match_part	880155	880557	0.0	-	.	ID=mp2589-1_scaffold_12_RXX-TRIM_Conpu1-B-R538-Map4;Parent=ms2589_scaffold_12_RXX-TRIM_Conpu1-B-R538-Map4;Target=RXX-TRIM_Conpu1-B-R538-Map4 659 1039;Identity=78.9
scaffold_12	Conpu1_TEannot3_REPET_TEs	match	888203	888326	0.0	-	.	ID=ms2591_scaffold_12_RXX-TRIM_Conpu1-B-R538-Map4;Target=RXX-TRIM_Conpu1-B-R538-Map4 704 831;Identity=84.7
scaffold_12	Conpu1_TEannot3_REPET_TEs	match_part	888203	888326	0.0	-	.	ID=mp2591-1_scaffold_12_RXX-TRIM_Conpu1-B-R538-Map4;Parent=ms2591_scaffold_12_RXX-TRIM_Conpu1-B-R538-Map4;Target=RXX-TRIM_Conpu1-B-R538-Map4 704 831;Identity=84.7
scaffold_12	Conpu1_TEannot3_REPET_TEs	match	890554	890828	0.0	-	.	ID=ms2592_scaffold_12_RXX-TRIM_Conpu1-B-R538-Map4;Target=RXX-TRIM_Conpu1-B-R538-Map4 768 1045;Identity=83.9
scaffold_12	Conpu1_TEannot3_REPET_TEs	match_part	890554	890828	0.0	-	.	ID=mp2592-1_scaffold_12_RXX-TRIM_Conpu1-B-R538-Map4;Parent=ms2592_scaffold_12_RXX-TRIM_Conpu1-B-R538-Map4;Target=RXX-TRIM_Conpu1-B-R538-Map4 768 1045;Identity=83.9
scaffold_12	Conpu1_TEannot3_REPET_TEs	match	899472	899594	0.0	-	.	ID=ms2593_scaffold_12_RXX-TRIM_Conpu1-B-R538-Map4;Target=RXX-TRIM_Conpu1-B-R538-Map4 2 122;Identity=88.6
scaffold_12	Conpu1_TEannot3_REPET_TEs	match_part	899472	899594	0.0	-	.	ID=mp2593-1_scaffold_12_RXX-TRIM_Conpu1-B-R538-Map4;Parent=ms2593_scaffold_12_RXX-TRIM_Conpu1-B-R538-Map4;Target=RXX-TRIM_Conpu1-B-R538-Map4 2 122;Identity=88.6
scaffold_12	Conpu1_TEannot3_REPET_TEs	match	881446	881511	0.0	+	.	ID=ms2594_scaffold_12_RLX-comp_Conpu1-B-R566-Map15_reversed;Target=RLX-comp_Conpu1-B-R566-Map15_reversed 1099 1168;Identity=80.0
scaffold_12	Conpu1_TEannot3_REPET_TEs	match_part	881446	881511	0.0	+	.	ID=mp2594-1_scaffold_12_RLX-comp_Conpu1-B-R566-Map15_reversed;Parent=ms2594_scaffold_12_RLX-comp_Conpu1-B-R566-Map15_reversed;Target=RLX-comp_Conpu1-B-R566-Map15_reversed 1099 1168;Identity=80.0
scaffold_12	Conpu1_TEannot3_REPET_TEs	match	889467	889546	0.0	+	.	ID=ms2595_scaffold_12_RLX-comp_Conpu1-B-R566-Map15_reversed;Target=RLX-comp_Conpu1-B-R566-Map15_reversed 2866 2954;Identity=81.2
scaffold_12	Conpu1_TEannot3_REPET_TEs	match_part	889467	889546	0.0	+	.	ID=mp2595-1_scaffold_12_RLX-comp_Conpu1-B-R566-Map15_reversed;Parent=ms2595_scaffold_12_RLX-comp_Conpu1-B-R566-Map15_reversed;Target=RLX-comp_Conpu1-B-R566-Map15_reversed 2866 2954;Identity=81.2
scaffold_12	Conpu1_TEannot3_REPET_TEs	match	912403	912543	0.0	+	.	ID=ms2596_scaffold_12_RLX-comp_Conpu1-B-R566-Map15_reversed;Target=RLX-comp_Conpu1-B-R566-Map15_reversed 4551 4704;Identity=85.6
scaffold_12	Conpu1_TEannot3_REPET_TEs	match_part	912403	912543	0.0	+	.	ID=mp2596-1_scaffold_12_RLX-comp_Conpu1-B-R566-Map15_reversed;Parent=ms2596_scaffold_12_RLX-comp_Conpu1-B-R566-Map15_reversed;Target=RLX-comp_Conpu1-B-R566-Map15_reversed 4551 4704;Identity=85.6
scaffold_12	Conpu1_TEannot3_REPET_TEs	match	898148	898450	0.0	+	.	ID=ms2597_scaffold_12_RLX-incomp_Conpu1-B-R529-Map5;Target=RLX-incomp_Conpu1-B-R529-Map5 3535 3918
scaffold_12	Conpu1_TEannot3_REPET_TEs	match_part	898148	898191	0.0	+	.	ID=mp2597-1_scaffold_12_RLX-incomp_Conpu1-B-R529-Map5;Parent=ms2597_scaffold_12_RLX-incomp_Conpu1-B-R529-Map5;Target=RLX-incomp_Conpu1-B-R529-Map5 3535 3583;Identity=93.0
scaffold_12	Conpu1_TEannot3_REPET_TEs	match_part	898214	898450	0.0	+	.	ID=mp2597-2_scaffold_12_RLX-incomp_Conpu1-B-R529-Map5;Parent=ms2597_scaffold_12_RLX-incomp_Conpu1-B-R529-Map5;Target=RLX-incomp_Conpu1-B-R529-Map5 3675 3918;Identity=83.8
scaffold_12	Conpu1_TEannot3_REPET_TEs	match	892338	892711	0.0	+	.	ID=ms2598_scaffold_12_DXX-MITE_Conpu1-B-P81.19-Map4;Target=DXX-MITE_Conpu1-B-P81.19-Map4 2 375;Identity=98.4
scaffold_12	Conpu1_TEannot3_REPET_TEs	match_part	892338	892711	0.0	+	.	ID=mp2598-1_scaffold_12_DXX-MITE_Conpu1-B-P81.19-Map4;Parent=ms2598_scaffold_12_DXX-MITE_Conpu1-B-P81.19-Map4;Target=DXX-MITE_Conpu1-B-P81.19-Map4 2 375;Identity=98.4
scaffold_12	Conpu1_TEannot3_REPET_TEs	match	686579	686787	0.0	-	.	ID=ms2627_scaffold_12_DTX-incomp_Conpu1-B-G107-Map3;Target=DTX-incomp_Conpu1-B-G107-Map3 1 209;Identity=100.0
scaffold_12	Conpu1_TEannot3_REPET_TEs	match_part	686579	686787	0.0	-	.	ID=mp2627-1_scaffold_12_DTX-incomp_Conpu1-B-G107-Map3;Parent=ms2627_scaffold_12_DTX-incomp_Conpu1-B-G107-Map3;Target=DTX-incomp_Conpu1-B-G107-Map3 1 209;Identity=100.0
scaffold_12	Conpu1_TEannot3_REPET_TEs	match	692956	694247	0.0	-	.	ID=ms2628_scaffold_12_DTX-incomp_Conpu1-B-G151-Map10;Target=DTX-incomp_Conpu1-B-G151-Map10 596 1251
scaffold_12	Conpu1_TEannot3_REPET_TEs	match_part	692956	693580	0.0	-	.	ID=mp2628-1_scaffold_12_DTX-incomp_Conpu1-B-G151-Map10;Parent=ms2628_scaffold_12_DTX-incomp_Conpu1-B-G151-Map10;Target=DTX-incomp_Conpu1-B-G151-Map10 626 1251;Identity=96.3
scaffold_12	Conpu1_TEannot3_REPET_TEs	match_part	694210	694247	0.0	-	.	ID=mp2628-2_scaffold_12_DTX-incomp_Conpu1-B-G151-Map10;Parent=ms2628_scaffold_12_DTX-incomp_Conpu1-B-G151-Map10;Target=DTX-incomp_Conpu1-B-G151-Map10 596 633;Identity=94.7
scaffold_12	Conpu1_TEannot3_REPET_TEs	match_part	694212	694247	0.0	-	.	ID=mp2628-3_scaffold_12_DTX-incomp_Conpu1-B-G151-Map10;Parent=ms2628_scaffold_12_DTX-incomp_Conpu1-B-G151-Map10;Target=DTX-incomp_Conpu1-B-G151-Map10 596 631;Identity=97.2
scaffold_12	Conpu1_TEannot3_REPET_TEs	match	700536	701115	0.0	-	.	ID=ms2629_scaffold_12_DTX-incomp_Conpu1-B-G151-Map10;Target=DTX-incomp_Conpu1-B-G151-Map10 3 597;Identity=98.6
scaffold_12	Conpu1_TEannot3_REPET_TEs	match_part	700536	701115	0.0	-	.	ID=mp2629-1_scaffold_12_DTX-incomp_Conpu1-B-G151-Map10;Parent=ms2629_scaffold_12_DTX-incomp_Conpu1-B-G151-Map10;Target=DTX-incomp_Conpu1-B-G151-Map10 3 597;Identity=98.6
scaffold_12	Conpu1_TEannot3_REPET_TEs	match	690355	690584	0.0	-	.	ID=ms2630_scaffold_12_DTX-incomp_Conpu1-B-G171-Map3;Target=DTX-incomp_Conpu1-B-G171-Map3 643 859;Identity=76.6
scaffold_12	Conpu1_TEannot3_REPET_TEs	match_part	690355	690584	0.0	-	.	ID=mp2630-1_scaffold_12_DTX-incomp_Conpu1-B-G171-Map3;Parent=ms2630_scaffold_12_DTX-incomp_Conpu1-B-G171-Map3;Target=DTX-incomp_Conpu1-B-G171-Map3 643 859;Identity=76.6
scaffold_12	Conpu1_TEannot3_REPET_TEs	match	692919	692955	0.0	+	.	ID=ms2631_scaffold_12_DTX-incomp_Conpu1-B-R157-Map20;Target=DTX-incomp_Conpu1-B-R157-Map20 60 90;Identity=85.4
scaffold_12	Conpu1_TEannot3_REPET_TEs	match_part	692919	692955	0.0	+	.	ID=mp2631-1_scaffold_12_DTX-incomp_Conpu1-B-R157-Map20;Parent=ms2631_scaffold_12_DTX-incomp_Conpu1-B-R157-Map20;Target=DTX-incomp_Conpu1-B-R157-Map20 60 90;Identity=85.4
scaffold_12	Conpu1_TEannot3_REPET_TEs	match	698333	698391	0.0	-	.	ID=ms2632_scaffold_12_DTX-incomp_Conpu1-B-R189-Map3;Target=DTX-incomp_Conpu1-B-R189-Map3 535 596;Identity=75.4
scaffold_12	Conpu1_TEannot3_REPET_TEs	match_part	698333	698391	0.0	-	.	ID=mp2632-1_scaffold_12_DTX-incomp_Conpu1-B-R189-Map3;Parent=ms2632_scaffold_12_DTX-incomp_Conpu1-B-R189-Map3;Target=DTX-incomp_Conpu1-B-R189-Map3 535 596;Identity=75.4
scaffold_12	Conpu1_TEannot3_REPET_TEs	match	694440	697140	0.0	+	.	ID=ms2633_scaffold_12_DTX-incomp_Conpu1-B-R238-Map6;Target=DTX-incomp_Conpu1-B-R238-Map6 282 3043
scaffold_12	Conpu1_TEannot3_REPET_TEs	match_part	694440	694918	0.0	+	.	ID=mp2633-1_scaffold_12_DTX-incomp_Conpu1-B-R238-Map6;Parent=ms2633_scaffold_12_DTX-incomp_Conpu1-B-R238-Map6;Target=DTX-incomp_Conpu1-B-R238-Map6 282 761;Identity=72.5
scaffold_12	Conpu1_TEannot3_REPET_TEs	match_part	695386	697140	0.0	+	.	ID=mp2633-2_scaffold_12_DTX-incomp_Conpu1-B-R238-Map6;Parent=ms2633_scaffold_12_DTX-incomp_Conpu1-B-R238-Map6;Target=DTX-incomp_Conpu1-B-R238-Map6 1295 3043;Identity=73.0
scaffold_12	Conpu1_TEannot3_REPET_TEs	match	832122	832563	0.0	+	.	ID=ms2634_scaffold_12_DTX-incomp_Conpu1-B-R283-Map6_reversed;Target=DTX-incomp_Conpu1-B-R283-Map6_reversed 4083 4542;Identity=68.6
scaffold_12	Conpu1_TEannot3_REPET_TEs	match_part	832122	832563	0.0	+	.	ID=mp2634-1_scaffold_12_DTX-incomp_Conpu1-B-R283-Map6_reversed;Parent=ms2634_scaffold_12_DTX-incomp_Conpu1-B-R283-Map6_reversed;Target=DTX-incomp_Conpu1-B-R283-Map6_reversed 4083 4542;Identity=68.6
scaffold_12	Conpu1_TEannot3_REPET_TEs	match	700417	700535	0.0	+	.	ID=ms2635_scaffold_12_DXX-MITE_Conpu1-B-P23.72-Map6;Target=DXX-MITE_Conpu1-B-P23.72-Map6 282 400;Identity=70.0
scaffold_12	Conpu1_TEannot3_REPET_TEs	match_part	700417	700535	0.0	+	.	ID=mp2635-1_scaffold_12_DXX-MITE_Conpu1-B-P23.72-Map6;Parent=ms2635_scaffold_12_DXX-MITE_Conpu1-B-P23.72-Map6;Target=DXX-MITE_Conpu1-B-P23.72-Map6 282 400;Identity=70.0
scaffold_12	Conpu1_TEannot3_REPET_TEs	match	833299	833783	0.0	-	.	ID=ms2636_scaffold_12_DXX-MITE_Conpu1-B-R782-Map7;Target=DXX-MITE_Conpu1-B-R782-Map7 4 482;Identity=85.2
scaffold_12	Conpu1_TEannot3_REPET_TEs	match_part	833299	833783	0.0	-	.	ID=mp2636-1_scaffold_12_DXX-MITE_Conpu1-B-R782-Map7;Parent=ms2636_scaffold_12_DXX-MITE_Conpu1-B-R782-Map7;Target=DXX-MITE_Conpu1-B-R782-Map7 4 482;Identity=85.2
scaffold_12	Conpu1_TEannot3_REPET_TEs	match	880225	881370	0.0	-	.	ID=ms2639_scaffold_12_RLX-incomp_Conpu1-B-R835-Map3;Target=RLX-incomp_Conpu1-B-R835-Map3 2082 2425
scaffold_12	Conpu1_TEannot3_REPET_TEs	match_part	880225	880428	0.0	-	.	ID=mp2639-1_scaffold_12_RLX-incomp_Conpu1-B-R835-Map3;Parent=ms2639_scaffold_12_RLX-incomp_Conpu1-B-R835-Map3;Target=RLX-incomp_Conpu1-B-R835-Map3 2226 2425;Identity=77.1
scaffold_12	Conpu1_TEannot3_REPET_TEs	match_part	881240	881370	0.0	-	.	ID=mp2639-2_scaffold_12_RLX-incomp_Conpu1-B-R835-Map3;Parent=ms2639_scaffold_12_RLX-incomp_Conpu1-B-R835-Map3;Target=RLX-incomp_Conpu1-B-R835-Map3 2082 2205;Identity=76.5
scaffold_12	Conpu1_TEannot3_REPET_TEs	match	821251	821328	0.0	-	.	ID=ms2640_scaffold_12_RXX-TRIM_Conpu1-B-R538-Map4;Target=RXX-TRIM_Conpu1-B-R538-Map4 894 964;Identity=83.8
scaffold_12	Conpu1_TEannot3_REPET_TEs	match_part	821251	821328	0.0	-	.	ID=mp2640-1_scaffold_12_RXX-TRIM_Conpu1-B-R538-Map4;Parent=ms2640_scaffold_12_RXX-TRIM_Conpu1-B-R538-Map4;Target=RXX-TRIM_Conpu1-B-R538-Map4 894 964;Identity=83.8
scaffold_12	Conpu1_TEannot3_REPET_TEs	match	833822	833909	0.0	-	.	ID=ms2641_scaffold_12_RXX-TRIM_Conpu1-B-R538-Map4;Target=RXX-TRIM_Conpu1-B-R538-Map4 81 160;Identity=85.0
scaffold_12	Conpu1_TEannot3_REPET_TEs	match_part	833822	833909	0.0	-	.	ID=mp2641-1_scaffold_12_RXX-TRIM_Conpu1-B-R538-Map4;Parent=ms2641_scaffold_12_RXX-TRIM_Conpu1-B-R538-Map4;Target=RXX-TRIM_Conpu1-B-R538-Map4 81 160;Identity=85.0
scaffold_12	Conpu1_TEannot3_REPET_TEs	match	253060	253207	0.0	-	.	ID=ms2644_scaffold_12_DTX-incomp_Conpu1-B-R189-Map3;Target=DTX-incomp_Conpu1-B-R189-Map3 531 669;Identity=70.7
scaffold_12	Conpu1_TEannot3_REPET_TEs	match_part	253060	253207	0.0	-	.	ID=mp2644-1_scaffold_12_DTX-incomp_Conpu1-B-R189-Map3;Parent=ms2644_scaffold_12_DTX-incomp_Conpu1-B-R189-Map3;Target=DTX-incomp_Conpu1-B-R189-Map3 531 669;Identity=70.7
scaffold_12	Conpu1_TEannot3_REPET_TEs	match	226336	227194	0.0	-	.	ID=ms2645_scaffold_12_DTX-incomp_Conpu1-B-R443-Map3;Target=DTX-incomp_Conpu1-B-R443-Map3 1 786
scaffold_12	Conpu1_TEannot3_REPET_TEs	match_part	226336	226437	0.0	-	.	ID=mp2645-1_scaffold_12_DTX-incomp_Conpu1-B-R443-Map3;Parent=ms2645_scaffold_12_DTX-incomp_Conpu1-B-R443-Map3;Target=DTX-incomp_Conpu1-B-R443-Map3 673 786;Identity=80.4
scaffold_12	Conpu1_TEannot3_REPET_TEs	match_part	226956	227194	0.0	-	.	ID=mp2645-2_scaffold_12_DTX-incomp_Conpu1-B-R443-Map3;Parent=ms2645_scaffold_12_DTX-incomp_Conpu1-B-R443-Map3;Target=DTX-incomp_Conpu1-B-R443-Map3 1 240;Identity=73.3
scaffold_12	Conpu1_TEannot3_REPET_TEs	match	319290	319387	0.0	-	.	ID=ms1110_scaffold_12_DXX-MITE_Conpu1-B-G119-Map3;Target=DXX-MITE_Conpu1-B-G119-Map3 1 102;Identity=87.2
scaffold_12	Conpu1_TEannot3_REPET_TEs	match_part	319290	319387	0.0	-	.	ID=mp1110-1_scaffold_12_DXX-MITE_Conpu1-B-G119-Map3;Parent=ms1110_scaffold_12_DXX-MITE_Conpu1-B-G119-Map3;Target=DXX-MITE_Conpu1-B-G119-Map3 1 102;Identity=87.2
scaffold_12	Conpu1_TEannot3_REPET_TEs	match	319290	319387	0.0	+	.	ID=ms1111_scaffold_12_DXX-MITE_Conpu1-B-G119-Map3;Target=DXX-MITE_Conpu1-B-G119-Map3 802 903;Identity=87.2
scaffold_12	Conpu1_TEannot3_REPET_TEs	match_part	319290	319387	0.0	+	.	ID=mp1111-1_scaffold_12_DXX-MITE_Conpu1-B-G119-Map3;Parent=ms1111_scaffold_12_DXX-MITE_Conpu1-B-G119-Map3;Target=DXX-MITE_Conpu1-B-G119-Map3 802 903;Identity=87.2
scaffold_12	Conpu1_TEannot3_REPET_TEs	match	449854	450574	0.0	-	.	ID=ms1112_scaffold_12_DXX-MITE_Conpu1-B-G60-Map20;Target=DXX-MITE_Conpu1-B-G60-Map20 3 731;Identity=96.4
scaffold_12	Conpu1_TEannot3_REPET_TEs	match_part	449854	450574	0.0	-	.	ID=mp1112-1_scaffold_12_DXX-MITE_Conpu1-B-G60-Map20;Parent=ms1112_scaffold_12_DXX-MITE_Conpu1-B-G60-Map20;Target=DXX-MITE_Conpu1-B-G60-Map20 3 731;Identity=96.4
scaffold_12	Conpu1_TEannot3_REPET_TEs	match	324767	324983	0.0	+	.	ID=ms1113_scaffold_12_DXX-MITE_Conpu1-B-P10.84-Map5;Target=DXX-MITE_Conpu1-B-P10.84-Map5 3 583
scaffold_12	Conpu1_TEannot3_REPET_TEs	match_part	324767	324811	0.0	+	.	ID=mp1113-1_scaffold_12_DXX-MITE_Conpu1-B-P10.84-Map5;Parent=ms1113_scaffold_12_DXX-MITE_Conpu1-B-P10.84-Map5;Target=DXX-MITE_Conpu1-B-P10.84-Map5 3 47;Identity=97.8
scaffold_12	Conpu1_TEannot3_REPET_TEs	match_part	324811	324983	0.0	+	.	ID=mp1113-2_scaffold_12_DXX-MITE_Conpu1-B-P10.84-Map5;Parent=ms1113_scaffold_12_DXX-MITE_Conpu1-B-P10.84-Map5;Target=DXX-MITE_Conpu1-B-P10.84-Map5 401 583;Identity=88.5
scaffold_12	Conpu1_TEannot3_REPET_TEs	match	496398	496573	0.0	-	.	ID=ms1114_scaffold_12_DXX-MITE_Conpu1-B-P28.67-Map4;Target=DXX-MITE_Conpu1-B-P28.67-Map4 525 745
scaffold_12	Conpu1_TEannot3_REPET_TEs	match_part	496398	496434	0.0	-	.	ID=mp1114-1_scaffold_12_DXX-MITE_Conpu1-B-P28.67-Map4;Parent=ms1114_scaffold_12_DXX-MITE_Conpu1-B-P28.67-Map4;Target=DXX-MITE_Conpu1-B-P28.67-Map4 709 745;Identity=91.9
scaffold_12	Conpu1_TEannot3_REPET_TEs	match_part	496398	496474	0.0	-	.	ID=mp1114-2_scaffold_12_DXX-MITE_Conpu1-B-P28.67-Map4;Parent=ms1114_scaffold_12_DXX-MITE_Conpu1-B-P28.67-Map4;Target=DXX-MITE_Conpu1-B-P28.67-Map4 671 745;Identity=78.7
scaffold_12	Conpu1_TEannot3_REPET_TEs	match_part	496435	496573	0.0	-	.	ID=mp1114-3_scaffold_12_DXX-MITE_Conpu1-B-P28.67-Map4;Parent=ms1114_scaffold_12_DXX-MITE_Conpu1-B-P28.67-Map4;Target=DXX-MITE_Conpu1-B-P28.67-Map4 525 668;Identity=87.6
scaffold_12	Conpu1_TEannot3_REPET_TEs	match	504820	505384	0.0	-	.	ID=ms1115_scaffold_12_DXX-MITE_Conpu1-B-P28.67-Map4;Target=DXX-MITE_Conpu1-B-P28.67-Map4 3 571;Identity=84.6
scaffold_12	Conpu1_TEannot3_REPET_TEs	match_part	504820	505384	0.0	-	.	ID=mp1115-1_scaffold_12_DXX-MITE_Conpu1-B-P28.67-Map4;Parent=ms1115_scaffold_12_DXX-MITE_Conpu1-B-P28.67-Map4;Target=DXX-MITE_Conpu1-B-P28.67-Map4 3 571;Identity=84.6
scaffold_12	Conpu1_TEannot3_REPET_TEs	match	388831	393098	0.0	-	.	ID=ms1116_scaffold_12_RLX-incomp-chim_Conpu1-B-R523-Map5;Target=RLX-incomp-chim_Conpu1-B-R523-Map5 1 4229;Identity=77.0
scaffold_12	Conpu1_TEannot3_REPET_TEs	match_part	388831	393098	0.0	-	.	ID=mp1116-1_scaffold_12_RLX-incomp-chim_Conpu1-B-R523-Map5;Parent=ms1116_scaffold_12_RLX-incomp-chim_Conpu1-B-R523-Map5;Target=RLX-incomp-chim_Conpu1-B-R523-Map5 1 4229;Identity=77.0
scaffold_12	Conpu1_TEannot3_REPET_TEs	match	1396575	1396929	0.0	+	.	ID=ms2144_scaffold_12_DXX-MITE_Conpu1-B-P62.37-Map4;Target=DXX-MITE_Conpu1-B-P62.37-Map4 2 356;Identity=97.5
scaffold_12	Conpu1_TEannot3_REPET_TEs	match_part	1396575	1396929	0.0	+	.	ID=mp2144-1_scaffold_12_DXX-MITE_Conpu1-B-P62.37-Map4;Parent=ms2144_scaffold_12_DXX-MITE_Conpu1-B-P62.37-Map4;Target=DXX-MITE_Conpu1-B-P62.37-Map4 2 356;Identity=97.5
scaffold_12	Conpu1_TEannot3_REPET_TEs	match	1539729	1547432	0.0	-	.	ID=ms2145_scaffold_12_DTX-incomp_Conpu1-B-R238-Map6;Target=DTX-incomp_Conpu1-B-R238-Map6 1 7704;Identity=100.0
scaffold_12	Conpu1_TEannot3_REPET_TEs	match_part	1539729	1547432	0.0	-	.	ID=mp2145-1_scaffold_12_DTX-incomp_Conpu1-B-R238-Map6;Parent=ms2145_scaffold_12_DTX-incomp_Conpu1-B-R238-Map6;Target=DTX-incomp_Conpu1-B-R238-Map6 1 7704;Identity=100.0
scaffold_12	Conpu1_TEannot3_REPET_TEs	match	1520188	1520526	0.0	+	.	ID=ms2146_scaffold_12_DXX-MITE_Conpu1-B-P20.75-Map8;Target=DXX-MITE_Conpu1-B-P20.75-Map8 4 353;Identity=77.4
scaffold_12	Conpu1_TEannot3_REPET_TEs	match_part	1520188	1520526	0.0	+	.	ID=mp2146-1_scaffold_12_DXX-MITE_Conpu1-B-P20.75-Map8;Parent=ms2146_scaffold_12_DXX-MITE_Conpu1-B-P20.75-Map8;Target=DXX-MITE_Conpu1-B-P20.75-Map8 4 353;Identity=77.4
scaffold_12	Conpu1_TEannot3_REPET_TEs	match	1582881	1583173	0.0	-	.	ID=ms2147_scaffold_12_DXX-MITE_Conpu1-B-P28.67-Map4;Target=DXX-MITE_Conpu1-B-P28.67-Map4 4 277;Identity=88.2
scaffold_12	Conpu1_TEannot3_REPET_TEs	match_part	1582881	1583173	0.0	-	.	ID=mp2147-1_scaffold_12_DXX-MITE_Conpu1-B-P28.67-Map4;Parent=ms2147_scaffold_12_DXX-MITE_Conpu1-B-P28.67-Map4;Target=DXX-MITE_Conpu1-B-P28.67-Map4 4 277;Identity=88.2
scaffold_12	Conpu1_TEannot3_REPET_TEs	match	1538871	1539140	0.0	+	.	ID=ms2148_scaffold_12_DXX-MITE_Conpu1-B-P61.38-Map3;Target=DXX-MITE_Conpu1-B-P61.38-Map3 732 988;Identity=85.0
scaffold_12	Conpu1_TEannot3_REPET_TEs	match_part	1538871	1539140	0.0	+	.	ID=mp2148-1_scaffold_12_DXX-MITE_Conpu1-B-P61.38-Map3;Parent=ms2148_scaffold_12_DXX-MITE_Conpu1-B-P61.38-Map3;Target=DXX-MITE_Conpu1-B-P61.38-Map3 732 988;Identity=85.0
scaffold_12	Conpu1_TEannot3_REPET_TEs	match	1443589	1444607	0.0	+	.	ID=ms2149_scaffold_12_DXX-MITE_Conpu1-B-R329-Map9;Target=DXX-MITE_Conpu1-B-R329-Map9 2 1046;Identity=97.2
scaffold_12	Conpu1_TEannot3_REPET_TEs	match_part	1443589	1444607	0.0	+	.	ID=mp2149-1_scaffold_12_DXX-MITE_Conpu1-B-R329-Map9;Parent=ms2149_scaffold_12_DXX-MITE_Conpu1-B-R329-Map9;Target=DXX-MITE_Conpu1-B-R329-Map9 2 1046;Identity=97.2
scaffold_12	Conpu1_TEannot3_REPET_TEs	match	1491535	1491656	0.0	+	.	ID=ms2150_scaffold_12_RLX-incomp_Conpu1-B-R66-Map5_reversed;Target=RLX-incomp_Conpu1-B-R66-Map5_reversed 1270 1409;Identity=78.8
scaffold_12	Conpu1_TEannot3_REPET_TEs	match_part	1491535	1491656	0.0	+	.	ID=mp2150-1_scaffold_12_RLX-incomp_Conpu1-B-R66-Map5_reversed;Parent=ms2150_scaffold_12_RLX-incomp_Conpu1-B-R66-Map5_reversed;Target=RLX-incomp_Conpu1-B-R66-Map5_reversed 1270 1409;Identity=78.8
scaffold_12	Conpu1_TEannot3_REPET_TEs	match	1471654	1473155	0.0	-	.	ID=ms2151_scaffold_12_RLX-incomp_Conpu1-B-R7-Map5;Target=RLX-incomp_Conpu1-B-R7-Map5 1 1527;Identity=74.3
scaffold_12	Conpu1_TEannot3_REPET_TEs	match_part	1471654	1473155	0.0	-	.	ID=mp2151-1_scaffold_12_RLX-incomp_Conpu1-B-R7-Map5;Parent=ms2151_scaffold_12_RLX-incomp_Conpu1-B-R7-Map5;Target=RLX-incomp_Conpu1-B-R7-Map5 1 1527;Identity=74.3
scaffold_12	Conpu1_TEannot3_REPET_TEs	match	1443302	1443498	0.0	-	.	ID=ms2152_scaffold_12_RXX-TRIM_Conpu1-B-R538-Map4;Target=RXX-TRIM_Conpu1-B-R538-Map4 1 190;Identity=91.6
scaffold_12	Conpu1_TEannot3_REPET_TEs	match_part	1443302	1443498	0.0	-	.	ID=mp2152-1_scaffold_12_RXX-TRIM_Conpu1-B-R538-Map4;Parent=ms2152_scaffold_12_RXX-TRIM_Conpu1-B-R538-Map4;Target=RXX-TRIM_Conpu1-B-R538-Map4 1 190;Identity=91.6
scaffold_12	Conpu1_TEannot3_REPET_TEs	match	1443499	1443560	0.0	-	.	ID=ms2153_scaffold_12_RXX-TRIM_Conpu1-B-R538-Map4;Target=RXX-TRIM_Conpu1-B-R538-Map4 1051 1111;Identity=85.8
scaffold_12	Conpu1_TEannot3_REPET_TEs	match_part	1443499	1443560	0.0	-	.	ID=mp2153-1_scaffold_12_RXX-TRIM_Conpu1-B-R538-Map4;Parent=ms2153_scaffold_12_RXX-TRIM_Conpu1-B-R538-Map4;Target=RXX-TRIM_Conpu1-B-R538-Map4 1051 1111;Identity=85.8
scaffold_12	Conpu1_TEannot3_REPET_TEs	match	1222475	1222591	0.0	+	.	ID=ms2155_scaffold_12_RLX-incomp_Conpu1-B-R66-Map5_reversed;Target=RLX-incomp_Conpu1-B-R66-Map5_reversed 1 115;Identity=91.2
scaffold_12	Conpu1_TEannot3_REPET_TEs	match_part	1222475	1222591	0.0	+	.	ID=mp2155-1_scaffold_12_RLX-incomp_Conpu1-B-R66-Map5_reversed;Parent=ms2155_scaffold_12_RLX-incomp_Conpu1-B-R66-Map5_reversed;Target=RLX-incomp_Conpu1-B-R66-Map5_reversed 1 115;Identity=91.2
scaffold_12	Conpu1_TEannot3_REPET_TEs	match	1373993	1374366	0.0	+	.	ID=ms2156_scaffold_12_DXX-MITE_Conpu1-B-P81.19-Map4;Target=DXX-MITE_Conpu1-B-P81.19-Map4 1 374;Identity=99.7
scaffold_12	Conpu1_TEannot3_REPET_TEs	match_part	1373993	1374366	0.0	+	.	ID=mp2156-1_scaffold_12_DXX-MITE_Conpu1-B-P81.19-Map4;Parent=ms2156_scaffold_12_DXX-MITE_Conpu1-B-P81.19-Map4;Target=DXX-MITE_Conpu1-B-P81.19-Map4 1 374;Identity=99.7
scaffold_12	Conpu1_TEannot3_REPET_TEs	match	1143983	1145962	0.0	-	.	ID=ms2157_scaffold_12_DTX-incomp_Conpu1-B-R376-Map6;Target=DTX-incomp_Conpu1-B-R376-Map6 1 1164
scaffold_12	Conpu1_TEannot3_REPET_TEs	match_part	1143983	1144332	0.0	-	.	ID=mp2157-1_scaffold_12_DTX-incomp_Conpu1-B-R376-Map6;Parent=ms2157_scaffold_12_DTX-incomp_Conpu1-B-R376-Map6;Target=DTX-incomp_Conpu1-B-R376-Map6 815 1164;Identity=96.6
scaffold_12	Conpu1_TEannot3_REPET_TEs	match_part	1145114	1145962	0.0	-	.	ID=mp2157-2_scaffold_12_DTX-incomp_Conpu1-B-R376-Map6;Parent=ms2157_scaffold_12_DTX-incomp_Conpu1-B-R376-Map6;Target=DTX-incomp_Conpu1-B-R376-Map6 1 815;Identity=97.1
scaffold_12	Conpu1_TEannot3_REPET_TEs	match	1026619	1026659	0.0	+	.	ID=ms2158_scaffold_12_DXX-MITE_Conpu1-B-P36.59-Map3;Target=DXX-MITE_Conpu1-B-P36.59-Map3 905 944;Identity=85.4
scaffold_12	Conpu1_TEannot3_REPET_TEs	match_part	1026619	1026659	0.0	+	.	ID=mp2158-1_scaffold_12_DXX-MITE_Conpu1-B-P36.59-Map3;Parent=ms2158_scaffold_12_DXX-MITE_Conpu1-B-P36.59-Map3;Target=DXX-MITE_Conpu1-B-P36.59-Map3 905 944;Identity=85.4
scaffold_12	Conpu1_TEannot3_REPET_TEs	match	1041560	1041590	0.0	+	.	ID=ms2159_scaffold_12_DXX-MITE_Conpu1-B-P36.59-Map3;Target=DXX-MITE_Conpu1-B-P36.59-Map3 914 944;Identity=93.5
scaffold_12	Conpu1_TEannot3_REPET_TEs	match_part	1041560	1041590	0.0	+	.	ID=mp2159-1_scaffold_12_DXX-MITE_Conpu1-B-P36.59-Map3;Parent=ms2159_scaffold_12_DXX-MITE_Conpu1-B-P36.59-Map3;Target=DXX-MITE_Conpu1-B-P36.59-Map3 914 944;Identity=93.5
scaffold_12	Conpu1_TEannot3_REPET_TEs	match	1042188	1042219	0.0	-	.	ID=ms2160_scaffold_12_DXX-MITE_Conpu1-B-P36.59-Map3;Target=DXX-MITE_Conpu1-B-P36.59-Map3 914 945;Identity=87.5
scaffold_12	Conpu1_TEannot3_REPET_TEs	match_part	1042188	1042219	0.0	-	.	ID=mp2160-1_scaffold_12_DXX-MITE_Conpu1-B-P36.59-Map3;Parent=ms2160_scaffold_12_DXX-MITE_Conpu1-B-P36.59-Map3;Target=DXX-MITE_Conpu1-B-P36.59-Map3 914 945;Identity=87.5
scaffold_12	Conpu1_TEannot3_REPET_TEs	match	1045593	1045632	0.0	+	.	ID=ms2161_scaffold_12_DXX-MITE_Conpu1-B-P36.59-Map3;Target=DXX-MITE_Conpu1-B-P36.59-Map3 906 944;Identity=85.0
scaffold_12	Conpu1_TEannot3_REPET_TEs	match_part	1045593	1045632	0.0	+	.	ID=mp2161-1_scaffold_12_DXX-MITE_Conpu1-B-P36.59-Map3;Parent=ms2161_scaffold_12_DXX-MITE_Conpu1-B-P36.59-Map3;Target=DXX-MITE_Conpu1-B-P36.59-Map3 906 944;Identity=85.0
scaffold_12	Conpu1_TEannot3_REPET_TEs	match	1157581	1158523	0.0	+	.	ID=ms2162_scaffold_12_DXX-MITE_Conpu1-B-P36.59-Map3;Target=DXX-MITE_Conpu1-B-P36.59-Map3 1 943;Identity=99.9
scaffold_12	Conpu1_TEannot3_REPET_TEs	match_part	1157581	1158523	0.0	+	.	ID=mp2162-1_scaffold_12_DXX-MITE_Conpu1-B-P36.59-Map3;Parent=ms2162_scaffold_12_DXX-MITE_Conpu1-B-P36.59-Map3;Target=DXX-MITE_Conpu1-B-P36.59-Map3 1 943;Identity=99.9
scaffold_12	Conpu1_TEannot3_REPET_TEs	match	1070525	1070784	0.0	-	.	ID=ms2163_scaffold_12_RXX_Conpu1-B-R694-Map3;Target=RXX_Conpu1-B-R694-Map3 207 456;Identity=80.7
scaffold_12	Conpu1_TEannot3_REPET_TEs	match_part	1070525	1070784	0.0	-	.	ID=mp2163-1_scaffold_12_RXX_Conpu1-B-R694-Map3;Parent=ms2163_scaffold_12_RXX_Conpu1-B-R694-Map3;Target=RXX_Conpu1-B-R694-Map3 207 456;Identity=80.7
scaffold_12	Conpu1_TEannot3_REPET_TEs	match	92359	92754	0.0	+	.	ID=ms643_scaffold_12_DXX-MITE_Conpu1-B-R97-Map4;Target=DXX-MITE_Conpu1-B-R97-Map4 1 397;Identity=95.5
scaffold_12	Conpu1_TEannot3_REPET_TEs	match_part	92359	92754	0.0	+	.	ID=mp643-1_scaffold_12_DXX-MITE_Conpu1-B-R97-Map4;Parent=ms643_scaffold_12_DXX-MITE_Conpu1-B-R97-Map4;Target=DXX-MITE_Conpu1-B-R97-Map4 1 397;Identity=95.5
scaffold_12	Conpu1_TEannot3_REPET_TEs	match	93116	93301	0.0	-	.	ID=ms644_scaffold_12_DTX-incomp_Conpu1-B-R283-Map6_reversed;Target=DTX-incomp_Conpu1-B-R283-Map6_reversed 3549 3744;Identity=73.4
scaffold_12	Conpu1_TEannot3_REPET_TEs	match_part	93116	93301	0.0	-	.	ID=mp644-1_scaffold_12_DTX-incomp_Conpu1-B-R283-Map6_reversed;Parent=ms644_scaffold_12_DTX-incomp_Conpu1-B-R283-Map6_reversed;Target=DTX-incomp_Conpu1-B-R283-Map6_reversed 3549 3744;Identity=73.4
scaffold_12	Conpu1_TEannot3_REPET_TEs	match	85084	86553	0.0	-	.	ID=ms645_scaffold_12_RLX-comp_Conpu1-B-R380-Map6;Target=RLX-comp_Conpu1-B-R380-Map6 1 1474;Identity=95.6
scaffold_12	Conpu1_TEannot3_REPET_TEs	match_part	85084	86553	0.0	-	.	ID=mp645-1_scaffold_12_RLX-comp_Conpu1-B-R380-Map6;Parent=ms645_scaffold_12_RLX-comp_Conpu1-B-R380-Map6;Target=RLX-comp_Conpu1-B-R380-Map6 1 1474;Identity=95.6
scaffold_12	Conpu1_TEannot3_REPET_TEs	match	86556	91063	0.0	-	.	ID=ms646_scaffold_12_RLX-incomp_Conpu1-B-R403-Map5_reversed;Target=RLX-incomp_Conpu1-B-R403-Map5_reversed 116 4623;Identity=97.7
scaffold_12	Conpu1_TEannot3_REPET_TEs	match_part	86556	91063	0.0	-	.	ID=mp646-1_scaffold_12_RLX-incomp_Conpu1-B-R403-Map5_reversed;Parent=ms646_scaffold_12_RLX-incomp_Conpu1-B-R403-Map5_reversed;Target=RLX-incomp_Conpu1-B-R403-Map5_reversed 116 4623;Identity=97.7
scaffold_12	Conpu1_TEannot3_REPET_TEs	match	57316	57418	0.0	+	.	ID=ms738_scaffold_12_RLX-incomp_Conpu1-B-R3-Map20;Target=RLX-incomp_Conpu1-B-R3-Map20 1479 1613;Identity=82.2
scaffold_12	Conpu1_TEannot3_REPET_TEs	match_part	57316	57418	0.0	+	.	ID=mp738-1_scaffold_12_RLX-incomp_Conpu1-B-R3-Map20;Parent=ms738_scaffold_12_RLX-incomp_Conpu1-B-R3-Map20;Target=RLX-incomp_Conpu1-B-R3-Map20 1479 1613;Identity=82.2
scaffold_12	Conpu1_TEannot3_REPET_TEs	match	559461	559740	0.0	-	.	ID=ms701_scaffold_12_DTX-incomp_Conpu1-B-R443-Map3;Target=DTX-incomp_Conpu1-B-R443-Map3 1 279;Identity=70.7
scaffold_12	Conpu1_TEannot3_REPET_TEs	match_part	559461	559740	0.0	-	.	ID=mp701-1_scaffold_12_DTX-incomp_Conpu1-B-R443-Map3;Parent=ms701_scaffold_12_DTX-incomp_Conpu1-B-R443-Map3;Target=DTX-incomp_Conpu1-B-R443-Map3 1 279;Identity=70.7
scaffold_12	Conpu1_TEannot3_REPET_TEs	match	571807	572944	0.0	-	.	ID=ms702_scaffold_12_DTX-comp_Conpu1-B-G137-Map3_reversed;Target=DTX-comp_Conpu1-B-G137-Map3_reversed 1 1152;Identity=74.9
scaffold_12	Conpu1_TEannot3_REPET_TEs	match_part	571807	572944	0.0	-	.	ID=mp702-1_scaffold_12_DTX-comp_Conpu1-B-G137-Map3_reversed;Parent=ms702_scaffold_12_DTX-comp_Conpu1-B-G137-Map3_reversed;Target=DTX-comp_Conpu1-B-G137-Map3_reversed 1 1152;Identity=74.9
scaffold_12	Conpu1_TEannot3_REPET_TEs	match	570999	571683	0.0	+	.	ID=ms703_scaffold_12_DTX-incomp_Conpu1-B-R295-Map3;Target=DTX-incomp_Conpu1-B-R295-Map3 1031 1729;Identity=61.3
scaffold_12	Conpu1_TEannot3_REPET_TEs	match_part	570999	571683	0.0	+	.	ID=mp703-1_scaffold_12_DTX-incomp_Conpu1-B-R295-Map3;Parent=ms703_scaffold_12_DTX-incomp_Conpu1-B-R295-Map3;Target=DTX-incomp_Conpu1-B-R295-Map3 1031 1729;Identity=61.3
scaffold_12	Conpu1_TEannot3_REPET_TEs	match	573104	573323	0.0	-	.	ID=ms704_scaffold_12_DTX-incomp_Conpu1-B-R30-Map7;Target=DTX-incomp_Conpu1-B-R30-Map7 3185 3415;Identity=78.8
scaffold_12	Conpu1_TEannot3_REPET_TEs	match_part	573104	573323	0.0	-	.	ID=mp704-1_scaffold_12_DTX-incomp_Conpu1-B-R30-Map7;Parent=ms704_scaffold_12_DTX-incomp_Conpu1-B-R30-Map7;Target=DTX-incomp_Conpu1-B-R30-Map7 3185 3415;Identity=78.8
scaffold_12	Conpu1_TEannot3_REPET_TEs	match	549733	551746	0.0	+	.	ID=ms705_scaffold_12_DTX-incomp_Conpu1-B-R361-Map3;Target=DTX-incomp_Conpu1-B-R361-Map3 818 2833;Identity=70.4
scaffold_12	Conpu1_TEannot3_REPET_TEs	match_part	549733	551746	0.0	+	.	ID=mp705-1_scaffold_12_DTX-incomp_Conpu1-B-R361-Map3;Parent=ms705_scaffold_12_DTX-incomp_Conpu1-B-R361-Map3;Target=DTX-incomp_Conpu1-B-R361-Map3 818 2833;Identity=70.4
scaffold_12	Conpu1_TEannot3_REPET_TEs	match	563614	563863	0.0	+	.	ID=ms706_scaffold_12_DXX-MITE_Conpu1-B-G60-Map20;Target=DXX-MITE_Conpu1-B-G60-Map20 20 258;Identity=71.9
scaffold_12	Conpu1_TEannot3_REPET_TEs	match_part	563614	563863	0.0	+	.	ID=mp706-1_scaffold_12_DXX-MITE_Conpu1-B-G60-Map20;Parent=ms706_scaffold_12_DXX-MITE_Conpu1-B-G60-Map20;Target=DXX-MITE_Conpu1-B-G60-Map20 20 258;Identity=71.9
scaffold_12	Conpu1_TEannot3_REPET_TEs	match	567587	567691	0.0	+	.	ID=ms707_scaffold_12_DXX-MITE_Conpu1-B-G60-Map20;Target=DXX-MITE_Conpu1-B-G60-Map20 626 730;Identity=78.6
scaffold_12	Conpu1_TEannot3_REPET_TEs	match_part	567587	567691	0.0	+	.	ID=mp707-1_scaffold_12_DXX-MITE_Conpu1-B-G60-Map20;Parent=ms707_scaffold_12_DXX-MITE_Conpu1-B-G60-Map20;Target=DXX-MITE_Conpu1-B-G60-Map20 626 730;Identity=78.6
scaffold_12	Conpu1_TEannot3_REPET_TEs	match	576340	576792	0.0	-	.	ID=ms708_scaffold_12_RLX-incomp_Conpu1-B-R529-Map5;Target=RLX-incomp_Conpu1-B-R529-Map5 2347 2786;Identity=72.5
scaffold_12	Conpu1_TEannot3_REPET_TEs	match_part	576340	576792	0.0	-	.	ID=mp708-1_scaffold_12_RLX-incomp_Conpu1-B-R529-Map5;Parent=ms708_scaffold_12_RLX-incomp_Conpu1-B-R529-Map5;Target=RLX-incomp_Conpu1-B-R529-Map5 2347 2786;Identity=72.5
scaffold_12	Conpu1_TEannot3_REPET_TEs	match	317936	318028	0.0	+	.	ID=ms209_scaffold_12_DXX-MITE_Conpu1-B-G119-Map3;Target=DXX-MITE_Conpu1-B-G119-Map3 1 97;Identity=86.5
scaffold_12	Conpu1_TEannot3_REPET_TEs	match_part	317936	318028	0.0	+	.	ID=mp209-1_scaffold_12_DXX-MITE_Conpu1-B-G119-Map3;Parent=ms209_scaffold_12_DXX-MITE_Conpu1-B-G119-Map3;Target=DXX-MITE_Conpu1-B-G119-Map3 1 97;Identity=86.5
scaffold_12	Conpu1_TEannot3_REPET_TEs	match	317936	318028	0.0	-	.	ID=ms210_scaffold_12_DXX-MITE_Conpu1-B-G119-Map3;Target=DXX-MITE_Conpu1-B-G119-Map3 807 903;Identity=86.5
scaffold_12	Conpu1_TEannot3_REPET_TEs	match_part	317936	318028	0.0	-	.	ID=mp210-1_scaffold_12_DXX-MITE_Conpu1-B-G119-Map3;Parent=ms210_scaffold_12_DXX-MITE_Conpu1-B-G119-Map3;Target=DXX-MITE_Conpu1-B-G119-Map3 807 903;Identity=86.5
scaffold_12	Conpu1_TEannot3_REPET_TEs	match	60532	67099	0.0	-	.	ID=ms734_scaffold_12_DTX-incomp_Conpu1-B-R238-Map6;Target=DTX-incomp_Conpu1-B-R238-Map6 270 6936
scaffold_12	Conpu1_TEannot3_REPET_TEs	match_part	60532	61156	0.0	-	.	ID=mp734-1_scaffold_12_DTX-incomp_Conpu1-B-R238-Map6;Parent=ms734_scaffold_12_DTX-incomp_Conpu1-B-R238-Map6;Target=DTX-incomp_Conpu1-B-R238-Map6 6310 6936;Identity=70.1
scaffold_12	Conpu1_TEannot3_REPET_TEs	match_part	63624	67099	0.0	-	.	ID=mp734-2_scaffold_12_DTX-incomp_Conpu1-B-R238-Map6;Parent=ms734_scaffold_12_DTX-incomp_Conpu1-B-R238-Map6;Target=DTX-incomp_Conpu1-B-R238-Map6 270 3769;Identity=73.8
scaffold_12	Conpu1_TEannot3_REPET_TEs	match	40551	41559	0.0	+	.	ID=ms735_scaffold_12_DTX-incomp_Conpu1-B-P32.63-Map3;Target=DTX-incomp_Conpu1-B-P32.63-Map3 2 1009;Identity=99.1
scaffold_12	Conpu1_TEannot3_REPET_TEs	match_part	40551	41559	0.0	+	.	ID=mp735-1_scaffold_12_DTX-incomp_Conpu1-B-P32.63-Map3;Parent=ms735_scaffold_12_DTX-incomp_Conpu1-B-P32.63-Map3;Target=DTX-incomp_Conpu1-B-P32.63-Map3 2 1009;Identity=99.1
scaffold_12	Conpu1_TEannot3_REPET_TEs	match	57108	57240	0.0	+	.	ID=ms737_scaffold_12_RLX-incomp_Conpu1-B-R3-Map20;Target=RLX-incomp_Conpu1-B-R3-Map20 2213 2351;Identity=82.9
scaffold_12	Conpu1_TEannot3_REPET_TEs	match_part	57108	57240	0.0	+	.	ID=mp737-1_scaffold_12_RLX-incomp_Conpu1-B-R3-Map20;Parent=ms737_scaffold_12_RLX-incomp_Conpu1-B-R3-Map20;Target=RLX-incomp_Conpu1-B-R3-Map20 2213 2351;Identity=82.9
scaffold_12	Conpu1_TEannot3_REPET_TEs	match	75495	75594	0.0	+	.	ID=ms226_scaffold_12_RLX-incomp_Conpu1-B-G188-Map5_reversed;Target=RLX-incomp_Conpu1-B-G188-Map5_reversed 2323 2422;Identity=96.5
scaffold_12	Conpu1_TEannot3_REPET_TEs	match_part	75495	75594	0.0	+	.	ID=mp226-1_scaffold_12_RLX-incomp_Conpu1-B-G188-Map5_reversed;Parent=ms226_scaffold_12_RLX-incomp_Conpu1-B-G188-Map5_reversed;Target=RLX-incomp_Conpu1-B-G188-Map5_reversed 2323 2422;Identity=96.5
scaffold_12	Conpu1_TEannot3_REPET_TEs	match	75843	78261	0.0	-	.	ID=ms227_scaffold_12_RLX-incomp_Conpu1-B-G188-Map5_reversed;Target=RLX-incomp_Conpu1-B-G188-Map5_reversed 4 2413;Identity=83.1
scaffold_12	Conpu1_TEannot3_REPET_TEs	match_part	75843	78261	0.0	-	.	ID=mp227-1_scaffold_12_RLX-incomp_Conpu1-B-G188-Map5_reversed;Parent=ms227_scaffold_12_RLX-incomp_Conpu1-B-G188-Map5_reversed;Target=RLX-incomp_Conpu1-B-G188-Map5_reversed 4 2413;Identity=83.1
scaffold_12	Conpu1_TEannot3_REPET_TEs	match	68804	75494	0.0	+	.	ID=ms228_scaffold_12_RLX-incomp_Conpu1-B-R3-Map20;Target=RLX-incomp_Conpu1-B-R3-Map20 171 6968
scaffold_12	Conpu1_TEannot3_REPET_TEs	match_part	68804	69884	0.0	+	.	ID=mp228-1_scaffold_12_RLX-incomp_Conpu1-B-R3-Map20;Parent=ms228_scaffold_12_RLX-incomp_Conpu1-B-R3-Map20;Target=RLX-incomp_Conpu1-B-R3-Map20 171 1288;Identity=86.6
scaffold_12	Conpu1_TEannot3_REPET_TEs	match_part	69888	75494	0.0	+	.	ID=mp228-2_scaffold_12_RLX-incomp_Conpu1-B-R3-Map20;Parent=ms228_scaffold_12_RLX-incomp_Conpu1-B-R3-Map20;Target=RLX-incomp_Conpu1-B-R3-Map20 1329 6968;Identity=93.5
scaffold_12	Conpu1_TEannot3_REPET_TEs	match	78283	78306	0.0	-	.	ID=ms229_scaffold_12_RLX-comp_Conpu1-B-R380-Map6;Target=RLX-comp_Conpu1-B-R380-Map6 340 363;Identity=97.8
scaffold_12	Conpu1_TEannot3_REPET_TEs	match_part	78283	78306	0.0	-	.	ID=mp229-1_scaffold_12_RLX-comp_Conpu1-B-R380-Map6;Parent=ms229_scaffold_12_RLX-comp_Conpu1-B-R380-Map6;Target=RLX-comp_Conpu1-B-R380-Map6 340 363;Identity=97.8
scaffold_12	Conpu1_TEannot3_REPET_TEs	match	78307	84475	0.0	-	.	ID=ms230_scaffold_12_RLX-comp_Conpu1-B-R380-Map6;Target=RLX-comp_Conpu1-B-R380-Map6 991 7161;Identity=93.8
scaffold_12	Conpu1_TEannot3_REPET_TEs	match_part	78307	84475	0.0	-	.	ID=mp230-1_scaffold_12_RLX-comp_Conpu1-B-R380-Map6;Parent=ms230_scaffold_12_RLX-comp_Conpu1-B-R380-Map6;Target=RLX-comp_Conpu1-B-R380-Map6 991 7161;Identity=93.8
scaffold_12	Conpu1_TEannot3_REPET_TEs	match	929931	932969	0.0	-	.	ID=ms2319_scaffold_12_RLX-incomp_Conpu1-B-R7-Map5;Target=RLX-incomp_Conpu1-B-R7-Map5 1 3318
scaffold_12	Conpu1_TEannot3_REPET_TEs	match_part	929931	930127	0.0	-	.	ID=mp2319-1_scaffold_12_RLX-incomp_Conpu1-B-R7-Map5;Parent=ms2319_scaffold_12_RLX-incomp_Conpu1-B-R7-Map5;Target=RLX-incomp_Conpu1-B-R7-Map5 3116 3318;Identity=76.8
scaffold_12	Conpu1_TEannot3_REPET_TEs	match_part	930364	931009	0.0	-	.	ID=mp2319-2_scaffold_12_RLX-incomp_Conpu1-B-R7-Map5;Parent=ms2319_scaffold_12_RLX-incomp_Conpu1-B-R7-Map5;Target=RLX-incomp_Conpu1-B-R7-Map5 1827 2472;Identity=75.0
scaffold_12	Conpu1_TEannot3_REPET_TEs	match_part	931205	932969	0.0	-	.	ID=mp2319-3_scaffold_12_RLX-incomp_Conpu1-B-R7-Map5;Parent=ms2319_scaffold_12_RLX-incomp_Conpu1-B-R7-Map5;Target=RLX-incomp_Conpu1-B-R7-Map5 1 1783;Identity=73.5
scaffold_12	Conpu1_TEannot3_REPET_TEs	match	993389	996562	0.0	+	.	ID=ms2320_scaffold_12_RLX-incomp_Conpu1-B-R7-Map5;Target=RLX-incomp_Conpu1-B-R7-Map5 1 3318
scaffold_12	Conpu1_TEannot3_REPET_TEs	match_part	993389	996140	0.0	+	.	ID=mp2320-1_scaffold_12_RLX-incomp_Conpu1-B-R7-Map5;Parent=ms2320_scaffold_12_RLX-incomp_Conpu1-B-R7-Map5;Target=RLX-incomp_Conpu1-B-R7-Map5 1 2751;Identity=95.5
scaffold_12	Conpu1_TEannot3_REPET_TEs	match_part	996140	996562	0.0	+	.	ID=mp2320-2_scaffold_12_RLX-incomp_Conpu1-B-R7-Map5;Parent=ms2320_scaffold_12_RLX-incomp_Conpu1-B-R7-Map5;Target=RLX-incomp_Conpu1-B-R7-Map5 2905 3318;Identity=92.5
scaffold_12	Conpu1_TEannot3_REPET_TEs	match	998891	999006	0.0	-	.	ID=ms2321_scaffold_12_RLX-incomp_Conpu1-B-R7-Map5;Target=RLX-incomp_Conpu1-B-R7-Map5 2 112;Identity=88.8
scaffold_12	Conpu1_TEannot3_REPET_TEs	match_part	998891	999006	0.0	-	.	ID=mp2321-1_scaffold_12_RLX-incomp_Conpu1-B-R7-Map5;Parent=ms2321_scaffold_12_RLX-incomp_Conpu1-B-R7-Map5;Target=RLX-incomp_Conpu1-B-R7-Map5 2 112;Identity=88.8
scaffold_12	Conpu1_TEannot3_REPET_TEs	match	590950	591404	0.0	-	.	ID=ms1859_scaffold_12_RLX-incomp_Conpu1-B-G188-Map5_reversed;Target=RLX-incomp_Conpu1-B-G188-Map5_reversed 1967 2422;Identity=94.2
scaffold_12	Conpu1_TEannot3_REPET_TEs	match_part	590950	591404	0.0	-	.	ID=mp1859-1_scaffold_12_RLX-incomp_Conpu1-B-G188-Map5_reversed;Parent=ms1859_scaffold_12_RLX-incomp_Conpu1-B-G188-Map5_reversed;Target=RLX-incomp_Conpu1-B-G188-Map5_reversed 1967 2422;Identity=94.2
scaffold_12	Conpu1_TEannot3_REPET_TEs	match	603758	604213	0.0	-	.	ID=ms1860_scaffold_12_RLX-incomp_Conpu1-B-G188-Map5_reversed;Target=RLX-incomp_Conpu1-B-G188-Map5_reversed 1963 2411;Identity=89.2
scaffold_12	Conpu1_TEannot3_REPET_TEs	match_part	603758	604213	0.0	-	.	ID=mp1860-1_scaffold_12_RLX-incomp_Conpu1-B-G188-Map5_reversed;Parent=ms1860_scaffold_12_RLX-incomp_Conpu1-B-G188-Map5_reversed;Target=RLX-incomp_Conpu1-B-G188-Map5_reversed 1963 2411;Identity=89.2
scaffold_12	Conpu1_TEannot3_REPET_TEs	match	604419	604532	0.0	+	.	ID=ms1861_scaffold_12_RXX-TRIM_Conpu1-B-R538-Map4;Target=RXX-TRIM_Conpu1-B-R538-Map4 94 200;Identity=70.8
scaffold_12	Conpu1_TEannot3_REPET_TEs	match_part	604419	604532	0.0	+	.	ID=mp1861-1_scaffold_12_RXX-TRIM_Conpu1-B-R538-Map4;Parent=ms1861_scaffold_12_RXX-TRIM_Conpu1-B-R538-Map4;Target=RXX-TRIM_Conpu1-B-R538-Map4 94 200;Identity=70.8
scaffold_12	Conpu1_TEannot3_REPET_TEs	match	599522	599757	0.0	+	.	ID=ms1862_scaffold_12_DTX-incomp_Conpu1-B-R4-Map5;Target=DTX-incomp_Conpu1-B-R4-Map5 674 932;Identity=76.8
scaffold_12	Conpu1_TEannot3_REPET_TEs	match_part	599522	599757	0.0	+	.	ID=mp1862-1_scaffold_12_DTX-incomp_Conpu1-B-R4-Map5;Parent=ms1862_scaffold_12_DTX-incomp_Conpu1-B-R4-Map5;Target=DTX-incomp_Conpu1-B-R4-Map5 674 932;Identity=76.8
scaffold_12	Conpu1_TEannot3_REPET_TEs	match	603031	603140	0.0	-	.	ID=ms1863_scaffold_12_DXX-MITE_Conpu1-B-P81.19-Map4;Target=DXX-MITE_Conpu1-B-P81.19-Map4 4 107;Identity=81.7
scaffold_12	Conpu1_TEannot3_REPET_TEs	match_part	603031	603140	0.0	-	.	ID=mp1863-1_scaffold_12_DXX-MITE_Conpu1-B-P81.19-Map4;Parent=ms1863_scaffold_12_DXX-MITE_Conpu1-B-P81.19-Map4;Target=DXX-MITE_Conpu1-B-P81.19-Map4 4 107;Identity=81.7
scaffold_12	Conpu1_TEannot3_REPET_TEs	match	685088	685876	0.0	-	.	ID=ms1864_scaffold_12_DTX-incomp_Conpu1-B-G107-Map3;Target=DTX-incomp_Conpu1-B-G107-Map3 1 793;Identity=99.2
scaffold_12	Conpu1_TEannot3_REPET_TEs	match_part	685088	685876	0.0	-	.	ID=mp1864-1_scaffold_12_DTX-incomp_Conpu1-B-G107-Map3;Parent=ms1864_scaffold_12_DTX-incomp_Conpu1-B-G107-Map3;Target=DTX-incomp_Conpu1-B-G107-Map3 1 793;Identity=99.2
scaffold_12	Conpu1_TEannot3_REPET_TEs	match	582501	582596	0.0	+	.	ID=ms1865_scaffold_12_DXX-MITE_Conpu1-B-P12.82-Map6;Target=DXX-MITE_Conpu1-B-P12.82-Map6 32 135;Identity=88.5
scaffold_12	Conpu1_TEannot3_REPET_TEs	match_part	582501	582596	0.0	+	.	ID=mp1865-1_scaffold_12_DXX-MITE_Conpu1-B-P12.82-Map6;Parent=ms1865_scaffold_12_DXX-MITE_Conpu1-B-P12.82-Map6;Target=DXX-MITE_Conpu1-B-P12.82-Map6 32 135;Identity=88.5
scaffold_12	Conpu1_TEannot3_REPET_TEs	match	577984	578126	0.0	-	.	ID=ms1866_scaffold_12_RLX-comp_Conpu1-B-R566-Map15_reversed;Target=RLX-comp_Conpu1-B-R566-Map15_reversed 4952 5093;Identity=74.4
scaffold_12	Conpu1_TEannot3_REPET_TEs	match_part	577984	578126	0.0	-	.	ID=mp1866-1_scaffold_12_RLX-comp_Conpu1-B-R566-Map15_reversed;Parent=ms1866_scaffold_12_RLX-comp_Conpu1-B-R566-Map15_reversed;Target=RLX-comp_Conpu1-B-R566-Map15_reversed 4952 5093;Identity=74.4
scaffold_12	Conpu1_TEannot3_REPET_TEs	match	578682	578902	0.0	-	.	ID=ms1867_scaffold_12_RLX-comp_Conpu1-B-R566-Map15_reversed;Target=RLX-comp_Conpu1-B-R566-Map15_reversed 4158 4378;Identity=66.0
scaffold_12	Conpu1_TEannot3_REPET_TEs	match_part	578682	578902	0.0	-	.	ID=mp1867-1_scaffold_12_RLX-comp_Conpu1-B-R566-Map15_reversed;Parent=ms1867_scaffold_12_RLX-comp_Conpu1-B-R566-Map15_reversed;Target=RLX-comp_Conpu1-B-R566-Map15_reversed 4158 4378;Identity=66.0
scaffold_12	Conpu1_TEannot3_REPET_TEs	match	579387	580312	0.0	-	.	ID=ms1868_scaffold_12_RLX-comp_Conpu1-B-R566-Map15_reversed;Target=RLX-comp_Conpu1-B-R566-Map15_reversed 2643 3763
scaffold_12	Conpu1_TEannot3_REPET_TEs	match_part	579387	580042	0.0	-	.	ID=mp1868-1_scaffold_12_RLX-comp_Conpu1-B-R566-Map15_reversed;Parent=ms1868_scaffold_12_RLX-comp_Conpu1-B-R566-Map15_reversed;Target=RLX-comp_Conpu1-B-R566-Map15_reversed 3105 3763;Identity=72.2
scaffold_12	Conpu1_TEannot3_REPET_TEs	match_part	580122	580312	0.0	-	.	ID=mp1868-2_scaffold_12_RLX-comp_Conpu1-B-R566-Map15_reversed;Parent=ms1868_scaffold_12_RLX-comp_Conpu1-B-R566-Map15_reversed;Target=RLX-comp_Conpu1-B-R566-Map15_reversed 2643 2836;Identity=73.6
scaffold_12	Conpu1_TEannot3_REPET_TEs	match	603353	603564	0.0	-	.	ID=ms1869_scaffold_12_RLX-comp_Conpu1-B-R566-Map15_reversed;Target=RLX-comp_Conpu1-B-R566-Map15_reversed 180 428;Identity=86.9
scaffold_12	Conpu1_TEannot3_REPET_TEs	match_part	603353	603564	0.0	-	.	ID=mp1869-1_scaffold_12_RLX-comp_Conpu1-B-R566-Map15_reversed;Parent=ms1869_scaffold_12_RLX-comp_Conpu1-B-R566-Map15_reversed;Target=RLX-comp_Conpu1-B-R566-Map15_reversed 180 428;Identity=86.9
scaffold_12	Conpu1_TEannot3_REPET_TEs	match	603565	603591	0.0	-	.	ID=ms1870_scaffold_12_RLX-comp_Conpu1-B-R566-Map15_reversed;Target=RLX-comp_Conpu1-B-R566-Map15_reversed 6235 6262;Identity=81.9
scaffold_12	Conpu1_TEannot3_REPET_TEs	match_part	603565	603591	0.0	-	.	ID=mp1870-1_scaffold_12_RLX-comp_Conpu1-B-R566-Map15_reversed;Parent=ms1870_scaffold_12_RLX-comp_Conpu1-B-R566-Map15_reversed;Target=RLX-comp_Conpu1-B-R566-Map15_reversed 6235 6262;Identity=81.9
scaffold_12	Conpu1_TEannot3_REPET_TEs	match	623568	623643	0.0	-	.	ID=ms1871_scaffold_12_RLX-comp_Conpu1-B-R566-Map15_reversed;Target=RLX-comp_Conpu1-B-R566-Map15_reversed 545 625;Identity=85.9
scaffold_12	Conpu1_TEannot3_REPET_TEs	match_part	623568	623643	0.0	-	.	ID=mp1871-1_scaffold_12_RLX-comp_Conpu1-B-R566-Map15_reversed;Parent=ms1871_scaffold_12_RLX-comp_Conpu1-B-R566-Map15_reversed;Target=RLX-comp_Conpu1-B-R566-Map15_reversed 545 625;Identity=85.9
scaffold_12	Conpu1_TEannot3_REPET_TEs	match	577919	578681	0.0	-	.	ID=ms1872_scaffold_12_RLX-incomp_Conpu1-B-R273-Map3_reversed;Target=RLX-incomp_Conpu1-B-R273-Map3_reversed 2177 2936
scaffold_12	Conpu1_TEannot3_REPET_TEs	match_part	577919	577983	0.0	-	.	ID=mp1872-1_scaffold_12_RLX-incomp_Conpu1-B-R273-Map3_reversed;Parent=ms1872_scaffold_12_RLX-incomp_Conpu1-B-R273-Map3_reversed;Target=RLX-incomp_Conpu1-B-R273-Map3_reversed 2873 2936;Identity=73.2
scaffold_12	Conpu1_TEannot3_REPET_TEs	match_part	578641	578681	0.0	-	.	ID=mp1872-2_scaffold_12_RLX-incomp_Conpu1-B-R273-Map3_reversed;Parent=ms1872_scaffold_12_RLX-incomp_Conpu1-B-R273-Map3_reversed;Target=RLX-incomp_Conpu1-B-R273-Map3_reversed 2177 2217;Identity=67.9
scaffold_12	Conpu1_TEannot3_REPET_TEs	match	579264	579353	0.0	-	.	ID=ms1873_scaffold_12_RLX-incomp_Conpu1-B-R529-Map5;Target=RLX-incomp_Conpu1-B-R529-Map5 1216 1305;Identity=72.0
scaffold_12	Conpu1_TEannot3_REPET_TEs	match_part	579264	579353	0.0	-	.	ID=mp1873-1_scaffold_12_RLX-incomp_Conpu1-B-R529-Map5;Parent=ms1873_scaffold_12_RLX-incomp_Conpu1-B-R529-Map5;Target=RLX-incomp_Conpu1-B-R529-Map5 1216 1305;Identity=72.0
scaffold_12	Conpu1_TEannot3_REPET_TEs	match	603141	603279	0.0	+	.	ID=ms1874_scaffold_12_RXX-LARD_Conpu1-B-G193-Map5;Target=RXX-LARD_Conpu1-B-G193-Map5 85 223;Identity=89.9
scaffold_12	Conpu1_TEannot3_REPET_TEs	match_part	603141	603279	0.0	+	.	ID=mp1874-1_scaffold_12_RXX-LARD_Conpu1-B-G193-Map5;Parent=ms1874_scaffold_12_RXX-LARD_Conpu1-B-G193-Map5;Target=RXX-LARD_Conpu1-B-G193-Map5 85 223;Identity=89.9
scaffold_12	Conpu1_TEannot3_REPET_TEs	match	67294	68032	0.0	+	.	ID=ms739_scaffold_12_RLX-incomp_Conpu1-B-R403-Map5_reversed;Target=RLX-incomp_Conpu1-B-R403-Map5_reversed 29 766;Identity=84.3
scaffold_12	Conpu1_TEannot3_REPET_TEs	match_part	67294	68032	0.0	+	.	ID=mp739-1_scaffold_12_RLX-incomp_Conpu1-B-R403-Map5_reversed;Parent=ms739_scaffold_12_RLX-incomp_Conpu1-B-R403-Map5_reversed;Target=RLX-incomp_Conpu1-B-R403-Map5_reversed 29 766;Identity=84.3
scaffold_12	Conpu1_TEannot3_REPET_TEs	match	604355	604413	0.0	+	.	ID=ms1876_scaffold_12_RXX-LARD_Conpu1-B-G193-Map5;Target=RXX-LARD_Conpu1-B-G193-Map5 221 279;Identity=76.3
scaffold_12	Conpu1_TEannot3_REPET_TEs	match_part	604355	604413	0.0	+	.	ID=mp1876-1_scaffold_12_RXX-LARD_Conpu1-B-G193-Map5;Parent=ms1876_scaffold_12_RXX-LARD_Conpu1-B-G193-Map5;Target=RXX-LARD_Conpu1-B-G193-Map5 221 279;Identity=76.3
scaffold_12	Conpu1_TEannot3_REPET_TEs	match	604355	604413	0.0	+	.	ID=ms1877_scaffold_12_RXX-LARD_Conpu1-B-G193-Map5;Target=RXX-LARD_Conpu1-B-G193-Map5 2462 2520;Identity=76.3
scaffold_12	Conpu1_TEannot3_REPET_TEs	match_part	604355	604413	0.0	+	.	ID=mp1877-1_scaffold_12_RXX-LARD_Conpu1-B-G193-Map5;Parent=ms1877_scaffold_12_RXX-LARD_Conpu1-B-G193-Map5;Target=RXX-LARD_Conpu1-B-G193-Map5 2462 2520;Identity=76.3
scaffold_12	Conpu1_TEannot3_REPET_TEs	match	509669	516648	0.0	-	.	ID=ms905_scaffold_12_RLX-comp_Conpu1-B-R380-Map6;Target=RLX-comp_Conpu1-B-R380-Map6 1 7161
scaffold_12	Conpu1_TEannot3_REPET_TEs	match_part	509669	512459	0.0	-	.	ID=mp905-1_scaffold_12_RLX-comp_Conpu1-B-R380-Map6;Parent=ms905_scaffold_12_RLX-comp_Conpu1-B-R380-Map6;Target=RLX-comp_Conpu1-B-R380-Map6 4372 7161;Identity=81.4
scaffold_12	Conpu1_TEannot3_REPET_TEs	match_part	512483	516648	0.0	-	.	ID=mp905-2_scaffold_12_RLX-comp_Conpu1-B-R380-Map6;Parent=ms905_scaffold_12_RLX-comp_Conpu1-B-R380-Map6;Target=RLX-comp_Conpu1-B-R380-Map6 1 4236;Identity=76.7
scaffold_12	Conpu1_TEannot3_REPET_TEs	match	519647	519788	0.0	+	.	ID=ms906_scaffold_12_RLX-comp_Conpu1-B-R566-Map15_reversed;Target=RLX-comp_Conpu1-B-R566-Map15_reversed 141 289;Identity=88.5
scaffold_12	Conpu1_TEannot3_REPET_TEs	match_part	519647	519788	0.0	+	.	ID=mp906-1_scaffold_12_RLX-comp_Conpu1-B-R566-Map15_reversed;Parent=ms906_scaffold_12_RLX-comp_Conpu1-B-R566-Map15_reversed;Target=RLX-comp_Conpu1-B-R566-Map15_reversed 141 289;Identity=88.5
scaffold_12	Conpu1_TEannot3_REPET_TEs	match	523899	527175	0.0	-	.	ID=ms907_scaffold_12_RLX-incomp-chim_Conpu1-B-R523-Map5;Target=RLX-incomp-chim_Conpu1-B-R523-Map5 1020 4227
scaffold_12	Conpu1_TEannot3_REPET_TEs	match_part	523899	526380	0.0	-	.	ID=mp907-1_scaffold_12_RLX-incomp-chim_Conpu1-B-R523-Map5;Parent=ms907_scaffold_12_RLX-incomp-chim_Conpu1-B-R523-Map5;Target=RLX-incomp-chim_Conpu1-B-R523-Map5 1780 4227;Identity=69.8
scaffold_12	Conpu1_TEannot3_REPET_TEs	match_part	526726	527175	0.0	-	.	ID=mp907-2_scaffold_12_RLX-incomp-chim_Conpu1-B-R523-Map5;Parent=ms907_scaffold_12_RLX-incomp-chim_Conpu1-B-R523-Map5;Target=RLX-incomp-chim_Conpu1-B-R523-Map5 1020 1472;Identity=70.1
scaffold_12	Conpu1_TEannot3_REPET_TEs	match	538573	539135	0.0	-	.	ID=ms908_scaffold_12_RLX-incomp_Conpu1-B-R302-Map3;Target=RLX-incomp_Conpu1-B-R302-Map3 951 1517;Identity=75.6
scaffold_12	Conpu1_TEannot3_REPET_TEs	match_part	538573	539135	0.0	-	.	ID=mp908-1_scaffold_12_RLX-incomp_Conpu1-B-R302-Map3;Parent=ms908_scaffold_12_RLX-incomp_Conpu1-B-R302-Map3;Target=RLX-incomp_Conpu1-B-R302-Map3 951 1517;Identity=75.6
scaffold_12	Conpu1_TEannot3_REPET_TEs	match	544817	545246	0.0	-	.	ID=ms71_scaffold_12_RLX-incomp_Conpu1-B-G178-Map3;Target=RLX-incomp_Conpu1-B-G178-Map3 44 472;Identity=96.5
scaffold_12	Conpu1_TEannot3_REPET_TEs	match_part	544817	545246	0.0	-	.	ID=mp71-1_scaffold_12_RLX-incomp_Conpu1-B-G178-Map3;Parent=ms71_scaffold_12_RLX-incomp_Conpu1-B-G178-Map3;Target=RLX-incomp_Conpu1-B-G178-Map3 44 472;Identity=96.5
scaffold_12	Conpu1_TEannot3_REPET_TEs	match	603141	603279	0.0	+	.	ID=ms1875_scaffold_12_RXX-LARD_Conpu1-B-G193-Map5;Target=RXX-LARD_Conpu1-B-G193-Map5 2326 2464;Identity=89.9
scaffold_12	Conpu1_TEannot3_REPET_TEs	match_part	603141	603279	0.0	+	.	ID=mp1875-1_scaffold_12_RXX-LARD_Conpu1-B-G193-Map5;Parent=ms1875_scaffold_12_RXX-LARD_Conpu1-B-G193-Map5;Target=RXX-LARD_Conpu1-B-G193-Map5 2326 2464;Identity=89.9
scaffold_12	Conpu1_TEannot3_REPET_TEs	match	578903	579386	0.0	-	.	ID=ms3062_scaffold_12_RLX-incomp_Conpu1-B-R273-Map3_reversed;Target=RLX-incomp_Conpu1-B-R273-Map3_reversed 1568 1956
scaffold_12	Conpu1_TEannot3_REPET_TEs	match_part	578903	579096	0.0	-	.	ID=mp3062-1_scaffold_12_RLX-incomp_Conpu1-B-R273-Map3_reversed;Parent=ms3062_scaffold_12_RLX-incomp_Conpu1-B-R273-Map3_reversed;Target=RLX-incomp_Conpu1-B-R273-Map3_reversed 1764 1956;Identity=67.9
scaffold_12	Conpu1_TEannot3_REPET_TEs	match_part	579354	579386	0.0	-	.	ID=mp3062-2_scaffold_12_RLX-incomp_Conpu1-B-R273-Map3_reversed;Parent=ms3062_scaffold_12_RLX-incomp_Conpu1-B-R273-Map3_reversed;Target=RLX-incomp_Conpu1-B-R273-Map3_reversed 1568 1600;Identity=64.7
scaffold_12	Conpu1_TEannot3_REPET_TEs	match	385850	387220	0.0	-	.	ID=ms1108_scaffold_12_RXX-LARD_Conpu1-B-G193-Map5;Target=RXX-LARD_Conpu1-B-G193-Map5 1 299
scaffold_12	Conpu1_TEannot3_REPET_TEs	match_part	385850	385950	0.0	-	.	ID=mp1108-1_scaffold_12_RXX-LARD_Conpu1-B-G193-Map5;Parent=ms1108_scaffold_12_RXX-LARD_Conpu1-B-G193-Map5;Target=RXX-LARD_Conpu1-B-G193-Map5 208 299;Identity=92.4
scaffold_12	Conpu1_TEannot3_REPET_TEs	match_part	386973	387220	0.0	-	.	ID=mp1108-2_scaffold_12_RXX-LARD_Conpu1-B-G193-Map5;Parent=ms1108_scaffold_12_RXX-LARD_Conpu1-B-G193-Map5;Target=RXX-LARD_Conpu1-B-G193-Map5 1 244;Identity=96.7
scaffold_12	Conpu1_TEannot3_REPET_TEs	match	505473	505646	0.0	-	.	ID=ms1109_scaffold_12_DTX-comp_Conpu1-B-G137-Map3_reversed;Target=DTX-comp_Conpu1-B-G137-Map3_reversed 1118 1281;Identity=68.2
scaffold_12	Conpu1_TEannot3_REPET_TEs	match_part	505473	505646	0.0	-	.	ID=mp1109-1_scaffold_12_DTX-comp_Conpu1-B-G137-Map3_reversed;Parent=ms1109_scaffold_12_DTX-comp_Conpu1-B-G137-Map3_reversed;Target=DTX-comp_Conpu1-B-G137-Map3_reversed 1118 1281;Identity=68.2
##gff-version 3
##sequence-region scaffold_130 1 2934
scaffold_130	Conpu1_TEannot3_REPET_TEs	match	706	848	0.0	-	.	ID=ms840_scaffold_130_DTX-incomp_Conpu1-B-R283-Map6_reversed;Target=DTX-incomp_Conpu1-B-R283-Map6_reversed 6381 6519;Identity=79.2
scaffold_130	Conpu1_TEannot3_REPET_TEs	match_part	706	848	0.0	-	.	ID=mp840-1_scaffold_130_DTX-incomp_Conpu1-B-R283-Map6_reversed;Parent=ms840_scaffold_130_DTX-incomp_Conpu1-B-R283-Map6_reversed;Target=DTX-incomp_Conpu1-B-R283-Map6_reversed 6381 6519;Identity=79.2
scaffold_130	Conpu1_TEannot3_REPET_TEs	match	1532	1618	0.0	-	.	ID=ms841_scaffold_130_DTX-incomp_Conpu1-B-R283-Map6_reversed;Target=DTX-incomp_Conpu1-B-R283-Map6_reversed 3437 3548;Identity=84.5
scaffold_130	Conpu1_TEannot3_REPET_TEs	match_part	1532	1618	0.0	-	.	ID=mp841-1_scaffold_130_DTX-incomp_Conpu1-B-R283-Map6_reversed;Parent=ms841_scaffold_130_DTX-incomp_Conpu1-B-R283-Map6_reversed;Target=DTX-incomp_Conpu1-B-R283-Map6_reversed 3437 3548;Identity=84.5
##gff-version 3
##sequence-region scaffold_133 1 2883
scaffold_133	Conpu1_TEannot3_REPET_TEs	match	2385	2883	0.0	+	.	ID=ms838_scaffold_133_DXX-MITE_Conpu1-B-G67-Map20;Target=DXX-MITE_Conpu1-B-G67-Map20 1 499;Identity=96.4
scaffold_133	Conpu1_TEannot3_REPET_TEs	match_part	2385	2883	0.0	+	.	ID=mp838-1_scaffold_133_DXX-MITE_Conpu1-B-G67-Map20;Parent=ms838_scaffold_133_DXX-MITE_Conpu1-B-G67-Map20;Target=DXX-MITE_Conpu1-B-G67-Map20 1 499;Identity=96.4
scaffold_133	Conpu1_TEannot3_REPET_TEs	match	5	491	0.0	+	.	ID=ms839_scaffold_133_RXX_Conpu1-B-G336-Map3;Target=RXX_Conpu1-B-G336-Map3 1 487;Identity=100.0
scaffold_133	Conpu1_TEannot3_REPET_TEs	match_part	5	491	0.0	+	.	ID=mp839-1_scaffold_133_RXX_Conpu1-B-G336-Map3;Parent=ms839_scaffold_133_RXX_Conpu1-B-G336-Map3;Target=RXX_Conpu1-B-G336-Map3 1 487;Identity=100.0
##gff-version 3
##sequence-region scaffold_134 1 2846
scaffold_134	Conpu1_TEannot3_REPET_TEs	match	652	1250	0.0	+	.	ID=ms835_scaffold_134_DTX-incomp_Conpu1-B-P21.74-Map3;Target=DTX-incomp_Conpu1-B-P21.74-Map3 1 1166
scaffold_134	Conpu1_TEannot3_REPET_TEs	match_part	652	776	0.0	+	.	ID=mp835-1_scaffold_134_DTX-incomp_Conpu1-B-P21.74-Map3;Parent=ms835_scaffold_134_DTX-incomp_Conpu1-B-P21.74-Map3;Target=DTX-incomp_Conpu1-B-P21.74-Map3 1 124;Identity=75.2
scaffold_134	Conpu1_TEannot3_REPET_TEs	match_part	965	1250	0.0	+	.	ID=mp835-2_scaffold_134_DTX-incomp_Conpu1-B-P21.74-Map3;Parent=ms835_scaffold_134_DTX-incomp_Conpu1-B-P21.74-Map3;Target=DTX-incomp_Conpu1-B-P21.74-Map3 907 1166;Identity=74.7
scaffold_134	Conpu1_TEannot3_REPET_TEs	match	2563	2846	0.0	-	.	ID=ms836_scaffold_134_DTX-incomp_Conpu1-B-P21.74-Map3;Target=DTX-incomp_Conpu1-B-P21.74-Map3 883 1168;Identity=88.4
scaffold_134	Conpu1_TEannot3_REPET_TEs	match_part	2563	2846	0.0	-	.	ID=mp836-1_scaffold_134_DTX-incomp_Conpu1-B-P21.74-Map3;Parent=ms836_scaffold_134_DTX-incomp_Conpu1-B-P21.74-Map3;Target=DTX-incomp_Conpu1-B-P21.74-Map3 883 1168;Identity=88.4
scaffold_134	Conpu1_TEannot3_REPET_TEs	match	2491	2562	0.0	-	.	ID=ms837_scaffold_134_DXX-MITE_Conpu1-B-P81.19-Map4;Target=DXX-MITE_Conpu1-B-P81.19-Map4 7 88;Identity=77.6
scaffold_134	Conpu1_TEannot3_REPET_TEs	match_part	2491	2562	0.0	-	.	ID=mp837-1_scaffold_134_DXX-MITE_Conpu1-B-P81.19-Map4;Parent=ms837_scaffold_134_DXX-MITE_Conpu1-B-P81.19-Map4;Target=DXX-MITE_Conpu1-B-P81.19-Map4 7 88;Identity=77.6
##gff-version 3
##sequence-region scaffold_135 1 2832
scaffold_135	Conpu1_TEannot3_REPET_TEs	match	2340	2832	0.0	-	.	ID=ms832_scaffold_135_DXX-MITE_Conpu1-B-G67-Map20;Target=DXX-MITE_Conpu1-B-G67-Map20 218 716;Identity=97.4
scaffold_135	Conpu1_TEannot3_REPET_TEs	match_part	2340	2832	0.0	-	.	ID=mp832-1_scaffold_135_DXX-MITE_Conpu1-B-G67-Map20;Parent=ms832_scaffold_135_DXX-MITE_Conpu1-B-G67-Map20;Target=DXX-MITE_Conpu1-B-G67-Map20 218 716;Identity=97.4
scaffold_135	Conpu1_TEannot3_REPET_TEs	match	1718	2294	0.0	-	.	ID=ms833_scaffold_135_RIX-incomp_Conpu1-B-R343-Map7;Target=RIX-incomp_Conpu1-B-R343-Map7 211 811;Identity=96.5
scaffold_135	Conpu1_TEannot3_REPET_TEs	match_part	1718	2294	0.0	-	.	ID=mp833-1_scaffold_135_RIX-incomp_Conpu1-B-R343-Map7;Parent=ms833_scaffold_135_RIX-incomp_Conpu1-B-R343-Map7;Target=RIX-incomp_Conpu1-B-R343-Map7 211 811;Identity=96.5
##gff-version 3
##sequence-region scaffold_136 1 2830
scaffold_136	Conpu1_TEannot3_REPET_TEs	match	2640	2827	0.0	+	.	ID=ms829_scaffold_136_DXX-MITE_Conpu1-B-P69.30-Map7;Target=DXX-MITE_Conpu1-B-P69.30-Map7 5 185;Identity=79.1
scaffold_136	Conpu1_TEannot3_REPET_TEs	match_part	2640	2827	0.0	+	.	ID=mp829-1_scaffold_136_DXX-MITE_Conpu1-B-P69.30-Map7;Parent=ms829_scaffold_136_DXX-MITE_Conpu1-B-P69.30-Map7;Target=DXX-MITE_Conpu1-B-P69.30-Map7 5 185;Identity=79.1
scaffold_136	Conpu1_TEannot3_REPET_TEs	match	2103	2261	0.0	-	.	ID=ms830_scaffold_136_DXX-MITE_Conpu1-B-P10.84-Map5;Target=DXX-MITE_Conpu1-B-P10.84-Map5 301 459;Identity=83.6
scaffold_136	Conpu1_TEannot3_REPET_TEs	match_part	2103	2261	0.0	-	.	ID=mp830-1_scaffold_136_DXX-MITE_Conpu1-B-P10.84-Map5;Parent=ms830_scaffold_136_DXX-MITE_Conpu1-B-P10.84-Map5;Target=DXX-MITE_Conpu1-B-P10.84-Map5 301 459;Identity=83.6
scaffold_136	Conpu1_TEannot3_REPET_TEs	match	1041	1969	0.0	+	.	ID=ms831_scaffold_136_DTX-incomp_Conpu1-B-R38-Map4;Target=DTX-incomp_Conpu1-B-R38-Map4 1 962;Identity=79.9
scaffold_136	Conpu1_TEannot3_REPET_TEs	match_part	1041	1969	0.0	+	.	ID=mp831-1_scaffold_136_DTX-incomp_Conpu1-B-R38-Map4;Parent=ms831_scaffold_136_DTX-incomp_Conpu1-B-R38-Map4;Target=DTX-incomp_Conpu1-B-R38-Map4 1 962;Identity=79.9
##gff-version 3
##sequence-region scaffold_137 1 2812
scaffold_137	Conpu1_TEannot3_REPET_TEs	match	2198	2812	0.0	+	.	ID=ms828_scaffold_137_DTX-incomp_Conpu1-B-R218-Map4_reversed;Target=DTX-incomp_Conpu1-B-R218-Map4_reversed 1 615;Identity=98.2
scaffold_137	Conpu1_TEannot3_REPET_TEs	match_part	2198	2812	0.0	+	.	ID=mp828-1_scaffold_137_DTX-incomp_Conpu1-B-R218-Map4_reversed;Parent=ms828_scaffold_137_DTX-incomp_Conpu1-B-R218-Map4_reversed;Target=DTX-incomp_Conpu1-B-R218-Map4_reversed 1 615;Identity=98.2
##gff-version 3
##sequence-region scaffold_138 1 2795
scaffold_138	Conpu1_TEannot3_REPET_TEs	match	1	2795	0.0	-	.	ID=ms827_scaffold_138_RLX-incomp_Conpu1-B-R3-Map20;Target=RLX-incomp_Conpu1-B-R3-Map20 2662 5494;Identity=96.0
scaffold_138	Conpu1_TEannot3_REPET_TEs	match_part	1	2795	0.0	-	.	ID=mp827-1_scaffold_138_RLX-incomp_Conpu1-B-R3-Map20;Parent=ms827_scaffold_138_RLX-incomp_Conpu1-B-R3-Map20;Target=RLX-incomp_Conpu1-B-R3-Map20 2662 5494;Identity=96.0
##gff-version 3
##sequence-region scaffold_139 1 2793
scaffold_139	Conpu1_TEannot3_REPET_TEs	match	1	448	0.0	-	.	ID=ms824_scaffold_139_DXX-MITE_Conpu1-B-P30.65-Map8;Target=DXX-MITE_Conpu1-B-P30.65-Map8 4 451;Identity=98.2
scaffold_139	Conpu1_TEannot3_REPET_TEs	match_part	1	448	0.0	-	.	ID=mp824-1_scaffold_139_DXX-MITE_Conpu1-B-P30.65-Map8;Parent=ms824_scaffold_139_DXX-MITE_Conpu1-B-P30.65-Map8;Target=DXX-MITE_Conpu1-B-P30.65-Map8 4 451;Identity=98.2
scaffold_139	Conpu1_TEannot3_REPET_TEs	match	2414	2450	0.0	+	.	ID=ms825_scaffold_139_DXX-MITE_Conpu1-B-P28.67-Map4;Target=DXX-MITE_Conpu1-B-P28.67-Map4 18 54;Identity=89.2
scaffold_139	Conpu1_TEannot3_REPET_TEs	match_part	2414	2450	0.0	+	.	ID=mp825-1_scaffold_139_DXX-MITE_Conpu1-B-P28.67-Map4;Parent=ms825_scaffold_139_DXX-MITE_Conpu1-B-P28.67-Map4;Target=DXX-MITE_Conpu1-B-P28.67-Map4 18 54;Identity=89.2
scaffold_139	Conpu1_TEannot3_REPET_TEs	match	500	755	0.0	-	.	ID=ms826_scaffold_139_DXX-MITE_Conpu1-B-G119-Map3;Target=DXX-MITE_Conpu1-B-G119-Map3 1 903
scaffold_139	Conpu1_TEannot3_REPET_TEs	match_part	500	571	0.0	-	.	ID=mp826-1_scaffold_139_DXX-MITE_Conpu1-B-G119-Map3;Parent=ms826_scaffold_139_DXX-MITE_Conpu1-B-G119-Map3;Target=DXX-MITE_Conpu1-B-G119-Map3 825 903;Identity=87.9
scaffold_139	Conpu1_TEannot3_REPET_TEs	match_part	658	755	0.0	-	.	ID=mp826-2_scaffold_139_DXX-MITE_Conpu1-B-G119-Map3;Parent=ms826_scaffold_139_DXX-MITE_Conpu1-B-G119-Map3;Target=DXX-MITE_Conpu1-B-G119-Map3 1 102;Identity=84.0
##gff-version 3
##sequence-region scaffold_13 1 1498450
scaffold_13	Conpu1_TEannot3_REPET_TEs	match	1434199	1437202	0.0	+	.	ID=ms1043_scaffold_13_DTX-incomp_Conpu1-B-R238-Map6;Target=DTX-incomp_Conpu1-B-R238-Map6 274 3265;Identity=72.1
scaffold_13	Conpu1_TEannot3_REPET_TEs	match_part	1434199	1437202	0.0	+	.	ID=mp1043-1_scaffold_13_DTX-incomp_Conpu1-B-R238-Map6;Parent=ms1043_scaffold_13_DTX-incomp_Conpu1-B-R238-Map6;Target=DTX-incomp_Conpu1-B-R238-Map6 274 3265;Identity=72.1
scaffold_13	Conpu1_TEannot3_REPET_TEs	match	1437487	1437551	0.0	+	.	ID=ms1044_scaffold_13_DTX-incomp_Conpu1-B-R238-Map6;Target=DTX-incomp_Conpu1-B-R238-Map6 3561 3620;Identity=83.1
scaffold_13	Conpu1_TEannot3_REPET_TEs	match_part	1437487	1437551	0.0	+	.	ID=mp1044-1_scaffold_13_DTX-incomp_Conpu1-B-R238-Map6;Parent=ms1044_scaffold_13_DTX-incomp_Conpu1-B-R238-Map6;Target=DTX-incomp_Conpu1-B-R238-Map6 3561 3620;Identity=83.1
scaffold_13	Conpu1_TEannot3_REPET_TEs	match	1439946	1440351	0.0	+	.	ID=ms1045_scaffold_13_DTX-incomp_Conpu1-B-R238-Map6;Target=DTX-incomp_Conpu1-B-R238-Map6 6400 6769;Identity=74.3
scaffold_13	Conpu1_TEannot3_REPET_TEs	match_part	1439946	1440351	0.0	+	.	ID=mp1045-1_scaffold_13_DTX-incomp_Conpu1-B-R238-Map6;Parent=ms1045_scaffold_13_DTX-incomp_Conpu1-B-R238-Map6;Target=DTX-incomp_Conpu1-B-R238-Map6 6400 6769;Identity=74.3
scaffold_13	Conpu1_TEannot3_REPET_TEs	match	1396077	1396449	0.0	+	.	ID=ms1046_scaffold_13_DXX-MITE_Conpu1-B-P81.19-Map4;Target=DXX-MITE_Conpu1-B-P81.19-Map4 2 374;Identity=98.4
scaffold_13	Conpu1_TEannot3_REPET_TEs	match_part	1396077	1396449	0.0	+	.	ID=mp1046-1_scaffold_13_DXX-MITE_Conpu1-B-P81.19-Map4;Parent=ms1046_scaffold_13_DXX-MITE_Conpu1-B-P81.19-Map4;Target=DXX-MITE_Conpu1-B-P81.19-Map4 2 374;Identity=98.4
scaffold_13	Conpu1_TEannot3_REPET_TEs	match	1368619	1368816	0.0	-	.	ID=ms1047_scaffold_13_RXX-TRIM_Conpu1-B-R538-Map4;Target=RXX-TRIM_Conpu1-B-R538-Map4 1 192;Identity=90.1
scaffold_13	Conpu1_TEannot3_REPET_TEs	match_part	1368619	1368816	0.0	-	.	ID=mp1047-1_scaffold_13_RXX-TRIM_Conpu1-B-R538-Map4;Parent=ms1047_scaffold_13_RXX-TRIM_Conpu1-B-R538-Map4;Target=RXX-TRIM_Conpu1-B-R538-Map4 1 192;Identity=90.1
scaffold_13	Conpu1_TEannot3_REPET_TEs	match	1411683	1412577	0.0	+	.	ID=ms1048_scaffold_13_DTX-incomp_Conpu1-B-G167-Map4;Target=DTX-incomp_Conpu1-B-G167-Map4 1 1190
scaffold_13	Conpu1_TEannot3_REPET_TEs	match_part	1411683	1412551	0.0	+	.	ID=mp1048-1_scaffold_13_DTX-incomp_Conpu1-B-G167-Map4;Parent=ms1048_scaffold_13_DTX-incomp_Conpu1-B-G167-Map4;Target=DTX-incomp_Conpu1-B-G167-Map4 1 861;Identity=94.7
scaffold_13	Conpu1_TEannot3_REPET_TEs	match_part	1412522	1412577	0.0	+	.	ID=mp1048-2_scaffold_13_DTX-incomp_Conpu1-B-G167-Map4;Parent=ms1048_scaffold_13_DTX-incomp_Conpu1-B-G167-Map4;Target=DTX-incomp_Conpu1-B-G167-Map4 1131 1190;Identity=96.3
scaffold_13	Conpu1_TEannot3_REPET_TEs	match_part	1412543	1412577	0.0	+	.	ID=mp1048-3_scaffold_13_DTX-incomp_Conpu1-B-G167-Map4;Parent=ms1048_scaffold_13_DTX-incomp_Conpu1-B-G167-Map4;Target=DTX-incomp_Conpu1-B-G167-Map4 1156 1190;Identity=100.0
scaffold_13	Conpu1_TEannot3_REPET_TEs	match	1362542	1362670	0.0	-	.	ID=ms1050_scaffold_13_DTX-incomp_Conpu1-B-R283-Map6_reversed;Target=DTX-incomp_Conpu1-B-R283-Map6_reversed 3591 3712;Identity=71.1
scaffold_13	Conpu1_TEannot3_REPET_TEs	match_part	1362542	1362670	0.0	-	.	ID=mp1050-1_scaffold_13_DTX-incomp_Conpu1-B-R283-Map6_reversed;Parent=ms1050_scaffold_13_DTX-incomp_Conpu1-B-R283-Map6_reversed;Target=DTX-incomp_Conpu1-B-R283-Map6_reversed 3591 3712;Identity=71.1
scaffold_13	Conpu1_TEannot3_REPET_TEs	match	1441323	1444677	0.0	+	.	ID=ms1051_scaffold_13_DTX-incomp_Conpu1-B-R283-Map6_reversed;Target=DTX-incomp_Conpu1-B-R283-Map6_reversed 1 3355;Identity=99.6
scaffold_13	Conpu1_TEannot3_REPET_TEs	match_part	1441323	1444677	0.0	+	.	ID=mp1051-1_scaffold_13_DTX-incomp_Conpu1-B-R283-Map6_reversed;Parent=ms1051_scaffold_13_DTX-incomp_Conpu1-B-R283-Map6_reversed;Target=DTX-incomp_Conpu1-B-R283-Map6_reversed 1 3355;Identity=99.6
scaffold_13	Conpu1_TEannot3_REPET_TEs	match	1346371	1346410	0.0	-	.	ID=ms1052_scaffold_13_DTX-incomp_Conpu1-B-R319-Map4;Target=DTX-incomp_Conpu1-B-R319-Map4 844 883;Identity=100.0
scaffold_13	Conpu1_TEannot3_REPET_TEs	match_part	1346371	1346410	0.0	-	.	ID=mp1052-1_scaffold_13_DTX-incomp_Conpu1-B-R319-Map4;Parent=ms1052_scaffold_13_DTX-incomp_Conpu1-B-R319-Map4;Target=DTX-incomp_Conpu1-B-R319-Map4 844 883;Identity=100.0
scaffold_13	Conpu1_TEannot3_REPET_TEs	match	1411118	1411647	0.0	+	.	ID=ms1053_scaffold_13_DXX-MITE_Conpu1-B-G44-Map12;Target=DXX-MITE_Conpu1-B-G44-Map12 3 535;Identity=100.0
scaffold_13	Conpu1_TEannot3_REPET_TEs	match_part	1411118	1411647	0.0	+	.	ID=mp1053-1_scaffold_13_DXX-MITE_Conpu1-B-G44-Map12;Parent=ms1053_scaffold_13_DXX-MITE_Conpu1-B-G44-Map12;Target=DXX-MITE_Conpu1-B-G44-Map12 3 535;Identity=100.0
scaffold_13	Conpu1_TEannot3_REPET_TEs	match	1306561	1307148	0.0	+	.	ID=ms1054_scaffold_13_DXX-MITE_Conpu1-B-G60-Map20;Target=DXX-MITE_Conpu1-B-G60-Map20 136 731;Identity=98.1
scaffold_13	Conpu1_TEannot3_REPET_TEs	match_part	1306561	1307148	0.0	+	.	ID=mp1054-1_scaffold_13_DXX-MITE_Conpu1-B-G60-Map20;Parent=ms1054_scaffold_13_DXX-MITE_Conpu1-B-G60-Map20;Target=DXX-MITE_Conpu1-B-G60-Map20 136 731;Identity=98.1
scaffold_13	Conpu1_TEannot3_REPET_TEs	match	1446438	1446724	0.0	-	.	ID=ms1055_scaffold_13_DXX-MITE_Conpu1-B-P62.37-Map4;Target=DXX-MITE_Conpu1-B-P62.37-Map4 67 356;Identity=72.3
scaffold_13	Conpu1_TEannot3_REPET_TEs	match_part	1446438	1446724	0.0	-	.	ID=mp1055-1_scaffold_13_DXX-MITE_Conpu1-B-P62.37-Map4;Parent=ms1055_scaffold_13_DXX-MITE_Conpu1-B-P62.37-Map4;Target=DXX-MITE_Conpu1-B-P62.37-Map4 67 356;Identity=72.3
scaffold_13	Conpu1_TEannot3_REPET_TEs	match	1414825	1414877	0.0	+	.	ID=ms1056_scaffold_13_DXX-MITE_Conpu1-B-R211-Map3;Target=DXX-MITE_Conpu1-B-R211-Map3 591 645;Identity=86.0
scaffold_13	Conpu1_TEannot3_REPET_TEs	match_part	1414825	1414877	0.0	+	.	ID=mp1056-1_scaffold_13_DXX-MITE_Conpu1-B-R211-Map3;Parent=ms1056_scaffold_13_DXX-MITE_Conpu1-B-R211-Map3;Target=DXX-MITE_Conpu1-B-R211-Map3 591 645;Identity=86.0
scaffold_13	Conpu1_TEannot3_REPET_TEs	match	1413063	1413253	0.0	-	.	ID=ms1057_scaffold_13_RLX-incomp_Conpu1-B-R835-Map3;Target=RLX-incomp_Conpu1-B-R835-Map3 546 738;Identity=93.3
scaffold_13	Conpu1_TEannot3_REPET_TEs	match_part	1413063	1413253	0.0	-	.	ID=mp1057-1_scaffold_13_RLX-incomp_Conpu1-B-R835-Map3;Parent=ms1057_scaffold_13_RLX-incomp_Conpu1-B-R835-Map3;Target=RLX-incomp_Conpu1-B-R835-Map3 546 738;Identity=93.3
scaffold_13	Conpu1_TEannot3_REPET_TEs	match	1431556	1432035	0.0	+	.	ID=ms1059_scaffold_13_RLX-incomp_Conpu1-B-R835-Map3;Target=RLX-incomp_Conpu1-B-R835-Map3 1614 2108;Identity=82.3
scaffold_13	Conpu1_TEannot3_REPET_TEs	match_part	1431556	1432035	0.0	+	.	ID=mp1059-1_scaffold_13_RLX-incomp_Conpu1-B-R835-Map3;Parent=ms1059_scaffold_13_RLX-incomp_Conpu1-B-R835-Map3;Target=RLX-incomp_Conpu1-B-R835-Map3 1614 2108;Identity=82.3
scaffold_13	Conpu1_TEannot3_REPET_TEs	match	1432058	1432216	0.0	+	.	ID=ms1060_scaffold_13_RLX-incomp_Conpu1-B-R835-Map3;Target=RLX-incomp_Conpu1-B-R835-Map3 2312 2471;Identity=76.4
scaffold_13	Conpu1_TEannot3_REPET_TEs	match_part	1432058	1432216	0.0	+	.	ID=mp1060-1_scaffold_13_RLX-incomp_Conpu1-B-R835-Map3;Parent=ms1060_scaffold_13_RLX-incomp_Conpu1-B-R835-Map3;Target=RLX-incomp_Conpu1-B-R835-Map3 2312 2471;Identity=76.4
scaffold_13	Conpu1_TEannot3_REPET_TEs	match	1432226	1432503	0.0	+	.	ID=ms1061_scaffold_13_RLX-incomp_Conpu1-B-R835-Map3;Target=RLX-incomp_Conpu1-B-R835-Map3 2209 2488;Identity=83.0
scaffold_13	Conpu1_TEannot3_REPET_TEs	match_part	1432226	1432503	0.0	+	.	ID=mp1061-1_scaffold_13_RLX-incomp_Conpu1-B-R835-Map3;Parent=ms1061_scaffold_13_RLX-incomp_Conpu1-B-R835-Map3;Target=RLX-incomp_Conpu1-B-R835-Map3 2209 2488;Identity=83.0
scaffold_13	Conpu1_TEannot3_REPET_TEs	match	1432568	1433217	0.0	+	.	ID=ms1062_scaffold_13_RLX-incomp_Conpu1-B-R835-Map3;Target=RLX-incomp_Conpu1-B-R835-Map3 2180 2614
scaffold_13	Conpu1_TEannot3_REPET_TEs	match_part	1432568	1432943	0.0	+	.	ID=mp1062-1_scaffold_13_RLX-incomp_Conpu1-B-R835-Map3;Parent=ms1062_scaffold_13_RLX-incomp_Conpu1-B-R835-Map3;Target=RLX-incomp_Conpu1-B-R835-Map3 2180 2556;Identity=84.0
scaffold_13	Conpu1_TEannot3_REPET_TEs	match_part	1433143	1433217	0.0	+	.	ID=mp1062-2_scaffold_13_RLX-incomp_Conpu1-B-R835-Map3;Parent=ms1062_scaffold_13_RLX-incomp_Conpu1-B-R835-Map3;Target=RLX-incomp_Conpu1-B-R835-Map3 2535 2614;Identity=97.3
scaffold_13	Conpu1_TEannot3_REPET_TEs	match	424789	425018	0.0	-	.	ID=ms2607_scaffold_13_DTX-incomp_Conpu1-B-G171-Map3;Target=DTX-incomp_Conpu1-B-G171-Map3 643 859;Identity=74.9
scaffold_13	Conpu1_TEannot3_REPET_TEs	match_part	424789	425018	0.0	-	.	ID=mp2607-1_scaffold_13_DTX-incomp_Conpu1-B-G171-Map3;Parent=ms2607_scaffold_13_DTX-incomp_Conpu1-B-G171-Map3;Target=DTX-incomp_Conpu1-B-G171-Map3 643 859;Identity=74.9
scaffold_13	Conpu1_TEannot3_REPET_TEs	match	425407	426326	0.0	-	.	ID=ms2608_scaffold_13_RLX-incomp_Conpu1-B-G188-Map5_reversed;Target=RLX-incomp_Conpu1-B-G188-Map5_reversed 1503 2422;Identity=95.1
scaffold_13	Conpu1_TEannot3_REPET_TEs	match_part	425407	426326	0.0	-	.	ID=mp2608-1_scaffold_13_RLX-incomp_Conpu1-B-G188-Map5_reversed;Parent=ms2608_scaffold_13_RLX-incomp_Conpu1-B-G188-Map5_reversed;Target=RLX-incomp_Conpu1-B-G188-Map5_reversed 1503 2422;Identity=95.1
scaffold_13	Conpu1_TEannot3_REPET_TEs	match	1305846	1305991	0.0	+	.	ID=ms52_scaffold_13_DTX-incomp_Conpu1-B-R283-Map6_reversed;Target=DTX-incomp_Conpu1-B-R283-Map6_reversed 3549 3710;Identity=77.5
scaffold_13	Conpu1_TEannot3_REPET_TEs	match_part	1305846	1305991	0.0	+	.	ID=mp52-1_scaffold_13_DTX-incomp_Conpu1-B-R283-Map6_reversed;Parent=ms52_scaffold_13_DTX-incomp_Conpu1-B-R283-Map6_reversed;Target=DTX-incomp_Conpu1-B-R283-Map6_reversed 3549 3710;Identity=77.5
scaffold_13	Conpu1_TEannot3_REPET_TEs	match	1305377	1305634	0.0	+	.	ID=ms53_scaffold_13_DXX-MITE_Conpu1-B-G119-Map3;Target=DXX-MITE_Conpu1-B-G119-Map3 646 903;Identity=99.2
scaffold_13	Conpu1_TEannot3_REPET_TEs	match_part	1305377	1305634	0.0	+	.	ID=mp53-1_scaffold_13_DXX-MITE_Conpu1-B-G119-Map3;Parent=ms53_scaffold_13_DXX-MITE_Conpu1-B-G119-Map3;Target=DXX-MITE_Conpu1-B-G119-Map3 646 903;Identity=99.2
scaffold_13	Conpu1_TEannot3_REPET_TEs	match	1306053	1306540	0.0	+	.	ID=ms54_scaffold_13_DXX-MITE_Conpu1-B-G60-Map20;Target=DXX-MITE_Conpu1-B-G60-Map20 1 494;Identity=97.8
scaffold_13	Conpu1_TEannot3_REPET_TEs	match_part	1306053	1306540	0.0	+	.	ID=mp54-1_scaffold_13_DXX-MITE_Conpu1-B-G60-Map20;Parent=ms54_scaffold_13_DXX-MITE_Conpu1-B-G60-Map20;Target=DXX-MITE_Conpu1-B-G60-Map20 1 494;Identity=97.8
scaffold_13	Conpu1_TEannot3_REPET_TEs	match	946009	947318	0.0	-	.	ID=ms56_scaffold_13_DTX-incomp_Conpu1-B-G172-Map13;Target=DTX-incomp_Conpu1-B-G172-Map13 84 1486
scaffold_13	Conpu1_TEannot3_REPET_TEs	match_part	946009	946634	0.0	-	.	ID=mp56-1_scaffold_13_DTX-incomp_Conpu1-B-G172-Map13;Parent=ms56_scaffold_13_DTX-incomp_Conpu1-B-G172-Map13;Target=DTX-incomp_Conpu1-B-G172-Map13 830 1486;Identity=98.4
scaffold_13	Conpu1_TEannot3_REPET_TEs	match_part	946628	947318	0.0	-	.	ID=mp56-2_scaffold_13_DTX-incomp_Conpu1-B-G172-Map13;Parent=ms56_scaffold_13_DTX-incomp_Conpu1-B-G172-Map13;Target=DTX-incomp_Conpu1-B-G172-Map13 84 777;Identity=99.0
scaffold_13	Conpu1_TEannot3_REPET_TEs	match	620854	621343	0.0	-	.	ID=ms1094_scaffold_13_DTX-incomp_Conpu1-B-G151-Map10;Target=DTX-incomp_Conpu1-B-G151-Map10 761 1250;Identity=97.3
scaffold_13	Conpu1_TEannot3_REPET_TEs	match_part	620854	621343	0.0	-	.	ID=mp1094-1_scaffold_13_DTX-incomp_Conpu1-B-G151-Map10;Parent=ms1094_scaffold_13_DTX-incomp_Conpu1-B-G151-Map10;Target=DTX-incomp_Conpu1-B-G151-Map10 761 1250;Identity=97.3
scaffold_13	Conpu1_TEannot3_REPET_TEs	match	619495	619658	0.0	+	.	ID=ms1095_scaffold_13_DTX-incomp_Conpu1-B-G184-Map5;Target=DTX-incomp_Conpu1-B-G184-Map5 6 173;Identity=77.4
scaffold_13	Conpu1_TEannot3_REPET_TEs	match_part	619495	619658	0.0	+	.	ID=mp1095-1_scaffold_13_DTX-incomp_Conpu1-B-G184-Map5;Parent=ms1095_scaffold_13_DTX-incomp_Conpu1-B-G184-Map5;Target=DTX-incomp_Conpu1-B-G184-Map5 6 173;Identity=77.4
scaffold_13	Conpu1_TEannot3_REPET_TEs	match	432181	432633	0.0	-	.	ID=ms1096_scaffold_13_RLX-incomp_Conpu1-B-G188-Map5_reversed;Target=RLX-incomp_Conpu1-B-G188-Map5_reversed 1967 2422;Identity=93.6
scaffold_13	Conpu1_TEannot3_REPET_TEs	match_part	432181	432633	0.0	-	.	ID=mp1096-1_scaffold_13_RLX-incomp_Conpu1-B-G188-Map5_reversed;Parent=ms1096_scaffold_13_RLX-incomp_Conpu1-B-G188-Map5_reversed;Target=RLX-incomp_Conpu1-B-G188-Map5_reversed 1967 2422;Identity=93.6
scaffold_13	Conpu1_TEannot3_REPET_TEs	match	680661	682575	0.0	-	.	ID=ms74_scaffold_13_RLX-incomp_Conpu1-B-G178-Map3;Target=RLX-incomp_Conpu1-B-G178-Map3 53 2004;Identity=98.5
scaffold_13	Conpu1_TEannot3_REPET_TEs	match_part	680661	682575	0.0	-	.	ID=mp74-1_scaffold_13_RLX-incomp_Conpu1-B-G178-Map3;Parent=ms74_scaffold_13_RLX-incomp_Conpu1-B-G178-Map3;Target=RLX-incomp_Conpu1-B-G178-Map3 53 2004;Identity=98.5
scaffold_13	Conpu1_TEannot3_REPET_TEs	match	96430	96722	0.0	-	.	ID=ms2139_scaffold_13_DTX-incomp_Conpu1-B-R238-Map6;Target=DTX-incomp_Conpu1-B-R238-Map6 264 557;Identity=72.5
scaffold_13	Conpu1_TEannot3_REPET_TEs	match_part	96430	96722	0.0	-	.	ID=mp2139-1_scaffold_13_DTX-incomp_Conpu1-B-R238-Map6;Parent=ms2139_scaffold_13_DTX-incomp_Conpu1-B-R238-Map6;Target=DTX-incomp_Conpu1-B-R238-Map6 264 557;Identity=72.5
scaffold_13	Conpu1_TEannot3_REPET_TEs	match	303082	304033	0.0	-	.	ID=ms2140_scaffold_13_DTX-incomp_Conpu1-B-P21.74-Map3;Target=DTX-incomp_Conpu1-B-P21.74-Map3 217 1166;Identity=94.5
scaffold_13	Conpu1_TEannot3_REPET_TEs	match_part	303082	304033	0.0	-	.	ID=mp2140-1_scaffold_13_DTX-incomp_Conpu1-B-P21.74-Map3;Parent=ms2140_scaffold_13_DTX-incomp_Conpu1-B-P21.74-Map3;Target=DTX-incomp_Conpu1-B-P21.74-Map3 217 1166;Identity=94.5
scaffold_13	Conpu1_TEannot3_REPET_TEs	match	629702	630442	0.0	-	.	ID=ms2490_scaffold_13_DTX-incomp_Conpu1-B-R443-Map3;Target=DTX-incomp_Conpu1-B-R443-Map3 1 786
scaffold_13	Conpu1_TEannot3_REPET_TEs	match_part	629702	629806	0.0	-	.	ID=mp2490-1_scaffold_13_DTX-incomp_Conpu1-B-R443-Map3;Parent=ms2490_scaffold_13_DTX-incomp_Conpu1-B-R443-Map3;Target=DTX-incomp_Conpu1-B-R443-Map3 673 786;Identity=75.5
scaffold_13	Conpu1_TEannot3_REPET_TEs	match_part	630215	630442	0.0	-	.	ID=mp2490-2_scaffold_13_DTX-incomp_Conpu1-B-R443-Map3;Parent=ms2490_scaffold_13_DTX-incomp_Conpu1-B-R443-Map3;Target=DTX-incomp_Conpu1-B-R443-Map3 1 230;Identity=74.2
scaffold_13	Conpu1_TEannot3_REPET_TEs	match	337720	338626	0.0	+	.	ID=ms2142_scaffold_13_DXX-MITE_Conpu1-B-G119-Map3;Target=DXX-MITE_Conpu1-B-G119-Map3 1 903;Identity=98.8
scaffold_13	Conpu1_TEannot3_REPET_TEs	match_part	337720	338626	0.0	+	.	ID=mp2142-1_scaffold_13_DXX-MITE_Conpu1-B-G119-Map3;Parent=ms2142_scaffold_13_DXX-MITE_Conpu1-B-G119-Map3;Target=DXX-MITE_Conpu1-B-G119-Map3 1 903;Identity=98.8
scaffold_13	Conpu1_TEannot3_REPET_TEs	match	186710	187063	0.0	-	.	ID=ms2143_scaffold_13_DXX-MITE_Conpu1-B-P62.37-Map4;Target=DXX-MITE_Conpu1-B-P62.37-Map4 2 355;Identity=94.1
scaffold_13	Conpu1_TEannot3_REPET_TEs	match_part	186710	187063	0.0	-	.	ID=mp2143-1_scaffold_13_DXX-MITE_Conpu1-B-P62.37-Map4;Parent=ms2143_scaffold_13_DXX-MITE_Conpu1-B-P62.37-Map4;Target=DXX-MITE_Conpu1-B-P62.37-Map4 2 355;Identity=94.1
scaffold_13	Conpu1_TEannot3_REPET_TEs	match	804567	807834	0.0	-	.	ID=ms1979_scaffold_13_RLX-comp_Conpu1-B-R380-Map6;Target=RLX-comp_Conpu1-B-R380-Map6 4037 7115
scaffold_13	Conpu1_TEannot3_REPET_TEs	match_part	804567	804866	0.0	-	.	ID=mp1979-1_scaffold_13_RLX-comp_Conpu1-B-R380-Map6;Parent=ms1979_scaffold_13_RLX-comp_Conpu1-B-R380-Map6;Target=RLX-comp_Conpu1-B-R380-Map6 6813 7115;Identity=79.1
scaffold_13	Conpu1_TEannot3_REPET_TEs	match_part	805005	806612	0.0	-	.	ID=mp1979-2_scaffold_13_RLX-comp_Conpu1-B-R380-Map6;Parent=ms1979_scaffold_13_RLX-comp_Conpu1-B-R380-Map6;Target=RLX-comp_Conpu1-B-R380-Map6 5172 6751;Identity=72.5
scaffold_13	Conpu1_TEannot3_REPET_TEs	match_part	807350	807834	0.0	-	.	ID=mp1979-3_scaffold_13_RLX-comp_Conpu1-B-R380-Map6;Parent=ms1979_scaffold_13_RLX-comp_Conpu1-B-R380-Map6;Target=RLX-comp_Conpu1-B-R380-Map6 4037 4521;Identity=75.7
scaffold_13	Conpu1_TEannot3_REPET_TEs	match	826607	826895	0.0	-	.	ID=ms1981_scaffold_13_RLX-comp_Conpu1-B-R380-Map6;Target=RLX-comp_Conpu1-B-R380-Map6 109 414;Identity=79.7
scaffold_13	Conpu1_TEannot3_REPET_TEs	match_part	826607	826895	0.0	-	.	ID=mp1981-1_scaffold_13_RLX-comp_Conpu1-B-R380-Map6;Parent=ms1981_scaffold_13_RLX-comp_Conpu1-B-R380-Map6;Target=RLX-comp_Conpu1-B-R380-Map6 109 414;Identity=79.7
scaffold_13	Conpu1_TEannot3_REPET_TEs	match	830074	830103	0.0	-	.	ID=ms1982_scaffold_13_RLX-comp_Conpu1-B-R380-Map6;Target=RLX-comp_Conpu1-B-R380-Map6 2351 2379;Identity=84.0
scaffold_13	Conpu1_TEannot3_REPET_TEs	match_part	830074	830103	0.0	-	.	ID=mp1982-1_scaffold_13_RLX-comp_Conpu1-B-R380-Map6;Parent=ms1982_scaffold_13_RLX-comp_Conpu1-B-R380-Map6;Target=RLX-comp_Conpu1-B-R380-Map6 2351 2379;Identity=84.0
scaffold_13	Conpu1_TEannot3_REPET_TEs	match	830104	830403	0.0	-	.	ID=ms1983_scaffold_13_RLX-comp_Conpu1-B-R380-Map6;Target=RLX-comp_Conpu1-B-R380-Map6 2096 2379;Identity=77.0
scaffold_13	Conpu1_TEannot3_REPET_TEs	match_part	830104	830403	0.0	-	.	ID=mp1983-1_scaffold_13_RLX-comp_Conpu1-B-R380-Map6;Parent=ms1983_scaffold_13_RLX-comp_Conpu1-B-R380-Map6;Target=RLX-comp_Conpu1-B-R380-Map6 2096 2379;Identity=77.0
scaffold_13	Conpu1_TEannot3_REPET_TEs	match	843815	844300	0.0	+	.	ID=ms2684_scaffold_13_DXX-MITE_Conpu1-B-R167-Map3;Target=DXX-MITE_Conpu1-B-R167-Map3 12 522;Identity=84.4
scaffold_13	Conpu1_TEannot3_REPET_TEs	match_part	843815	844300	0.0	+	.	ID=mp2684-1_scaffold_13_DXX-MITE_Conpu1-B-R167-Map3;Parent=ms2684_scaffold_13_DXX-MITE_Conpu1-B-R167-Map3;Target=DXX-MITE_Conpu1-B-R167-Map3 12 522;Identity=84.4
scaffold_13	Conpu1_TEannot3_REPET_TEs	match	848939	849407	0.0	+	.	ID=ms2685_scaffold_13_DXX-MITE_Conpu1-B-R167-Map3;Target=DXX-MITE_Conpu1-B-R167-Map3 4 498;Identity=84.1
scaffold_13	Conpu1_TEannot3_REPET_TEs	match_part	848939	849407	0.0	+	.	ID=mp2685-1_scaffold_13_DXX-MITE_Conpu1-B-R167-Map3;Parent=ms2685_scaffold_13_DXX-MITE_Conpu1-B-R167-Map3;Target=DXX-MITE_Conpu1-B-R167-Map3 4 498;Identity=84.1
scaffold_13	Conpu1_TEannot3_REPET_TEs	match	846420	847950	0.0	+	.	ID=ms2686_scaffold_13_RLX-comp_Conpu1-B-R380-Map6;Target=RLX-comp_Conpu1-B-R380-Map6 4023 5816
scaffold_13	Conpu1_TEannot3_REPET_TEs	match_part	846420	846697	0.0	+	.	ID=mp2686-1_scaffold_13_RLX-comp_Conpu1-B-R380-Map6;Parent=ms2686_scaffold_13_RLX-comp_Conpu1-B-R380-Map6;Target=RLX-comp_Conpu1-B-R380-Map6 4023 4301;Identity=70.4
scaffold_13	Conpu1_TEannot3_REPET_TEs	match_part	847552	847950	0.0	+	.	ID=mp2686-2_scaffold_13_RLX-comp_Conpu1-B-R380-Map6;Parent=ms2686_scaffold_13_RLX-comp_Conpu1-B-R380-Map6;Target=RLX-comp_Conpu1-B-R380-Map6 5432 5816;Identity=72.8
scaffold_13	Conpu1_TEannot3_REPET_TEs	match	847951	848938	0.0	-	.	ID=ms2687_scaffold_13_RLX-incomp_Conpu1-B-R302-Map3;Target=RLX-incomp_Conpu1-B-R302-Map3 661 1629;Identity=70.9
scaffold_13	Conpu1_TEannot3_REPET_TEs	match_part	847951	848938	0.0	-	.	ID=mp2687-1_scaffold_13_RLX-incomp_Conpu1-B-R302-Map3;Parent=ms2687_scaffold_13_RLX-incomp_Conpu1-B-R302-Map3;Target=RLX-incomp_Conpu1-B-R302-Map3 661 1629;Identity=70.9
scaffold_13	Conpu1_TEannot3_REPET_TEs	match	652751	653031	0.0	-	.	ID=ms2496_scaffold_13_DXX-MITE_Conpu1-B-G119-Map3;Target=DXX-MITE_Conpu1-B-G119-Map3 1 903
scaffold_13	Conpu1_TEannot3_REPET_TEs	match_part	652751	652848	0.0	-	.	ID=mp2496-1_scaffold_13_DXX-MITE_Conpu1-B-G119-Map3;Parent=ms2496_scaffold_13_DXX-MITE_Conpu1-B-G119-Map3;Target=DXX-MITE_Conpu1-B-G119-Map3 802 903;Identity=77.7
scaffold_13	Conpu1_TEannot3_REPET_TEs	match_part	652934	653031	0.0	-	.	ID=mp2496-2_scaffold_13_DXX-MITE_Conpu1-B-G119-Map3;Parent=ms2496_scaffold_13_DXX-MITE_Conpu1-B-G119-Map3;Target=DXX-MITE_Conpu1-B-G119-Map3 1 102;Identity=86.2
scaffold_13	Conpu1_TEannot3_REPET_TEs	match	800299	800401	0.0	-	.	ID=ms1985_scaffold_13_RLX-incomp_Conpu1-B-G197-Map4;Target=RLX-incomp_Conpu1-B-G197-Map4 46 152;Identity=88.7
scaffold_13	Conpu1_TEannot3_REPET_TEs	match_part	800299	800401	0.0	-	.	ID=mp1985-1_scaffold_13_RLX-incomp_Conpu1-B-G197-Map4;Parent=ms1985_scaffold_13_RLX-incomp_Conpu1-B-G197-Map4;Target=RLX-incomp_Conpu1-B-G197-Map4 46 152;Identity=88.7
scaffold_13	Conpu1_TEannot3_REPET_TEs	match	646282	649367	0.0	-	.	ID=ms2498_scaffold_13_noCat_Conpu1-B-R67-Map11;Target=noCat_Conpu1-B-R67-Map11 1 595
scaffold_13	Conpu1_TEannot3_REPET_TEs	match_part	646282	646668	0.0	-	.	ID=mp2498-1_scaffold_13_noCat_Conpu1-B-R67-Map11;Parent=ms2498_scaffold_13_noCat_Conpu1-B-R67-Map11;Target=noCat_Conpu1-B-R67-Map11 220 595;Identity=71.8
scaffold_13	Conpu1_TEannot3_REPET_TEs	match_part	649191	649367	0.0	-	.	ID=mp2498-2_scaffold_13_noCat_Conpu1-B-R67-Map11;Parent=ms2498_scaffold_13_noCat_Conpu1-B-R67-Map11;Target=noCat_Conpu1-B-R67-Map11 1 189;Identity=81.6
scaffold_13	Conpu1_TEannot3_REPET_TEs	match	870233	874783	0.0	+	.	ID=ms2192_scaffold_13_RLX-incomp_Conpu1-B-P46.41-Map5;Target=RLX-incomp_Conpu1-B-P46.41-Map5 341 4913;Identity=96.9
scaffold_13	Conpu1_TEannot3_REPET_TEs	match_part	870233	874783	0.0	+	.	ID=mp2192-1_scaffold_13_RLX-incomp_Conpu1-B-P46.41-Map5;Parent=ms2192_scaffold_13_RLX-incomp_Conpu1-B-P46.41-Map5;Target=RLX-incomp_Conpu1-B-P46.41-Map5 341 4913;Identity=96.9
scaffold_13	Conpu1_TEannot3_REPET_TEs	match	637650	637933	0.0	-	.	ID=ms2499_scaffold_13_RLX-incomp_Conpu1-B-R835-Map3;Target=RLX-incomp_Conpu1-B-R835-Map3 2267 2580;Identity=76.1
scaffold_13	Conpu1_TEannot3_REPET_TEs	match_part	637650	637933	0.0	-	.	ID=mp2499-1_scaffold_13_RLX-incomp_Conpu1-B-R835-Map3;Parent=ms2499_scaffold_13_RLX-incomp_Conpu1-B-R835-Map3;Target=RLX-incomp_Conpu1-B-R835-Map3 2267 2580;Identity=76.1
scaffold_13	Conpu1_TEannot3_REPET_TEs	match	660489	661362	0.0	-	.	ID=ms2500_scaffold_13_RLX-incomp_Conpu1-B-R835-Map3;Target=RLX-incomp_Conpu1-B-R835-Map3 754 1617;Identity=62.6
scaffold_13	Conpu1_TEannot3_REPET_TEs	match_part	660489	661362	0.0	-	.	ID=mp2500-1_scaffold_13_RLX-incomp_Conpu1-B-R835-Map3;Parent=ms2500_scaffold_13_RLX-incomp_Conpu1-B-R835-Map3;Target=RLX-incomp_Conpu1-B-R835-Map3 754 1617;Identity=62.6
scaffold_13	Conpu1_TEannot3_REPET_TEs	match	1413254	1413614	0.0	+	.	ID=ms3063_scaffold_13_DTX-incomp_Conpu1-B-G167-Map4;Target=DTX-incomp_Conpu1-B-G167-Map4 1189 1549;Identity=97.0
scaffold_13	Conpu1_TEannot3_REPET_TEs	match_part	1413254	1413614	0.0	+	.	ID=mp3063-1_scaffold_13_DTX-incomp_Conpu1-B-G167-Map4;Parent=ms3063_scaffold_13_DTX-incomp_Conpu1-B-G167-Map4;Target=DTX-incomp_Conpu1-B-G167-Map4 1189 1549;Identity=97.0
scaffold_13	Conpu1_TEannot3_REPET_TEs	match	730248	732794	0.0	-	.	ID=ms262_scaffold_13_DTX-incomp_Conpu1-B-R361-Map3;Target=DTX-incomp_Conpu1-B-R361-Map3 1026 3559
scaffold_13	Conpu1_TEannot3_REPET_TEs	match_part	730248	730438	0.0	-	.	ID=mp262-1_scaffold_13_DTX-incomp_Conpu1-B-R361-Map3;Parent=ms262_scaffold_13_DTX-incomp_Conpu1-B-R361-Map3;Target=DTX-incomp_Conpu1-B-R361-Map3 3381 3559;Identity=75.8
scaffold_13	Conpu1_TEannot3_REPET_TEs	match_part	731003	732794	0.0	-	.	ID=mp262-2_scaffold_13_DTX-incomp_Conpu1-B-R361-Map3;Parent=ms262_scaffold_13_DTX-incomp_Conpu1-B-R361-Map3;Target=DTX-incomp_Conpu1-B-R361-Map3 1026 2836;Identity=71.7
scaffold_13	Conpu1_TEannot3_REPET_TEs	match	733745	735025	0.0	+	.	ID=ms263_scaffold_13_DTX-comp_Conpu1-B-G137-Map3_reversed;Target=DTX-comp_Conpu1-B-G137-Map3_reversed 1 1281;Identity=97.3
scaffold_13	Conpu1_TEannot3_REPET_TEs	match_part	733745	735025	0.0	+	.	ID=mp263-1_scaffold_13_DTX-comp_Conpu1-B-G137-Map3_reversed;Parent=ms263_scaffold_13_DTX-comp_Conpu1-B-G137-Map3_reversed;Target=DTX-comp_Conpu1-B-G137-Map3_reversed 1 1281;Identity=97.3
scaffold_13	Conpu1_TEannot3_REPET_TEs	match	735974	736157	0.0	-	.	ID=ms264_scaffold_13_DTX-incomp_Conpu1-B-P72.17-Map4;Target=DTX-incomp_Conpu1-B-P72.17-Map4 2 184;Identity=73.5
scaffold_13	Conpu1_TEannot3_REPET_TEs	match_part	735974	736157	0.0	-	.	ID=mp264-1_scaffold_13_DTX-incomp_Conpu1-B-P72.17-Map4;Parent=ms264_scaffold_13_DTX-incomp_Conpu1-B-P72.17-Map4;Target=DTX-incomp_Conpu1-B-P72.17-Map4 2 184;Identity=73.5
scaffold_13	Conpu1_TEannot3_REPET_TEs	match	725591	725846	0.0	-	.	ID=ms265_scaffold_13_DTX-incomp_Conpu1-B-R10-Map7;Target=DTX-incomp_Conpu1-B-R10-Map7 1063 1310;Identity=79.1
scaffold_13	Conpu1_TEannot3_REPET_TEs	match_part	725591	725846	0.0	-	.	ID=mp265-1_scaffold_13_DTX-incomp_Conpu1-B-R10-Map7;Parent=ms265_scaffold_13_DTX-incomp_Conpu1-B-R10-Map7;Target=DTX-incomp_Conpu1-B-R10-Map7 1063 1310;Identity=79.1
scaffold_13	Conpu1_TEannot3_REPET_TEs	match	724329	724502	0.0	-	.	ID=ms266_scaffold_13_noCat_Conpu1-B-R67-Map11;Target=noCat_Conpu1-B-R67-Map11 2 187;Identity=86.1
scaffold_13	Conpu1_TEannot3_REPET_TEs	match_part	724329	724502	0.0	-	.	ID=mp266-1_scaffold_13_noCat_Conpu1-B-R67-Map11;Parent=ms266_scaffold_13_noCat_Conpu1-B-R67-Map11;Target=noCat_Conpu1-B-R67-Map11 2 187;Identity=86.1
scaffold_13	Conpu1_TEannot3_REPET_TEs	match	1177452	1177510	0.0	-	.	ID=ms1297_scaffold_13_DTX-incomp_Conpu1-B-G171-Map3;Target=DTX-incomp_Conpu1-B-G171-Map3 1677 1735;Identity=93.2
scaffold_13	Conpu1_TEannot3_REPET_TEs	match_part	1177452	1177510	0.0	-	.	ID=mp1297-1_scaffold_13_DTX-incomp_Conpu1-B-G171-Map3;Parent=ms1297_scaffold_13_DTX-incomp_Conpu1-B-G171-Map3;Target=DTX-incomp_Conpu1-B-G171-Map3 1677 1735;Identity=93.2
scaffold_13	Conpu1_TEannot3_REPET_TEs	match	1304289	1305190	0.0	+	.	ID=ms1298_scaffold_13_DXX-MITE_Conpu1-B-G119-Map3;Target=DXX-MITE_Conpu1-B-G119-Map3 2 903;Identity=99.1
scaffold_13	Conpu1_TEannot3_REPET_TEs	match_part	1304289	1305190	0.0	+	.	ID=mp1298-1_scaffold_13_DXX-MITE_Conpu1-B-G119-Map3;Parent=ms1298_scaffold_13_DXX-MITE_Conpu1-B-G119-Map3;Target=DXX-MITE_Conpu1-B-G119-Map3 2 903;Identity=99.1
scaffold_13	Conpu1_TEannot3_REPET_TEs	match	1140649	1140691	0.0	+	.	ID=ms1299_scaffold_13_DTX-incomp_Conpu1-B-R319-Map4;Target=DTX-incomp_Conpu1-B-R319-Map4 841 883;Identity=83.7
scaffold_13	Conpu1_TEannot3_REPET_TEs	match_part	1140649	1140691	0.0	+	.	ID=mp1299-1_scaffold_13_DTX-incomp_Conpu1-B-R319-Map4;Parent=ms1299_scaffold_13_DTX-incomp_Conpu1-B-R319-Map4;Target=DTX-incomp_Conpu1-B-R319-Map4 841 883;Identity=83.7
scaffold_13	Conpu1_TEannot3_REPET_TEs	match	185792	186395	0.0	-	.	ID=ms2141_scaffold_13_DTX-incomp_Conpu1-B-R54-Map3;Target=DTX-incomp_Conpu1-B-R54-Map3 1 611;Identity=80.3
scaffold_13	Conpu1_TEannot3_REPET_TEs	match_part	185792	186395	0.0	-	.	ID=mp2141-1_scaffold_13_DTX-incomp_Conpu1-B-R54-Map3;Parent=ms2141_scaffold_13_DTX-incomp_Conpu1-B-R54-Map3;Target=DTX-incomp_Conpu1-B-R54-Map3 1 611;Identity=80.3
scaffold_13	Conpu1_TEannot3_REPET_TEs	match	851424	852494	0.0	-	.	ID=ms855_scaffold_13_DTX-incomp_Conpu1-B-R157-Map20;Target=DTX-incomp_Conpu1-B-R157-Map20 162 1241;Identity=98.7
scaffold_13	Conpu1_TEannot3_REPET_TEs	match_part	851424	852494	0.0	-	.	ID=mp855-1_scaffold_13_DTX-incomp_Conpu1-B-R157-Map20;Parent=ms855_scaffold_13_DTX-incomp_Conpu1-B-R157-Map20;Target=DTX-incomp_Conpu1-B-R157-Map20 162 1241;Identity=98.7
scaffold_13	Conpu1_TEannot3_REPET_TEs	match	849439	849941	0.0	+	.	ID=ms856_scaffold_13_DXX-MITE_Conpu1-B-R167-Map3;Target=DXX-MITE_Conpu1-B-R167-Map3 12 539;Identity=83.8
scaffold_13	Conpu1_TEannot3_REPET_TEs	match_part	849439	849941	0.0	+	.	ID=mp856-1_scaffold_13_DXX-MITE_Conpu1-B-R167-Map3;Parent=ms856_scaffold_13_DXX-MITE_Conpu1-B-R167-Map3;Target=DXX-MITE_Conpu1-B-R167-Map3 12 539;Identity=83.8
scaffold_13	Conpu1_TEannot3_REPET_TEs	match	1129006	1129634	0.0	-	.	ID=ms1370_scaffold_13_DTX-incomp_Conpu1-B-R319-Map4;Target=DTX-incomp_Conpu1-B-R319-Map4 233 883;Identity=75.8
scaffold_13	Conpu1_TEannot3_REPET_TEs	match_part	1129006	1129634	0.0	-	.	ID=mp1370-1_scaffold_13_DTX-incomp_Conpu1-B-R319-Map4;Parent=ms1370_scaffold_13_DTX-incomp_Conpu1-B-R319-Map4;Target=DTX-incomp_Conpu1-B-R319-Map4 233 883;Identity=75.8
scaffold_13	Conpu1_TEannot3_REPET_TEs	match	1129635	1129663	0.0	-	.	ID=ms1371_scaffold_13_DTX-incomp_Conpu1-B-R319-Map4;Target=DTX-incomp_Conpu1-B-R319-Map4 204 233;Identity=68.5
scaffold_13	Conpu1_TEannot3_REPET_TEs	match_part	1129635	1129663	0.0	-	.	ID=mp1371-1_scaffold_13_DTX-incomp_Conpu1-B-R319-Map4;Parent=ms1371_scaffold_13_DTX-incomp_Conpu1-B-R319-Map4;Target=DTX-incomp_Conpu1-B-R319-Map4 204 233;Identity=68.5
scaffold_13	Conpu1_TEannot3_REPET_TEs	match	1140624	1140692	0.0	-	.	ID=ms1372_scaffold_13_DTX-incomp_Conpu1-B-R319-Map4;Target=DTX-incomp_Conpu1-B-R319-Map4 1 60;Identity=80.0
scaffold_13	Conpu1_TEannot3_REPET_TEs	match_part	1140624	1140692	0.0	-	.	ID=mp1372-1_scaffold_13_DTX-incomp_Conpu1-B-R319-Map4;Parent=ms1372_scaffold_13_DTX-incomp_Conpu1-B-R319-Map4;Target=DTX-incomp_Conpu1-B-R319-Map4 1 60;Identity=80.0
scaffold_13	Conpu1_TEannot3_REPET_TEs	match	960698	960811	0.0	-	.	ID=ms1373_scaffold_13_DXX-MITE_Conpu1-B-R211-Map3;Target=DXX-MITE_Conpu1-B-R211-Map3 10 118;Identity=82.9
scaffold_13	Conpu1_TEannot3_REPET_TEs	match_part	960698	960811	0.0	-	.	ID=mp1373-1_scaffold_13_DXX-MITE_Conpu1-B-R211-Map3;Parent=ms1373_scaffold_13_DXX-MITE_Conpu1-B-R211-Map3;Target=DXX-MITE_Conpu1-B-R211-Map3 10 118;Identity=82.9
scaffold_13	Conpu1_TEannot3_REPET_TEs	match	947339	947870	0.0	-	.	ID=ms1374_scaffold_13_DTX-incomp_Conpu1-B-G172-Map13;Target=DTX-incomp_Conpu1-B-G172-Map13 3 534;Identity=98.3
scaffold_13	Conpu1_TEannot3_REPET_TEs	match_part	947339	947870	0.0	-	.	ID=mp1374-1_scaffold_13_DTX-incomp_Conpu1-B-G172-Map13;Parent=ms1374_scaffold_13_DTX-incomp_Conpu1-B-G172-Map13;Target=DTX-incomp_Conpu1-B-G172-Map13 3 534;Identity=98.3
scaffold_13	Conpu1_TEannot3_REPET_TEs	match	1112580	1112696	0.0	+	.	ID=ms1375_scaffold_13_DTX-incomp_Conpu1-B-R238-Map6;Target=DTX-incomp_Conpu1-B-R238-Map6 3529 3653;Identity=83.2
scaffold_13	Conpu1_TEannot3_REPET_TEs	match_part	1112580	1112696	0.0	+	.	ID=mp1375-1_scaffold_13_DTX-incomp_Conpu1-B-R238-Map6;Parent=ms1375_scaffold_13_DTX-incomp_Conpu1-B-R238-Map6;Target=DTX-incomp_Conpu1-B-R238-Map6 3529 3653;Identity=83.2
scaffold_13	Conpu1_TEannot3_REPET_TEs	match	1132384	1135388	0.0	+	.	ID=ms1376_scaffold_13_DTX-incomp_Conpu1-B-R238-Map6;Target=DTX-incomp_Conpu1-B-R238-Map6 263 3230;Identity=64.6
scaffold_13	Conpu1_TEannot3_REPET_TEs	match_part	1132384	1135388	0.0	+	.	ID=mp1376-1_scaffold_13_DTX-incomp_Conpu1-B-R238-Map6;Parent=ms1376_scaffold_13_DTX-incomp_Conpu1-B-R238-Map6;Target=DTX-incomp_Conpu1-B-R238-Map6 263 3230;Identity=64.6
scaffold_13	Conpu1_TEannot3_REPET_TEs	match	1138563	1138813	0.0	+	.	ID=ms1378_scaffold_13_DTX-incomp_Conpu1-B-R238-Map6;Target=DTX-incomp_Conpu1-B-R238-Map6 6400 6638;Identity=75.9
scaffold_13	Conpu1_TEannot3_REPET_TEs	match_part	1138563	1138813	0.0	+	.	ID=mp1378-1_scaffold_13_DTX-incomp_Conpu1-B-R238-Map6;Parent=ms1378_scaffold_13_DTX-incomp_Conpu1-B-R238-Map6;Target=DTX-incomp_Conpu1-B-R238-Map6 6400 6638;Identity=75.9
scaffold_13	Conpu1_TEannot3_REPET_TEs	match	968071	968793	0.0	-	.	ID=ms1379_scaffold_13_DXX-MITE_Conpu1-B-G60-Map20;Target=DXX-MITE_Conpu1-B-G60-Map20 3 731;Identity=97.9
scaffold_13	Conpu1_TEannot3_REPET_TEs	match_part	968071	968793	0.0	-	.	ID=mp1379-1_scaffold_13_DXX-MITE_Conpu1-B-G60-Map20;Parent=ms1379_scaffold_13_DXX-MITE_Conpu1-B-G60-Map20;Target=DXX-MITE_Conpu1-B-G60-Map20 3 731;Identity=97.9
scaffold_13	Conpu1_TEannot3_REPET_TEs	match	1016265	1016403	0.0	-	.	ID=ms1381_scaffold_13_DXX-MITE_Conpu1-B-P69.30-Map7;Target=DXX-MITE_Conpu1-B-P69.30-Map7 586 726;Identity=81.7
scaffold_13	Conpu1_TEannot3_REPET_TEs	match_part	1016265	1016403	0.0	-	.	ID=mp1381-1_scaffold_13_DXX-MITE_Conpu1-B-P69.30-Map7;Parent=ms1381_scaffold_13_DXX-MITE_Conpu1-B-P69.30-Map7;Target=DXX-MITE_Conpu1-B-P69.30-Map7 586 726;Identity=81.7
scaffold_13	Conpu1_TEannot3_REPET_TEs	match	1030640	1030732	0.0	-	.	ID=ms1382_scaffold_13_DTX-incomp_Conpu1-B-R283-Map6_reversed;Target=DTX-incomp_Conpu1-B-R283-Map6_reversed 3624 3700;Identity=78.2
scaffold_13	Conpu1_TEannot3_REPET_TEs	match_part	1030640	1030732	0.0	-	.	ID=mp1382-1_scaffold_13_DTX-incomp_Conpu1-B-R283-Map6_reversed;Parent=ms1382_scaffold_13_DTX-incomp_Conpu1-B-R283-Map6_reversed;Target=DTX-incomp_Conpu1-B-R283-Map6_reversed 3624 3700;Identity=78.2
scaffold_13	Conpu1_TEannot3_REPET_TEs	match	900846	902580	0.0	-	.	ID=ms2435_scaffold_13_DTX-incomp_Conpu1-B-G171-Map3;Target=DTX-incomp_Conpu1-B-G171-Map3 2 1736;Identity=99.2
scaffold_13	Conpu1_TEannot3_REPET_TEs	match_part	900846	902580	0.0	-	.	ID=mp2435-1_scaffold_13_DTX-incomp_Conpu1-B-G171-Map3;Parent=ms2435_scaffold_13_DTX-incomp_Conpu1-B-G171-Map3;Target=DTX-incomp_Conpu1-B-G171-Map3 2 1736;Identity=99.2
scaffold_13	Conpu1_TEannot3_REPET_TEs	match	907057	907105	0.0	-	.	ID=ms2436_scaffold_13_RLX-incomp_Conpu1-B-G188-Map5_reversed;Target=RLX-incomp_Conpu1-B-G188-Map5_reversed 340 389;Identity=83.3
scaffold_13	Conpu1_TEannot3_REPET_TEs	match_part	907057	907105	0.0	-	.	ID=mp2436-1_scaffold_13_RLX-incomp_Conpu1-B-G188-Map5_reversed;Parent=ms2436_scaffold_13_RLX-incomp_Conpu1-B-G188-Map5_reversed;Target=RLX-incomp_Conpu1-B-G188-Map5_reversed 340 389;Identity=83.3
scaffold_13	Conpu1_TEannot3_REPET_TEs	match	881096	881646	0.0	-	.	ID=ms2437_scaffold_13_RLX-incomp_Conpu1-B-G192-Map6;Target=RLX-incomp_Conpu1-B-G192-Map6 1 559;Identity=98.0
scaffold_13	Conpu1_TEannot3_REPET_TEs	match_part	881096	881646	0.0	-	.	ID=mp2437-1_scaffold_13_RLX-incomp_Conpu1-B-G192-Map6;Parent=ms2437_scaffold_13_RLX-incomp_Conpu1-B-G192-Map6;Target=RLX-incomp_Conpu1-B-G192-Map6 1 559;Identity=98.0
scaffold_13	Conpu1_TEannot3_REPET_TEs	match	881647	881713	0.0	-	.	ID=ms2438_scaffold_13_RLX-incomp_Conpu1-B-R3-Map20;Target=RLX-incomp_Conpu1-B-R3-Map20 6616 6682;Identity=98.3
scaffold_13	Conpu1_TEannot3_REPET_TEs	match_part	881647	881713	0.0	-	.	ID=mp2438-1_scaffold_13_RLX-incomp_Conpu1-B-R3-Map20;Parent=ms2438_scaffold_13_RLX-incomp_Conpu1-B-R3-Map20;Target=RLX-incomp_Conpu1-B-R3-Map20 6616 6682;Identity=98.3
scaffold_13	Conpu1_TEannot3_REPET_TEs	match	857562	857648	0.0	+	.	ID=ms2971_scaffold_13_DTX-incomp_Conpu1-B-R4-Map5;Target=DTX-incomp_Conpu1-B-R4-Map5 149 235;Identity=72.3
scaffold_13	Conpu1_TEannot3_REPET_TEs	match_part	857562	857648	0.0	+	.	ID=mp2971-1_scaffold_13_DTX-incomp_Conpu1-B-R4-Map5;Parent=ms2971_scaffold_13_DTX-incomp_Conpu1-B-R4-Map5;Target=DTX-incomp_Conpu1-B-R4-Map5 149 235;Identity=72.3
scaffold_13	Conpu1_TEannot3_REPET_TEs	match	857415	857561	0.0	-	.	ID=ms2972_scaffold_13_DXX-MITE_Conpu1-B-P81.19-Map4;Target=DXX-MITE_Conpu1-B-P81.19-Map4 231 374;Identity=72.7
scaffold_13	Conpu1_TEannot3_REPET_TEs	match_part	857415	857561	0.0	-	.	ID=mp2972-1_scaffold_13_DXX-MITE_Conpu1-B-P81.19-Map4;Parent=ms2972_scaffold_13_DXX-MITE_Conpu1-B-P81.19-Map4;Target=DXX-MITE_Conpu1-B-P81.19-Map4 231 374;Identity=72.7
scaffold_13	Conpu1_TEannot3_REPET_TEs	match	858169	858262	0.0	-	.	ID=ms2973_scaffold_13_DXX-MITE_Conpu1-B-P81.19-Map4;Target=DXX-MITE_Conpu1-B-P81.19-Map4 2 105;Identity=87.6
scaffold_13	Conpu1_TEannot3_REPET_TEs	match_part	858169	858262	0.0	-	.	ID=mp2973-1_scaffold_13_DXX-MITE_Conpu1-B-P81.19-Map4;Parent=ms2973_scaffold_13_DXX-MITE_Conpu1-B-P81.19-Map4;Target=DXX-MITE_Conpu1-B-P81.19-Map4 2 105;Identity=87.6
scaffold_13	Conpu1_TEannot3_REPET_TEs	match	858620	858665	0.0	-	.	ID=ms2974_scaffold_13_DTX-incomp_Conpu1-B-R30-Map7;Target=DTX-incomp_Conpu1-B-R30-Map7 1735 1780;Identity=80.4
scaffold_13	Conpu1_TEannot3_REPET_TEs	match_part	858620	858665	0.0	-	.	ID=mp2974-1_scaffold_13_DTX-incomp_Conpu1-B-R30-Map7;Parent=ms2974_scaffold_13_DTX-incomp_Conpu1-B-R30-Map7;Target=DTX-incomp_Conpu1-B-R30-Map7 1735 1780;Identity=80.4
scaffold_13	Conpu1_TEannot3_REPET_TEs	match	789974	790097	0.0	+	.	ID=ms1973_scaffold_13_DTX-incomp_Conpu1-B-P88.12-Map3;Target=DTX-incomp_Conpu1-B-P88.12-Map3 1 147;Identity=87.2
scaffold_13	Conpu1_TEannot3_REPET_TEs	match_part	789974	790097	0.0	+	.	ID=mp1973-1_scaffold_13_DTX-incomp_Conpu1-B-P88.12-Map3;Parent=ms1973_scaffold_13_DTX-incomp_Conpu1-B-P88.12-Map3;Target=DTX-incomp_Conpu1-B-P88.12-Map3 1 147;Identity=87.2
scaffold_13	Conpu1_TEannot3_REPET_TEs	match	743910	745274	0.0	+	.	ID=ms1974_scaffold_13_DTX-incomp_Conpu1-B-R218-Map4_reversed;Target=DTX-incomp_Conpu1-B-R218-Map4_reversed 251 1615;Identity=99.0
scaffold_13	Conpu1_TEannot3_REPET_TEs	match_part	743910	745274	0.0	+	.	ID=mp1974-1_scaffold_13_DTX-incomp_Conpu1-B-R218-Map4_reversed;Parent=ms1974_scaffold_13_DTX-incomp_Conpu1-B-R218-Map4_reversed;Target=DTX-incomp_Conpu1-B-R218-Map4_reversed 251 1615;Identity=99.0
scaffold_13	Conpu1_TEannot3_REPET_TEs	match	795528	796337	0.0	-	.	ID=ms1975_scaffold_13_DTX-incomp_Conpu1-B-R300-Map3;Target=DTX-incomp_Conpu1-B-R300-Map3 1 807;Identity=97.2
scaffold_13	Conpu1_TEannot3_REPET_TEs	match_part	795528	796337	0.0	-	.	ID=mp1975-1_scaffold_13_DTX-incomp_Conpu1-B-R300-Map3;Parent=ms1975_scaffold_13_DTX-incomp_Conpu1-B-R300-Map3;Target=DTX-incomp_Conpu1-B-R300-Map3 1 807;Identity=97.2
scaffold_13	Conpu1_TEannot3_REPET_TEs	match	839357	839717	0.0	-	.	ID=ms1976_scaffold_13_DXX-MITE_Conpu1-B-G213-Map4;Target=DXX-MITE_Conpu1-B-G213-Map4 1 361;Identity=98.6
scaffold_13	Conpu1_TEannot3_REPET_TEs	match_part	839357	839717	0.0	-	.	ID=mp1976-1_scaffold_13_DXX-MITE_Conpu1-B-G213-Map4;Parent=ms1976_scaffold_13_DXX-MITE_Conpu1-B-G213-Map4;Target=DXX-MITE_Conpu1-B-G213-Map4 1 361;Identity=98.6
scaffold_13	Conpu1_TEannot3_REPET_TEs	match	842785	843266	0.0	+	.	ID=ms1977_scaffold_13_DXX-MITE_Conpu1-B-R167-Map3;Target=DXX-MITE_Conpu1-B-R167-Map3 1 507;Identity=84.5
scaffold_13	Conpu1_TEannot3_REPET_TEs	match_part	842785	843266	0.0	+	.	ID=mp1977-1_scaffold_13_DXX-MITE_Conpu1-B-R167-Map3;Parent=ms1977_scaffold_13_DXX-MITE_Conpu1-B-R167-Map3;Target=DXX-MITE_Conpu1-B-R167-Map3 1 507;Identity=84.5
scaffold_13	Conpu1_TEannot3_REPET_TEs	match	801788	802989	0.0	+	.	ID=ms1978_scaffold_13_DXX-MITE_Conpu1-B-R456-Map4;Target=DXX-MITE_Conpu1-B-R456-Map4 1 589
scaffold_13	Conpu1_TEannot3_REPET_TEs	match_part	801788	802041	0.0	+	.	ID=mp1978-1_scaffold_13_DXX-MITE_Conpu1-B-R456-Map4;Parent=ms1978_scaffold_13_DXX-MITE_Conpu1-B-R456-Map4;Target=DXX-MITE_Conpu1-B-R456-Map4 1 254;Identity=97.6
scaffold_13	Conpu1_TEannot3_REPET_TEs	match_part	802654	802989	0.0	+	.	ID=mp1978-2_scaffold_13_DXX-MITE_Conpu1-B-R456-Map4;Parent=ms1978_scaffold_13_DXX-MITE_Conpu1-B-R456-Map4;Target=DXX-MITE_Conpu1-B-R456-Map4 254 589;Identity=98.2
scaffold_13	Conpu1_TEannot3_REPET_TEs	match	622014	623723	0.0	-	.	ID=ms2491_scaffold_13_DTX-incomp_Conpu1-B-G151-Map10;Target=DTX-incomp_Conpu1-B-G151-Map10 3 1078
scaffold_13	Conpu1_TEannot3_REPET_TEs	match_part	622014	622464	0.0	-	.	ID=mp2491-1_scaffold_13_DTX-incomp_Conpu1-B-G151-Map10;Parent=ms2491_scaffold_13_DTX-incomp_Conpu1-B-G151-Map10;Target=DTX-incomp_Conpu1-B-G151-Map10 626 1078;Identity=96.0
scaffold_13	Conpu1_TEannot3_REPET_TEs	match_part	623108	623723	0.0	-	.	ID=mp2491-2_scaffold_13_DTX-incomp_Conpu1-B-G151-Map10;Parent=ms2491_scaffold_13_DTX-incomp_Conpu1-B-G151-Map10;Target=DTX-incomp_Conpu1-B-G151-Map10 3 633;Identity=97.4
scaffold_13	Conpu1_TEannot3_REPET_TEs	match	624270	624311	0.0	+	.	ID=ms2492_scaffold_13_DTX-incomp_Conpu1-B-R295-Map3;Target=DTX-incomp_Conpu1-B-R295-Map3 1300 1341;Identity=64.3
scaffold_13	Conpu1_TEannot3_REPET_TEs	match_part	624270	624311	0.0	+	.	ID=mp2492-1_scaffold_13_DTX-incomp_Conpu1-B-R295-Map3;Parent=ms2492_scaffold_13_DTX-incomp_Conpu1-B-R295-Map3;Target=DTX-incomp_Conpu1-B-R295-Map3 1300 1341;Identity=64.3
scaffold_13	Conpu1_TEannot3_REPET_TEs	match	624312	626309	0.0	+	.	ID=ms2493_scaffold_13_DTX-incomp_Conpu1-B-R295-Map3;Target=DTX-incomp_Conpu1-B-R295-Map3 1342 3347;Identity=71.1
scaffold_13	Conpu1_TEannot3_REPET_TEs	match_part	624312	626309	0.0	+	.	ID=mp2493-1_scaffold_13_DTX-incomp_Conpu1-B-R295-Map3;Parent=ms2493_scaffold_13_DTX-incomp_Conpu1-B-R295-Map3;Target=DTX-incomp_Conpu1-B-R295-Map3 1342 3347;Identity=71.1
scaffold_13	Conpu1_TEannot3_REPET_TEs	match	627755	627837	0.0	+	.	ID=ms2494_scaffold_13_DTX-incomp_Conpu1-B-R295-Map3;Target=DTX-incomp_Conpu1-B-R295-Map3 4945 5023;Identity=84.9
scaffold_13	Conpu1_TEannot3_REPET_TEs	match_part	627755	627837	0.0	+	.	ID=mp2494-1_scaffold_13_DTX-incomp_Conpu1-B-R295-Map3;Parent=ms2494_scaffold_13_DTX-incomp_Conpu1-B-R295-Map3;Target=DTX-incomp_Conpu1-B-R295-Map3 4945 5023;Identity=84.9
scaffold_13	Conpu1_TEannot3_REPET_TEs	match	668685	670695	0.0	-	.	ID=ms2495_scaffold_13_RLX-incomp_Conpu1-B-R7-Map5;Target=RLX-incomp_Conpu1-B-R7-Map5 491 2496;Identity=71.8
scaffold_13	Conpu1_TEannot3_REPET_TEs	match_part	668685	670695	0.0	-	.	ID=mp2495-1_scaffold_13_RLX-incomp_Conpu1-B-R7-Map5;Parent=ms2495_scaffold_13_RLX-incomp_Conpu1-B-R7-Map5;Target=RLX-incomp_Conpu1-B-R7-Map5 491 2496;Identity=71.8
scaffold_13	Conpu1_TEannot3_REPET_TEs	match	803264	803385	0.0	+	.	ID=ms1984_scaffold_13_RLX-comp_Conpu1-B-R566-Map15_reversed;Target=RLX-comp_Conpu1-B-R566-Map15_reversed 6243 6371;Identity=91.1
scaffold_13	Conpu1_TEannot3_REPET_TEs	match_part	803264	803385	0.0	+	.	ID=mp1984-1_scaffold_13_RLX-comp_Conpu1-B-R566-Map15_reversed;Parent=ms1984_scaffold_13_RLX-comp_Conpu1-B-R566-Map15_reversed;Target=RLX-comp_Conpu1-B-R566-Map15_reversed 6243 6371;Identity=91.1
scaffold_13	Conpu1_TEannot3_REPET_TEs	match	628096	629584	0.0	+	.	ID=ms2497_scaffold_13_DTX-incomp_Conpu1-B-G184-Map5;Target=DTX-incomp_Conpu1-B-G184-Map5 889 1859
scaffold_13	Conpu1_TEannot3_REPET_TEs	match_part	628096	628315	0.0	+	.	ID=mp2497-1_scaffold_13_DTX-incomp_Conpu1-B-G184-Map5;Parent=ms2497_scaffold_13_DTX-incomp_Conpu1-B-G184-Map5;Target=DTX-incomp_Conpu1-B-G184-Map5 889 1105;Identity=72.8
scaffold_13	Conpu1_TEannot3_REPET_TEs	match_part	628865	629584	0.0	+	.	ID=mp2497-2_scaffold_13_DTX-incomp_Conpu1-B-G184-Map5;Parent=ms2497_scaffold_13_DTX-incomp_Conpu1-B-G184-Map5;Target=DTX-incomp_Conpu1-B-G184-Map5 1142 1859;Identity=85.9
scaffold_13	Conpu1_TEannot3_REPET_TEs	match	808168	808215	0.0	-	.	ID=ms1986_scaffold_13_RLX-incomp_Conpu1-B-G197-Map4;Target=RLX-incomp_Conpu1-B-G197-Map4 2801 2849;Identity=72.6
scaffold_13	Conpu1_TEannot3_REPET_TEs	match_part	808168	808215	0.0	-	.	ID=mp1986-1_scaffold_13_RLX-incomp_Conpu1-B-G197-Map4;Parent=ms1986_scaffold_13_RLX-incomp_Conpu1-B-G197-Map4;Target=RLX-incomp_Conpu1-B-G197-Map4 2801 2849;Identity=72.6
scaffold_13	Conpu1_TEannot3_REPET_TEs	match	828006	828149	0.0	-	.	ID=ms1987_scaffold_13_RLX-incomp_Conpu1-B-P46.41-Map5;Target=RLX-incomp_Conpu1-B-P46.41-Map5 1306 1446;Identity=71.6
scaffold_13	Conpu1_TEannot3_REPET_TEs	match_part	828006	828149	0.0	-	.	ID=mp1987-1_scaffold_13_RLX-incomp_Conpu1-B-P46.41-Map5;Parent=ms1987_scaffold_13_RLX-incomp_Conpu1-B-P46.41-Map5;Target=RLX-incomp_Conpu1-B-P46.41-Map5 1306 1446;Identity=71.6
scaffold_13	Conpu1_TEannot3_REPET_TEs	match	831292	831374	0.0	-	.	ID=ms1988_scaffold_13_RLX-incomp_Conpu1-B-P46.41-Map5;Target=RLX-incomp_Conpu1-B-P46.41-Map5 2545 2638;Identity=86.8
scaffold_13	Conpu1_TEannot3_REPET_TEs	match_part	831292	831374	0.0	-	.	ID=mp1988-1_scaffold_13_RLX-incomp_Conpu1-B-P46.41-Map5;Parent=ms1988_scaffold_13_RLX-incomp_Conpu1-B-P46.41-Map5;Target=RLX-incomp_Conpu1-B-P46.41-Map5 2545 2638;Identity=86.8
scaffold_13	Conpu1_TEannot3_REPET_TEs	match	814090	814470	0.0	+	.	ID=ms1989_scaffold_13_RLX-incomp_Conpu1-B-R273-Map3_reversed;Target=RLX-incomp_Conpu1-B-R273-Map3_reversed 1 383;Identity=90.0
scaffold_13	Conpu1_TEannot3_REPET_TEs	match_part	814090	814470	0.0	+	.	ID=mp1989-1_scaffold_13_RLX-incomp_Conpu1-B-R273-Map3_reversed;Parent=ms1989_scaffold_13_RLX-incomp_Conpu1-B-R273-Map3_reversed;Target=RLX-incomp_Conpu1-B-R273-Map3_reversed 1 383;Identity=90.0
scaffold_13	Conpu1_TEannot3_REPET_TEs	match	820335	820722	0.0	+	.	ID=ms1990_scaffold_13_RLX-incomp_Conpu1-B-R273-Map3_reversed;Target=RLX-incomp_Conpu1-B-R273-Map3_reversed 1 290
scaffold_13	Conpu1_TEannot3_REPET_TEs	match_part	820335	820422	0.0	+	.	ID=mp1990-1_scaffold_13_RLX-incomp_Conpu1-B-R273-Map3_reversed;Parent=ms1990_scaffold_13_RLX-incomp_Conpu1-B-R273-Map3_reversed;Target=RLX-incomp_Conpu1-B-R273-Map3_reversed 1 82;Identity=83.3
scaffold_13	Conpu1_TEannot3_REPET_TEs	match_part	820625	820722	0.0	+	.	ID=mp1990-2_scaffold_13_RLX-incomp_Conpu1-B-R273-Map3_reversed;Parent=ms1990_scaffold_13_RLX-incomp_Conpu1-B-R273-Map3_reversed;Target=RLX-incomp_Conpu1-B-R273-Map3_reversed 188 290;Identity=86.9
scaffold_13	Conpu1_TEannot3_REPET_TEs	match	820723	824583	0.0	+	.	ID=ms1991_scaffold_13_RLX-incomp_Conpu1-B-R273-Map3_reversed;Target=RLX-incomp_Conpu1-B-R273-Map3_reversed 11 3865;Identity=83.0
scaffold_13	Conpu1_TEannot3_REPET_TEs	match_part	820723	824583	0.0	+	.	ID=mp1991-1_scaffold_13_RLX-incomp_Conpu1-B-R273-Map3_reversed;Parent=ms1991_scaffold_13_RLX-incomp_Conpu1-B-R273-Map3_reversed;Target=RLX-incomp_Conpu1-B-R273-Map3_reversed 11 3865;Identity=83.0
scaffold_13	Conpu1_TEannot3_REPET_TEs	match	800402	800776	0.0	-	.	ID=ms1992_scaffold_13_RLX-incomp_Conpu1-B-R3-Map20;Target=RLX-incomp_Conpu1-B-R3-Map20 6603 6966;Identity=83.3
scaffold_13	Conpu1_TEannot3_REPET_TEs	match_part	800402	800776	0.0	-	.	ID=mp1992-1_scaffold_13_RLX-incomp_Conpu1-B-R3-Map20;Parent=ms1992_scaffold_13_RLX-incomp_Conpu1-B-R3-Map20;Target=RLX-incomp_Conpu1-B-R3-Map20 6603 6966;Identity=83.3
scaffold_13	Conpu1_TEannot3_REPET_TEs	match	804528	804566	0.0	-	.	ID=ms1993_scaffold_13_RLX-incomp_Conpu1-B-R3-Map20;Target=RLX-incomp_Conpu1-B-R3-Map20 349 392;Identity=82.1
scaffold_13	Conpu1_TEannot3_REPET_TEs	match_part	804528	804566	0.0	-	.	ID=mp1993-1_scaffold_13_RLX-incomp_Conpu1-B-R3-Map20;Parent=ms1993_scaffold_13_RLX-incomp_Conpu1-B-R3-Map20;Target=RLX-incomp_Conpu1-B-R3-Map20 349 392;Identity=82.1
scaffold_13	Conpu1_TEannot3_REPET_TEs	match	807835	808167	0.0	-	.	ID=ms1994_scaffold_13_RLX-incomp_Conpu1-B-R3-Map20;Target=RLX-incomp_Conpu1-B-R3-Map20 3126 3469;Identity=72.4
scaffold_13	Conpu1_TEannot3_REPET_TEs	match_part	807835	808167	0.0	-	.	ID=mp1994-1_scaffold_13_RLX-incomp_Conpu1-B-R3-Map20;Parent=ms1994_scaffold_13_RLX-incomp_Conpu1-B-R3-Map20;Target=RLX-incomp_Conpu1-B-R3-Map20 3126 3469;Identity=72.4
scaffold_13	Conpu1_TEannot3_REPET_TEs	match	828006	828149	0.0	-	.	ID=ms1995_scaffold_13_RLX-incomp_Conpu1-B-R3-Map20;Target=RLX-incomp_Conpu1-B-R3-Map20 1836 1976;Identity=71.6
scaffold_13	Conpu1_TEannot3_REPET_TEs	match_part	828006	828149	0.0	-	.	ID=mp1995-1_scaffold_13_RLX-incomp_Conpu1-B-R3-Map20;Parent=ms1995_scaffold_13_RLX-incomp_Conpu1-B-R3-Map20;Target=RLX-incomp_Conpu1-B-R3-Map20 1836 1976;Identity=71.6
scaffold_13	Conpu1_TEannot3_REPET_TEs	match	831292	831374	0.0	-	.	ID=ms1996_scaffold_13_RLX-incomp_Conpu1-B-R3-Map20;Target=RLX-incomp_Conpu1-B-R3-Map20 3076 3169;Identity=86.8
scaffold_13	Conpu1_TEannot3_REPET_TEs	match_part	831292	831374	0.0	-	.	ID=mp1996-1_scaffold_13_RLX-incomp_Conpu1-B-R3-Map20;Parent=ms1996_scaffold_13_RLX-incomp_Conpu1-B-R3-Map20;Target=RLX-incomp_Conpu1-B-R3-Map20 3076 3169;Identity=86.8
scaffold_13	Conpu1_TEannot3_REPET_TEs	match	810762	811114	0.0	-	.	ID=ms1997_scaffold_13_RLX-incomp_Conpu1-B-R529-Map5;Target=RLX-incomp_Conpu1-B-R529-Map5 3514 3918
scaffold_13	Conpu1_TEannot3_REPET_TEs	match_part	810762	810937	0.0	-	.	ID=mp1997-1_scaffold_13_RLX-incomp_Conpu1-B-R529-Map5;Parent=ms1997_scaffold_13_RLX-incomp_Conpu1-B-R529-Map5;Target=RLX-incomp_Conpu1-B-R529-Map5 3745 3918;Identity=82.4
scaffold_13	Conpu1_TEannot3_REPET_TEs	match_part	811024	811114	0.0	-	.	ID=mp1997-2_scaffold_13_RLX-incomp_Conpu1-B-R529-Map5;Parent=ms1997_scaffold_13_RLX-incomp_Conpu1-B-R529-Map5;Target=RLX-incomp_Conpu1-B-R529-Map5 3514 3597;Identity=85.4
scaffold_13	Conpu1_TEannot3_REPET_TEs	match	811282	811668	0.0	+	.	ID=ms1999_scaffold_13_RLX-incomp_Conpu1-B-R529-Map5;Target=RLX-incomp_Conpu1-B-R529-Map5 3522 3918;Identity=90.2
scaffold_13	Conpu1_TEannot3_REPET_TEs	match_part	811282	811668	0.0	+	.	ID=mp1999-1_scaffold_13_RLX-incomp_Conpu1-B-R529-Map5;Parent=ms1999_scaffold_13_RLX-incomp_Conpu1-B-R529-Map5;Target=RLX-incomp_Conpu1-B-R529-Map5 3522 3918;Identity=90.2
scaffold_13	Conpu1_TEannot3_REPET_TEs	match	814472	818385	0.0	+	.	ID=ms2000_scaffold_13_RLX-incomp_Conpu1-B-R529-Map5;Target=RLX-incomp_Conpu1-B-R529-Map5 1 3918;Identity=91.0
scaffold_13	Conpu1_TEannot3_REPET_TEs	match_part	814472	818385	0.0	+	.	ID=mp2000-1_scaffold_13_RLX-incomp_Conpu1-B-R529-Map5;Parent=ms2000_scaffold_13_RLX-incomp_Conpu1-B-R529-Map5;Target=RLX-incomp_Conpu1-B-R529-Map5 1 3918;Identity=91.0
scaffold_13	Conpu1_TEannot3_REPET_TEs	match	825062	825484	0.0	-	.	ID=ms2001_scaffold_13_RLX-incomp_Conpu1-B-R529-Map5;Target=RLX-incomp_Conpu1-B-R529-Map5 3450 3918;Identity=86.3
scaffold_13	Conpu1_TEannot3_REPET_TEs	match_part	825062	825484	0.0	-	.	ID=mp2001-1_scaffold_13_RLX-incomp_Conpu1-B-R529-Map5;Parent=ms2001_scaffold_13_RLX-incomp_Conpu1-B-R529-Map5;Target=RLX-incomp_Conpu1-B-R529-Map5 3450 3918;Identity=86.3
scaffold_13	Conpu1_TEannot3_REPET_TEs	match	767322	767502	0.0	+	.	ID=ms2002_scaffold_13_RLX-incomp_Conpu1-B-R66-Map5_reversed;Target=RLX-incomp_Conpu1-B-R66-Map5_reversed 669 858;Identity=77.6
scaffold_13	Conpu1_TEannot3_REPET_TEs	match_part	767322	767502	0.0	+	.	ID=mp2002-1_scaffold_13_RLX-incomp_Conpu1-B-R66-Map5_reversed;Parent=ms2002_scaffold_13_RLX-incomp_Conpu1-B-R66-Map5_reversed;Target=RLX-incomp_Conpu1-B-R66-Map5_reversed 669 858;Identity=77.6
scaffold_13	Conpu1_TEannot3_REPET_TEs	match	776721	776848	0.0	+	.	ID=ms2003_scaffold_13_RLX-incomp_Conpu1-B-R66-Map5_reversed;Target=RLX-incomp_Conpu1-B-R66-Map5_reversed 659 766;Identity=80.8
scaffold_13	Conpu1_TEannot3_REPET_TEs	match_part	776721	776848	0.0	+	.	ID=mp2003-1_scaffold_13_RLX-incomp_Conpu1-B-R66-Map5_reversed;Parent=ms2003_scaffold_13_RLX-incomp_Conpu1-B-R66-Map5_reversed;Target=RLX-incomp_Conpu1-B-R66-Map5_reversed 659 766;Identity=80.8
scaffold_13	Conpu1_TEannot3_REPET_TEs	match	778884	780329	0.0	+	.	ID=ms2004_scaffold_13_RLX-incomp_Conpu1-B-R66-Map5_reversed;Target=RLX-incomp_Conpu1-B-R66-Map5_reversed 643 1449
scaffold_13	Conpu1_TEannot3_REPET_TEs	match_part	778884	779059	0.0	+	.	ID=mp2004-1_scaffold_13_RLX-incomp_Conpu1-B-R66-Map5_reversed;Parent=ms2004_scaffold_13_RLX-incomp_Conpu1-B-R66-Map5_reversed;Target=RLX-incomp_Conpu1-B-R66-Map5_reversed 643 791;Identity=76.6
scaffold_13	Conpu1_TEannot3_REPET_TEs	match_part	779478	779606	0.0	+	.	ID=mp2004-2_scaffold_13_RLX-incomp_Conpu1-B-R66-Map5_reversed;Parent=ms2004_scaffold_13_RLX-incomp_Conpu1-B-R66-Map5_reversed;Target=RLX-incomp_Conpu1-B-R66-Map5_reversed 996 1100;Identity=82.2
scaffold_13	Conpu1_TEannot3_REPET_TEs	match_part	779953	780329	0.0	+	.	ID=mp2004-3_scaffold_13_RLX-incomp_Conpu1-B-R66-Map5_reversed;Parent=ms2004_scaffold_13_RLX-incomp_Conpu1-B-R66-Map5_reversed;Target=RLX-incomp_Conpu1-B-R66-Map5_reversed 1061 1449;Identity=75.7
scaffold_13	Conpu1_TEannot3_REPET_TEs	match	704709	705169	0.0	-	.	ID=ms470_scaffold_13_RLX-comp_Conpu1-B-R566-Map15_reversed;Target=RLX-comp_Conpu1-B-R566-Map15_reversed 3379 3843;Identity=60.1
scaffold_13	Conpu1_TEannot3_REPET_TEs	match_part	704709	705169	0.0	-	.	ID=mp470-1_scaffold_13_RLX-comp_Conpu1-B-R566-Map15_reversed;Parent=ms470_scaffold_13_RLX-comp_Conpu1-B-R566-Map15_reversed;Target=RLX-comp_Conpu1-B-R566-Map15_reversed 3379 3843;Identity=60.1
scaffold_13	Conpu1_TEannot3_REPET_TEs	match	709284	709482	0.0	-	.	ID=ms471_scaffold_13_RXX-TRIM_Conpu1-B-R538-Map4;Target=RXX-TRIM_Conpu1-B-R538-Map4 2 193;Identity=83.2
scaffold_13	Conpu1_TEannot3_REPET_TEs	match_part	709284	709482	0.0	-	.	ID=mp471-1_scaffold_13_RXX-TRIM_Conpu1-B-R538-Map4;Parent=ms471_scaffold_13_RXX-TRIM_Conpu1-B-R538-Map4;Target=RXX-TRIM_Conpu1-B-R538-Map4 2 193;Identity=83.2
scaffold_13	Conpu1_TEannot3_REPET_TEs	match	700832	701277	0.0	+	.	ID=ms472_scaffold_13_DTX-incomp_Conpu1-B-G184-Map5;Target=DTX-incomp_Conpu1-B-G184-Map5 1417 1859;Identity=76.4
scaffold_13	Conpu1_TEannot3_REPET_TEs	match_part	700832	701277	0.0	+	.	ID=mp472-1_scaffold_13_DTX-incomp_Conpu1-B-G184-Map5;Parent=ms472_scaffold_13_DTX-incomp_Conpu1-B-G184-Map5;Target=DTX-incomp_Conpu1-B-G184-Map5 1417 1859;Identity=76.4
scaffold_13	Conpu1_TEannot3_REPET_TEs	match	696966	698345	0.0	+	.	ID=ms473_scaffold_13_DTX-incomp_Conpu1-B-R295-Map3;Target=DTX-incomp_Conpu1-B-R295-Map3 1283 2669;Identity=73.3
scaffold_13	Conpu1_TEannot3_REPET_TEs	match_part	696966	698345	0.0	+	.	ID=mp473-1_scaffold_13_DTX-incomp_Conpu1-B-R295-Map3;Parent=ms473_scaffold_13_DTX-incomp_Conpu1-B-R295-Map3;Target=DTX-incomp_Conpu1-B-R295-Map3 1283 2669;Identity=73.3
scaffold_13	Conpu1_TEannot3_REPET_TEs	match	698392	698435	0.0	+	.	ID=ms474_scaffold_13_DTX-incomp_Conpu1-B-R295-Map3;Target=DTX-incomp_Conpu1-B-R295-Map3 3998 4042;Identity=61.8
scaffold_13	Conpu1_TEannot3_REPET_TEs	match_part	698392	698435	0.0	+	.	ID=mp474-1_scaffold_13_DTX-incomp_Conpu1-B-R295-Map3;Parent=ms474_scaffold_13_DTX-incomp_Conpu1-B-R295-Map3;Target=DTX-incomp_Conpu1-B-R295-Map3 3998 4042;Identity=61.8
scaffold_13	Conpu1_TEannot3_REPET_TEs	match	698436	699761	0.0	+	.	ID=ms475_scaffold_13_DTX-incomp_Conpu1-B-R295-Map3;Target=DTX-incomp_Conpu1-B-R295-Map3 4048 4966
scaffold_13	Conpu1_TEannot3_REPET_TEs	match_part	698436	698970	0.0	+	.	ID=mp475-1_scaffold_13_DTX-incomp_Conpu1-B-R295-Map3;Parent=ms475_scaffold_13_DTX-incomp_Conpu1-B-R295-Map3;Target=DTX-incomp_Conpu1-B-R295-Map3 4048 4590;Identity=77.8
scaffold_13	Conpu1_TEannot3_REPET_TEs	match_part	699353	699761	0.0	+	.	ID=mp475-2_scaffold_13_DTX-incomp_Conpu1-B-R295-Map3;Parent=ms475_scaffold_13_DTX-incomp_Conpu1-B-R295-Map3;Target=DTX-incomp_Conpu1-B-R295-Map3 4568 4966;Identity=70.8
scaffold_13	Conpu1_TEannot3_REPET_TEs	match	710340	710514	0.0	+	.	ID=ms476_scaffold_13_noCat_Conpu1-B-R67-Map11;Target=noCat_Conpu1-B-R67-Map11 2 189;Identity=82.2
scaffold_13	Conpu1_TEannot3_REPET_TEs	match_part	710340	710514	0.0	+	.	ID=mp476-1_scaffold_13_noCat_Conpu1-B-R67-Map11;Parent=ms476_scaffold_13_noCat_Conpu1-B-R67-Map11;Target=noCat_Conpu1-B-R67-Map11 2 189;Identity=82.2
scaffold_13	Conpu1_TEannot3_REPET_TEs	match	89388	89826	0.0	-	.	ID=ms3050_scaffold_13_DTX-incomp_Conpu1-B-R238-Map6;Target=DTX-incomp_Conpu1-B-R238-Map6 6494 6941;Identity=73.0
scaffold_13	Conpu1_TEannot3_REPET_TEs	match_part	89388	89826	0.0	-	.	ID=mp3050-1_scaffold_13_DTX-incomp_Conpu1-B-R238-Map6;Parent=ms3050_scaffold_13_DTX-incomp_Conpu1-B-R238-Map6;Target=DTX-incomp_Conpu1-B-R238-Map6 6494 6941;Identity=73.0
scaffold_13	Conpu1_TEannot3_REPET_TEs	match	28364	29532	0.0	+	.	ID=ms2546_scaffold_13_DTX-incomp_Conpu1-B-P21.74-Map3;Target=DTX-incomp_Conpu1-B-P21.74-Map3 1 1169;Identity=99.7
scaffold_13	Conpu1_TEannot3_REPET_TEs	match_part	28364	29532	0.0	+	.	ID=mp2546-1_scaffold_13_DTX-incomp_Conpu1-B-P21.74-Map3;Parent=ms2546_scaffold_13_DTX-incomp_Conpu1-B-P21.74-Map3;Target=DTX-incomp_Conpu1-B-P21.74-Map3 1 1169;Identity=99.7
scaffold_13	Conpu1_TEannot3_REPET_TEs	match	2243	2420	0.0	-	.	ID=ms2547_scaffold_13_DTX-incomp_Conpu1-B-R238-Map6;Target=DTX-incomp_Conpu1-B-R238-Map6 3544 3706;Identity=78.1
scaffold_13	Conpu1_TEannot3_REPET_TEs	match_part	2243	2420	0.0	-	.	ID=mp2547-1_scaffold_13_DTX-incomp_Conpu1-B-R238-Map6;Parent=ms2547_scaffold_13_DTX-incomp_Conpu1-B-R238-Map6;Target=DTX-incomp_Conpu1-B-R238-Map6 3544 3706;Identity=78.1
scaffold_13	Conpu1_TEannot3_REPET_TEs	match	13796	21270	0.0	-	.	ID=ms2548_scaffold_13_DTX-incomp_Conpu1-B-R238-Map6;Target=DTX-incomp_Conpu1-B-R238-Map6 263 7703
scaffold_13	Conpu1_TEannot3_REPET_TEs	match_part	13796	13950	0.0	-	.	ID=mp2548-1_scaffold_13_DTX-incomp_Conpu1-B-R238-Map6;Parent=ms2548_scaffold_13_DTX-incomp_Conpu1-B-R238-Map6;Target=DTX-incomp_Conpu1-B-R238-Map6 7551 7703;Identity=73.3
scaffold_13	Conpu1_TEannot3_REPET_TEs	match_part	14303	15691	0.0	-	.	ID=mp2548-2_scaffold_13_DTX-incomp_Conpu1-B-R238-Map6;Parent=ms2548_scaffold_13_DTX-incomp_Conpu1-B-R238-Map6;Target=DTX-incomp_Conpu1-B-R238-Map6 5789 7167;Identity=76.7
scaffold_13	Conpu1_TEannot3_REPET_TEs	match_part	16287	16646	0.0	-	.	ID=mp2548-3_scaffold_13_DTX-incomp_Conpu1-B-R238-Map6;Parent=ms2548_scaffold_13_DTX-incomp_Conpu1-B-R238-Map6;Target=DTX-incomp_Conpu1-B-R238-Map6 4716 5093;Identity=70.6
scaffold_13	Conpu1_TEannot3_REPET_TEs	match_part	17713	21270	0.0	-	.	ID=mp2548-4_scaffold_13_DTX-incomp_Conpu1-B-R238-Map6;Parent=ms2548_scaffold_13_DTX-incomp_Conpu1-B-R238-Map6;Target=DTX-incomp_Conpu1-B-R238-Map6 263 3784;Identity=75.3
scaffold_13	Conpu1_TEannot3_REPET_TEs	match	55206	55868	0.0	+	.	ID=ms2549_scaffold_13_DTX-incomp_Conpu1-B-R49-Map10;Target=DTX-incomp_Conpu1-B-R49-Map10 1 695;Identity=96.2
scaffold_13	Conpu1_TEannot3_REPET_TEs	match_part	55206	55868	0.0	+	.	ID=mp2549-1_scaffold_13_DTX-incomp_Conpu1-B-R49-Map10;Parent=ms2549_scaffold_13_DTX-incomp_Conpu1-B-R49-Map10;Target=DTX-incomp_Conpu1-B-R49-Map10 1 695;Identity=96.2
scaffold_13	Conpu1_TEannot3_REPET_TEs	match	11830	13477	0.0	+	.	ID=ms2550_scaffold_13_DTX-incomp_Conpu1-B-R587-Map5;Target=DTX-incomp_Conpu1-B-R587-Map5 1 825
scaffold_13	Conpu1_TEannot3_REPET_TEs	match_part	11830	11967	0.0	+	.	ID=mp2550-1_scaffold_13_DTX-incomp_Conpu1-B-R587-Map5;Parent=ms2550_scaffold_13_DTX-incomp_Conpu1-B-R587-Map5;Target=DTX-incomp_Conpu1-B-R587-Map5 1 138;Identity=99.3
scaffold_13	Conpu1_TEannot3_REPET_TEs	match_part	12793	13477	0.0	+	.	ID=mp2550-2_scaffold_13_DTX-incomp_Conpu1-B-R587-Map5;Parent=ms2550_scaffold_13_DTX-incomp_Conpu1-B-R587-Map5;Target=DTX-incomp_Conpu1-B-R587-Map5 141 825;Identity=98.4
scaffold_13	Conpu1_TEannot3_REPET_TEs	match	11968	12792	0.0	-	.	ID=ms2551_scaffold_13_DTX-incomp_Conpu1-B-R587-Map5;Target=DTX-incomp_Conpu1-B-R587-Map5 1 825;Identity=99.3
scaffold_13	Conpu1_TEannot3_REPET_TEs	match_part	11968	12792	0.0	-	.	ID=mp2551-1_scaffold_13_DTX-incomp_Conpu1-B-R587-Map5;Parent=ms2551_scaffold_13_DTX-incomp_Conpu1-B-R587-Map5;Target=DTX-incomp_Conpu1-B-R587-Map5 1 825;Identity=99.3
##gff-version 3
##sequence-region scaffold_140 1 2781
scaffold_140	Conpu1_TEannot3_REPET_TEs	match	2413	2781	0.0	-	.	ID=ms822_scaffold_140_DXX-MITE_Conpu1-B-G60-Map20;Target=DXX-MITE_Conpu1-B-G60-Map20 362 730;Identity=86.3
scaffold_140	Conpu1_TEannot3_REPET_TEs	match_part	2413	2781	0.0	-	.	ID=mp822-1_scaffold_140_DXX-MITE_Conpu1-B-G60-Map20;Parent=ms822_scaffold_140_DXX-MITE_Conpu1-B-G60-Map20;Target=DXX-MITE_Conpu1-B-G60-Map20 362 730;Identity=86.3
scaffold_140	Conpu1_TEannot3_REPET_TEs	match	2284	2409	0.0	+	.	ID=ms823_scaffold_140_DTX-incomp_Conpu1-B-R30-Map7;Target=DTX-incomp_Conpu1-B-R30-Map7 162 281;Identity=84.3
scaffold_140	Conpu1_TEannot3_REPET_TEs	match_part	2284	2409	0.0	+	.	ID=mp823-1_scaffold_140_DTX-incomp_Conpu1-B-R30-Map7;Parent=ms823_scaffold_140_DTX-incomp_Conpu1-B-R30-Map7;Target=DTX-incomp_Conpu1-B-R30-Map7 162 281;Identity=84.3
##gff-version 3
##sequence-region scaffold_141 1 2758
scaffold_141	Conpu1_TEannot3_REPET_TEs	match	1	2758	0.0	+	.	ID=ms821_scaffold_141_RLX-comp_Conpu1-B-R566-Map15_reversed;Target=RLX-comp_Conpu1-B-R566-Map15_reversed 118 2877;Identity=99.0
scaffold_141	Conpu1_TEannot3_REPET_TEs	match_part	1	2758	0.0	+	.	ID=mp821-1_scaffold_141_RLX-comp_Conpu1-B-R566-Map15_reversed;Parent=ms821_scaffold_141_RLX-comp_Conpu1-B-R566-Map15_reversed;Target=RLX-comp_Conpu1-B-R566-Map15_reversed 118 2877;Identity=99.0
##gff-version 3
##sequence-region scaffold_142 1 2739
scaffold_142	Conpu1_TEannot3_REPET_TEs	match	1514	1537	0.0	+	.	ID=ms817_scaffold_142_DTX-incomp_Conpu1-B-P88.12-Map3;Target=DTX-incomp_Conpu1-B-P88.12-Map3 682 705;Identity=73.3
scaffold_142	Conpu1_TEannot3_REPET_TEs	match_part	1514	1537	0.0	+	.	ID=mp817-1_scaffold_142_DTX-incomp_Conpu1-B-P88.12-Map3;Parent=ms817_scaffold_142_DTX-incomp_Conpu1-B-P88.12-Map3;Target=DTX-incomp_Conpu1-B-P88.12-Map3 682 705;Identity=73.3
scaffold_142	Conpu1_TEannot3_REPET_TEs	match	745	2736	0.0	-	.	ID=ms818_scaffold_142_DTX-incomp_Conpu1-B-R64-Map15;Target=DTX-incomp_Conpu1-B-R64-Map15 72 1599
scaffold_142	Conpu1_TEannot3_REPET_TEs	match_part	745	1513	0.0	-	.	ID=mp818-1_scaffold_142_DTX-incomp_Conpu1-B-R64-Map15;Parent=ms818_scaffold_142_DTX-incomp_Conpu1-B-R64-Map15;Target=DTX-incomp_Conpu1-B-R64-Map15 831 1599;Identity=75.4
scaffold_142	Conpu1_TEannot3_REPET_TEs	match_part	2100	2736	0.0	-	.	ID=mp818-2_scaffold_142_DTX-incomp_Conpu1-B-R64-Map15;Parent=ms818_scaffold_142_DTX-incomp_Conpu1-B-R64-Map15;Target=DTX-incomp_Conpu1-B-R64-Map15 72 750;Identity=76.9
scaffold_142	Conpu1_TEannot3_REPET_TEs	match	1	744	0.0	+	.	ID=ms820_scaffold_142_DTX-incomp_Conpu1-B-R136-Map9;Target=DTX-incomp_Conpu1-B-R136-Map9 68 828;Identity=98.9
scaffold_142	Conpu1_TEannot3_REPET_TEs	match_part	1	744	0.0	+	.	ID=mp820-1_scaffold_142_DTX-incomp_Conpu1-B-R136-Map9;Parent=ms820_scaffold_142_DTX-incomp_Conpu1-B-R136-Map9;Target=DTX-incomp_Conpu1-B-R136-Map9 68 828;Identity=98.9
##gff-version 3
##sequence-region scaffold_143 1 2735
scaffold_143	Conpu1_TEannot3_REPET_TEs	match	1008	1762	0.0	-	.	ID=ms816_scaffold_143_RLX-incomp_Conpu1-B-R7-Map5;Target=RLX-incomp_Conpu1-B-R7-Map5 1 721;Identity=98.6
scaffold_143	Conpu1_TEannot3_REPET_TEs	match_part	1008	1762	0.0	-	.	ID=mp816-1_scaffold_143_RLX-incomp_Conpu1-B-R7-Map5;Parent=ms816_scaffold_143_RLX-incomp_Conpu1-B-R7-Map5;Target=RLX-incomp_Conpu1-B-R7-Map5 1 721;Identity=98.6
##gff-version 3
##sequence-region scaffold_144 1 2731
scaffold_144	Conpu1_TEannot3_REPET_TEs	match	1282	2731	0.0	+	.	ID=ms812_scaffold_144_RLX-incomp_Conpu1-B-R273-Map3_reversed;Target=RLX-incomp_Conpu1-B-R273-Map3_reversed 1 1451;Identity=89.9
scaffold_144	Conpu1_TEannot3_REPET_TEs	match_part	1282	2731	0.0	+	.	ID=mp812-1_scaffold_144_RLX-incomp_Conpu1-B-R273-Map3_reversed;Parent=ms812_scaffold_144_RLX-incomp_Conpu1-B-R273-Map3_reversed;Target=RLX-incomp_Conpu1-B-R273-Map3_reversed 1 1451;Identity=89.9
##gff-version 3
##sequence-region scaffold_146 1 2724
scaffold_146	Conpu1_TEannot3_REPET_TEs	match	1	2724	0.0	-	.	ID=ms809_scaffold_146_RLX-incomp_Conpu1-B-G192-Map6;Target=RLX-incomp_Conpu1-B-G192-Map6 1 2730;Identity=98.1
scaffold_146	Conpu1_TEannot3_REPET_TEs	match_part	1	2724	0.0	-	.	ID=mp809-1_scaffold_146_RLX-incomp_Conpu1-B-G192-Map6;Parent=ms809_scaffold_146_RLX-incomp_Conpu1-B-G192-Map6;Target=RLX-incomp_Conpu1-B-G192-Map6 1 2730;Identity=98.1
##gff-version 3
##sequence-region scaffold_147 1 2718
scaffold_147	Conpu1_TEannot3_REPET_TEs	match	2601	2718	0.0	+	.	ID=ms808_scaffold_147_DXX-MITE_Conpu1-B-P10.84-Map5;Target=DXX-MITE_Conpu1-B-P10.84-Map5 3 474
scaffold_147	Conpu1_TEannot3_REPET_TEs	match_part	2601	2645	0.0	+	.	ID=mp808-1_scaffold_147_DXX-MITE_Conpu1-B-P10.84-Map5;Parent=ms808_scaffold_147_DXX-MITE_Conpu1-B-P10.84-Map5;Target=DXX-MITE_Conpu1-B-P10.84-Map5 3 47;Identity=97.8
scaffold_147	Conpu1_TEannot3_REPET_TEs	match_part	2645	2718	0.0	+	.	ID=mp808-2_scaffold_147_DXX-MITE_Conpu1-B-P10.84-Map5;Parent=ms808_scaffold_147_DXX-MITE_Conpu1-B-P10.84-Map5;Target=DXX-MITE_Conpu1-B-P10.84-Map5 401 474;Identity=90.5
##gff-version 3
##sequence-region scaffold_148 1 2701
scaffold_148	Conpu1_TEannot3_REPET_TEs	match	1	200	0.0	+	.	ID=ms804_scaffold_148_DTX-incomp_Conpu1-B-R361-Map3;Target=DTX-incomp_Conpu1-B-R361-Map3 5377 5576;Identity=100.0
scaffold_148	Conpu1_TEannot3_REPET_TEs	match_part	1	200	0.0	+	.	ID=mp804-1_scaffold_148_DTX-incomp_Conpu1-B-R361-Map3;Parent=ms804_scaffold_148_DTX-incomp_Conpu1-B-R361-Map3;Target=DTX-incomp_Conpu1-B-R361-Map3 5377 5576;Identity=100.0
##gff-version 3
##sequence-region scaffold_149 1 2701
scaffold_149	Conpu1_TEannot3_REPET_TEs	match	6	465	0.0	+	.	ID=ms805_scaffold_149_noCat_Conpu1-B-R67-Map11;Target=noCat_Conpu1-B-R67-Map11 236 672;Identity=82.2
scaffold_149	Conpu1_TEannot3_REPET_TEs	match_part	6	465	0.0	+	.	ID=mp805-1_scaffold_149_noCat_Conpu1-B-R67-Map11;Parent=ms805_scaffold_149_noCat_Conpu1-B-R67-Map11;Target=noCat_Conpu1-B-R67-Map11 236 672;Identity=82.2
scaffold_149	Conpu1_TEannot3_REPET_TEs	match	466	782	0.0	+	.	ID=ms806_scaffold_149_noCat_Conpu1-B-R67-Map11;Target=noCat_Conpu1-B-R67-Map11 343 653;Identity=75.6
scaffold_149	Conpu1_TEannot3_REPET_TEs	match_part	466	782	0.0	+	.	ID=mp806-1_scaffold_149_noCat_Conpu1-B-R67-Map11;Parent=ms806_scaffold_149_noCat_Conpu1-B-R67-Map11;Target=noCat_Conpu1-B-R67-Map11 343 653;Identity=75.6
scaffold_149	Conpu1_TEannot3_REPET_TEs	match	1906	2019	0.0	+	.	ID=ms807_scaffold_149_RXX_Conpu1-B-R694-Map3;Target=RXX_Conpu1-B-R694-Map3 342 455;Identity=76.4
scaffold_149	Conpu1_TEannot3_REPET_TEs	match_part	1906	2019	0.0	+	.	ID=mp807-1_scaffold_149_RXX_Conpu1-B-R694-Map3;Parent=ms807_scaffold_149_RXX_Conpu1-B-R694-Map3;Target=RXX_Conpu1-B-R694-Map3 342 455;Identity=76.4
##gff-version 3
##sequence-region scaffold_14 1 1360040
scaffold_14	Conpu1_TEannot3_REPET_TEs	match	1066563	1070135	0.0	+	.	ID=ms1920_scaffold_14_RLX-incomp_Conpu1-B-R66-Map5_reversed;Target=RLX-incomp_Conpu1-B-R66-Map5_reversed 1 3548;Identity=86.0
scaffold_14	Conpu1_TEannot3_REPET_TEs	match_part	1066563	1070135	0.0	+	.	ID=mp1920-1_scaffold_14_RLX-incomp_Conpu1-B-R66-Map5_reversed;Parent=ms1920_scaffold_14_RLX-incomp_Conpu1-B-R66-Map5_reversed;Target=RLX-incomp_Conpu1-B-R66-Map5_reversed 1 3548;Identity=86.0
scaffold_14	Conpu1_TEannot3_REPET_TEs	match	1072512	1072799	0.0	+	.	ID=ms1921_scaffold_14_RLX-incomp_Conpu1-B-R66-Map5_reversed;Target=RLX-incomp_Conpu1-B-R66-Map5_reversed 1 280;Identity=87.4
scaffold_14	Conpu1_TEannot3_REPET_TEs	match_part	1072512	1072799	0.0	+	.	ID=mp1921-1_scaffold_14_RLX-incomp_Conpu1-B-R66-Map5_reversed;Parent=ms1921_scaffold_14_RLX-incomp_Conpu1-B-R66-Map5_reversed;Target=RLX-incomp_Conpu1-B-R66-Map5_reversed 1 280;Identity=87.4
scaffold_14	Conpu1_TEannot3_REPET_TEs	match	1222288	1222616	0.0	-	.	ID=ms2603_scaffold_14_RXX_Conpu1-B-R694-Map3;Target=RXX_Conpu1-B-R694-Map3 1 330;Identity=100.0
scaffold_14	Conpu1_TEannot3_REPET_TEs	match_part	1222288	1222616	0.0	-	.	ID=mp2603-1_scaffold_14_RXX_Conpu1-B-R694-Map3;Parent=ms2603_scaffold_14_RXX_Conpu1-B-R694-Map3;Target=RXX_Conpu1-B-R694-Map3 1 330;Identity=100.0
scaffold_14	Conpu1_TEannot3_REPET_TEs	match	1130617	1131106	0.0	+	.	ID=ms2114_scaffold_14_DTX-incomp_Conpu1-B-R459-Map8;Target=DTX-incomp_Conpu1-B-R459-Map8 1679 2168;Identity=100.0
scaffold_14	Conpu1_TEannot3_REPET_TEs	match_part	1130617	1131106	0.0	+	.	ID=mp2114-1_scaffold_14_DTX-incomp_Conpu1-B-R459-Map8;Parent=ms2114_scaffold_14_DTX-incomp_Conpu1-B-R459-Map8;Target=DTX-incomp_Conpu1-B-R459-Map8 1679 2168;Identity=100.0
scaffold_14	Conpu1_TEannot3_REPET_TEs	match	831677	832013	0.0	-	.	ID=ms2566_scaffold_14_DXX-MITE_Conpu1-B-P62.37-Map4;Target=DXX-MITE_Conpu1-B-P62.37-Map4 3 352;Identity=77.2
scaffold_14	Conpu1_TEannot3_REPET_TEs	match_part	831677	832013	0.0	-	.	ID=mp2566-1_scaffold_14_DXX-MITE_Conpu1-B-P62.37-Map4;Parent=ms2566_scaffold_14_DXX-MITE_Conpu1-B-P62.37-Map4;Target=DXX-MITE_Conpu1-B-P62.37-Map4 3 352;Identity=77.2
scaffold_14	Conpu1_TEannot3_REPET_TEs	match	598851	599076	0.0	-	.	ID=ms775_scaffold_14_RXX-TRIM_Conpu1-B-R538-Map4;Target=RXX-TRIM_Conpu1-B-R538-Map4 824 1018;Identity=80.1
scaffold_14	Conpu1_TEannot3_REPET_TEs	match_part	598851	599076	0.0	-	.	ID=mp775-1_scaffold_14_RXX-TRIM_Conpu1-B-R538-Map4;Parent=ms775_scaffold_14_RXX-TRIM_Conpu1-B-R538-Map4;Target=RXX-TRIM_Conpu1-B-R538-Map4 824 1018;Identity=80.1
scaffold_14	Conpu1_TEannot3_REPET_TEs	match	604085	604225	0.0	-	.	ID=ms776_scaffold_14_RXX-TRIM_Conpu1-B-R538-Map4;Target=RXX-TRIM_Conpu1-B-R538-Map4 679 811;Identity=74.2
scaffold_14	Conpu1_TEannot3_REPET_TEs	match_part	604085	604225	0.0	-	.	ID=mp776-1_scaffold_14_RXX-TRIM_Conpu1-B-R538-Map4;Parent=ms776_scaffold_14_RXX-TRIM_Conpu1-B-R538-Map4;Target=RXX-TRIM_Conpu1-B-R538-Map4 679 811;Identity=74.2
scaffold_14	Conpu1_TEannot3_REPET_TEs	match	833995	834101	0.0	-	.	ID=ms2569_scaffold_14_DXX-MITE_Conpu1-B-P23.72-Map6;Target=DXX-MITE_Conpu1-B-P23.72-Map6 291 400;Identity=70.1
scaffold_14	Conpu1_TEannot3_REPET_TEs	match_part	833995	834101	0.0	-	.	ID=mp2569-1_scaffold_14_DXX-MITE_Conpu1-B-P23.72-Map6;Parent=ms2569_scaffold_14_DXX-MITE_Conpu1-B-P23.72-Map6;Target=DXX-MITE_Conpu1-B-P23.72-Map6 291 400;Identity=70.1
scaffold_14	Conpu1_TEannot3_REPET_TEs	match	693097	693220	0.0	-	.	ID=ms778_scaffold_14_RXX-TRIM_Conpu1-B-R538-Map4;Target=RXX-TRIM_Conpu1-B-R538-Map4 1106 1227;Identity=87.0
scaffold_14	Conpu1_TEannot3_REPET_TEs	match_part	693097	693220	0.0	-	.	ID=mp778-1_scaffold_14_RXX-TRIM_Conpu1-B-R538-Map4;Parent=ms778_scaffold_14_RXX-TRIM_Conpu1-B-R538-Map4;Target=RXX-TRIM_Conpu1-B-R538-Map4 1106 1227;Identity=87.0
scaffold_14	Conpu1_TEannot3_REPET_TEs	match	703204	703333	0.0	-	.	ID=ms779_scaffold_14_RXX-TRIM_Conpu1-B-R538-Map4;Target=RXX-TRIM_Conpu1-B-R538-Map4 743 872;Identity=77.5
scaffold_14	Conpu1_TEannot3_REPET_TEs	match_part	703204	703333	0.0	-	.	ID=mp779-1_scaffold_14_RXX-TRIM_Conpu1-B-R538-Map4;Parent=ms779_scaffold_14_RXX-TRIM_Conpu1-B-R538-Map4;Target=RXX-TRIM_Conpu1-B-R538-Map4 743 872;Identity=77.5
scaffold_14	Conpu1_TEannot3_REPET_TEs	match	703797	703985	0.0	-	.	ID=ms780_scaffold_14_RXX-TRIM_Conpu1-B-R538-Map4;Target=RXX-TRIM_Conpu1-B-R538-Map4 893 1082;Identity=82.0
scaffold_14	Conpu1_TEannot3_REPET_TEs	match_part	703797	703985	0.0	-	.	ID=mp780-1_scaffold_14_RXX-TRIM_Conpu1-B-R538-Map4;Parent=ms780_scaffold_14_RXX-TRIM_Conpu1-B-R538-Map4;Target=RXX-TRIM_Conpu1-B-R538-Map4 893 1082;Identity=82.0
scaffold_14	Conpu1_TEannot3_REPET_TEs	match	643703	644063	0.0	+	.	ID=ms781_scaffold_14_DXX-MITE_Conpu1-B-P62.37-Map4;Target=DXX-MITE_Conpu1-B-P62.37-Map4 6 355;Identity=80.4
scaffold_14	Conpu1_TEannot3_REPET_TEs	match_part	643703	644063	0.0	+	.	ID=mp781-1_scaffold_14_DXX-MITE_Conpu1-B-P62.37-Map4;Parent=ms781_scaffold_14_DXX-MITE_Conpu1-B-P62.37-Map4;Target=DXX-MITE_Conpu1-B-P62.37-Map4 6 355;Identity=80.4
scaffold_14	Conpu1_TEannot3_REPET_TEs	match	722498	722825	0.0	-	.	ID=ms782_scaffold_14_DXX-MITE_Conpu1-B-P62.37-Map4;Target=DXX-MITE_Conpu1-B-P62.37-Map4 1 355;Identity=79.5
scaffold_14	Conpu1_TEannot3_REPET_TEs	match_part	722498	722825	0.0	-	.	ID=mp782-1_scaffold_14_DXX-MITE_Conpu1-B-P62.37-Map4;Parent=ms782_scaffold_14_DXX-MITE_Conpu1-B-P62.37-Map4;Target=DXX-MITE_Conpu1-B-P62.37-Map4 1 355;Identity=79.5
scaffold_14	Conpu1_TEannot3_REPET_TEs	match	724929	725289	0.0	-	.	ID=ms783_scaffold_14_DXX-MITE_Conpu1-B-P62.37-Map4;Target=DXX-MITE_Conpu1-B-P62.37-Map4 2 355;Identity=94.1
scaffold_14	Conpu1_TEannot3_REPET_TEs	match_part	724929	725289	0.0	-	.	ID=mp783-1_scaffold_14_DXX-MITE_Conpu1-B-P62.37-Map4;Parent=ms783_scaffold_14_DXX-MITE_Conpu1-B-P62.37-Map4;Target=DXX-MITE_Conpu1-B-P62.37-Map4 2 355;Identity=94.1
scaffold_14	Conpu1_TEannot3_REPET_TEs	match	1195746	1196382	0.0	-	.	ID=ms2115_scaffold_14_DXX-MITE_Conpu1-B-G66-Map4;Target=DXX-MITE_Conpu1-B-G66-Map4 2 639;Identity=98.4
scaffold_14	Conpu1_TEannot3_REPET_TEs	match_part	1195746	1196382	0.0	-	.	ID=mp2115-1_scaffold_14_DXX-MITE_Conpu1-B-G66-Map4;Parent=ms2115_scaffold_14_DXX-MITE_Conpu1-B-G66-Map4;Target=DXX-MITE_Conpu1-B-G66-Map4 2 639;Identity=98.4
scaffold_14	Conpu1_TEannot3_REPET_TEs	match	1355728	1355901	0.0	-	.	ID=ms65_scaffold_14_RLX-incomp_Conpu1-B-G188-Map5_reversed;Target=RLX-incomp_Conpu1-B-G188-Map5_reversed 857 1030;Identity=85.1
scaffold_14	Conpu1_TEannot3_REPET_TEs	match_part	1355728	1355901	0.0	-	.	ID=mp65-1_scaffold_14_RLX-incomp_Conpu1-B-G188-Map5_reversed;Parent=ms65_scaffold_14_RLX-incomp_Conpu1-B-G188-Map5_reversed;Target=RLX-incomp_Conpu1-B-G188-Map5_reversed 857 1030;Identity=85.1
scaffold_14	Conpu1_TEannot3_REPET_TEs	match	1271958	1273422	0.0	-	.	ID=ms2599_scaffold_14_DTX-incomp_Conpu1-B-R218-Map4_reversed;Target=DTX-incomp_Conpu1-B-R218-Map4_reversed 151 1615;Identity=99.4
scaffold_14	Conpu1_TEannot3_REPET_TEs	match_part	1271958	1273422	0.0	-	.	ID=mp2599-1_scaffold_14_DTX-incomp_Conpu1-B-R218-Map4_reversed;Parent=ms2599_scaffold_14_DTX-incomp_Conpu1-B-R218-Map4_reversed;Target=DTX-incomp_Conpu1-B-R218-Map4_reversed 151 1615;Identity=99.4
scaffold_14	Conpu1_TEannot3_REPET_TEs	match	1261386	1262392	0.0	+	.	ID=ms2600_scaffold_14_DTX-incomp_Conpu1-B-P32.63-Map3;Target=DTX-incomp_Conpu1-B-P32.63-Map3 2 1008;Identity=99.9
scaffold_14	Conpu1_TEannot3_REPET_TEs	match_part	1261386	1262392	0.0	+	.	ID=mp2600-1_scaffold_14_DTX-incomp_Conpu1-B-P32.63-Map3;Parent=ms2600_scaffold_14_DTX-incomp_Conpu1-B-P32.63-Map3;Target=DTX-incomp_Conpu1-B-P32.63-Map3 2 1008;Identity=99.9
scaffold_14	Conpu1_TEannot3_REPET_TEs	match	1231845	1231907	0.0	-	.	ID=ms2601_scaffold_14_DXX-MITE_Conpu1-B-P20.75-Map8;Target=DXX-MITE_Conpu1-B-P20.75-Map8 292 351;Identity=80.4
scaffold_14	Conpu1_TEannot3_REPET_TEs	match_part	1231845	1231907	0.0	-	.	ID=mp2601-1_scaffold_14_DXX-MITE_Conpu1-B-P20.75-Map8;Parent=ms2601_scaffold_14_DXX-MITE_Conpu1-B-P20.75-Map8;Target=DXX-MITE_Conpu1-B-P20.75-Map8 292 351;Identity=80.4
scaffold_14	Conpu1_TEannot3_REPET_TEs	match	1240424	1240873	0.0	-	.	ID=ms2602_scaffold_14_DXX-MITE_Conpu1-B-P20.75-Map8;Target=DXX-MITE_Conpu1-B-P20.75-Map8 3 353
scaffold_14	Conpu1_TEannot3_REPET_TEs	match_part	1240424	1240672	0.0	-	.	ID=mp2602-1_scaffold_14_DXX-MITE_Conpu1-B-P20.75-Map8;Parent=ms2602_scaffold_14_DXX-MITE_Conpu1-B-P20.75-Map8;Target=DXX-MITE_Conpu1-B-P20.75-Map8 108 353;Identity=78.0
scaffold_14	Conpu1_TEannot3_REPET_TEs	match_part	1240768	1240873	0.0	-	.	ID=mp2602-2_scaffold_14_DXX-MITE_Conpu1-B-P20.75-Map8;Parent=ms2602_scaffold_14_DXX-MITE_Conpu1-B-P20.75-Map8;Target=DXX-MITE_Conpu1-B-P20.75-Map8 3 105;Identity=86.4
scaffold_14	Conpu1_TEannot3_REPET_TEs	match	835464	835931	0.0	+	.	ID=ms2567_scaffold_14_RLX-incomp_Conpu1-B-G188-Map5_reversed;Target=RLX-incomp_Conpu1-B-G188-Map5_reversed 1957 2423;Identity=96.6
scaffold_14	Conpu1_TEannot3_REPET_TEs	match_part	835464	835931	0.0	+	.	ID=mp2567-1_scaffold_14_RLX-incomp_Conpu1-B-G188-Map5_reversed;Parent=ms2567_scaffold_14_RLX-incomp_Conpu1-B-G188-Map5_reversed;Target=RLX-incomp_Conpu1-B-G188-Map5_reversed 1957 2423;Identity=96.6
scaffold_14	Conpu1_TEannot3_REPET_TEs	match	835932	835983	0.0	+	.	ID=ms2568_scaffold_14_RLX-incomp_Conpu1-B-G192-Map6;Target=RLX-incomp_Conpu1-B-G192-Map6 395 447;Identity=96.3
scaffold_14	Conpu1_TEannot3_REPET_TEs	match_part	835932	835983	0.0	+	.	ID=mp2568-1_scaffold_14_RLX-incomp_Conpu1-B-G192-Map6;Parent=ms2568_scaffold_14_RLX-incomp_Conpu1-B-G192-Map6;Target=RLX-incomp_Conpu1-B-G192-Map6 395 447;Identity=96.3
scaffold_14	Conpu1_TEannot3_REPET_TEs	match	1220763	1221190	0.0	+	.	ID=ms50_scaffold_14_RXX_Conpu1-B-R694-Map3;Target=RXX_Conpu1-B-R694-Map3 29 456;Identity=100.0
scaffold_14	Conpu1_TEannot3_REPET_TEs	match_part	1220763	1221190	0.0	+	.	ID=mp50-1_scaffold_14_RXX_Conpu1-B-R694-Map3;Parent=ms50_scaffold_14_RXX_Conpu1-B-R694-Map3;Target=RXX_Conpu1-B-R694-Map3 29 456;Identity=100.0
scaffold_14	Conpu1_TEannot3_REPET_TEs	match	1221572	1221866	0.0	-	.	ID=ms51_scaffold_14_RXX_Conpu1-B-R694-Map3;Target=RXX_Conpu1-B-R694-Map3 15 309;Identity=99.3
scaffold_14	Conpu1_TEannot3_REPET_TEs	match_part	1221572	1221866	0.0	-	.	ID=mp51-1_scaffold_14_RXX_Conpu1-B-R694-Map3;Parent=ms51_scaffold_14_RXX_Conpu1-B-R694-Map3;Target=RXX_Conpu1-B-R694-Map3 15 309;Identity=99.3
scaffold_14	Conpu1_TEannot3_REPET_TEs	match	404462	404496	0.0	-	.	ID=ms1462_scaffold_14_RLX-incomp_Conpu1-B-R403-Map5_reversed;Target=RLX-incomp_Conpu1-B-R403-Map5_reversed 1531 1565;Identity=88.6
scaffold_14	Conpu1_TEannot3_REPET_TEs	match_part	404462	404496	0.0	-	.	ID=mp1462-1_scaffold_14_RLX-incomp_Conpu1-B-R403-Map5_reversed;Parent=ms1462_scaffold_14_RLX-incomp_Conpu1-B-R403-Map5_reversed;Target=RLX-incomp_Conpu1-B-R403-Map5_reversed 1531 1565;Identity=88.6
scaffold_14	Conpu1_TEannot3_REPET_TEs	match	622805	622975	0.0	-	.	ID=ms777_scaffold_14_RXX-TRIM_Conpu1-B-R538-Map4;Target=RXX-TRIM_Conpu1-B-R538-Map4 454 635;Identity=81.3
scaffold_14	Conpu1_TEannot3_REPET_TEs	match_part	622805	622975	0.0	-	.	ID=mp777-1_scaffold_14_RXX-TRIM_Conpu1-B-R538-Map4;Parent=ms777_scaffold_14_RXX-TRIM_Conpu1-B-R538-Map4;Target=RXX-TRIM_Conpu1-B-R538-Map4 454 635;Identity=81.3
scaffold_14	Conpu1_TEannot3_REPET_TEs	match	980589	980743	0.0	-	.	ID=ms1208_scaffold_14_DTX-incomp_Conpu1-B-R4-Map5;Target=DTX-incomp_Conpu1-B-R4-Map5 622 776;Identity=82.6
scaffold_14	Conpu1_TEannot3_REPET_TEs	match_part	980589	980743	0.0	-	.	ID=mp1208-1_scaffold_14_DTX-incomp_Conpu1-B-R4-Map5;Parent=ms1208_scaffold_14_DTX-incomp_Conpu1-B-R4-Map5;Target=DTX-incomp_Conpu1-B-R4-Map5 622 776;Identity=82.6
scaffold_14	Conpu1_TEannot3_REPET_TEs	match	841301	841354	0.0	+	.	ID=ms2233_scaffold_14_RLX-incomp_Conpu1-B-R3-Map20;Target=RLX-incomp_Conpu1-B-R3-Map20 5565 5618;Identity=98.2
scaffold_14	Conpu1_TEannot3_REPET_TEs	match_part	841301	841354	0.0	+	.	ID=mp2233-1_scaffold_14_RLX-incomp_Conpu1-B-R3-Map20;Parent=ms2233_scaffold_14_RLX-incomp_Conpu1-B-R3-Map20;Target=RLX-incomp_Conpu1-B-R3-Map20 5565 5618;Identity=98.2
scaffold_14	Conpu1_TEannot3_REPET_TEs	match	836004	841300	0.0	+	.	ID=ms2234_scaffold_14_RLX-incomp_Conpu1-B-G201-Map6;Target=RLX-incomp_Conpu1-B-G201-Map6 1 5312;Identity=98.5
scaffold_14	Conpu1_TEannot3_REPET_TEs	match_part	836004	841300	0.0	+	.	ID=mp2234-1_scaffold_14_RLX-incomp_Conpu1-B-G201-Map6;Parent=ms2234_scaffold_14_RLX-incomp_Conpu1-B-G201-Map6;Target=RLX-incomp_Conpu1-B-G201-Map6 1 5312;Identity=98.5
scaffold_14	Conpu1_TEannot3_REPET_TEs	match	975933	976271	0.0	-	.	ID=ms1211_scaffold_14_DXX-MITE_Conpu1-B-P20.75-Map8;Target=DXX-MITE_Conpu1-B-P20.75-Map8 5 355;Identity=77.1
scaffold_14	Conpu1_TEannot3_REPET_TEs	match_part	975933	976271	0.0	-	.	ID=mp1211-1_scaffold_14_DXX-MITE_Conpu1-B-P20.75-Map8;Parent=ms1211_scaffold_14_DXX-MITE_Conpu1-B-P20.75-Map8;Target=DXX-MITE_Conpu1-B-P20.75-Map8 5 355;Identity=77.1
scaffold_14	Conpu1_TEannot3_REPET_TEs	match	859050	859135	0.0	+	.	ID=ms1212_scaffold_14_RLX-comp_Conpu1-B-R380-Map6;Target=RLX-comp_Conpu1-B-R380-Map6 978 1057;Identity=80.3
scaffold_14	Conpu1_TEannot3_REPET_TEs	match_part	859050	859135	0.0	+	.	ID=mp1212-1_scaffold_14_RLX-comp_Conpu1-B-R380-Map6;Parent=ms1212_scaffold_14_RLX-comp_Conpu1-B-R380-Map6;Target=RLX-comp_Conpu1-B-R380-Map6 978 1057;Identity=80.3
scaffold_14	Conpu1_TEannot3_REPET_TEs	match	842247	842665	0.0	+	.	ID=ms1213_scaffold_14_RLX-incomp_Conpu1-B-G188-Map5_reversed;Target=RLX-incomp_Conpu1-B-G188-Map5_reversed 2003 2423;Identity=96.7
scaffold_14	Conpu1_TEannot3_REPET_TEs	match_part	842247	842665	0.0	+	.	ID=mp1213-1_scaffold_14_RLX-incomp_Conpu1-B-G188-Map5_reversed;Parent=ms1213_scaffold_14_RLX-incomp_Conpu1-B-G188-Map5_reversed;Target=RLX-incomp_Conpu1-B-G188-Map5_reversed 2003 2423;Identity=96.7
scaffold_14	Conpu1_TEannot3_REPET_TEs	match	855788	856185	0.0	+	.	ID=ms1214_scaffold_14_RLX-incomp_Conpu1-B-G192-Map6;Target=RLX-incomp_Conpu1-B-G192-Map6 1586 1962;Identity=76.0
scaffold_14	Conpu1_TEannot3_REPET_TEs	match_part	855788	856185	0.0	+	.	ID=mp1214-1_scaffold_14_RLX-incomp_Conpu1-B-G192-Map6;Parent=ms1214_scaffold_14_RLX-incomp_Conpu1-B-G192-Map6;Target=RLX-incomp_Conpu1-B-G192-Map6 1586 1962;Identity=76.0
scaffold_14	Conpu1_TEannot3_REPET_TEs	match	853739	853808	0.0	+	.	ID=ms1215_scaffold_14_RLX-incomp_Conpu1-B-G197-Map4;Target=RLX-incomp_Conpu1-B-G197-Map4 1542 1608;Identity=81.2
scaffold_14	Conpu1_TEannot3_REPET_TEs	match_part	853739	853808	0.0	+	.	ID=mp1215-1_scaffold_14_RLX-incomp_Conpu1-B-G197-Map4;Parent=ms1215_scaffold_14_RLX-incomp_Conpu1-B-G197-Map4;Target=RLX-incomp_Conpu1-B-G197-Map4 1542 1608;Identity=81.2
scaffold_14	Conpu1_TEannot3_REPET_TEs	match	853739	853808	0.0	+	.	ID=ms1216_scaffold_14_RLX-incomp_Conpu1-B-G201-Map6;Target=RLX-incomp_Conpu1-B-G201-Map6 1578 1644;Identity=81.2
scaffold_14	Conpu1_TEannot3_REPET_TEs	match_part	853739	853808	0.0	+	.	ID=mp1216-1_scaffold_14_RLX-incomp_Conpu1-B-G201-Map6;Parent=ms1216_scaffold_14_RLX-incomp_Conpu1-B-G201-Map6;Target=RLX-incomp_Conpu1-B-G201-Map6 1578 1644;Identity=81.2
scaffold_14	Conpu1_TEannot3_REPET_TEs	match	853739	853808	0.0	+	.	ID=ms1217_scaffold_14_RLX-incomp_Conpu1-B-R3-Map20;Target=RLX-incomp_Conpu1-B-R3-Map20 1818 1884;Identity=81.2
scaffold_14	Conpu1_TEannot3_REPET_TEs	match_part	853739	853808	0.0	+	.	ID=mp1217-1_scaffold_14_RLX-incomp_Conpu1-B-R3-Map20;Parent=ms1217_scaffold_14_RLX-incomp_Conpu1-B-R3-Map20;Target=RLX-incomp_Conpu1-B-R3-Map20 1818 1884;Identity=81.2
scaffold_14	Conpu1_TEannot3_REPET_TEs	match	849027	849229	0.0	+	.	ID=ms1218_scaffold_14_RLX-incomp_Conpu1-B-R7-Map5;Target=RLX-incomp_Conpu1-B-R7-Map5 1 197;Identity=91.5
scaffold_14	Conpu1_TEannot3_REPET_TEs	match_part	849027	849229	0.0	+	.	ID=mp1218-1_scaffold_14_RLX-incomp_Conpu1-B-R7-Map5;Parent=ms1218_scaffold_14_RLX-incomp_Conpu1-B-R7-Map5;Target=RLX-incomp_Conpu1-B-R7-Map5 1 197;Identity=91.5
scaffold_14	Conpu1_TEannot3_REPET_TEs	match	850157	850229	0.0	-	.	ID=ms1219_scaffold_14_RLX-incomp_Conpu1-B-R7-Map5;Target=RLX-incomp_Conpu1-B-R7-Map5 2 73;Identity=81.7
scaffold_14	Conpu1_TEannot3_REPET_TEs	match_part	850157	850229	0.0	-	.	ID=mp1219-1_scaffold_14_RLX-incomp_Conpu1-B-R7-Map5;Parent=ms1219_scaffold_14_RLX-incomp_Conpu1-B-R7-Map5;Target=RLX-incomp_Conpu1-B-R7-Map5 2 73;Identity=81.7
scaffold_14	Conpu1_TEannot3_REPET_TEs	match	1018905	1019144	0.0	-	.	ID=ms1220_scaffold_14_RXX-LARD_Conpu1-B-R89-Map7;Target=RXX-LARD_Conpu1-B-R89-Map7 2383 2623;Identity=88.3
scaffold_14	Conpu1_TEannot3_REPET_TEs	match_part	1018905	1019144	0.0	-	.	ID=mp1220-1_scaffold_14_RXX-LARD_Conpu1-B-R89-Map7;Parent=ms1220_scaffold_14_RXX-LARD_Conpu1-B-R89-Map7;Target=RXX-LARD_Conpu1-B-R89-Map7 2383 2623;Identity=88.3
scaffold_14	Conpu1_TEannot3_REPET_TEs	match	1131107	1131711	0.0	-	.	ID=ms2112_scaffold_14_DTX-incomp_Conpu1-B-R30-Map7;Target=DTX-incomp_Conpu1-B-R30-Map7 3 2993
scaffold_14	Conpu1_TEannot3_REPET_TEs	match_part	1131107	1131563	0.0	-	.	ID=mp2112-1_scaffold_14_DTX-incomp_Conpu1-B-R30-Map7;Parent=ms2112_scaffold_14_DTX-incomp_Conpu1-B-R30-Map7;Target=DTX-incomp_Conpu1-B-R30-Map7 2525 2993;Identity=96.5
scaffold_14	Conpu1_TEannot3_REPET_TEs	match_part	1131552	1131711	0.0	-	.	ID=mp2112-2_scaffold_14_DTX-incomp_Conpu1-B-R30-Map7;Parent=ms2112_scaffold_14_DTX-incomp_Conpu1-B-R30-Map7;Target=DTX-incomp_Conpu1-B-R30-Map7 3 162;Identity=96.2
scaffold_14	Conpu1_TEannot3_REPET_TEs	match	844556	847476	0.0	-	.	ID=ms1207_scaffold_14_DTX-incomp_Conpu1-B-R238-Map6;Target=DTX-incomp_Conpu1-B-R238-Map6 288 3276
scaffold_14	Conpu1_TEannot3_REPET_TEs	match_part	844556	846585	0.0	-	.	ID=mp1207-1_scaffold_14_DTX-incomp_Conpu1-B-R238-Map6;Parent=ms1207_scaffold_14_DTX-incomp_Conpu1-B-R238-Map6;Target=DTX-incomp_Conpu1-B-R238-Map6 1275 3276;Identity=73.2
scaffold_14	Conpu1_TEannot3_REPET_TEs	match_part	846960	847476	0.0	-	.	ID=mp1207-2_scaffold_14_DTX-incomp_Conpu1-B-R238-Map6;Parent=ms1207_scaffold_14_DTX-incomp_Conpu1-B-R238-Map6;Target=DTX-incomp_Conpu1-B-R238-Map6 288 801;Identity=74.1
scaffold_14	Conpu1_TEannot3_REPET_TEs	match	272162	273042	0.0	-	.	ID=ms1363_scaffold_14_DTX-incomp_Conpu1-B-R319-Map4;Target=DTX-incomp_Conpu1-B-R319-Map4 1 883;Identity=96.4
scaffold_14	Conpu1_TEannot3_REPET_TEs	match_part	272162	273042	0.0	-	.	ID=mp1363-1_scaffold_14_DTX-incomp_Conpu1-B-R319-Map4;Parent=ms1363_scaffold_14_DTX-incomp_Conpu1-B-R319-Map4;Target=DTX-incomp_Conpu1-B-R319-Map4 1 883;Identity=96.4
scaffold_14	Conpu1_TEannot3_REPET_TEs	match	257560	258296	0.0	-	.	ID=ms1364_scaffold_14_DXX-MITE_Conpu1-B-P66.33-Map5;Target=DXX-MITE_Conpu1-B-P66.33-Map5 1 738;Identity=99.7
scaffold_14	Conpu1_TEannot3_REPET_TEs	match_part	257560	258296	0.0	-	.	ID=mp1364-1_scaffold_14_DXX-MITE_Conpu1-B-P66.33-Map5;Parent=ms1364_scaffold_14_DXX-MITE_Conpu1-B-P66.33-Map5;Target=DXX-MITE_Conpu1-B-P66.33-Map5 1 738;Identity=99.7
scaffold_14	Conpu1_TEannot3_REPET_TEs	match	1355728	1355901	0.0	-	.	ID=ms66_scaffold_14_RLX-incomp_Conpu1-B-R3-Map20;Target=RLX-incomp_Conpu1-B-R3-Map20 5506 5679;Identity=85.1
scaffold_14	Conpu1_TEannot3_REPET_TEs	match_part	1355728	1355901	0.0	-	.	ID=mp66-1_scaffold_14_RLX-incomp_Conpu1-B-R3-Map20;Parent=ms66_scaffold_14_RLX-incomp_Conpu1-B-R3-Map20;Target=RLX-incomp_Conpu1-B-R3-Map20 5506 5679;Identity=85.1
scaffold_14	Conpu1_TEannot3_REPET_TEs	match	249078	249451	0.0	-	.	ID=ms1366_scaffold_14_DXX-MITE_Conpu1-B-P81.19-Map4;Target=DXX-MITE_Conpu1-B-P81.19-Map4 1 373;Identity=91.2
scaffold_14	Conpu1_TEannot3_REPET_TEs	match_part	249078	249451	0.0	-	.	ID=mp1366-1_scaffold_14_DXX-MITE_Conpu1-B-P81.19-Map4;Parent=ms1366_scaffold_14_DXX-MITE_Conpu1-B-P81.19-Map4;Target=DXX-MITE_Conpu1-B-P81.19-Map4 1 373;Identity=91.2
scaffold_14	Conpu1_TEannot3_REPET_TEs	match	374104	374400	0.0	-	.	ID=ms1367_scaffold_14_RXX-LARD_Conpu1-B-G193-Map5;Target=RXX-LARD_Conpu1-B-G193-Map5 2222 2520;Identity=96.7
scaffold_14	Conpu1_TEannot3_REPET_TEs	match_part	374104	374400	0.0	-	.	ID=mp1367-1_scaffold_14_RXX-LARD_Conpu1-B-G193-Map5;Parent=ms1367_scaffold_14_RXX-LARD_Conpu1-B-G193-Map5;Target=RXX-LARD_Conpu1-B-G193-Map5 2222 2520;Identity=96.7
scaffold_14	Conpu1_TEannot3_REPET_TEs	match	162535	163089	0.0	-	.	ID=ms1368_scaffold_14_DXX-MITE_Conpu1-B-P10.84-Map5;Target=DXX-MITE_Conpu1-B-P10.84-Map5 29 583;Identity=98.2
scaffold_14	Conpu1_TEannot3_REPET_TEs	match_part	162535	163089	0.0	-	.	ID=mp1368-1_scaffold_14_DXX-MITE_Conpu1-B-P10.84-Map5;Parent=ms1368_scaffold_14_DXX-MITE_Conpu1-B-P10.84-Map5;Target=DXX-MITE_Conpu1-B-P10.84-Map5 29 583;Identity=98.2
scaffold_14	Conpu1_TEannot3_REPET_TEs	match	984179	988464	0.0	+	.	ID=ms1209_scaffold_14_DTX-incomp_Conpu1-B-R692-Map4;Target=DTX-incomp_Conpu1-B-R692-Map4 1 4286;Identity=100.0
scaffold_14	Conpu1_TEannot3_REPET_TEs	match_part	984179	988464	0.0	+	.	ID=mp1209-1_scaffold_14_DTX-incomp_Conpu1-B-R692-Map4;Parent=ms1209_scaffold_14_DTX-incomp_Conpu1-B-R692-Map4;Target=DTX-incomp_Conpu1-B-R692-Map4 1 4286;Identity=100.0
scaffold_14	Conpu1_TEannot3_REPET_TEs	match	1021473	1021952	0.0	-	.	ID=ms1210_scaffold_14_DTX-incomp_Conpu1-B-R692-Map4;Target=DTX-incomp_Conpu1-B-R692-Map4 3807 4286;Identity=100.0
scaffold_14	Conpu1_TEannot3_REPET_TEs	match_part	1021473	1021952	0.0	-	.	ID=mp1210-1_scaffold_14_DTX-incomp_Conpu1-B-R692-Map4;Parent=ms1210_scaffold_14_DTX-incomp_Conpu1-B-R692-Map4;Target=DTX-incomp_Conpu1-B-R692-Map4 3807 4286;Identity=100.0
scaffold_14	Conpu1_TEannot3_REPET_TEs	match	1355048	1355454	0.0	+	.	ID=ms67_scaffold_14_DXX-MITE_Conpu1-B-P28.67-Map4;Target=DXX-MITE_Conpu1-B-P28.67-Map4 3 393;Identity=79.2
scaffold_14	Conpu1_TEannot3_REPET_TEs	match_part	1355048	1355454	0.0	+	.	ID=mp67-1_scaffold_14_DXX-MITE_Conpu1-B-P28.67-Map4;Parent=ms67_scaffold_14_DXX-MITE_Conpu1-B-P28.67-Map4;Target=DXX-MITE_Conpu1-B-P28.67-Map4 3 393;Identity=79.2
scaffold_14	Conpu1_TEannot3_REPET_TEs	match	1220287	1220742	0.0	+	.	ID=ms2113_scaffold_14_RXX_Conpu1-B-R694-Map3;Target=RXX_Conpu1-B-R694-Map3 1 456;Identity=100.0
scaffold_14	Conpu1_TEannot3_REPET_TEs	match_part	1220287	1220742	0.0	+	.	ID=mp2113-1_scaffold_14_RXX_Conpu1-B-R694-Map3;Parent=ms2113_scaffold_14_RXX_Conpu1-B-R694-Map3;Target=RXX_Conpu1-B-R694-Map3 1 456;Identity=100.0
scaffold_14	Conpu1_TEannot3_REPET_TEs	match	1195333	1196704	0.0	+	.	ID=ms2110_scaffold_14_DTX-incomp_Conpu1-B-R4-Map5;Target=DTX-incomp_Conpu1-B-R4-Map5 2 932
scaffold_14	Conpu1_TEannot3_REPET_TEs	match_part	1195333	1195439	0.0	+	.	ID=mp2110-1_scaffold_14_DTX-incomp_Conpu1-B-R4-Map5;Parent=ms2110_scaffold_14_DTX-incomp_Conpu1-B-R4-Map5;Target=DTX-incomp_Conpu1-B-R4-Map5 2 100;Identity=77.9
scaffold_14	Conpu1_TEannot3_REPET_TEs	match_part	1196384	1196527	0.0	+	.	ID=mp2110-2_scaffold_14_DTX-incomp_Conpu1-B-R4-Map5;Parent=ms2110_scaffold_14_DTX-incomp_Conpu1-B-R4-Map5;Target=DTX-incomp_Conpu1-B-R4-Map5 430 571;Identity=75.0
scaffold_14	Conpu1_TEannot3_REPET_TEs	match_part	1196651	1196704	0.0	+	.	ID=mp2110-3_scaffold_14_DTX-incomp_Conpu1-B-R4-Map5;Parent=ms2110_scaffold_14_DTX-incomp_Conpu1-B-R4-Map5;Target=DTX-incomp_Conpu1-B-R4-Map5 879 932;Identity=75.9
scaffold_14	Conpu1_TEannot3_REPET_TEs	match	1127353	1128439	0.0	+	.	ID=ms1914_scaffold_14_DTX-incomp_Conpu1-B-R30-Map7;Target=DTX-incomp_Conpu1-B-R30-Map7 2 2804
scaffold_14	Conpu1_TEannot3_REPET_TEs	match_part	1127353	1127513	0.0	+	.	ID=mp1914-1_scaffold_14_DTX-incomp_Conpu1-B-R30-Map7;Parent=ms1914_scaffold_14_DTX-incomp_Conpu1-B-R30-Map7;Target=DTX-incomp_Conpu1-B-R30-Map7 2 162;Identity=96.3
scaffold_14	Conpu1_TEannot3_REPET_TEs	match_part	1127502	1127607	0.0	+	.	ID=mp1914-2_scaffold_14_DTX-incomp_Conpu1-B-R30-Map7;Parent=ms1914_scaffold_14_DTX-incomp_Conpu1-B-R30-Map7;Target=DTX-incomp_Conpu1-B-R30-Map7 2525 2631;Identity=96.2
scaffold_14	Conpu1_TEannot3_REPET_TEs	match_part	1128254	1128439	0.0	+	.	ID=mp1914-3_scaffold_14_DTX-incomp_Conpu1-B-R30-Map7;Parent=ms1914_scaffold_14_DTX-incomp_Conpu1-B-R30-Map7;Target=DTX-incomp_Conpu1-B-R30-Map7 2620 2804;Identity=96.8
scaffold_14	Conpu1_TEannot3_REPET_TEs	match	1128444	1129246	0.0	+	.	ID=ms1915_scaffold_14_DTX-incomp_Conpu1-B-R459-Map8;Target=DTX-incomp_Conpu1-B-R459-Map8 1 803;Identity=96.4
scaffold_14	Conpu1_TEannot3_REPET_TEs	match_part	1128444	1129246	0.0	+	.	ID=mp1915-1_scaffold_14_DTX-incomp_Conpu1-B-R459-Map8;Parent=ms1915_scaffold_14_DTX-incomp_Conpu1-B-R459-Map8;Target=DTX-incomp_Conpu1-B-R459-Map8 1 803;Identity=96.4
scaffold_14	Conpu1_TEannot3_REPET_TEs	match	1025227	1025703	0.0	-	.	ID=ms1916_scaffold_14_DTX-incomp_Conpu1-B-R692-Map4;Target=DTX-incomp_Conpu1-B-R692-Map4 1 476;Identity=100.0
scaffold_14	Conpu1_TEannot3_REPET_TEs	match_part	1025227	1025703	0.0	-	.	ID=mp1916-1_scaffold_14_DTX-incomp_Conpu1-B-R692-Map4;Parent=ms1916_scaffold_14_DTX-incomp_Conpu1-B-R692-Map4;Target=DTX-incomp_Conpu1-B-R692-Map4 1 476;Identity=100.0
scaffold_14	Conpu1_TEannot3_REPET_TEs	match	1097358	1097712	0.0	+	.	ID=ms1917_scaffold_14_DXX-MITE_Conpu1-B-P62.37-Map4;Target=DXX-MITE_Conpu1-B-P62.37-Map4 2 356;Identity=93.0
scaffold_14	Conpu1_TEannot3_REPET_TEs	match_part	1097358	1097712	0.0	+	.	ID=mp1917-1_scaffold_14_DXX-MITE_Conpu1-B-P62.37-Map4;Parent=ms1917_scaffold_14_DXX-MITE_Conpu1-B-P62.37-Map4;Target=DXX-MITE_Conpu1-B-P62.37-Map4 2 356;Identity=93.0
scaffold_14	Conpu1_TEannot3_REPET_TEs	match	1070136	1071555	0.0	+	.	ID=ms1919_scaffold_14_RLX-comp_Conpu1-B-R566-Map15_reversed;Target=RLX-comp_Conpu1-B-R566-Map15_reversed 3954 5352;Identity=71.8
scaffold_14	Conpu1_TEannot3_REPET_TEs	match_part	1070136	1071555	0.0	+	.	ID=mp1919-1_scaffold_14_RLX-comp_Conpu1-B-R566-Map15_reversed;Parent=ms1919_scaffold_14_RLX-comp_Conpu1-B-R566-Map15_reversed;Target=RLX-comp_Conpu1-B-R566-Map15_reversed 3954 5352;Identity=71.8
##gff-version 3
##sequence-region scaffold_150 1 2693
scaffold_150	Conpu1_TEannot3_REPET_TEs	match	1604	1808	0.0	+	.	ID=ms803_scaffold_150_RXX-TRIM_Conpu1-B-R538-Map4;Target=RXX-TRIM_Conpu1-B-R538-Map4 2 201;Identity=92.4
scaffold_150	Conpu1_TEannot3_REPET_TEs	match_part	1604	1808	0.0	+	.	ID=mp803-1_scaffold_150_RXX-TRIM_Conpu1-B-R538-Map4;Parent=ms803_scaffold_150_RXX-TRIM_Conpu1-B-R538-Map4;Target=RXX-TRIM_Conpu1-B-R538-Map4 2 201;Identity=92.4
##gff-version 3
##sequence-region scaffold_151 1 2648
scaffold_151	Conpu1_TEannot3_REPET_TEs	match	1754	1840	0.0	+	.	ID=ms800_scaffold_151_RLX-incomp_Conpu1-B-R835-Map3;Target=RLX-incomp_Conpu1-B-R835-Map3 297 383;Identity=80.8
scaffold_151	Conpu1_TEannot3_REPET_TEs	match_part	1754	1840	0.0	+	.	ID=mp800-1_scaffold_151_RLX-incomp_Conpu1-B-R835-Map3;Parent=ms800_scaffold_151_RLX-incomp_Conpu1-B-R835-Map3;Target=RLX-incomp_Conpu1-B-R835-Map3 297 383;Identity=80.8
scaffold_151	Conpu1_TEannot3_REPET_TEs	match	1841	2311	0.0	+	.	ID=ms801_scaffold_151_RLX-incomp_Conpu1-B-R835-Map3;Target=RLX-incomp_Conpu1-B-R835-Map3 1 447;Identity=80.4
scaffold_151	Conpu1_TEannot3_REPET_TEs	match_part	1841	2311	0.0	+	.	ID=mp801-1_scaffold_151_RLX-incomp_Conpu1-B-R835-Map3;Parent=ms801_scaffold_151_RLX-incomp_Conpu1-B-R835-Map3;Target=RLX-incomp_Conpu1-B-R835-Map3 1 447;Identity=80.4
scaffold_151	Conpu1_TEannot3_REPET_TEs	match	2312	2439	0.0	+	.	ID=ms802_scaffold_151_RLX-incomp_Conpu1-B-R835-Map3;Target=RLX-incomp_Conpu1-B-R835-Map3 166 378
scaffold_151	Conpu1_TEannot3_REPET_TEs	match_part	2312	2331	0.0	+	.	ID=mp802-1_scaffold_151_RLX-incomp_Conpu1-B-R835-Map3;Parent=ms802_scaffold_151_RLX-incomp_Conpu1-B-R835-Map3;Target=RLX-incomp_Conpu1-B-R835-Map3 166 185;Identity=81.2
scaffold_151	Conpu1_TEannot3_REPET_TEs	match_part	2312	2439	0.0	+	.	ID=mp802-2_scaffold_151_RLX-incomp_Conpu1-B-R835-Map3;Parent=ms802_scaffold_151_RLX-incomp_Conpu1-B-R835-Map3;Target=RLX-incomp_Conpu1-B-R835-Map3 216 378;Identity=75.2
scaffold_151	Conpu1_TEannot3_REPET_TEs	match	1	37	0.0	-	.	ID=ms794_scaffold_151_RLX-incomp_Conpu1-B-R835-Map3;Target=RLX-incomp_Conpu1-B-R835-Map3 121 157;Identity=85.0
scaffold_151	Conpu1_TEannot3_REPET_TEs	match_part	1	37	0.0	-	.	ID=mp794-1_scaffold_151_RLX-incomp_Conpu1-B-R835-Map3;Parent=ms794_scaffold_151_RLX-incomp_Conpu1-B-R835-Map3;Target=RLX-incomp_Conpu1-B-R835-Map3 121 157;Identity=85.0
scaffold_151	Conpu1_TEannot3_REPET_TEs	match	38	474	0.0	-	.	ID=ms795_scaffold_151_RLX-incomp_Conpu1-B-R835-Map3;Target=RLX-incomp_Conpu1-B-R835-Map3 1 405;Identity=79.6
scaffold_151	Conpu1_TEannot3_REPET_TEs	match_part	38	474	0.0	-	.	ID=mp795-1_scaffold_151_RLX-incomp_Conpu1-B-R835-Map3;Parent=ms795_scaffold_151_RLX-incomp_Conpu1-B-R835-Map3;Target=RLX-incomp_Conpu1-B-R835-Map3 1 405;Identity=79.6
scaffold_151	Conpu1_TEannot3_REPET_TEs	match	475	568	0.0	-	.	ID=ms796_scaffold_151_RLX-incomp_Conpu1-B-R835-Map3;Target=RLX-incomp_Conpu1-B-R835-Map3 115 202;Identity=82.0
scaffold_151	Conpu1_TEannot3_REPET_TEs	match_part	475	568	0.0	-	.	ID=mp796-1_scaffold_151_RLX-incomp_Conpu1-B-R835-Map3;Parent=ms796_scaffold_151_RLX-incomp_Conpu1-B-R835-Map3;Target=RLX-incomp_Conpu1-B-R835-Map3 115 202;Identity=82.0
scaffold_151	Conpu1_TEannot3_REPET_TEs	match	1296	1358	0.0	+	.	ID=ms797_scaffold_151_RLX-incomp_Conpu1-B-R835-Map3;Target=RLX-incomp_Conpu1-B-R835-Map3 35 96;Identity=83.7
scaffold_151	Conpu1_TEannot3_REPET_TEs	match_part	1296	1358	0.0	+	.	ID=mp797-1_scaffold_151_RLX-incomp_Conpu1-B-R835-Map3;Parent=ms797_scaffold_151_RLX-incomp_Conpu1-B-R835-Map3;Target=RLX-incomp_Conpu1-B-R835-Map3 35 96;Identity=83.7
scaffold_151	Conpu1_TEannot3_REPET_TEs	match	1359	1753	0.0	+	.	ID=ms798_scaffold_151_RLX-incomp_Conpu1-B-R835-Map3;Target=RLX-incomp_Conpu1-B-R835-Map3 1 386;Identity=80.8
scaffold_151	Conpu1_TEannot3_REPET_TEs	match_part	1359	1753	0.0	+	.	ID=mp798-1_scaffold_151_RLX-incomp_Conpu1-B-R835-Map3;Parent=ms798_scaffold_151_RLX-incomp_Conpu1-B-R835-Map3;Target=RLX-incomp_Conpu1-B-R835-Map3 1 386;Identity=80.8
scaffold_151	Conpu1_TEannot3_REPET_TEs	match	1754	1840	0.0	+	.	ID=ms799_scaffold_151_RLX-incomp_Conpu1-B-R835-Map3;Target=RLX-incomp_Conpu1-B-R835-Map3 199 284;Identity=80.5
scaffold_151	Conpu1_TEannot3_REPET_TEs	match_part	1754	1840	0.0	+	.	ID=mp799-1_scaffold_151_RLX-incomp_Conpu1-B-R835-Map3;Parent=ms799_scaffold_151_RLX-incomp_Conpu1-B-R835-Map3;Target=RLX-incomp_Conpu1-B-R835-Map3 199 284;Identity=80.5
##gff-version 3
##sequence-region scaffold_153 1 2635
scaffold_153	Conpu1_TEannot3_REPET_TEs	match	1	297	0.0	+	.	ID=ms792_scaffold_153_RLX-incomp_Conpu1-B-R835-Map3;Target=RLX-incomp_Conpu1-B-R835-Map3 133 397;Identity=84.3
scaffold_153	Conpu1_TEannot3_REPET_TEs	match_part	1	297	0.0	+	.	ID=mp792-1_scaffold_153_RLX-incomp_Conpu1-B-R835-Map3;Parent=ms792_scaffold_153_RLX-incomp_Conpu1-B-R835-Map3;Target=RLX-incomp_Conpu1-B-R835-Map3 133 397;Identity=84.3
scaffold_153	Conpu1_TEannot3_REPET_TEs	match	298	348	0.0	+	.	ID=ms793_scaffold_153_RLX-incomp_Conpu1-B-R835-Map3;Target=RLX-incomp_Conpu1-B-R835-Map3 272 322;Identity=81.1
scaffold_153	Conpu1_TEannot3_REPET_TEs	match_part	298	348	0.0	+	.	ID=mp793-1_scaffold_153_RLX-incomp_Conpu1-B-R835-Map3;Parent=ms793_scaffold_153_RLX-incomp_Conpu1-B-R835-Map3;Target=RLX-incomp_Conpu1-B-R835-Map3 272 322;Identity=81.1
scaffold_153	Conpu1_TEannot3_REPET_TEs	match	438	2145	0.0	-	.	ID=ms791_scaffold_153_DTX-incomp_Conpu1-B-R189-Map3;Target=DTX-incomp_Conpu1-B-R189-Map3 1 1708;Identity=100.0
scaffold_153	Conpu1_TEannot3_REPET_TEs	match_part	438	2145	0.0	-	.	ID=mp791-1_scaffold_153_DTX-incomp_Conpu1-B-R189-Map3;Parent=ms791_scaffold_153_DTX-incomp_Conpu1-B-R189-Map3;Target=DTX-incomp_Conpu1-B-R189-Map3 1 1708;Identity=100.0
##gff-version 3
##sequence-region scaffold_154 1 2631
scaffold_154	Conpu1_TEannot3_REPET_TEs	match	1	2631	0.0	+	.	ID=ms790_scaffold_154_RLX-incomp_Conpu1-B-G197-Map4;Target=RLX-incomp_Conpu1-B-G197-Map4 491 3124;Identity=97.1
scaffold_154	Conpu1_TEannot3_REPET_TEs	match_part	1	2631	0.0	+	.	ID=mp790-1_scaffold_154_RLX-incomp_Conpu1-B-G197-Map4;Parent=ms790_scaffold_154_RLX-incomp_Conpu1-B-G197-Map4;Target=RLX-incomp_Conpu1-B-G197-Map4 491 3124;Identity=97.1
##gff-version 3
##sequence-region scaffold_155 1 2619
scaffold_155	Conpu1_TEannot3_REPET_TEs	match	1893	2619	0.0	+	.	ID=ms788_scaffold_155_DXX-MITE_Conpu1-B-G67-Map20;Target=DXX-MITE_Conpu1-B-G67-Map20 10 711;Identity=74.0
scaffold_155	Conpu1_TEannot3_REPET_TEs	match_part	1893	2619	0.0	+	.	ID=mp788-1_scaffold_155_DXX-MITE_Conpu1-B-G67-Map20;Parent=ms788_scaffold_155_DXX-MITE_Conpu1-B-G67-Map20;Target=DXX-MITE_Conpu1-B-G67-Map20 10 711;Identity=74.0
scaffold_155	Conpu1_TEannot3_REPET_TEs	match	473	630	0.0	+	.	ID=ms789_scaffold_155_RLX-incomp_Conpu1-B-R835-Map3;Target=RLX-incomp_Conpu1-B-R835-Map3 592 747;Identity=72.3
scaffold_155	Conpu1_TEannot3_REPET_TEs	match_part	473	630	0.0	+	.	ID=mp789-1_scaffold_155_RLX-incomp_Conpu1-B-R835-Map3;Parent=ms789_scaffold_155_RLX-incomp_Conpu1-B-R835-Map3;Target=RLX-incomp_Conpu1-B-R835-Map3 592 747;Identity=72.3
##gff-version 3
##sequence-region scaffold_156 1 2603
scaffold_156	Conpu1_TEannot3_REPET_TEs	match	1662	2603	0.0	-	.	ID=ms784_scaffold_156_DTX-incomp_Conpu1-B-P32.63-Map3;Target=DTX-incomp_Conpu1-B-P32.63-Map3 63 1009;Identity=99.0
scaffold_156	Conpu1_TEannot3_REPET_TEs	match_part	1662	2603	0.0	-	.	ID=mp784-1_scaffold_156_DTX-incomp_Conpu1-B-P32.63-Map3;Parent=ms784_scaffold_156_DTX-incomp_Conpu1-B-P32.63-Map3;Target=DTX-incomp_Conpu1-B-P32.63-Map3 63 1009;Identity=99.0
##gff-version 3
##sequence-region scaffold_157 1 2595
scaffold_157	Conpu1_TEannot3_REPET_TEs	match	921	1873	0.0	+	.	ID=ms152_scaffold_157_RLX-incomp_Conpu1-B-G178-Map3;Target=RLX-incomp_Conpu1-B-G178-Map3 831 2004
scaffold_157	Conpu1_TEannot3_REPET_TEs	match_part	921	1010	0.0	+	.	ID=mp152-1_scaffold_157_RLX-incomp_Conpu1-B-G178-Map3;Parent=ms152_scaffold_157_RLX-incomp_Conpu1-B-G178-Map3;Target=RLX-incomp_Conpu1-B-G178-Map3 831 925;Identity=86.7
scaffold_157	Conpu1_TEannot3_REPET_TEs	match_part	988	1266	0.0	+	.	ID=mp152-2_scaffold_157_RLX-incomp_Conpu1-B-G178-Map3;Parent=ms152_scaffold_157_RLX-incomp_Conpu1-B-G178-Map3;Target=RLX-incomp_Conpu1-B-G178-Map3 990 1270;Identity=97.1
scaffold_157	Conpu1_TEannot3_REPET_TEs	match_part	1263	1744	0.0	+	.	ID=mp152-3_scaffold_157_RLX-incomp_Conpu1-B-G178-Map3;Parent=ms152_scaffold_157_RLX-incomp_Conpu1-B-G178-Map3;Target=RLX-incomp_Conpu1-B-G178-Map3 1293 1774;Identity=96.9
scaffold_157	Conpu1_TEannot3_REPET_TEs	match_part	1745	1873	0.0	+	.	ID=mp152-4_scaffold_157_RLX-incomp_Conpu1-B-G178-Map3;Parent=ms152_scaffold_157_RLX-incomp_Conpu1-B-G178-Map3;Target=RLX-incomp_Conpu1-B-G178-Map3 1865 2004;Identity=95.4
scaffold_157	Conpu1_TEannot3_REPET_TEs	match	1	627	0.0	-	.	ID=ms150_scaffold_157_RLX-incomp_Conpu1-B-G178-Map3;Target=RLX-incomp_Conpu1-B-G178-Map3 1 625;Identity=97.9
scaffold_157	Conpu1_TEannot3_REPET_TEs	match_part	1	627	0.0	-	.	ID=mp150-1_scaffold_157_RLX-incomp_Conpu1-B-G178-Map3;Parent=ms150_scaffold_157_RLX-incomp_Conpu1-B-G178-Map3;Target=RLX-incomp_Conpu1-B-G178-Map3 1 625;Identity=97.9
##gff-version 3
##sequence-region scaffold_158 1 2572
scaffold_158	Conpu1_TEannot3_REPET_TEs	match	840	2545	0.0	-	.	ID=ms149_scaffold_158_DTX-incomp_Conpu1-B-R295-Map3;Target=DTX-incomp_Conpu1-B-R295-Map3 1657 3373;Identity=71.3
scaffold_158	Conpu1_TEannot3_REPET_TEs	match_part	840	2545	0.0	-	.	ID=mp149-1_scaffold_158_DTX-incomp_Conpu1-B-R295-Map3;Parent=ms149_scaffold_158_DTX-incomp_Conpu1-B-R295-Map3;Target=DTX-incomp_Conpu1-B-R295-Map3 1657 3373;Identity=71.3
##gff-version 3
##sequence-region scaffold_159 1 2549
scaffold_159	Conpu1_TEannot3_REPET_TEs	match	1	2549	0.0	+	.	ID=ms148_scaffold_159_RLX-incomp_Conpu1-B-R835-Map3;Target=RLX-incomp_Conpu1-B-R835-Map3 1 2549;Identity=100.0
scaffold_159	Conpu1_TEannot3_REPET_TEs	match_part	1	2549	0.0	+	.	ID=mp148-1_scaffold_159_RLX-incomp_Conpu1-B-R835-Map3;Parent=ms148_scaffold_159_RLX-incomp_Conpu1-B-R835-Map3;Target=RLX-incomp_Conpu1-B-R835-Map3 1 2549;Identity=100.0
##gff-version 3
##sequence-region scaffold_15 1 1161939
scaffold_15	Conpu1_TEannot3_REPET_TEs	match	409252	409381	0.0	+	.	ID=ms2481_scaffold_15_DTX-incomp_Conpu1-B-G107-Map3;Target=DTX-incomp_Conpu1-B-G107-Map3 663 792;Identity=83.3
scaffold_15	Conpu1_TEannot3_REPET_TEs	match_part	409252	409381	0.0	+	.	ID=mp2481-1_scaffold_15_DTX-incomp_Conpu1-B-G107-Map3;Parent=ms2481_scaffold_15_DTX-incomp_Conpu1-B-G107-Map3;Target=DTX-incomp_Conpu1-B-G107-Map3 663 792;Identity=83.3
scaffold_15	Conpu1_TEannot3_REPET_TEs	match	404755	405399	0.0	+	.	ID=ms2482_scaffold_15_DTX-incomp_Conpu1-B-R4-Map5;Target=DTX-incomp_Conpu1-B-R4-Map5 2 614;Identity=73.0
scaffold_15	Conpu1_TEannot3_REPET_TEs	match_part	404755	405399	0.0	+	.	ID=mp2482-1_scaffold_15_DTX-incomp_Conpu1-B-R4-Map5;Parent=ms2482_scaffold_15_DTX-incomp_Conpu1-B-R4-Map5;Target=DTX-incomp_Conpu1-B-R4-Map5 2 614;Identity=73.0
scaffold_15	Conpu1_TEannot3_REPET_TEs	match	734360	734873	0.0	-	.	ID=ms49_scaffold_15_RLX-incomp_Conpu1-B-R7-Map5;Target=RLX-incomp_Conpu1-B-R7-Map5 2584 3318
scaffold_15	Conpu1_TEannot3_REPET_TEs	match_part	734360	734842	0.0	-	.	ID=mp49-1_scaffold_15_RLX-incomp_Conpu1-B-R7-Map5;Parent=ms49_scaffold_15_RLX-incomp_Conpu1-B-R7-Map5;Target=RLX-incomp_Conpu1-B-R7-Map5 2835 3318;Identity=98.6
scaffold_15	Conpu1_TEannot3_REPET_TEs	match_part	734820	734871	0.0	-	.	ID=mp49-2_scaffold_15_RLX-incomp_Conpu1-B-R7-Map5;Parent=ms49_scaffold_15_RLX-incomp_Conpu1-B-R7-Map5;Target=RLX-incomp_Conpu1-B-R7-Map5 2586 2637;Identity=98.1
scaffold_15	Conpu1_TEannot3_REPET_TEs	match_part	734843	734873	0.0	-	.	ID=mp49-3_scaffold_15_RLX-incomp_Conpu1-B-R7-Map5;Parent=ms49_scaffold_15_RLX-incomp_Conpu1-B-R7-Map5;Target=RLX-incomp_Conpu1-B-R7-Map5 2584 2614;Identity=93.5
scaffold_15	Conpu1_TEannot3_REPET_TEs	match	1001928	1004033	0.0	-	.	ID=ms565_scaffold_15_DTX-incomp_Conpu1-B-R295-Map3;Target=DTX-incomp_Conpu1-B-R295-Map3 1327 3506;Identity=63.1
scaffold_15	Conpu1_TEannot3_REPET_TEs	match_part	1001928	1004033	0.0	-	.	ID=mp565-1_scaffold_15_DTX-incomp_Conpu1-B-R295-Map3;Parent=ms565_scaffold_15_DTX-incomp_Conpu1-B-R295-Map3;Target=DTX-incomp_Conpu1-B-R295-Map3 1327 3506;Identity=63.1
scaffold_15	Conpu1_TEannot3_REPET_TEs	match	1004034	1004147	0.0	-	.	ID=ms566_scaffold_15_DTX-incomp_Conpu1-B-R295-Map3;Target=DTX-incomp_Conpu1-B-R295-Map3 1209 1323;Identity=73.1
scaffold_15	Conpu1_TEannot3_REPET_TEs	match_part	1004034	1004147	0.0	-	.	ID=mp566-1_scaffold_15_DTX-incomp_Conpu1-B-R295-Map3;Parent=ms566_scaffold_15_DTX-incomp_Conpu1-B-R295-Map3;Target=DTX-incomp_Conpu1-B-R295-Map3 1209 1323;Identity=73.1
scaffold_15	Conpu1_TEannot3_REPET_TEs	match	1004148	1004607	0.0	+	.	ID=ms568_scaffold_15_DTX-incomp_Conpu1-B-R414-Map3;Target=DTX-incomp_Conpu1-B-R414-Map3 47 516;Identity=71.6
scaffold_15	Conpu1_TEannot3_REPET_TEs	match_part	1004148	1004607	0.0	+	.	ID=mp568-1_scaffold_15_DTX-incomp_Conpu1-B-R414-Map3;Parent=ms568_scaffold_15_DTX-incomp_Conpu1-B-R414-Map3;Target=DTX-incomp_Conpu1-B-R414-Map3 47 516;Identity=71.6
scaffold_15	Conpu1_TEannot3_REPET_TEs	match	504641	504886	0.0	+	.	ID=ms948_scaffold_15_RXX_Conpu1-B-R694-Map3;Target=RXX_Conpu1-B-R694-Map3 207 431;Identity=75.6
scaffold_15	Conpu1_TEannot3_REPET_TEs	match_part	504641	504886	0.0	+	.	ID=mp948-1_scaffold_15_RXX_Conpu1-B-R694-Map3;Parent=ms948_scaffold_15_RXX_Conpu1-B-R694-Map3;Target=RXX_Conpu1-B-R694-Map3 207 431;Identity=75.6
scaffold_15	Conpu1_TEannot3_REPET_TEs	match	986981	987696	0.0	+	.	ID=ms570_scaffold_15_noCat_Conpu1-B-R67-Map11;Target=noCat_Conpu1-B-R67-Map11 1 672;Identity=96.4
scaffold_15	Conpu1_TEannot3_REPET_TEs	match_part	986981	987696	0.0	+	.	ID=mp570-1_scaffold_15_noCat_Conpu1-B-R67-Map11;Parent=ms570_scaffold_15_noCat_Conpu1-B-R67-Map11;Target=noCat_Conpu1-B-R67-Map11 1 672;Identity=96.4
scaffold_15	Conpu1_TEannot3_REPET_TEs	match	987697	987796	0.0	+	.	ID=ms571_scaffold_15_noCat_Conpu1-B-R67-Map11;Target=noCat_Conpu1-B-R67-Map11 472 553;Identity=75.5
scaffold_15	Conpu1_TEannot3_REPET_TEs	match_part	987697	987796	0.0	+	.	ID=mp571-1_scaffold_15_noCat_Conpu1-B-R67-Map11;Parent=ms571_scaffold_15_noCat_Conpu1-B-R67-Map11;Target=noCat_Conpu1-B-R67-Map11 472 553;Identity=75.5
scaffold_15	Conpu1_TEannot3_REPET_TEs	match	987797	988238	0.0	+	.	ID=ms572_scaffold_15_noCat_Conpu1-B-R67-Map11;Target=noCat_Conpu1-B-R67-Map11 215 653;Identity=73.7
scaffold_15	Conpu1_TEannot3_REPET_TEs	match_part	987797	988238	0.0	+	.	ID=mp572-1_scaffold_15_noCat_Conpu1-B-R67-Map11;Parent=ms572_scaffold_15_noCat_Conpu1-B-R67-Map11;Target=noCat_Conpu1-B-R67-Map11 215 653;Identity=73.7
scaffold_15	Conpu1_TEannot3_REPET_TEs	match	996042	996146	0.0	+	.	ID=ms573_scaffold_15_RLX-incomp-chim_Conpu1-B-R523-Map5;Target=RLX-incomp-chim_Conpu1-B-R523-Map5 4 110;Identity=66.7
scaffold_15	Conpu1_TEannot3_REPET_TEs	match_part	996042	996146	0.0	+	.	ID=mp573-1_scaffold_15_RLX-incomp-chim_Conpu1-B-R523-Map5;Parent=ms573_scaffold_15_RLX-incomp-chim_Conpu1-B-R523-Map5;Target=RLX-incomp-chim_Conpu1-B-R523-Map5 4 110;Identity=66.7
scaffold_15	Conpu1_TEannot3_REPET_TEs	match	1005769	1005880	0.0	-	.	ID=ms574_scaffold_15_RLX-incomp-chim_Conpu1-B-R523-Map5;Target=RLX-incomp-chim_Conpu1-B-R523-Map5 473 587;Identity=66.7
scaffold_15	Conpu1_TEannot3_REPET_TEs	match_part	1005769	1005880	0.0	-	.	ID=mp574-1_scaffold_15_RLX-incomp-chim_Conpu1-B-R523-Map5;Parent=ms574_scaffold_15_RLX-incomp-chim_Conpu1-B-R523-Map5;Target=RLX-incomp-chim_Conpu1-B-R523-Map5 473 587;Identity=66.7
scaffold_15	Conpu1_TEannot3_REPET_TEs	match	867407	867782	0.0	-	.	ID=ms1117_scaffold_15_DTX-incomp_Conpu1-B-R30-Map7;Target=DTX-incomp_Conpu1-B-R30-Map7 3010 3416;Identity=91.3
scaffold_15	Conpu1_TEannot3_REPET_TEs	match_part	867407	867782	0.0	-	.	ID=mp1117-1_scaffold_15_DTX-incomp_Conpu1-B-R30-Map7;Parent=ms1117_scaffold_15_DTX-incomp_Conpu1-B-R30-Map7;Target=DTX-incomp_Conpu1-B-R30-Map7 3010 3416;Identity=91.3
scaffold_15	Conpu1_TEannot3_REPET_TEs	match	867783	868313	0.0	-	.	ID=ms1118_scaffold_15_DTX-incomp_Conpu1-B-R30-Map7;Target=DTX-incomp_Conpu1-B-R30-Map7 1 3002
scaffold_15	Conpu1_TEannot3_REPET_TEs	match_part	867783	867931	0.0	-	.	ID=mp1118-1_scaffold_15_DTX-incomp_Conpu1-B-R30-Map7;Parent=ms1118_scaffold_15_DTX-incomp_Conpu1-B-R30-Map7;Target=DTX-incomp_Conpu1-B-R30-Map7 2837 3002;Identity=86.7
scaffold_15	Conpu1_TEannot3_REPET_TEs	match_part	867932	868161	0.0	-	.	ID=mp1118-2_scaffold_15_DTX-incomp_Conpu1-B-R30-Map7;Parent=ms1118_scaffold_15_DTX-incomp_Conpu1-B-R30-Map7;Target=DTX-incomp_Conpu1-B-R30-Map7 2525 2774;Identity=89.6
scaffold_15	Conpu1_TEannot3_REPET_TEs	match_part	868150	868313	0.0	-	.	ID=mp1118-3_scaffold_15_DTX-incomp_Conpu1-B-R30-Map7;Parent=ms1118_scaffold_15_DTX-incomp_Conpu1-B-R30-Map7;Target=DTX-incomp_Conpu1-B-R30-Map7 1 162;Identity=87.0
scaffold_15	Conpu1_TEannot3_REPET_TEs	match	910305	912384	0.0	+	.	ID=ms1120_scaffold_15_DTX-incomp_Conpu1-B-R361-Map3;Target=DTX-incomp_Conpu1-B-R361-Map3 804 2904;Identity=71.9
scaffold_15	Conpu1_TEannot3_REPET_TEs	match_part	910305	912384	0.0	+	.	ID=mp1120-1_scaffold_15_DTX-incomp_Conpu1-B-R361-Map3;Parent=ms1120_scaffold_15_DTX-incomp_Conpu1-B-R361-Map3;Target=DTX-incomp_Conpu1-B-R361-Map3 804 2904;Identity=71.9
scaffold_15	Conpu1_TEannot3_REPET_TEs	match	871922	873096	0.0	+	.	ID=ms1121_scaffold_15_DTX-incomp_Conpu1-B-G151-Map10;Target=DTX-incomp_Conpu1-B-G151-Map10 3 1248
scaffold_15	Conpu1_TEannot3_REPET_TEs	match_part	871922	872549	0.0	+	.	ID=mp1121-1_scaffold_15_DTX-incomp_Conpu1-B-G151-Map10;Parent=ms1121_scaffold_15_DTX-incomp_Conpu1-B-G151-Map10;Target=DTX-incomp_Conpu1-B-G151-Map10 3 647;Identity=97.1
scaffold_15	Conpu1_TEannot3_REPET_TEs	match_part	872535	873096	0.0	+	.	ID=mp1121-2_scaffold_15_DTX-incomp_Conpu1-B-G151-Map10;Parent=ms1121_scaffold_15_DTX-incomp_Conpu1-B-G151-Map10;Target=DTX-incomp_Conpu1-B-G151-Map10 687 1248;Identity=96.8
scaffold_15	Conpu1_TEannot3_REPET_TEs	match	869647	869811	0.0	+	.	ID=ms1122_scaffold_15_DTX-incomp_Conpu1-B-R376-Map6;Target=DTX-incomp_Conpu1-B-R376-Map6 701 892;Identity=81.3
scaffold_15	Conpu1_TEannot3_REPET_TEs	match_part	869647	869811	0.0	+	.	ID=mp1122-1_scaffold_15_DTX-incomp_Conpu1-B-R376-Map6;Parent=ms1122_scaffold_15_DTX-incomp_Conpu1-B-R376-Map6;Target=DTX-incomp_Conpu1-B-R376-Map6 701 892;Identity=81.3
scaffold_15	Conpu1_TEannot3_REPET_TEs	match	891303	891552	0.0	-	.	ID=ms1123_scaffold_15_DTX-incomp_Conpu1-B-R443-Map3;Target=DTX-incomp_Conpu1-B-R443-Map3 1 243;Identity=81.3
scaffold_15	Conpu1_TEannot3_REPET_TEs	match_part	891303	891552	0.0	-	.	ID=mp1123-1_scaffold_15_DTX-incomp_Conpu1-B-R443-Map3;Parent=ms1123_scaffold_15_DTX-incomp_Conpu1-B-R443-Map3;Target=DTX-incomp_Conpu1-B-R443-Map3 1 243;Identity=81.3
scaffold_15	Conpu1_TEannot3_REPET_TEs	match	905632	906401	0.0	-	.	ID=ms1124_scaffold_15_DTX-incomp_Conpu1-B-R443-Map3;Target=DTX-incomp_Conpu1-B-R443-Map3 1 786
scaffold_15	Conpu1_TEannot3_REPET_TEs	match_part	905632	905743	0.0	-	.	ID=mp1124-1_scaffold_15_DTX-incomp_Conpu1-B-R443-Map3;Parent=ms1124_scaffold_15_DTX-incomp_Conpu1-B-R443-Map3;Target=DTX-incomp_Conpu1-B-R443-Map3 672 786;Identity=71.7
scaffold_15	Conpu1_TEannot3_REPET_TEs	match_part	906093	906401	0.0	-	.	ID=mp1124-2_scaffold_15_DTX-incomp_Conpu1-B-R443-Map3;Parent=ms1124_scaffold_15_DTX-incomp_Conpu1-B-R443-Map3;Target=DTX-incomp_Conpu1-B-R443-Map3 1 313;Identity=77.0
scaffold_15	Conpu1_TEannot3_REPET_TEs	match	870249	870383	0.0	+	.	ID=ms1125_scaffold_15_RXX-LARD_Conpu1-B-G193-Map5;Target=RXX-LARD_Conpu1-B-G193-Map5 114 251;Identity=79.4
scaffold_15	Conpu1_TEannot3_REPET_TEs	match_part	870249	870383	0.0	+	.	ID=mp1125-1_scaffold_15_RXX-LARD_Conpu1-B-G193-Map5;Parent=ms1125_scaffold_15_RXX-LARD_Conpu1-B-G193-Map5;Target=RXX-LARD_Conpu1-B-G193-Map5 114 251;Identity=79.4
scaffold_15	Conpu1_TEannot3_REPET_TEs	match	870249	870383	0.0	+	.	ID=ms1126_scaffold_15_RXX-LARD_Conpu1-B-G193-Map5;Target=RXX-LARD_Conpu1-B-G193-Map5 2355 2492;Identity=79.4
scaffold_15	Conpu1_TEannot3_REPET_TEs	match_part	870249	870383	0.0	+	.	ID=mp1126-1_scaffold_15_RXX-LARD_Conpu1-B-G193-Map5;Parent=ms1126_scaffold_15_RXX-LARD_Conpu1-B-G193-Map5;Target=RXX-LARD_Conpu1-B-G193-Map5 2355 2492;Identity=79.4
scaffold_15	Conpu1_TEannot3_REPET_TEs	match	870384	870464	0.0	+	.	ID=ms1127_scaffold_15_RXX-LARD_Conpu1-B-G193-Map5;Target=RXX-LARD_Conpu1-B-G193-Map5 182 261;Identity=76.0
scaffold_15	Conpu1_TEannot3_REPET_TEs	match_part	870384	870464	0.0	+	.	ID=mp1127-1_scaffold_15_RXX-LARD_Conpu1-B-G193-Map5;Parent=ms1127_scaffold_15_RXX-LARD_Conpu1-B-G193-Map5;Target=RXX-LARD_Conpu1-B-G193-Map5 182 261;Identity=76.0
scaffold_15	Conpu1_TEannot3_REPET_TEs	match	876857	877014	0.0	+	.	ID=ms1128_scaffold_15_RXX-LARD_Conpu1-B-G193-Map5;Target=RXX-LARD_Conpu1-B-G193-Map5 151 246
scaffold_15	Conpu1_TEannot3_REPET_TEs	match_part	876857	876908	0.0	+	.	ID=mp1128-1_scaffold_15_RXX-LARD_Conpu1-B-G193-Map5;Parent=ms1128_scaffold_15_RXX-LARD_Conpu1-B-G193-Map5;Target=RXX-LARD_Conpu1-B-G193-Map5 151 203;Identity=79.3
scaffold_15	Conpu1_TEannot3_REPET_TEs	match_part	876948	877014	0.0	+	.	ID=mp1128-2_scaffold_15_RXX-LARD_Conpu1-B-G193-Map5;Parent=ms1128_scaffold_15_RXX-LARD_Conpu1-B-G193-Map5;Target=RXX-LARD_Conpu1-B-G193-Map5 179 246;Identity=80.0
scaffold_15	Conpu1_TEannot3_REPET_TEs	match	756021	756243	0.0	+	.	ID=ms1129_scaffold_15_DXX-MITE_Conpu1-B-P10.84-Map5;Target=DXX-MITE_Conpu1-B-P10.84-Map5 2 583
scaffold_15	Conpu1_TEannot3_REPET_TEs	match_part	756021	756069	0.0	+	.	ID=mp1129-1_scaffold_15_DXX-MITE_Conpu1-B-P10.84-Map5;Parent=ms1129_scaffold_15_DXX-MITE_Conpu1-B-P10.84-Map5;Target=DXX-MITE_Conpu1-B-P10.84-Map5 2 50;Identity=95.9
scaffold_15	Conpu1_TEannot3_REPET_TEs	match_part	756070	756243	0.0	+	.	ID=mp1129-2_scaffold_15_DXX-MITE_Conpu1-B-P10.84-Map5;Parent=ms1129_scaffold_15_DXX-MITE_Conpu1-B-P10.84-Map5;Target=DXX-MITE_Conpu1-B-P10.84-Map5 402 583;Identity=89.5
scaffold_15	Conpu1_TEannot3_REPET_TEs	match	877603	878370	0.0	-	.	ID=ms1130_scaffold_15_DXX-MITE_Conpu1-B-P28.67-Map4;Target=DXX-MITE_Conpu1-B-P28.67-Map4 2 745;Identity=77.2
scaffold_15	Conpu1_TEannot3_REPET_TEs	match_part	877603	878370	0.0	-	.	ID=mp1130-1_scaffold_15_DXX-MITE_Conpu1-B-P28.67-Map4;Parent=ms1130_scaffold_15_DXX-MITE_Conpu1-B-P28.67-Map4;Target=DXX-MITE_Conpu1-B-P28.67-Map4 2 745;Identity=77.2
scaffold_15	Conpu1_TEannot3_REPET_TEs	match	902963	903996	0.0	-	.	ID=ms1131_scaffold_15_DTX-incomp_Conpu1-B-R238-Map6;Target=DTX-incomp_Conpu1-B-R238-Map6 1299 2325;Identity=59.7
scaffold_15	Conpu1_TEannot3_REPET_TEs	match_part	902963	903996	0.0	-	.	ID=mp1131-1_scaffold_15_DTX-incomp_Conpu1-B-R238-Map6;Parent=ms1131_scaffold_15_DTX-incomp_Conpu1-B-R238-Map6;Target=DTX-incomp_Conpu1-B-R238-Map6 1299 2325;Identity=59.7
scaffold_15	Conpu1_TEannot3_REPET_TEs	match	892437	893114	0.0	+	.	ID=ms1132_scaffold_15_noCat_Conpu1-B-R67-Map11;Target=noCat_Conpu1-B-R67-Map11 6 668;Identity=82.8
scaffold_15	Conpu1_TEannot3_REPET_TEs	match_part	892437	893114	0.0	+	.	ID=mp1132-1_scaffold_15_noCat_Conpu1-B-R67-Map11;Parent=ms1132_scaffold_15_noCat_Conpu1-B-R67-Map11;Target=noCat_Conpu1-B-R67-Map11 6 668;Identity=82.8
scaffold_15	Conpu1_TEannot3_REPET_TEs	match	893115	893382	0.0	+	.	ID=ms1133_scaffold_15_noCat_Conpu1-B-R67-Map11;Target=noCat_Conpu1-B-R67-Map11 348 595;Identity=71.5
scaffold_15	Conpu1_TEannot3_REPET_TEs	match_part	893115	893382	0.0	+	.	ID=mp1133-1_scaffold_15_noCat_Conpu1-B-R67-Map11;Parent=ms1133_scaffold_15_noCat_Conpu1-B-R67-Map11;Target=noCat_Conpu1-B-R67-Map11 348 595;Identity=71.5
scaffold_15	Conpu1_TEannot3_REPET_TEs	match	901915	902001	0.0	-	.	ID=ms1134_scaffold_15_noCat_Conpu1-B-R67-Map11;Target=noCat_Conpu1-B-R67-Map11 2 90;Identity=81.6
scaffold_15	Conpu1_TEannot3_REPET_TEs	match_part	901915	902001	0.0	-	.	ID=mp1134-1_scaffold_15_noCat_Conpu1-B-R67-Map11;Parent=ms1134_scaffold_15_noCat_Conpu1-B-R67-Map11;Target=noCat_Conpu1-B-R67-Map11 2 90;Identity=81.6
scaffold_15	Conpu1_TEannot3_REPET_TEs	match	918620	918725	0.0	+	.	ID=ms1135_scaffold_15_RLX-comp_Conpu1-B-R566-Map15_reversed;Target=RLX-comp_Conpu1-B-R566-Map15_reversed 6207 6309;Identity=81.8
scaffold_15	Conpu1_TEannot3_REPET_TEs	match_part	918620	918725	0.0	+	.	ID=mp1135-1_scaffold_15_RLX-comp_Conpu1-B-R566-Map15_reversed;Parent=ms1135_scaffold_15_RLX-comp_Conpu1-B-R566-Map15_reversed;Target=RLX-comp_Conpu1-B-R566-Map15_reversed 6207 6309;Identity=81.8
scaffold_15	Conpu1_TEannot3_REPET_TEs	match	922844	924786	0.0	+	.	ID=ms1136_scaffold_15_RLX-incomp_Conpu1-B-G178-Map3;Target=RLX-incomp_Conpu1-B-G178-Map3 1 1949;Identity=97.7
scaffold_15	Conpu1_TEannot3_REPET_TEs	match_part	922844	924786	0.0	+	.	ID=mp1136-1_scaffold_15_RLX-incomp_Conpu1-B-G178-Map3;Parent=ms1136_scaffold_15_RLX-incomp_Conpu1-B-G178-Map3;Target=RLX-incomp_Conpu1-B-G178-Map3 1 1949;Identity=97.7
scaffold_15	Conpu1_TEannot3_REPET_TEs	match	875742	876856	0.0	-	.	ID=ms1137_scaffold_15_RLX-incomp_Conpu1-B-R161-Map6_reversed;Target=RLX-incomp_Conpu1-B-R161-Map6_reversed 177 915
scaffold_15	Conpu1_TEannot3_REPET_TEs	match_part	875742	875884	0.0	-	.	ID=mp1137-1_scaffold_15_RLX-incomp_Conpu1-B-R161-Map6_reversed;Parent=ms1137_scaffold_15_RLX-incomp_Conpu1-B-R161-Map6_reversed;Target=RLX-incomp_Conpu1-B-R161-Map6_reversed 773 915;Identity=72.3
scaffold_15	Conpu1_TEannot3_REPET_TEs	match_part	876272	876856	0.0	-	.	ID=mp1137-2_scaffold_15_RLX-incomp_Conpu1-B-R161-Map6_reversed;Parent=ms1137_scaffold_15_RLX-incomp_Conpu1-B-R161-Map6_reversed;Target=RLX-incomp_Conpu1-B-R161-Map6_reversed 177 770;Identity=77.4
scaffold_15	Conpu1_TEannot3_REPET_TEs	match	868912	873332	0.0	-	.	ID=ms1138_scaffold_15_RLX-incomp_Conpu1-B-R252-Map8_reversed;Target=RLX-incomp_Conpu1-B-R252-Map8_reversed 1029 3023
scaffold_15	Conpu1_TEannot3_REPET_TEs	match_part	868912	869017	0.0	-	.	ID=mp1138-1_scaffold_15_RLX-incomp_Conpu1-B-R252-Map8_reversed;Parent=ms1138_scaffold_15_RLX-incomp_Conpu1-B-R252-Map8_reversed;Target=RLX-incomp_Conpu1-B-R252-Map8_reversed 2912 3023;Identity=78.4
scaffold_15	Conpu1_TEannot3_REPET_TEs	match_part	870465	871921	0.0	-	.	ID=mp1138-2_scaffold_15_RLX-incomp_Conpu1-B-R252-Map8_reversed;Parent=ms1138_scaffold_15_RLX-incomp_Conpu1-B-R252-Map8_reversed;Target=RLX-incomp_Conpu1-B-R252-Map8_reversed 1255 2712;Identity=76.4
scaffold_15	Conpu1_TEannot3_REPET_TEs	match_part	873097	873332	0.0	-	.	ID=mp1138-3_scaffold_15_RLX-incomp_Conpu1-B-R252-Map8_reversed;Parent=ms1138_scaffold_15_RLX-incomp_Conpu1-B-R252-Map8_reversed;Target=RLX-incomp_Conpu1-B-R252-Map8_reversed 1029 1264;Identity=73.1
scaffold_15	Conpu1_TEannot3_REPET_TEs	match	868682	868904	0.0	+	.	ID=ms1139_scaffold_15_RLX-incomp_Conpu1-B-R529-Map5;Target=RLX-incomp_Conpu1-B-R529-Map5 3533 3753;Identity=80.1
scaffold_15	Conpu1_TEannot3_REPET_TEs	match_part	868682	868904	0.0	+	.	ID=mp1139-1_scaffold_15_RLX-incomp_Conpu1-B-R529-Map5;Parent=ms1139_scaffold_15_RLX-incomp_Conpu1-B-R529-Map5;Target=RLX-incomp_Conpu1-B-R529-Map5 3533 3753;Identity=80.1
scaffold_15	Conpu1_TEannot3_REPET_TEs	match	877049	877171	0.0	+	.	ID=ms1140_scaffold_15_RLX-incomp_Conpu1-B-R529-Map5;Target=RLX-incomp_Conpu1-B-R529-Map5 3798 3918;Identity=82.8
scaffold_15	Conpu1_TEannot3_REPET_TEs	match_part	877049	877171	0.0	+	.	ID=mp1140-1_scaffold_15_RLX-incomp_Conpu1-B-R529-Map5;Parent=ms1140_scaffold_15_RLX-incomp_Conpu1-B-R529-Map5;Target=RLX-incomp_Conpu1-B-R529-Map5 3798 3918;Identity=82.8
scaffold_15	Conpu1_TEannot3_REPET_TEs	match	737740	738188	0.0	-	.	ID=ms1141_scaffold_15_RLX-incomp_Conpu1-B-R7-Map5;Target=RLX-incomp_Conpu1-B-R7-Map5 1 449;Identity=99.8
scaffold_15	Conpu1_TEannot3_REPET_TEs	match_part	737740	738188	0.0	-	.	ID=mp1141-1_scaffold_15_RLX-incomp_Conpu1-B-R7-Map5;Parent=ms1141_scaffold_15_RLX-incomp_Conpu1-B-R7-Map5;Target=RLX-incomp_Conpu1-B-R7-Map5 1 449;Identity=99.8
scaffold_15	Conpu1_TEannot3_REPET_TEs	match	873333	875741	0.0	-	.	ID=ms1142_scaffold_15_RLX-incomp_Conpu1-B-R703-Map3_reversed;Target=RLX-incomp_Conpu1-B-R703-Map3_reversed 1 2407;Identity=97.0
scaffold_15	Conpu1_TEannot3_REPET_TEs	match_part	873333	875741	0.0	-	.	ID=mp1142-1_scaffold_15_RLX-incomp_Conpu1-B-R703-Map3_reversed;Parent=ms1142_scaffold_15_RLX-incomp_Conpu1-B-R703-Map3_reversed;Target=RLX-incomp_Conpu1-B-R703-Map3_reversed 1 2407;Identity=97.0
scaffold_15	Conpu1_TEannot3_REPET_TEs	match	894135	894248	0.0	-	.	ID=ms1143_scaffold_15_RXX_Conpu1-B-R694-Map3;Target=RXX_Conpu1-B-R694-Map3 342 455;Identity=76.6
scaffold_15	Conpu1_TEannot3_REPET_TEs	match_part	894135	894248	0.0	-	.	ID=mp1143-1_scaffold_15_RXX_Conpu1-B-R694-Map3;Parent=ms1143_scaffold_15_RXX_Conpu1-B-R694-Map3;Target=RXX_Conpu1-B-R694-Map3 342 455;Identity=76.6
scaffold_15	Conpu1_TEannot3_REPET_TEs	match	945586	945960	0.0	-	.	ID=ms2703_scaffold_15_DXX-MITE_Conpu1-B-R167-Map3;Target=DXX-MITE_Conpu1-B-R167-Map3 160 534;Identity=80.1
scaffold_15	Conpu1_TEannot3_REPET_TEs	match_part	945586	945960	0.0	-	.	ID=mp2703-1_scaffold_15_DXX-MITE_Conpu1-B-R167-Map3;Parent=ms2703_scaffold_15_DXX-MITE_Conpu1-B-R167-Map3;Target=DXX-MITE_Conpu1-B-R167-Map3 160 534;Identity=80.1
scaffold_15	Conpu1_TEannot3_REPET_TEs	match	941627	941819	0.0	+	.	ID=ms2704_scaffold_15_noCat_Conpu1-B-R67-Map11;Target=noCat_Conpu1-B-R67-Map11 1 198;Identity=73.0
scaffold_15	Conpu1_TEannot3_REPET_TEs	match_part	941627	941819	0.0	+	.	ID=mp2704-1_scaffold_15_noCat_Conpu1-B-R67-Map11;Parent=ms2704_scaffold_15_noCat_Conpu1-B-R67-Map11;Target=noCat_Conpu1-B-R67-Map11 1 198;Identity=73.0
scaffold_15	Conpu1_TEannot3_REPET_TEs	match	943480	943656	0.0	-	.	ID=ms2705_scaffold_15_noCat_Conpu1-B-R67-Map11;Target=noCat_Conpu1-B-R67-Map11 2 189;Identity=75.0
scaffold_15	Conpu1_TEannot3_REPET_TEs	match_part	943480	943656	0.0	-	.	ID=mp2705-1_scaffold_15_noCat_Conpu1-B-R67-Map11;Parent=ms2705_scaffold_15_noCat_Conpu1-B-R67-Map11;Target=noCat_Conpu1-B-R67-Map11 2 189;Identity=75.0
scaffold_15	Conpu1_TEannot3_REPET_TEs	match	948585	951777	0.0	+	.	ID=ms2216_scaffold_15_DTX-incomp_Conpu1-B-R361-Map3;Target=DTX-incomp_Conpu1-B-R361-Map3 326 3471;Identity=64.7
scaffold_15	Conpu1_TEannot3_REPET_TEs	match_part	948585	951777	0.0	+	.	ID=mp2216-1_scaffold_15_DTX-incomp_Conpu1-B-R361-Map3;Parent=ms2216_scaffold_15_DTX-incomp_Conpu1-B-R361-Map3;Target=DTX-incomp_Conpu1-B-R361-Map3 326 3471;Identity=64.7
scaffold_15	Conpu1_TEannot3_REPET_TEs	match	948060	948213	0.0	+	.	ID=ms2217_scaffold_15_noCat_Conpu1-B-R67-Map11;Target=noCat_Conpu1-B-R67-Map11 2 157;Identity=92.2
scaffold_15	Conpu1_TEannot3_REPET_TEs	match_part	948060	948213	0.0	+	.	ID=mp2217-1_scaffold_15_noCat_Conpu1-B-R67-Map11;Parent=ms2217_scaffold_15_noCat_Conpu1-B-R67-Map11;Target=noCat_Conpu1-B-R67-Map11 2 157;Identity=92.2
scaffold_15	Conpu1_TEannot3_REPET_TEs	match	930311	930622	0.0	+	.	ID=ms201_scaffold_15_RLX-incomp_Conpu1-B-G178-Map3;Target=RLX-incomp_Conpu1-B-G178-Map3 635 997
scaffold_15	Conpu1_TEannot3_REPET_TEs	match_part	930311	930448	0.0	+	.	ID=mp201-1_scaffold_15_RLX-incomp_Conpu1-B-G178-Map3;Parent=ms201_scaffold_15_RLX-incomp_Conpu1-B-G178-Map3;Target=RLX-incomp_Conpu1-B-G178-Map3 635 772;Identity=83.3
scaffold_15	Conpu1_TEannot3_REPET_TEs	match_part	930412	930622	0.0	+	.	ID=mp201-2_scaffold_15_RLX-incomp_Conpu1-B-G178-Map3;Parent=ms201_scaffold_15_RLX-incomp_Conpu1-B-G178-Map3;Target=RLX-incomp_Conpu1-B-G178-Map3 787 997;Identity=90.5
scaffold_15	Conpu1_TEannot3_REPET_TEs	match	930642	931082	0.0	-	.	ID=ms202_scaffold_15_RLX-incomp_Conpu1-B-G178-Map3;Target=RLX-incomp_Conpu1-B-G178-Map3 1295 1920
scaffold_15	Conpu1_TEannot3_REPET_TEs	match_part	930642	930889	0.0	-	.	ID=mp202-1_scaffold_15_RLX-incomp_Conpu1-B-G178-Map3;Parent=ms202_scaffold_15_RLX-incomp_Conpu1-B-G178-Map3;Target=RLX-incomp_Conpu1-B-G178-Map3 1673 1920;Identity=91.1
scaffold_15	Conpu1_TEannot3_REPET_TEs	match_part	930883	931082	0.0	-	.	ID=mp202-2_scaffold_15_RLX-incomp_Conpu1-B-G178-Map3;Parent=ms202_scaffold_15_RLX-incomp_Conpu1-B-G178-Map3;Target=RLX-incomp_Conpu1-B-G178-Map3 1295 1495;Identity=92.0
scaffold_15	Conpu1_TEannot3_REPET_TEs	match	933051	933430	0.0	+	.	ID=ms203_scaffold_15_RLX-incomp_Conpu1-B-R529-Map5;Target=RLX-incomp_Conpu1-B-R529-Map5 3536 3918;Identity=86.2
scaffold_15	Conpu1_TEannot3_REPET_TEs	match_part	933051	933430	0.0	+	.	ID=mp203-1_scaffold_15_RLX-incomp_Conpu1-B-R529-Map5;Parent=ms203_scaffold_15_RLX-incomp_Conpu1-B-R529-Map5;Target=RLX-incomp_Conpu1-B-R529-Map5 3536 3918;Identity=86.2
scaffold_15	Conpu1_TEannot3_REPET_TEs	match	439824	439936	0.0	-	.	ID=ms728_scaffold_15_RLX-incomp_Conpu1-B-R302-Map3;Target=RLX-incomp_Conpu1-B-R302-Map3 1 114;Identity=81.4
scaffold_15	Conpu1_TEannot3_REPET_TEs	match_part	439824	439936	0.0	-	.	ID=mp728-1_scaffold_15_RLX-incomp_Conpu1-B-R302-Map3;Parent=ms728_scaffold_15_RLX-incomp_Conpu1-B-R302-Map3;Target=RLX-incomp_Conpu1-B-R302-Map3 1 114;Identity=81.4
scaffold_15	Conpu1_TEannot3_REPET_TEs	match	468963	469770	0.0	-	.	ID=ms730_scaffold_15_DTX-incomp_Conpu1-B-R4-Map5;Target=DTX-incomp_Conpu1-B-R4-Map5 2 932
scaffold_15	Conpu1_TEannot3_REPET_TEs	match_part	468963	469065	0.0	-	.	ID=mp730-1_scaffold_15_DTX-incomp_Conpu1-B-R4-Map5;Parent=ms730_scaffold_15_DTX-incomp_Conpu1-B-R4-Map5;Target=DTX-incomp_Conpu1-B-R4-Map5 814 932;Identity=86.5
scaffold_15	Conpu1_TEannot3_REPET_TEs	match_part	469493	469770	0.0	-	.	ID=mp730-2_scaffold_15_DTX-incomp_Conpu1-B-R4-Map5;Parent=ms730_scaffold_15_DTX-incomp_Conpu1-B-R4-Map5;Target=DTX-incomp_Conpu1-B-R4-Map5 2 274;Identity=71.8
scaffold_15	Conpu1_TEannot3_REPET_TEs	match	463509	463696	0.0	-	.	ID=ms731_scaffold_15_DTX-incomp_Conpu1-B-R283-Map6_reversed;Target=DTX-incomp_Conpu1-B-R283-Map6_reversed 4290 4470;Identity=64.9
scaffold_15	Conpu1_TEannot3_REPET_TEs	match_part	463509	463696	0.0	-	.	ID=mp731-1_scaffold_15_DTX-incomp_Conpu1-B-R283-Map6_reversed;Parent=ms731_scaffold_15_DTX-incomp_Conpu1-B-R283-Map6_reversed;Target=DTX-incomp_Conpu1-B-R283-Map6_reversed 4290 4470;Identity=64.9
scaffold_15	Conpu1_TEannot3_REPET_TEs	match	1039283	1039531	0.0	-	.	ID=ms1766_scaffold_15_DTX-incomp_Conpu1-B-G172-Map13;Target=DTX-incomp_Conpu1-B-G172-Map13 582 849;Identity=84.1
scaffold_15	Conpu1_TEannot3_REPET_TEs	match_part	1039283	1039531	0.0	-	.	ID=mp1766-1_scaffold_15_DTX-incomp_Conpu1-B-G172-Map13;Parent=ms1766_scaffold_15_DTX-incomp_Conpu1-B-G172-Map13;Target=DTX-incomp_Conpu1-B-G172-Map13 582 849;Identity=84.1
scaffold_15	Conpu1_TEannot3_REPET_TEs	match	1038143	1039182	0.0	+	.	ID=ms1767_scaffold_15_DTX-incomp_Conpu1-B-R157-Map20;Target=DTX-incomp_Conpu1-B-R157-Map20 176 1241;Identity=98.9
scaffold_15	Conpu1_TEannot3_REPET_TEs	match_part	1038143	1039182	0.0	+	.	ID=mp1767-1_scaffold_15_DTX-incomp_Conpu1-B-R157-Map20;Parent=ms1767_scaffold_15_DTX-incomp_Conpu1-B-R157-Map20;Target=DTX-incomp_Conpu1-B-R157-Map20 176 1241;Identity=98.9
scaffold_15	Conpu1_TEannot3_REPET_TEs	match	197557	197908	0.0	+	.	ID=ms752_scaffold_15_DXX-MITE_Conpu1-B-P20.75-Map8;Target=DXX-MITE_Conpu1-B-P20.75-Map8 5 356;Identity=99.7
scaffold_15	Conpu1_TEannot3_REPET_TEs	match_part	197557	197908	0.0	+	.	ID=mp752-1_scaffold_15_DXX-MITE_Conpu1-B-P20.75-Map8;Parent=ms752_scaffold_15_DXX-MITE_Conpu1-B-P20.75-Map8;Target=DXX-MITE_Conpu1-B-P20.75-Map8 5 356;Identity=99.7
scaffold_15	Conpu1_TEannot3_REPET_TEs	match	380269	380413	0.0	+	.	ID=ms753_scaffold_15_RXX-TRIM_Conpu1-B-R538-Map4;Target=RXX-TRIM_Conpu1-B-R538-Map4 2 182;Identity=92.4
scaffold_15	Conpu1_TEannot3_REPET_TEs	match_part	380269	380413	0.0	+	.	ID=mp753-1_scaffold_15_RXX-TRIM_Conpu1-B-R538-Map4;Parent=ms753_scaffold_15_RXX-TRIM_Conpu1-B-R538-Map4;Target=RXX-TRIM_Conpu1-B-R538-Map4 2 182;Identity=92.4
scaffold_15	Conpu1_TEannot3_REPET_TEs	match	194351	196205	0.0	+	.	ID=ms754_scaffold_15_DTX-incomp_Conpu1-B-G184-Map5;Target=DTX-incomp_Conpu1-B-G184-Map5 3 1857;Identity=100.0
scaffold_15	Conpu1_TEannot3_REPET_TEs	match_part	194351	196205	0.0	+	.	ID=mp754-1_scaffold_15_DTX-incomp_Conpu1-B-G184-Map5;Parent=ms754_scaffold_15_DTX-incomp_Conpu1-B-G184-Map5;Target=DTX-incomp_Conpu1-B-G184-Map5 3 1857;Identity=100.0
scaffold_15	Conpu1_TEannot3_REPET_TEs	match	233109	233847	0.0	-	.	ID=ms755_scaffold_15_DTX-incomp_Conpu1-B-R157-Map20;Target=DTX-incomp_Conpu1-B-R157-Map20 499 1241;Identity=99.2
scaffold_15	Conpu1_TEannot3_REPET_TEs	match_part	233109	233847	0.0	-	.	ID=mp755-1_scaffold_15_DTX-incomp_Conpu1-B-R157-Map20;Parent=ms755_scaffold_15_DTX-incomp_Conpu1-B-R157-Map20;Target=DTX-incomp_Conpu1-B-R157-Map20 499 1241;Identity=99.2
scaffold_15	Conpu1_TEannot3_REPET_TEs	match	239783	240276	0.0	+	.	ID=ms756_scaffold_15_DTX-incomp_Conpu1-B-R157-Map20;Target=DTX-incomp_Conpu1-B-R157-Map20 2 500;Identity=98.8
scaffold_15	Conpu1_TEannot3_REPET_TEs	match_part	239783	240276	0.0	+	.	ID=mp756-1_scaffold_15_DTX-incomp_Conpu1-B-R157-Map20;Parent=ms756_scaffold_15_DTX-incomp_Conpu1-B-R157-Map20;Target=DTX-incomp_Conpu1-B-R157-Map20 2 500;Identity=98.8
scaffold_15	Conpu1_TEannot3_REPET_TEs	match	207324	207877	0.0	+	.	ID=ms757_scaffold_15_DXX-MITE_Conpu1-B-G35-Map4;Target=DXX-MITE_Conpu1-B-G35-Map4 2 555;Identity=99.3
scaffold_15	Conpu1_TEannot3_REPET_TEs	match_part	207324	207877	0.0	+	.	ID=mp757-1_scaffold_15_DXX-MITE_Conpu1-B-G35-Map4;Parent=ms757_scaffold_15_DXX-MITE_Conpu1-B-G35-Map4;Target=DXX-MITE_Conpu1-B-G35-Map4 2 555;Identity=99.3
scaffold_15	Conpu1_TEannot3_REPET_TEs	match	348242	348951	0.0	-	.	ID=ms758_scaffold_15_DXX-MITE_Conpu1-B-P12.82-Map6;Target=DXX-MITE_Conpu1-B-P12.82-Map6 5 707;Identity=95.7
scaffold_15	Conpu1_TEannot3_REPET_TEs	match_part	348242	348951	0.0	-	.	ID=mp758-1_scaffold_15_DXX-MITE_Conpu1-B-P12.82-Map6;Parent=ms758_scaffold_15_DXX-MITE_Conpu1-B-P12.82-Map6;Target=DXX-MITE_Conpu1-B-P12.82-Map6 5 707;Identity=95.7
scaffold_15	Conpu1_TEannot3_REPET_TEs	match	313379	314352	0.0	-	.	ID=ms759_scaffold_15_DXX-MITE_Conpu1-B-P61.38-Map3;Target=DXX-MITE_Conpu1-B-P61.38-Map3 1 987;Identity=95.1
scaffold_15	Conpu1_TEannot3_REPET_TEs	match_part	313379	314352	0.0	-	.	ID=mp759-1_scaffold_15_DXX-MITE_Conpu1-B-P61.38-Map3;Parent=ms759_scaffold_15_DXX-MITE_Conpu1-B-P61.38-Map3;Target=DXX-MITE_Conpu1-B-P61.38-Map3 1 987;Identity=95.1
scaffold_15	Conpu1_TEannot3_REPET_TEs	match	253020	253320	0.0	-	.	ID=ms760_scaffold_15_DXX-MITE_Conpu1-B-P62.37-Map4;Target=DXX-MITE_Conpu1-B-P62.37-Map4 53 355;Identity=90.2
scaffold_15	Conpu1_TEannot3_REPET_TEs	match_part	253020	253320	0.0	-	.	ID=mp760-1_scaffold_15_DXX-MITE_Conpu1-B-P62.37-Map4;Parent=ms760_scaffold_15_DXX-MITE_Conpu1-B-P62.37-Map4;Target=DXX-MITE_Conpu1-B-P62.37-Map4 53 355;Identity=90.2
scaffold_15	Conpu1_TEannot3_REPET_TEs	match	614634	615099	0.0	+	.	ID=ms1785_scaffold_15_DTX-incomp_Conpu1-B-G172-Map13;Target=DTX-incomp_Conpu1-B-G172-Map13 1157 1650;Identity=99.8
scaffold_15	Conpu1_TEannot3_REPET_TEs	match_part	614634	615099	0.0	+	.	ID=mp1785-1_scaffold_15_DTX-incomp_Conpu1-B-G172-Map13;Parent=ms1785_scaffold_15_DTX-incomp_Conpu1-B-G172-Map13;Target=DTX-incomp_Conpu1-B-G172-Map13 1157 1650;Identity=99.8
scaffold_15	Conpu1_TEannot3_REPET_TEs	match	650439	650585	0.0	+	.	ID=ms1786_scaffold_15_DTX-incomp_Conpu1-B-R283-Map6_reversed;Target=DTX-incomp_Conpu1-B-R283-Map6_reversed 3549 3710;Identity=78.7
scaffold_15	Conpu1_TEannot3_REPET_TEs	match_part	650439	650585	0.0	+	.	ID=mp1786-1_scaffold_15_DTX-incomp_Conpu1-B-R283-Map6_reversed;Parent=ms1786_scaffold_15_DTX-incomp_Conpu1-B-R283-Map6_reversed;Target=DTX-incomp_Conpu1-B-R283-Map6_reversed 3549 3710;Identity=78.7
scaffold_15	Conpu1_TEannot3_REPET_TEs	match	680066	680211	0.0	-	.	ID=ms1787_scaffold_15_DTX-incomp_Conpu1-B-R283-Map6_reversed;Target=DTX-incomp_Conpu1-B-R283-Map6_reversed 3549 3710;Identity=78.3
scaffold_15	Conpu1_TEannot3_REPET_TEs	match_part	680066	680211	0.0	-	.	ID=mp1787-1_scaffold_15_DTX-incomp_Conpu1-B-R283-Map6_reversed;Parent=ms1787_scaffold_15_DTX-incomp_Conpu1-B-R283-Map6_reversed;Target=DTX-incomp_Conpu1-B-R283-Map6_reversed 3549 3710;Identity=78.3
scaffold_15	Conpu1_TEannot3_REPET_TEs	match	669404	669767	0.0	+	.	ID=ms1788_scaffold_15_DXX-MITE_Conpu1-B-G209-Map5;Target=DXX-MITE_Conpu1-B-G209-Map5 1 364;Identity=82.9
scaffold_15	Conpu1_TEannot3_REPET_TEs	match_part	669404	669767	0.0	+	.	ID=mp1788-1_scaffold_15_DXX-MITE_Conpu1-B-G209-Map5;Parent=ms1788_scaffold_15_DXX-MITE_Conpu1-B-G209-Map5;Target=DXX-MITE_Conpu1-B-G209-Map5 1 364;Identity=82.9
scaffold_15	Conpu1_TEannot3_REPET_TEs	match	731448	731565	0.0	+	.	ID=ms1789_scaffold_15_RLX-incomp_Conpu1-B-R7-Map5;Target=RLX-incomp_Conpu1-B-R7-Map5 2 114;Identity=84.5
scaffold_15	Conpu1_TEannot3_REPET_TEs	match_part	731448	731565	0.0	+	.	ID=mp1789-1_scaffold_15_RLX-incomp_Conpu1-B-R7-Map5;Parent=ms1789_scaffold_15_RLX-incomp_Conpu1-B-R7-Map5;Target=RLX-incomp_Conpu1-B-R7-Map5 2 114;Identity=84.5
scaffold_15	Conpu1_TEannot3_REPET_TEs	match	118622	119153	0.0	-	.	ID=ms766_scaffold_15_DXX-MITE_Conpu1-B-G44-Map12;Target=DXX-MITE_Conpu1-B-G44-Map12 1 535;Identity=99.8
scaffold_15	Conpu1_TEannot3_REPET_TEs	match_part	118622	119153	0.0	-	.	ID=mp766-1_scaffold_15_DXX-MITE_Conpu1-B-G44-Map12;Parent=ms766_scaffold_15_DXX-MITE_Conpu1-B-G44-Map12;Target=DXX-MITE_Conpu1-B-G44-Map12 1 535;Identity=99.8
scaffold_15	Conpu1_TEannot3_REPET_TEs	match	139944	140298	0.0	+	.	ID=ms767_scaffold_15_DXX-MITE_Conpu1-B-P62.37-Map4;Target=DXX-MITE_Conpu1-B-P62.37-Map4 2 356;Identity=86.7
scaffold_15	Conpu1_TEannot3_REPET_TEs	match_part	139944	140298	0.0	+	.	ID=mp767-1_scaffold_15_DXX-MITE_Conpu1-B-P62.37-Map4;Parent=ms767_scaffold_15_DXX-MITE_Conpu1-B-P62.37-Map4;Target=DXX-MITE_Conpu1-B-P62.37-Map4 2 356;Identity=86.7
scaffold_15	Conpu1_TEannot3_REPET_TEs	match	21173	21911	0.0	+	.	ID=ms768_scaffold_15_DTX-incomp_Conpu1-B-G107-Map3;Target=DTX-incomp_Conpu1-B-G107-Map3 16 792
scaffold_15	Conpu1_TEannot3_REPET_TEs	match_part	21173	21345	0.0	+	.	ID=mp768-1_scaffold_15_DTX-incomp_Conpu1-B-G107-Map3;Parent=ms768_scaffold_15_DTX-incomp_Conpu1-B-G107-Map3;Target=DTX-incomp_Conpu1-B-G107-Map3 16 192;Identity=78.8
scaffold_15	Conpu1_TEannot3_REPET_TEs	match_part	21735	21911	0.0	+	.	ID=mp768-2_scaffold_15_DTX-incomp_Conpu1-B-G107-Map3;Parent=ms768_scaffold_15_DTX-incomp_Conpu1-B-G107-Map3;Target=DTX-incomp_Conpu1-B-G107-Map3 634 792;Identity=77.1
scaffold_15	Conpu1_TEannot3_REPET_TEs	match	86480	87955	0.0	-	.	ID=ms769_scaffold_15_DTX-incomp_Conpu1-B-P88.12-Map3;Target=DTX-incomp_Conpu1-B-P88.12-Map3 1 1476;Identity=99.8
scaffold_15	Conpu1_TEannot3_REPET_TEs	match_part	86480	87955	0.0	-	.	ID=mp769-1_scaffold_15_DTX-incomp_Conpu1-B-P88.12-Map3;Parent=ms769_scaffold_15_DTX-incomp_Conpu1-B-P88.12-Map3;Target=DTX-incomp_Conpu1-B-P88.12-Map3 1 1476;Identity=99.8
scaffold_15	Conpu1_TEannot3_REPET_TEs	match	154812	154871	0.0	-	.	ID=ms770_scaffold_15_DTX-incomp_Conpu1-B-P88.12-Map3;Target=DTX-incomp_Conpu1-B-P88.12-Map3 677 737;Identity=75.4
scaffold_15	Conpu1_TEannot3_REPET_TEs	match_part	154812	154871	0.0	-	.	ID=mp770-1_scaffold_15_DTX-incomp_Conpu1-B-P88.12-Map3;Parent=ms770_scaffold_15_DTX-incomp_Conpu1-B-P88.12-Map3;Target=DTX-incomp_Conpu1-B-P88.12-Map3 677 737;Identity=75.4
scaffold_15	Conpu1_TEannot3_REPET_TEs	match	99826	99971	0.0	+	.	ID=ms771_scaffold_15_DTX-incomp_Conpu1-B-R283-Map6_reversed;Target=DTX-incomp_Conpu1-B-R283-Map6_reversed 3549 3710;Identity=76.9
scaffold_15	Conpu1_TEannot3_REPET_TEs	match_part	99826	99971	0.0	+	.	ID=mp771-1_scaffold_15_DTX-incomp_Conpu1-B-R283-Map6_reversed;Parent=ms771_scaffold_15_DTX-incomp_Conpu1-B-R283-Map6_reversed;Target=DTX-incomp_Conpu1-B-R283-Map6_reversed 3549 3710;Identity=76.9
scaffold_15	Conpu1_TEannot3_REPET_TEs	match	21346	21401	0.0	+	.	ID=ms772_scaffold_15_DTX-incomp_Conpu1-B-R4-Map5;Target=DTX-incomp_Conpu1-B-R4-Map5 187 241;Identity=76.4
scaffold_15	Conpu1_TEannot3_REPET_TEs	match_part	21346	21401	0.0	+	.	ID=mp772-1_scaffold_15_DTX-incomp_Conpu1-B-R4-Map5;Parent=ms772_scaffold_15_DTX-incomp_Conpu1-B-R4-Map5;Target=DTX-incomp_Conpu1-B-R4-Map5 187 241;Identity=76.4
scaffold_15	Conpu1_TEannot3_REPET_TEs	match	149931	155722	0.0	+	.	ID=ms773_scaffold_15_DTX-incomp_Conpu1-B-R64-Map15;Target=DTX-incomp_Conpu1-B-R64-Map15 2 1672
scaffold_15	Conpu1_TEannot3_REPET_TEs	match_part	149931	150748	0.0	+	.	ID=mp773-1_scaffold_15_DTX-incomp_Conpu1-B-R64-Map15;Parent=ms773_scaffold_15_DTX-incomp_Conpu1-B-R64-Map15;Target=DTX-incomp_Conpu1-B-R64-Map15 2 826;Identity=75.4
scaffold_15	Conpu1_TEannot3_REPET_TEs	match_part	154872	155722	0.0	+	.	ID=mp773-2_scaffold_15_DTX-incomp_Conpu1-B-R64-Map15;Parent=ms773_scaffold_15_DTX-incomp_Conpu1-B-R64-Map15;Target=DTX-incomp_Conpu1-B-R64-Map15 832 1672;Identity=74.4
scaffold_15	Conpu1_TEannot3_REPET_TEs	match	30342	30629	0.0	+	.	ID=ms774_scaffold_15_RLX-incomp_Conpu1-B-G269-Map4;Target=RLX-incomp_Conpu1-B-G269-Map4 139 411;Identity=78.7
scaffold_15	Conpu1_TEannot3_REPET_TEs	match_part	30342	30629	0.0	+	.	ID=mp774-1_scaffold_15_RLX-incomp_Conpu1-B-G269-Map4;Parent=ms774_scaffold_15_RLX-incomp_Conpu1-B-G269-Map4;Target=RLX-incomp_Conpu1-B-G269-Map4 139 411;Identity=78.7
scaffold_15	Conpu1_TEannot3_REPET_TEs	match	259539	259597	0.0	-	.	ID=ms761_scaffold_15_DXX-MITE_Conpu1-B-P62.37-Map4;Target=DXX-MITE_Conpu1-B-P62.37-Map4 2 60;Identity=93.2
scaffold_15	Conpu1_TEannot3_REPET_TEs	match_part	259539	259597	0.0	-	.	ID=mp761-1_scaffold_15_DXX-MITE_Conpu1-B-P62.37-Map4;Parent=ms761_scaffold_15_DXX-MITE_Conpu1-B-P62.37-Map4;Target=DXX-MITE_Conpu1-B-P62.37-Map4 2 60;Identity=93.2
scaffold_15	Conpu1_TEannot3_REPET_TEs	match	984309	985771	0.0	-	.	ID=ms569_scaffold_15_DTX-incomp_Conpu1-B-R54-Map3;Target=DTX-incomp_Conpu1-B-R54-Map3 1 1465;Identity=77.3
scaffold_15	Conpu1_TEannot3_REPET_TEs	match_part	984309	985771	0.0	-	.	ID=mp569-1_scaffold_15_DTX-incomp_Conpu1-B-R54-Map3;Parent=ms569_scaffold_15_DTX-incomp_Conpu1-B-R54-Map3;Target=DTX-incomp_Conpu1-B-R54-Map3 1 1465;Identity=77.3
scaffold_15	Conpu1_TEannot3_REPET_TEs	match	1021803	1022288	0.0	-	.	ID=ms2800_scaffold_15_DTX-incomp_Conpu1-B-R49-Map10;Target=DTX-incomp_Conpu1-B-R49-Map10 1263 1769;Identity=75.8
scaffold_15	Conpu1_TEannot3_REPET_TEs	match_part	1021803	1022288	0.0	-	.	ID=mp2800-1_scaffold_15_DTX-incomp_Conpu1-B-R49-Map10;Parent=ms2800_scaffold_15_DTX-incomp_Conpu1-B-R49-Map10;Target=DTX-incomp_Conpu1-B-R49-Map10 1263 1769;Identity=75.8
scaffold_15	Conpu1_TEannot3_REPET_TEs	match	509037	510986	0.0	+	.	ID=ms944_scaffold_15_RLX-incomp_Conpu1-B-R7-Map5;Target=RLX-incomp_Conpu1-B-R7-Map5 459 2447
scaffold_15	Conpu1_TEannot3_REPET_TEs	match_part	509037	509614	0.0	+	.	ID=mp944-1_scaffold_15_RLX-incomp_Conpu1-B-R7-Map5;Parent=ms944_scaffold_15_RLX-incomp_Conpu1-B-R7-Map5;Target=RLX-incomp_Conpu1-B-R7-Map5 459 1043;Identity=75.0
scaffold_15	Conpu1_TEannot3_REPET_TEs	match_part	509784	510986	0.0	+	.	ID=mp944-2_scaffold_15_RLX-incomp_Conpu1-B-R7-Map5;Parent=ms944_scaffold_15_RLX-incomp_Conpu1-B-R7-Map5;Target=RLX-incomp_Conpu1-B-R7-Map5 1210 2447;Identity=73.4
scaffold_15	Conpu1_TEannot3_REPET_TEs	match	503115	504115	0.0	+	.	ID=ms945_scaffold_15_DTX-incomp_Conpu1-B-P32.63-Map3;Target=DTX-incomp_Conpu1-B-P32.63-Map3 1 1008;Identity=82.2
scaffold_15	Conpu1_TEannot3_REPET_TEs	match_part	503115	504115	0.0	+	.	ID=mp945-1_scaffold_15_DTX-incomp_Conpu1-B-P32.63-Map3;Parent=ms945_scaffold_15_DTX-incomp_Conpu1-B-P32.63-Map3;Target=DTX-incomp_Conpu1-B-P32.63-Map3 1 1008;Identity=82.2
scaffold_15	Conpu1_TEannot3_REPET_TEs	match	482605	486875	0.0	-	.	ID=ms946_scaffold_15_RLX-incomp-chim_Conpu1-B-R523-Map5;Target=RLX-incomp-chim_Conpu1-B-R523-Map5 13 4226;Identity=76.2
scaffold_15	Conpu1_TEannot3_REPET_TEs	match_part	482605	486875	0.0	-	.	ID=mp946-1_scaffold_15_RLX-incomp-chim_Conpu1-B-R523-Map5;Parent=ms946_scaffold_15_RLX-incomp-chim_Conpu1-B-R523-Map5;Target=RLX-incomp-chim_Conpu1-B-R523-Map5 13 4226;Identity=76.2
scaffold_15	Conpu1_TEannot3_REPET_TEs	match	491391	491653	0.0	-	.	ID=ms947_scaffold_15_RXX_Conpu1-B-R694-Map3;Target=RXX_Conpu1-B-R694-Map3 207 454;Identity=72.9
scaffold_15	Conpu1_TEannot3_REPET_TEs	match_part	491391	491653	0.0	-	.	ID=mp947-1_scaffold_15_RXX_Conpu1-B-R694-Map3;Parent=ms947_scaffold_15_RXX_Conpu1-B-R694-Map3;Target=RXX_Conpu1-B-R694-Map3 207 454;Identity=72.9
scaffold_15	Conpu1_TEannot3_REPET_TEs	match	411458	412360	0.0	-	.	ID=ms2484_scaffold_15_DXX-MITE_Conpu1-B-G119-Map3;Target=DXX-MITE_Conpu1-B-G119-Map3 1 902;Identity=98.7
scaffold_15	Conpu1_TEannot3_REPET_TEs	match_part	411458	412360	0.0	-	.	ID=mp2484-1_scaffold_15_DXX-MITE_Conpu1-B-G119-Map3;Parent=ms2484_scaffold_15_DXX-MITE_Conpu1-B-G119-Map3;Target=DXX-MITE_Conpu1-B-G119-Map3 1 902;Identity=98.7
scaffold_15	Conpu1_TEannot3_REPET_TEs	match	435213	435467	0.0	-	.	ID=ms2485_scaffold_15_RXX_Conpu1-B-G336-Map3;Target=RXX_Conpu1-B-G336-Map3 201 432;Identity=86.7
scaffold_15	Conpu1_TEannot3_REPET_TEs	match_part	435213	435467	0.0	-	.	ID=mp2485-1_scaffold_15_RXX_Conpu1-B-G336-Map3;Parent=ms2485_scaffold_15_RXX_Conpu1-B-G336-Map3;Target=RXX_Conpu1-B-G336-Map3 201 432;Identity=86.7
scaffold_15	Conpu1_TEannot3_REPET_TEs	match	1037117	1037675	0.0	+	.	ID=ms3025_scaffold_15_DTX-incomp_Conpu1-B-R157-Map20;Target=DTX-incomp_Conpu1-B-R157-Map20 2 626
scaffold_15	Conpu1_TEannot3_REPET_TEs	match_part	1037117	1037204	0.0	+	.	ID=mp3025-1_scaffold_15_DTX-incomp_Conpu1-B-R157-Map20;Parent=ms3025_scaffold_15_DTX-incomp_Conpu1-B-R157-Map20;Target=DTX-incomp_Conpu1-B-R157-Map20 2 89;Identity=92.0
scaffold_15	Conpu1_TEannot3_REPET_TEs	match_part	1037175	1037675	0.0	+	.	ID=mp3025-2_scaffold_15_DTX-incomp_Conpu1-B-R157-Map20;Parent=ms3025_scaffold_15_DTX-incomp_Conpu1-B-R157-Map20;Target=DTX-incomp_Conpu1-B-R157-Map20 112 626;Identity=98.4
scaffold_15	Conpu1_TEannot3_REPET_TEs	match	1034506	1034787	0.0	-	.	ID=ms3026_scaffold_15_DXX-MITE_Conpu1-B-R97-Map4;Target=DXX-MITE_Conpu1-B-R97-Map4 113 397;Identity=94.0
scaffold_15	Conpu1_TEannot3_REPET_TEs	match_part	1034506	1034787	0.0	-	.	ID=mp3026-1_scaffold_15_DXX-MITE_Conpu1-B-R97-Map4;Parent=ms3026_scaffold_15_DXX-MITE_Conpu1-B-R97-Map4;Target=DXX-MITE_Conpu1-B-R97-Map4 113 397;Identity=94.0
scaffold_15	Conpu1_TEannot3_REPET_TEs	match	1029308	1029696	0.0	+	.	ID=ms3027_scaffold_15_DXX-MITE_Conpu1-B-P23.72-Map6;Target=DXX-MITE_Conpu1-B-P23.72-Map6 4 401;Identity=95.4
scaffold_15	Conpu1_TEannot3_REPET_TEs	match_part	1029308	1029696	0.0	+	.	ID=mp3027-1_scaffold_15_DXX-MITE_Conpu1-B-P23.72-Map6;Parent=ms3027_scaffold_15_DXX-MITE_Conpu1-B-P23.72-Map6;Target=DXX-MITE_Conpu1-B-P23.72-Map6 4 401;Identity=95.4
scaffold_15	Conpu1_TEannot3_REPET_TEs	match	1033277	1033337	0.0	+	.	ID=ms3028_scaffold_15_DXX-MITE_Conpu1-B-P23.72-Map6;Target=DXX-MITE_Conpu1-B-P23.72-Map6 303 365;Identity=77.4
scaffold_15	Conpu1_TEannot3_REPET_TEs	match_part	1033277	1033337	0.0	+	.	ID=mp3028-1_scaffold_15_DXX-MITE_Conpu1-B-P23.72-Map6;Parent=ms3028_scaffold_15_DXX-MITE_Conpu1-B-P23.72-Map6;Target=DXX-MITE_Conpu1-B-P23.72-Map6 303 365;Identity=77.4
scaffold_15	Conpu1_TEannot3_REPET_TEs	match	1032311	1033589	0.0	-	.	ID=ms3029_scaffold_15_RLX-incomp_Conpu1-B-R529-Map5;Target=RLX-incomp_Conpu1-B-R529-Map5 3505 3918
scaffold_15	Conpu1_TEannot3_REPET_TEs	match_part	1032311	1032484	0.0	-	.	ID=mp3029-1_scaffold_15_RLX-incomp_Conpu1-B-R529-Map5;Parent=ms3029_scaffold_15_RLX-incomp_Conpu1-B-R529-Map5;Target=RLX-incomp_Conpu1-B-R529-Map5 3745 3918;Identity=79.2
scaffold_15	Conpu1_TEannot3_REPET_TEs	match_part	1033354	1033589	0.0	-	.	ID=mp3029-2_scaffold_15_RLX-incomp_Conpu1-B-R529-Map5;Parent=ms3029_scaffold_15_RLX-incomp_Conpu1-B-R529-Map5;Target=RLX-incomp_Conpu1-B-R529-Map5 3505 3737;Identity=79.6
scaffold_15	Conpu1_TEannot3_REPET_TEs	match	958791	959060	0.0	-	.	ID=ms3031_scaffold_15_DTX-incomp_Conpu1-B-R443-Map3;Target=DTX-incomp_Conpu1-B-R443-Map3 1 261;Identity=78.7
scaffold_15	Conpu1_TEannot3_REPET_TEs	match_part	958791	959060	0.0	-	.	ID=mp3031-1_scaffold_15_DTX-incomp_Conpu1-B-R443-Map3;Parent=ms3031_scaffold_15_DTX-incomp_Conpu1-B-R443-Map3;Target=DTX-incomp_Conpu1-B-R443-Map3 1 261;Identity=78.7
scaffold_15	Conpu1_TEannot3_REPET_TEs	match	958206	958382	0.0	+	.	ID=ms3032_scaffold_15_DTX-incomp_Conpu1-B-R142-Map6;Target=DTX-incomp_Conpu1-B-R142-Map6 944 1110;Identity=85.6
scaffold_15	Conpu1_TEannot3_REPET_TEs	match_part	958206	958382	0.0	+	.	ID=mp3032-1_scaffold_15_DTX-incomp_Conpu1-B-R142-Map6;Parent=ms3032_scaffold_15_DTX-incomp_Conpu1-B-R142-Map6;Target=DTX-incomp_Conpu1-B-R142-Map6 944 1110;Identity=85.6
scaffold_15	Conpu1_TEannot3_REPET_TEs	match	963581	963688	0.0	+	.	ID=ms3033_scaffold_15_noCat_Conpu1-B-R67-Map11;Target=noCat_Conpu1-B-R67-Map11 153 261;Identity=87.0
scaffold_15	Conpu1_TEannot3_REPET_TEs	match_part	963581	963688	0.0	+	.	ID=mp3033-1_scaffold_15_noCat_Conpu1-B-R67-Map11;Parent=ms3033_scaffold_15_noCat_Conpu1-B-R67-Map11;Target=noCat_Conpu1-B-R67-Map11 153 261;Identity=87.0
scaffold_15	Conpu1_TEannot3_REPET_TEs	match	957370	958205	0.0	-	.	ID=ms3035_scaffold_15_RLX-comp_Conpu1-B-R566-Map15_reversed;Target=RLX-comp_Conpu1-B-R566-Map15_reversed 1 837;Identity=98.4
scaffold_15	Conpu1_TEannot3_REPET_TEs	match_part	957370	958205	0.0	-	.	ID=mp3035-1_scaffold_15_RLX-comp_Conpu1-B-R566-Map15_reversed;Parent=ms3035_scaffold_15_RLX-comp_Conpu1-B-R566-Map15_reversed;Target=RLX-comp_Conpu1-B-R566-Map15_reversed 1 837;Identity=98.4
scaffold_15	Conpu1_TEannot3_REPET_TEs	match	964295	964430	0.0	+	.	ID=ms3036_scaffold_15_RLX-comp_Conpu1-B-R566-Map15_reversed;Target=RLX-comp_Conpu1-B-R566-Map15_reversed 6236 6370;Identity=81.6
scaffold_15	Conpu1_TEannot3_REPET_TEs	match_part	964295	964430	0.0	+	.	ID=mp3036-1_scaffold_15_RLX-comp_Conpu1-B-R566-Map15_reversed;Parent=ms3036_scaffold_15_RLX-comp_Conpu1-B-R566-Map15_reversed;Target=RLX-comp_Conpu1-B-R566-Map15_reversed 6236 6370;Identity=81.6
scaffold_15	Conpu1_TEannot3_REPET_TEs	match	108661	108856	0.0	-	.	ID=ms763_scaffold_15_RXX-TRIM_Conpu1-B-R538-Map4;Target=RXX-TRIM_Conpu1-B-R538-Map4 2 190;Identity=96.8
scaffold_15	Conpu1_TEannot3_REPET_TEs	match_part	108661	108856	0.0	-	.	ID=mp763-1_scaffold_15_RXX-TRIM_Conpu1-B-R538-Map4;Parent=ms763_scaffold_15_RXX-TRIM_Conpu1-B-R538-Map4;Target=RXX-TRIM_Conpu1-B-R538-Map4 2 190;Identity=96.8
scaffold_15	Conpu1_TEannot3_REPET_TEs	match	116411	118269	0.0	-	.	ID=ms764_scaffold_15_DTX-incomp_Conpu1-B-G184-Map5;Target=DTX-incomp_Conpu1-B-G184-Map5 1 1859;Identity=99.8
scaffold_15	Conpu1_TEannot3_REPET_TEs	match_part	116411	118269	0.0	-	.	ID=mp764-1_scaffold_15_DTX-incomp_Conpu1-B-G184-Map5;Parent=ms764_scaffold_15_DTX-incomp_Conpu1-B-G184-Map5;Target=DTX-incomp_Conpu1-B-G184-Map5 1 1859;Identity=99.8
##gff-version 3
##sequence-region scaffold_160 1 2543
scaffold_160	Conpu1_TEannot3_REPET_TEs	match	60	189	0.0	-	.	ID=ms147_scaffold_160_DXX-MITE_Conpu1-B-P23.72-Map6;Target=DXX-MITE_Conpu1-B-P23.72-Map6 281 400;Identity=72.5
scaffold_160	Conpu1_TEannot3_REPET_TEs	match_part	60	189	0.0	-	.	ID=mp147-1_scaffold_160_DXX-MITE_Conpu1-B-P23.72-Map6;Parent=ms147_scaffold_160_DXX-MITE_Conpu1-B-P23.72-Map6;Target=DXX-MITE_Conpu1-B-P23.72-Map6 281 400;Identity=72.5
##gff-version 3
##sequence-region scaffold_161 1 2519
scaffold_161	Conpu1_TEannot3_REPET_TEs	match	1	2519	0.0	-	.	ID=ms146_scaffold_161_RLX-comp_Conpu1-B-R566-Map15_reversed;Target=RLX-comp_Conpu1-B-R566-Map15_reversed 382 2913;Identity=98.3
scaffold_161	Conpu1_TEannot3_REPET_TEs	match_part	1	2519	0.0	-	.	ID=mp146-1_scaffold_161_RLX-comp_Conpu1-B-R566-Map15_reversed;Parent=ms146_scaffold_161_RLX-comp_Conpu1-B-R566-Map15_reversed;Target=RLX-comp_Conpu1-B-R566-Map15_reversed 382 2913;Identity=98.3
##gff-version 3
##sequence-region scaffold_162 1 2505
scaffold_162	Conpu1_TEannot3_REPET_TEs	match	466	1635	0.0	+	.	ID=ms144_scaffold_162_DTX-incomp_Conpu1-B-P21.74-Map3;Target=DTX-incomp_Conpu1-B-P21.74-Map3 1 1168;Identity=98.5
scaffold_162	Conpu1_TEannot3_REPET_TEs	match_part	466	1635	0.0	+	.	ID=mp144-1_scaffold_162_DTX-incomp_Conpu1-B-P21.74-Map3;Parent=ms144_scaffold_162_DTX-incomp_Conpu1-B-P21.74-Map3;Target=DTX-incomp_Conpu1-B-P21.74-Map3 1 1168;Identity=98.5
scaffold_162	Conpu1_TEannot3_REPET_TEs	match	2	51	0.0	+	.	ID=ms145_scaffold_162_DXX-MITE_Conpu1-B-G209-Map5;Target=DXX-MITE_Conpu1-B-G209-Map5 313 363;Identity=96.0
scaffold_162	Conpu1_TEannot3_REPET_TEs	match_part	2	51	0.0	+	.	ID=mp145-1_scaffold_162_DXX-MITE_Conpu1-B-G209-Map5;Parent=ms145_scaffold_162_DXX-MITE_Conpu1-B-G209-Map5;Target=DXX-MITE_Conpu1-B-G209-Map5 313 363;Identity=96.0
##gff-version 3
##sequence-region scaffold_163 1 2499
scaffold_163	Conpu1_TEannot3_REPET_TEs	match	780	2484	0.0	-	.	ID=ms143_scaffold_163_DTX-incomp_Conpu1-B-R295-Map3;Target=DTX-incomp_Conpu1-B-R295-Map3 1657 3373;Identity=71.4
scaffold_163	Conpu1_TEannot3_REPET_TEs	match_part	780	2484	0.0	-	.	ID=mp143-1_scaffold_163_DTX-incomp_Conpu1-B-R295-Map3;Parent=ms143_scaffold_163_DTX-incomp_Conpu1-B-R295-Map3;Target=DTX-incomp_Conpu1-B-R295-Map3 1657 3373;Identity=71.4
##gff-version 3
##sequence-region scaffold_164 1 2493
scaffold_164	Conpu1_TEannot3_REPET_TEs	match	1	2493	0.0	-	.	ID=ms141_scaffold_164_RLX-incomp-chim_Conpu1-B-R523-Map5;Target=RLX-incomp-chim_Conpu1-B-R523-Map5 1 2493;Identity=100.0
scaffold_164	Conpu1_TEannot3_REPET_TEs	match_part	1	2493	0.0	-	.	ID=mp141-1_scaffold_164_RLX-incomp-chim_Conpu1-B-R523-Map5;Parent=ms141_scaffold_164_RLX-incomp-chim_Conpu1-B-R523-Map5;Target=RLX-incomp-chim_Conpu1-B-R523-Map5 1 2493;Identity=100.0
##gff-version 3
##sequence-region scaffold_165 1 2493
scaffold_165	Conpu1_TEannot3_REPET_TEs	match	1	2493	0.0	-	.	ID=ms142_scaffold_165_RLX-incomp_Conpu1-B-R529-Map5;Target=RLX-incomp_Conpu1-B-R529-Map5 551 3043;Identity=96.9
scaffold_165	Conpu1_TEannot3_REPET_TEs	match_part	1	2493	0.0	-	.	ID=mp142-1_scaffold_165_RLX-incomp_Conpu1-B-R529-Map5;Parent=ms142_scaffold_165_RLX-incomp_Conpu1-B-R529-Map5;Target=RLX-incomp_Conpu1-B-R529-Map5 551 3043;Identity=96.9
##gff-version 3
##sequence-region scaffold_166 1 2448
scaffold_166	Conpu1_TEannot3_REPET_TEs	match	1	2448	0.0	-	.	ID=ms140_scaffold_166_RLX-incomp_Conpu1-B-R3-Map20;Target=RLX-incomp_Conpu1-B-R3-Map20 3224 5692;Identity=97.2
scaffold_166	Conpu1_TEannot3_REPET_TEs	match_part	1	2448	0.0	-	.	ID=mp140-1_scaffold_166_RLX-incomp_Conpu1-B-R3-Map20;Parent=ms140_scaffold_166_RLX-incomp_Conpu1-B-R3-Map20;Target=RLX-incomp_Conpu1-B-R3-Map20 3224 5692;Identity=97.2
##gff-version 3
##sequence-region scaffold_167 1 2444
scaffold_167	Conpu1_TEannot3_REPET_TEs	match	1	2444	0.0	-	.	ID=ms139_scaffold_167_RLX-incomp_Conpu1-B-G201-Map6;Target=RLX-incomp_Conpu1-B-G201-Map6 83 2526;Identity=95.1
scaffold_167	Conpu1_TEannot3_REPET_TEs	match_part	1	2444	0.0	-	.	ID=mp139-1_scaffold_167_RLX-incomp_Conpu1-B-G201-Map6;Parent=ms139_scaffold_167_RLX-incomp_Conpu1-B-G201-Map6;Target=RLX-incomp_Conpu1-B-G201-Map6 83 2526;Identity=95.1
##gff-version 3
##sequence-region scaffold_168 1 2436
scaffold_168	Conpu1_TEannot3_REPET_TEs	match	1	2432	0.0	-	.	ID=ms136_scaffold_168_RLX-incomp_Conpu1-B-G188-Map5_reversed;Target=RLX-incomp_Conpu1-B-G188-Map5_reversed 1 2427;Identity=97.0
scaffold_168	Conpu1_TEannot3_REPET_TEs	match_part	1	2432	0.0	-	.	ID=mp136-1_scaffold_168_RLX-incomp_Conpu1-B-G188-Map5_reversed;Parent=ms136_scaffold_168_RLX-incomp_Conpu1-B-G188-Map5_reversed;Target=RLX-incomp_Conpu1-B-G188-Map5_reversed 1 2427;Identity=97.0
##gff-version 3
##sequence-region scaffold_169 1 2424
scaffold_169	Conpu1_TEannot3_REPET_TEs	match	2343	2424	0.0	-	.	ID=ms134_scaffold_169_DXX-MITE_Conpu1-B-G67-Map20;Target=DXX-MITE_Conpu1-B-G67-Map20 633 714;Identity=97.6
scaffold_169	Conpu1_TEannot3_REPET_TEs	match_part	2343	2424	0.0	-	.	ID=mp134-1_scaffold_169_DXX-MITE_Conpu1-B-G67-Map20;Parent=ms134_scaffold_169_DXX-MITE_Conpu1-B-G67-Map20;Target=DXX-MITE_Conpu1-B-G67-Map20 633 714;Identity=97.6
scaffold_169	Conpu1_TEannot3_REPET_TEs	match	1	431	0.0	+	.	ID=ms135_scaffold_169_DXX-MITE_Conpu1-B-R782-Map7;Target=DXX-MITE_Conpu1-B-R782-Map7 80 510;Identity=99.8
scaffold_169	Conpu1_TEannot3_REPET_TEs	match_part	1	431	0.0	+	.	ID=mp135-1_scaffold_169_DXX-MITE_Conpu1-B-R782-Map7;Parent=ms135_scaffold_169_DXX-MITE_Conpu1-B-R782-Map7;Target=DXX-MITE_Conpu1-B-R782-Map7 80 510;Identity=99.8
##gff-version 3
##sequence-region scaffold_16 1 1109873
scaffold_16	Conpu1_TEannot3_REPET_TEs	match	26550	26809	0.0	+	.	ID=ms640_scaffold_16_DXX-MITE_Conpu1-B-G119-Map3;Target=DXX-MITE_Conpu1-B-G119-Map3 2 881
scaffold_16	Conpu1_TEannot3_REPET_TEs	match_part	26550	26657	0.0	+	.	ID=mp640-1_scaffold_16_DXX-MITE_Conpu1-B-G119-Map3;Parent=ms640_scaffold_16_DXX-MITE_Conpu1-B-G119-Map3;Target=DXX-MITE_Conpu1-B-G119-Map3 2 112;Identity=85.4
scaffold_16	Conpu1_TEannot3_REPET_TEs	match_part	26732	26809	0.0	+	.	ID=mp640-2_scaffold_16_DXX-MITE_Conpu1-B-G119-Map3;Parent=ms640_scaffold_16_DXX-MITE_Conpu1-B-G119-Map3;Target=DXX-MITE_Conpu1-B-G119-Map3 802 881;Identity=83.8
scaffold_16	Conpu1_TEannot3_REPET_TEs	match	26550	26809	0.0	-	.	ID=ms641_scaffold_16_DXX-MITE_Conpu1-B-G119-Map3;Target=DXX-MITE_Conpu1-B-G119-Map3 23 902
scaffold_16	Conpu1_TEannot3_REPET_TEs	match_part	26550	26657	0.0	-	.	ID=mp641-1_scaffold_16_DXX-MITE_Conpu1-B-G119-Map3;Parent=ms641_scaffold_16_DXX-MITE_Conpu1-B-G119-Map3;Target=DXX-MITE_Conpu1-B-G119-Map3 792 902;Identity=85.4
scaffold_16	Conpu1_TEannot3_REPET_TEs	match_part	26732	26809	0.0	-	.	ID=mp641-2_scaffold_16_DXX-MITE_Conpu1-B-G119-Map3;Parent=ms641_scaffold_16_DXX-MITE_Conpu1-B-G119-Map3;Target=DXX-MITE_Conpu1-B-G119-Map3 23 102;Identity=83.8
scaffold_16	Conpu1_TEannot3_REPET_TEs	match	247217	250555	0.0	-	.	ID=ms2050_scaffold_16_DTX-incomp_Conpu1-B-R242-Map8;Target=DTX-incomp_Conpu1-B-R242-Map8 2 1607
scaffold_16	Conpu1_TEannot3_REPET_TEs	match_part	247217	247709	0.0	-	.	ID=mp2050-1_scaffold_16_DTX-incomp_Conpu1-B-R242-Map8;Parent=ms2050_scaffold_16_DTX-incomp_Conpu1-B-R242-Map8;Target=DTX-incomp_Conpu1-B-R242-Map8 1115 1607;Identity=97.2
scaffold_16	Conpu1_TEannot3_REPET_TEs	match_part	249422	250555	0.0	-	.	ID=mp2050-2_scaffold_16_DTX-incomp_Conpu1-B-R242-Map8;Parent=ms2050_scaffold_16_DTX-incomp_Conpu1-B-R242-Map8;Target=DTX-incomp_Conpu1-B-R242-Map8 2 1143;Identity=99.6
scaffold_16	Conpu1_TEannot3_REPET_TEs	match	303538	303892	0.0	-	.	ID=ms2051_scaffold_16_DXX-MITE_Conpu1-B-P62.37-Map4;Target=DXX-MITE_Conpu1-B-P62.37-Map4 2 355;Identity=85.5
scaffold_16	Conpu1_TEannot3_REPET_TEs	match_part	303538	303892	0.0	-	.	ID=mp2051-1_scaffold_16_DXX-MITE_Conpu1-B-P62.37-Map4;Parent=ms2051_scaffold_16_DXX-MITE_Conpu1-B-P62.37-Map4;Target=DXX-MITE_Conpu1-B-P62.37-Map4 2 355;Identity=85.5
scaffold_16	Conpu1_TEannot3_REPET_TEs	match	303985	304338	0.0	-	.	ID=ms2052_scaffold_16_DXX-MITE_Conpu1-B-P62.37-Map4;Target=DXX-MITE_Conpu1-B-P62.37-Map4 2 355;Identity=91.8
scaffold_16	Conpu1_TEannot3_REPET_TEs	match_part	303985	304338	0.0	-	.	ID=mp2052-1_scaffold_16_DXX-MITE_Conpu1-B-P62.37-Map4;Parent=ms2052_scaffold_16_DXX-MITE_Conpu1-B-P62.37-Map4;Target=DXX-MITE_Conpu1-B-P62.37-Map4 2 355;Identity=91.8
scaffold_16	Conpu1_TEannot3_REPET_TEs	match	245473	246180	0.0	+	.	ID=ms2053_scaffold_16_RLX-incomp_Conpu1-B-G178-Map3;Target=RLX-incomp_Conpu1-B-G178-Map3 889 1581;Identity=97.4
scaffold_16	Conpu1_TEannot3_REPET_TEs	match_part	245473	246180	0.0	+	.	ID=mp2053-1_scaffold_16_RLX-incomp_Conpu1-B-G178-Map3;Parent=ms2053_scaffold_16_RLX-incomp_Conpu1-B-G178-Map3;Target=RLX-incomp_Conpu1-B-G178-Map3 889 1581;Identity=97.4
scaffold_16	Conpu1_TEannot3_REPET_TEs	match	958508	958713	0.0	-	.	ID=ms1175_scaffold_16_RXX-TRIM_Conpu1-B-R538-Map4;Target=RXX-TRIM_Conpu1-B-R538-Map4 2 196;Identity=92.8
scaffold_16	Conpu1_TEannot3_REPET_TEs	match_part	958508	958713	0.0	-	.	ID=mp1175-1_scaffold_16_RXX-TRIM_Conpu1-B-R538-Map4;Parent=ms1175_scaffold_16_RXX-TRIM_Conpu1-B-R538-Map4;Target=RXX-TRIM_Conpu1-B-R538-Map4 2 196;Identity=92.8
scaffold_16	Conpu1_TEannot3_REPET_TEs	match	908362	911761	0.0	-	.	ID=ms1160_scaffold_16_DTX-incomp_Conpu1-B-R238-Map6;Target=DTX-incomp_Conpu1-B-R238-Map6 245 3603
scaffold_16	Conpu1_TEannot3_REPET_TEs	match_part	908362	910710	0.0	-	.	ID=mp1160-1_scaffold_16_DTX-incomp_Conpu1-B-R238-Map6;Parent=ms1160_scaffold_16_DTX-incomp_Conpu1-B-R238-Map6;Target=DTX-incomp_Conpu1-B-R238-Map6 1234 3603;Identity=73.4
scaffold_16	Conpu1_TEannot3_REPET_TEs	match_part	910948	911761	0.0	-	.	ID=mp1160-2_scaffold_16_DTX-incomp_Conpu1-B-R238-Map6;Parent=ms1160_scaffold_16_DTX-incomp_Conpu1-B-R238-Map6;Target=DTX-incomp_Conpu1-B-R238-Map6 245 1053;Identity=73.9
scaffold_16	Conpu1_TEannot3_REPET_TEs	match	216500	216661	0.0	+	.	ID=ms137_scaffold_16_RLX-incomp_Conpu1-B-R835-Map3;Target=RLX-incomp_Conpu1-B-R835-Map3 542 707;Identity=87.0
scaffold_16	Conpu1_TEannot3_REPET_TEs	match_part	216500	216661	0.0	+	.	ID=mp137-1_scaffold_16_RLX-incomp_Conpu1-B-R835-Map3;Parent=ms137_scaffold_16_RLX-incomp_Conpu1-B-R835-Map3;Target=RLX-incomp_Conpu1-B-R835-Map3 542 707;Identity=87.0
scaffold_16	Conpu1_TEannot3_REPET_TEs	match	971639	971784	0.0	+	.	ID=ms1162_scaffold_16_DTX-incomp_Conpu1-B-R283-Map6_reversed;Target=DTX-incomp_Conpu1-B-R283-Map6_reversed 3549 3710;Identity=78.2
scaffold_16	Conpu1_TEannot3_REPET_TEs	match_part	971639	971784	0.0	+	.	ID=mp1162-1_scaffold_16_DTX-incomp_Conpu1-B-R283-Map6_reversed;Parent=ms1162_scaffold_16_DTX-incomp_Conpu1-B-R283-Map6_reversed;Target=DTX-incomp_Conpu1-B-R283-Map6_reversed 3549 3710;Identity=78.2
scaffold_16	Conpu1_TEannot3_REPET_TEs	match	744907	745114	0.0	-	.	ID=ms1249_scaffold_16_DXX-MITE_Conpu1-B-G49-Map3;Target=DXX-MITE_Conpu1-B-G49-Map3 2 582
scaffold_16	Conpu1_TEannot3_REPET_TEs	match_part	744907	744969	0.0	-	.	ID=mp1249-1_scaffold_16_DXX-MITE_Conpu1-B-G49-Map3;Parent=ms1249_scaffold_16_DXX-MITE_Conpu1-B-G49-Map3;Target=DXX-MITE_Conpu1-B-G49-Map3 520 582;Identity=84.1
scaffold_16	Conpu1_TEannot3_REPET_TEs	match_part	744965	745114	0.0	-	.	ID=mp1249-2_scaffold_16_DXX-MITE_Conpu1-B-G49-Map3;Parent=ms1249_scaffold_16_DXX-MITE_Conpu1-B-G49-Map3;Target=DXX-MITE_Conpu1-B-G49-Map3 2 163;Identity=79.3
scaffold_16	Conpu1_TEannot3_REPET_TEs	match	647944	650350	0.0	+	.	ID=ms1250_scaffold_16_RLX-incomp_Conpu1-B-R703-Map3_reversed;Target=RLX-incomp_Conpu1-B-R703-Map3_reversed 1 2407;Identity=97.8
scaffold_16	Conpu1_TEannot3_REPET_TEs	match_part	647944	650350	0.0	+	.	ID=mp1250-1_scaffold_16_RLX-incomp_Conpu1-B-R703-Map3_reversed;Parent=ms1250_scaffold_16_RLX-incomp_Conpu1-B-R703-Map3_reversed;Target=RLX-incomp_Conpu1-B-R703-Map3_reversed 1 2407;Identity=97.8
scaffold_16	Conpu1_TEannot3_REPET_TEs	match	962799	963380	0.0	+	.	ID=ms1165_scaffold_16_DXX-MITE_Conpu1-B-P30.65-Map8;Target=DXX-MITE_Conpu1-B-P30.65-Map8 4 585;Identity=99.0
scaffold_16	Conpu1_TEannot3_REPET_TEs	match_part	962799	963380	0.0	+	.	ID=mp1165-1_scaffold_16_DXX-MITE_Conpu1-B-P30.65-Map8;Parent=ms1165_scaffold_16_DXX-MITE_Conpu1-B-P30.65-Map8;Target=DXX-MITE_Conpu1-B-P30.65-Map8 4 585;Identity=99.0
scaffold_16	Conpu1_TEannot3_REPET_TEs	match	840296	840410	0.0	-	.	ID=ms1166_scaffold_16_DXX-MITE_Conpu1-B-R211-Map3;Target=DXX-MITE_Conpu1-B-R211-Map3 618 729;Identity=81.8
scaffold_16	Conpu1_TEannot3_REPET_TEs	match_part	840296	840410	0.0	-	.	ID=mp1166-1_scaffold_16_DXX-MITE_Conpu1-B-R211-Map3;Parent=ms1166_scaffold_16_DXX-MITE_Conpu1-B-R211-Map3;Target=DXX-MITE_Conpu1-B-R211-Map3 618 729;Identity=81.8
scaffold_16	Conpu1_TEannot3_REPET_TEs	match	813477	813546	0.0	-	.	ID=ms1167_scaffold_16_RLX-incomp_Conpu1-B-G188-Map5_reversed;Target=RLX-incomp_Conpu1-B-G188-Map5_reversed 1964 2033;Identity=98.6
scaffold_16	Conpu1_TEannot3_REPET_TEs	match_part	813477	813546	0.0	-	.	ID=mp1167-1_scaffold_16_RLX-incomp_Conpu1-B-G188-Map5_reversed;Parent=ms1167_scaffold_16_RLX-incomp_Conpu1-B-G188-Map5_reversed;Target=RLX-incomp_Conpu1-B-G188-Map5_reversed 1964 2033;Identity=98.6
scaffold_16	Conpu1_TEannot3_REPET_TEs	match	812680	813476	0.0	-	.	ID=ms1168_scaffold_16_RLX-incomp_Conpu1-B-R3-Map20;Target=RLX-incomp_Conpu1-B-R3-Map20 1 819;Identity=95.6
scaffold_16	Conpu1_TEannot3_REPET_TEs	match_part	812680	813476	0.0	-	.	ID=mp1168-1_scaffold_16_RLX-incomp_Conpu1-B-R3-Map20;Parent=ms1168_scaffold_16_RLX-incomp_Conpu1-B-R3-Map20;Target=RLX-incomp_Conpu1-B-R3-Map20 1 819;Identity=95.6
scaffold_16	Conpu1_TEannot3_REPET_TEs	match	764232	764516	0.0	-	.	ID=ms1253_scaffold_16_RXX-LARD_Conpu1-B-G193-Map5;Target=RXX-LARD_Conpu1-B-G193-Map5 2235 2520;Identity=94.7
scaffold_16	Conpu1_TEannot3_REPET_TEs	match_part	764232	764516	0.0	-	.	ID=mp1253-1_scaffold_16_RXX-LARD_Conpu1-B-G193-Map5;Parent=ms1253_scaffold_16_RXX-LARD_Conpu1-B-G193-Map5;Target=RXX-LARD_Conpu1-B-G193-Map5 2235 2520;Identity=94.7
scaffold_16	Conpu1_TEannot3_REPET_TEs	match	627376	628071	0.0	-	.	ID=ms2322_scaffold_16_DTX-incomp_Conpu1-B-R283-Map6_reversed;Target=DTX-incomp_Conpu1-B-R283-Map6_reversed 4062 4759;Identity=71.3
scaffold_16	Conpu1_TEannot3_REPET_TEs	match_part	627376	628071	0.0	-	.	ID=mp2322-1_scaffold_16_DTX-incomp_Conpu1-B-R283-Map6_reversed;Parent=ms2322_scaffold_16_DTX-incomp_Conpu1-B-R283-Map6_reversed;Target=DTX-incomp_Conpu1-B-R283-Map6_reversed 4062 4759;Identity=71.3
scaffold_16	Conpu1_TEannot3_REPET_TEs	match	630333	630718	0.0	-	.	ID=ms2323_scaffold_16_DXX-MITE_Conpu1-B-R329-Map9;Target=DXX-MITE_Conpu1-B-R329-Map9 594 1047
scaffold_16	Conpu1_TEannot3_REPET_TEs	match_part	630333	630718	0.0	-	.	ID=mp2323-1_scaffold_16_DXX-MITE_Conpu1-B-R329-Map9;Parent=ms2323_scaffold_16_DXX-MITE_Conpu1-B-R329-Map9;Target=DXX-MITE_Conpu1-B-R329-Map9 662 1047;Identity=98.2
scaffold_16	Conpu1_TEannot3_REPET_TEs	match_part	630678	630718	0.0	-	.	ID=mp2323-2_scaffold_16_DXX-MITE_Conpu1-B-R329-Map9;Parent=ms2323_scaffold_16_DXX-MITE_Conpu1-B-R329-Map9;Target=DXX-MITE_Conpu1-B-R329-Map9 594 634;Identity=87.8
scaffold_16	Conpu1_TEannot3_REPET_TEs	match	557587	558062	0.0	+	.	ID=ms2324_scaffold_16_RLX-incomp_Conpu1-B-G188-Map5_reversed;Target=RLX-incomp_Conpu1-B-G188-Map5_reversed 1946 2422;Identity=94.9
scaffold_16	Conpu1_TEannot3_REPET_TEs	match_part	557587	558062	0.0	+	.	ID=mp2324-1_scaffold_16_RLX-incomp_Conpu1-B-G188-Map5_reversed;Parent=ms2324_scaffold_16_RLX-incomp_Conpu1-B-G188-Map5_reversed;Target=RLX-incomp_Conpu1-B-G188-Map5_reversed 1946 2422;Identity=94.9
scaffold_16	Conpu1_TEannot3_REPET_TEs	match	568190	568318	0.0	+	.	ID=ms2325_scaffold_16_DTX-incomp_Conpu1-B-R361-Map3;Target=DTX-incomp_Conpu1-B-R361-Map3 3685 3812;Identity=70.2
scaffold_16	Conpu1_TEannot3_REPET_TEs	match_part	568190	568318	0.0	+	.	ID=mp2325-1_scaffold_16_DTX-incomp_Conpu1-B-R361-Map3;Parent=ms2325_scaffold_16_DTX-incomp_Conpu1-B-R361-Map3;Target=DTX-incomp_Conpu1-B-R361-Map3 3685 3812;Identity=70.2
scaffold_16	Conpu1_TEannot3_REPET_TEs	match	953729	953922	0.0	+	.	ID=ms1174_scaffold_16_RXX-TRIM_Conpu1-B-R538-Map4;Target=RXX-TRIM_Conpu1-B-R538-Map4 652 835;Identity=81.3
scaffold_16	Conpu1_TEannot3_REPET_TEs	match_part	953729	953922	0.0	+	.	ID=mp1174-1_scaffold_16_RXX-TRIM_Conpu1-B-R538-Map4;Parent=ms1174_scaffold_16_RXX-TRIM_Conpu1-B-R538-Map4;Target=RXX-TRIM_Conpu1-B-R538-Map4 652 835;Identity=81.3
scaffold_16	Conpu1_TEannot3_REPET_TEs	match	805694	807817	0.0	-	.	ID=ms1241_scaffold_16_RLX-incomp_Conpu1-B-G188-Map5_reversed;Target=RLX-incomp_Conpu1-B-G188-Map5_reversed 297 2422;Identity=97.9
scaffold_16	Conpu1_TEannot3_REPET_TEs	match_part	805694	807817	0.0	-	.	ID=mp1241-1_scaffold_16_RLX-incomp_Conpu1-B-G188-Map5_reversed;Parent=ms1241_scaffold_16_RLX-incomp_Conpu1-B-G188-Map5_reversed;Target=RLX-incomp_Conpu1-B-G188-Map5_reversed 297 2422;Identity=97.9
scaffold_16	Conpu1_TEannot3_REPET_TEs	match	835493	835581	0.0	-	.	ID=ms1176_scaffold_16_DTX-incomp_Conpu1-B-R507-Map4;Target=DTX-incomp_Conpu1-B-R507-Map4 3274 3359;Identity=68.6
scaffold_16	Conpu1_TEannot3_REPET_TEs	match_part	835493	835581	0.0	-	.	ID=mp1176-1_scaffold_16_DTX-incomp_Conpu1-B-R507-Map4;Parent=ms1176_scaffold_16_DTX-incomp_Conpu1-B-R507-Map4;Target=DTX-incomp_Conpu1-B-R507-Map4 3274 3359;Identity=68.6
scaffold_16	Conpu1_TEannot3_REPET_TEs	match	787504	789440	0.0	-	.	ID=ms1242_scaffold_16_RLX-incomp_Conpu1-B-R7-Map5;Target=RLX-incomp_Conpu1-B-R7-Map5 613 2574;Identity=72.6
scaffold_16	Conpu1_TEannot3_REPET_TEs	match_part	787504	789440	0.0	-	.	ID=mp1242-1_scaffold_16_RLX-incomp_Conpu1-B-R7-Map5;Parent=ms1242_scaffold_16_RLX-incomp_Conpu1-B-R7-Map5;Target=RLX-incomp_Conpu1-B-R7-Map5 613 2574;Identity=72.6
scaffold_16	Conpu1_TEannot3_REPET_TEs	match	952825	953017	0.0	-	.	ID=ms1173_scaffold_16_RXX-TRIM_Conpu1-B-R538-Map4;Target=RXX-TRIM_Conpu1-B-R538-Map4 718 909;Identity=81.1
scaffold_16	Conpu1_TEannot3_REPET_TEs	match_part	952825	953017	0.0	-	.	ID=mp1173-1_scaffold_16_RXX-TRIM_Conpu1-B-R538-Map4;Parent=ms1173_scaffold_16_RXX-TRIM_Conpu1-B-R538-Map4;Target=RXX-TRIM_Conpu1-B-R538-Map4 718 909;Identity=81.1
scaffold_16	Conpu1_TEannot3_REPET_TEs	match	650351	652384	0.0	+	.	ID=ms1243_scaffold_16_RLX-incomp_Conpu1-B-R252-Map8_reversed;Target=RLX-incomp_Conpu1-B-R252-Map8_reversed 1014 3023;Identity=75.9
scaffold_16	Conpu1_TEannot3_REPET_TEs	match_part	650351	652384	0.0	+	.	ID=mp1243-1_scaffold_16_RLX-incomp_Conpu1-B-R252-Map8_reversed;Parent=ms1243_scaffold_16_RLX-incomp_Conpu1-B-R252-Map8_reversed;Target=RLX-incomp_Conpu1-B-R252-Map8_reversed 1014 3023;Identity=75.9
scaffold_16	Conpu1_TEannot3_REPET_TEs	match	630928	631386	0.0	+	.	ID=ms36_scaffold_16_DXX-MITE_Conpu1-B-P61.38-Map3;Target=DXX-MITE_Conpu1-B-P61.38-Map3 68 515;Identity=97.3
scaffold_16	Conpu1_TEannot3_REPET_TEs	match_part	630928	631386	0.0	+	.	ID=mp36-1_scaffold_16_DXX-MITE_Conpu1-B-P61.38-Map3;Parent=ms36_scaffold_16_DXX-MITE_Conpu1-B-P61.38-Map3;Target=DXX-MITE_Conpu1-B-P61.38-Map3 68 515;Identity=97.3
scaffold_16	Conpu1_TEannot3_REPET_TEs	match	812629	812659	0.0	-	.	ID=ms2214_scaffold_16_RLX-incomp_Conpu1-B-G201-Map6;Target=RLX-incomp_Conpu1-B-G201-Map6 257 287;Identity=95.7
scaffold_16	Conpu1_TEannot3_REPET_TEs	match_part	812629	812659	0.0	-	.	ID=mp2214-1_scaffold_16_RLX-incomp_Conpu1-B-G201-Map6;Parent=ms2214_scaffold_16_RLX-incomp_Conpu1-B-G201-Map6;Target=RLX-incomp_Conpu1-B-G201-Map6 257 287;Identity=95.7
scaffold_16	Conpu1_TEannot3_REPET_TEs	match	807838	812628	0.0	-	.	ID=ms2215_scaffold_16_RLX-incomp_Conpu1-B-P46.41-Map5;Target=RLX-incomp_Conpu1-B-P46.41-Map5 1 4795;Identity=97.8
scaffold_16	Conpu1_TEannot3_REPET_TEs	match_part	807838	812628	0.0	-	.	ID=mp2215-1_scaffold_16_RLX-incomp_Conpu1-B-P46.41-Map5;Parent=ms2215_scaffold_16_RLX-incomp_Conpu1-B-P46.41-Map5;Target=RLX-incomp_Conpu1-B-P46.41-Map5 1 4795;Identity=97.8
scaffold_16	Conpu1_TEannot3_REPET_TEs	match	631408	631837	0.0	-	.	ID=ms1244_scaffold_16_DXX-MITE_Conpu1-B-P61.38-Map3;Target=DXX-MITE_Conpu1-B-P61.38-Map3 1 440;Identity=97.9
scaffold_16	Conpu1_TEannot3_REPET_TEs	match_part	631408	631837	0.0	-	.	ID=mp1244-1_scaffold_16_DXX-MITE_Conpu1-B-P61.38-Map3;Parent=ms1244_scaffold_16_DXX-MITE_Conpu1-B-P61.38-Map3;Target=DXX-MITE_Conpu1-B-P61.38-Map3 1 440;Identity=97.9
scaffold_16	Conpu1_TEannot3_REPET_TEs	match	710289	710870	0.0	+	.	ID=ms1245_scaffold_16_DXX-MITE_Conpu1-B-R456-Map4;Target=DXX-MITE_Conpu1-B-R456-Map4 2 589;Identity=99.0
scaffold_16	Conpu1_TEannot3_REPET_TEs	match_part	710289	710870	0.0	+	.	ID=mp1245-1_scaffold_16_DXX-MITE_Conpu1-B-R456-Map4;Parent=ms1245_scaffold_16_DXX-MITE_Conpu1-B-R456-Map4;Target=DXX-MITE_Conpu1-B-R456-Map4 2 589;Identity=99.0
scaffold_16	Conpu1_TEannot3_REPET_TEs	match	680352	681355	0.0	-	.	ID=ms1246_scaffold_16_DTX-incomp_Conpu1-B-P32.63-Map3;Target=DTX-incomp_Conpu1-B-P32.63-Map3 1 1008;Identity=99.2
scaffold_16	Conpu1_TEannot3_REPET_TEs	match_part	680352	681355	0.0	-	.	ID=mp1246-1_scaffold_16_DTX-incomp_Conpu1-B-P32.63-Map3;Parent=ms1246_scaffold_16_DTX-incomp_Conpu1-B-P32.63-Map3;Target=DTX-incomp_Conpu1-B-P32.63-Map3 1 1008;Identity=99.2
scaffold_16	Conpu1_TEannot3_REPET_TEs	match	855196	855609	0.0	+	.	ID=ms1161_scaffold_16_DTX-incomp_Conpu1-B-R283-Map6_reversed;Target=DTX-incomp_Conpu1-B-R283-Map6_reversed 4245 4671;Identity=63.1
scaffold_16	Conpu1_TEannot3_REPET_TEs	match_part	855196	855609	0.0	+	.	ID=mp1161-1_scaffold_16_DTX-incomp_Conpu1-B-R283-Map6_reversed;Parent=ms1161_scaffold_16_DTX-incomp_Conpu1-B-R283-Map6_reversed;Target=DTX-incomp_Conpu1-B-R283-Map6_reversed 4245 4671;Identity=63.1
scaffold_16	Conpu1_TEannot3_REPET_TEs	match	555437	555869	0.0	-	.	ID=ms2745_scaffold_16_RLX-incomp_Conpu1-B-G188-Map5_reversed;Target=RLX-incomp_Conpu1-B-G188-Map5_reversed 1978 2410;Identity=94.7
scaffold_16	Conpu1_TEannot3_REPET_TEs	match_part	555437	555869	0.0	-	.	ID=mp2745-1_scaffold_16_RLX-incomp_Conpu1-B-G188-Map5_reversed;Parent=ms2745_scaffold_16_RLX-incomp_Conpu1-B-G188-Map5_reversed;Target=RLX-incomp_Conpu1-B-G188-Map5_reversed 1978 2410;Identity=94.7
scaffold_16	Conpu1_TEannot3_REPET_TEs	match	549608	555436	0.0	+	.	ID=ms2746_scaffold_16_RLX-incomp_Conpu1-B-R3-Map20;Target=RLX-incomp_Conpu1-B-R3-Map20 1 5904;Identity=94.9
scaffold_16	Conpu1_TEannot3_REPET_TEs	match_part	549608	555436	0.0	+	.	ID=mp2746-1_scaffold_16_RLX-incomp_Conpu1-B-R3-Map20;Parent=ms2746_scaffold_16_RLX-incomp_Conpu1-B-R3-Map20;Target=RLX-incomp_Conpu1-B-R3-Map20 1 5904;Identity=94.9
scaffold_16	Conpu1_TEannot3_REPET_TEs	match	731950	732094	0.0	+	.	ID=ms1247_scaffold_16_DTX-incomp_Conpu1-B-R283-Map6_reversed;Target=DTX-incomp_Conpu1-B-R283-Map6_reversed 3549 3710;Identity=78.2
scaffold_16	Conpu1_TEannot3_REPET_TEs	match_part	731950	732094	0.0	+	.	ID=mp1247-1_scaffold_16_DTX-incomp_Conpu1-B-R283-Map6_reversed;Parent=ms1247_scaffold_16_DTX-incomp_Conpu1-B-R283-Map6_reversed;Target=DTX-incomp_Conpu1-B-R283-Map6_reversed 3549 3710;Identity=78.2
scaffold_16	Conpu1_TEannot3_REPET_TEs	match	530748	530948	0.0	-	.	ID=ms1619_scaffold_16_DXX-MITE_Conpu1-B-G49-Map3;Target=DXX-MITE_Conpu1-B-G49-Map3 2 582
scaffold_16	Conpu1_TEannot3_REPET_TEs	match_part	530748	530810	0.0	-	.	ID=mp1619-1_scaffold_16_DXX-MITE_Conpu1-B-G49-Map3;Parent=ms1619_scaffold_16_DXX-MITE_Conpu1-B-G49-Map3;Target=DXX-MITE_Conpu1-B-G49-Map3 520 582;Identity=88.9
scaffold_16	Conpu1_TEannot3_REPET_TEs	match_part	530806	530948	0.0	-	.	ID=mp1619-2_scaffold_16_DXX-MITE_Conpu1-B-G49-Map3;Parent=ms1619_scaffold_16_DXX-MITE_Conpu1-B-G49-Map3;Target=DXX-MITE_Conpu1-B-G49-Map3 2 163;Identity=81.8
scaffold_16	Conpu1_TEannot3_REPET_TEs	match	211289	211364	0.0	+	.	ID=ms2878_scaffold_16_noCat_Conpu1-B-R67-Map11;Target=noCat_Conpu1-B-R67-Map11 2 77;Identity=84.0
scaffold_16	Conpu1_TEannot3_REPET_TEs	match_part	211289	211364	0.0	+	.	ID=mp2878-1_scaffold_16_noCat_Conpu1-B-R67-Map11;Parent=ms2878_scaffold_16_noCat_Conpu1-B-R67-Map11;Target=noCat_Conpu1-B-R67-Map11 2 77;Identity=84.0
scaffold_16	Conpu1_TEannot3_REPET_TEs	match	555965	556394	0.0	-	.	ID=ms63_scaffold_16_RLX-incomp_Conpu1-B-G188-Map5_reversed;Target=RLX-incomp_Conpu1-B-G188-Map5_reversed 1978 2407;Identity=94.7
scaffold_16	Conpu1_TEannot3_REPET_TEs	match_part	555965	556394	0.0	-	.	ID=mp63-1_scaffold_16_RLX-incomp_Conpu1-B-G188-Map5_reversed;Parent=ms63_scaffold_16_RLX-incomp_Conpu1-B-G188-Map5_reversed;Target=RLX-incomp_Conpu1-B-G188-Map5_reversed 1978 2407;Identity=94.7
scaffold_16	Conpu1_TEannot3_REPET_TEs	match	556395	557566	0.0	+	.	ID=ms64_scaffold_16_RLX-incomp_Conpu1-B-G188-Map5_reversed;Target=RLX-incomp_Conpu1-B-G188-Map5_reversed 1228 2402;Identity=96.2
scaffold_16	Conpu1_TEannot3_REPET_TEs	match_part	556395	557566	0.0	+	.	ID=mp64-1_scaffold_16_RLX-incomp_Conpu1-B-G188-Map5_reversed;Parent=ms64_scaffold_16_RLX-incomp_Conpu1-B-G188-Map5_reversed;Target=RLX-incomp_Conpu1-B-G188-Map5_reversed 1228 2402;Identity=96.2
scaffold_16	Conpu1_TEannot3_REPET_TEs	match	764854	765006	0.0	+	.	ID=ms1248_scaffold_16_DTX-incomp_Conpu1-B-R283-Map6_reversed;Target=DTX-incomp_Conpu1-B-R283-Map6_reversed 3542 3710;Identity=78.2
scaffold_16	Conpu1_TEannot3_REPET_TEs	match_part	764854	765006	0.0	+	.	ID=mp1248-1_scaffold_16_DTX-incomp_Conpu1-B-R283-Map6_reversed;Parent=ms1248_scaffold_16_DTX-incomp_Conpu1-B-R283-Map6_reversed;Target=DTX-incomp_Conpu1-B-R283-Map6_reversed 3542 3710;Identity=78.2
scaffold_16	Conpu1_TEannot3_REPET_TEs	match	828718	828772	0.0	-	.	ID=ms1163_scaffold_16_DTX-incomp_Conpu1-B-R30-Map7;Target=DTX-incomp_Conpu1-B-R30-Map7 1731 1783;Identity=86.5
scaffold_16	Conpu1_TEannot3_REPET_TEs	match_part	828718	828772	0.0	-	.	ID=mp1163-1_scaffold_16_DTX-incomp_Conpu1-B-R30-Map7;Parent=ms1163_scaffold_16_DTX-incomp_Conpu1-B-R30-Map7;Target=DTX-incomp_Conpu1-B-R30-Map7 1731 1783;Identity=86.5
scaffold_16	Conpu1_TEannot3_REPET_TEs	match	647601	647648	0.0	-	.	ID=ms1251_scaffold_16_RXX-LARD_Conpu1-B-G193-Map5;Target=RXX-LARD_Conpu1-B-G193-Map5 2441 2488;Identity=80.9
scaffold_16	Conpu1_TEannot3_REPET_TEs	match_part	647601	647648	0.0	-	.	ID=mp1251-1_scaffold_16_RXX-LARD_Conpu1-B-G193-Map5;Parent=ms1251_scaffold_16_RXX-LARD_Conpu1-B-G193-Map5;Target=RXX-LARD_Conpu1-B-G193-Map5 2441 2488;Identity=80.9
scaffold_16	Conpu1_TEannot3_REPET_TEs	match	829492	829592	0.0	-	.	ID=ms1164_scaffold_16_DTX-incomp_Conpu1-B-R30-Map7;Target=DTX-incomp_Conpu1-B-R30-Map7 363 460;Identity=79.6
scaffold_16	Conpu1_TEannot3_REPET_TEs	match_part	829492	829592	0.0	-	.	ID=mp1164-1_scaffold_16_DTX-incomp_Conpu1-B-R30-Map7;Parent=ms1164_scaffold_16_DTX-incomp_Conpu1-B-R30-Map7;Target=DTX-incomp_Conpu1-B-R30-Map7 363 460;Identity=79.6
scaffold_16	Conpu1_TEannot3_REPET_TEs	match	548556	548623	0.0	+	.	ID=ms1612_scaffold_16_RLX-incomp_Conpu1-B-G188-Map5_reversed;Target=RLX-incomp_Conpu1-B-G188-Map5_reversed 1966 2033;Identity=97.1
scaffold_16	Conpu1_TEannot3_REPET_TEs	match_part	548556	548623	0.0	+	.	ID=mp1612-1_scaffold_16_RLX-incomp_Conpu1-B-G188-Map5_reversed;Parent=ms1612_scaffold_16_RLX-incomp_Conpu1-B-G188-Map5_reversed;Target=RLX-incomp_Conpu1-B-G188-Map5_reversed 1966 2033;Identity=97.1
scaffold_16	Conpu1_TEannot3_REPET_TEs	match	548624	549080	0.0	+	.	ID=ms1613_scaffold_16_RLX-incomp_Conpu1-B-G192-Map6;Target=RLX-incomp_Conpu1-B-G192-Map6 1 463;Identity=96.9
scaffold_16	Conpu1_TEannot3_REPET_TEs	match_part	548624	549080	0.0	+	.	ID=mp1613-1_scaffold_16_RLX-incomp_Conpu1-B-G192-Map6;Parent=ms1613_scaffold_16_RLX-incomp_Conpu1-B-G192-Map6;Target=RLX-incomp_Conpu1-B-G192-Map6 1 463;Identity=96.9
scaffold_16	Conpu1_TEannot3_REPET_TEs	match	435018	435377	0.0	+	.	ID=ms1614_scaffold_16_DTX-incomp_Conpu1-B-P21.74-Map3;Target=DTX-incomp_Conpu1-B-P21.74-Map3 1 427
scaffold_16	Conpu1_TEannot3_REPET_TEs	match_part	435018	435157	0.0	+	.	ID=mp1614-1_scaffold_16_DTX-incomp_Conpu1-B-P21.74-Map3;Parent=ms1614_scaffold_16_DTX-incomp_Conpu1-B-P21.74-Map3;Target=DTX-incomp_Conpu1-B-P21.74-Map3 1 128;Identity=77.6
scaffold_16	Conpu1_TEannot3_REPET_TEs	match_part	435321	435377	0.0	+	.	ID=mp1614-2_scaffold_16_DTX-incomp_Conpu1-B-P21.74-Map3;Parent=ms1614_scaffold_16_DTX-incomp_Conpu1-B-P21.74-Map3;Target=DTX-incomp_Conpu1-B-P21.74-Map3 372 427;Identity=81.1
scaffold_16	Conpu1_TEannot3_REPET_TEs	match	502324	503913	0.0	-	.	ID=ms1615_scaffold_16_DTX-incomp_Conpu1-B-R242-Map8;Target=DTX-incomp_Conpu1-B-R242-Map8 2 1607;Identity=97.8
scaffold_16	Conpu1_TEannot3_REPET_TEs	match_part	502324	503913	0.0	-	.	ID=mp1615-1_scaffold_16_DTX-incomp_Conpu1-B-R242-Map8;Parent=ms1615_scaffold_16_DTX-incomp_Conpu1-B-R242-Map8;Target=DTX-incomp_Conpu1-B-R242-Map8 2 1607;Identity=97.8
scaffold_16	Conpu1_TEannot3_REPET_TEs	match	337306	337538	0.0	-	.	ID=ms2384_scaffold_16_DTX-incomp_Conpu1-B-R238-Map6;Target=DTX-incomp_Conpu1-B-R238-Map6 264 497;Identity=72.4
scaffold_16	Conpu1_TEannot3_REPET_TEs	match_part	337306	337538	0.0	-	.	ID=mp2384-1_scaffold_16_DTX-incomp_Conpu1-B-R238-Map6;Parent=ms2384_scaffold_16_DTX-incomp_Conpu1-B-R238-Map6;Target=DTX-incomp_Conpu1-B-R238-Map6 264 497;Identity=72.4
scaffold_16	Conpu1_TEannot3_REPET_TEs	match	492434	492639	0.0	+	.	ID=ms1617_scaffold_16_DTX-incomp_Conpu1-B-R49-Map10;Target=DTX-incomp_Conpu1-B-R49-Map10 903 1107;Identity=88.3
scaffold_16	Conpu1_TEannot3_REPET_TEs	match_part	492434	492639	0.0	+	.	ID=mp1617-1_scaffold_16_DTX-incomp_Conpu1-B-R49-Map10;Parent=ms1617_scaffold_16_DTX-incomp_Conpu1-B-R49-Map10;Target=DTX-incomp_Conpu1-B-R49-Map10 903 1107;Identity=88.3
scaffold_16	Conpu1_TEannot3_REPET_TEs	match	234625	234947	0.0	+	.	ID=ms211_scaffold_16_RLX-incomp_Conpu1-B-R835-Map3;Target=RLX-incomp_Conpu1-B-R835-Map3 2193 2521;Identity=78.7
scaffold_16	Conpu1_TEannot3_REPET_TEs	match_part	234625	234947	0.0	+	.	ID=mp211-1_scaffold_16_RLX-incomp_Conpu1-B-R835-Map3;Parent=ms211_scaffold_16_RLX-incomp_Conpu1-B-R835-Map3;Target=RLX-incomp_Conpu1-B-R835-Map3 2193 2521;Identity=78.7
scaffold_16	Conpu1_TEannot3_REPET_TEs	match	434501	434855	0.0	+	.	ID=ms1620_scaffold_16_DXX-MITE_Conpu1-B-P62.37-Map4;Target=DXX-MITE_Conpu1-B-P62.37-Map4 2 356;Identity=94.4
scaffold_16	Conpu1_TEannot3_REPET_TEs	match_part	434501	434855	0.0	+	.	ID=mp1620-1_scaffold_16_DXX-MITE_Conpu1-B-P62.37-Map4;Parent=ms1620_scaffold_16_DXX-MITE_Conpu1-B-P62.37-Map4;Target=DXX-MITE_Conpu1-B-P62.37-Map4 2 356;Identity=94.4
scaffold_16	Conpu1_TEannot3_REPET_TEs	match	461541	461703	0.0	+	.	ID=ms1621_scaffold_16_DTX-incomp_Conpu1-B-R238-Map6;Target=DTX-incomp_Conpu1-B-R238-Map6 3572 3751;Identity=69.6
scaffold_16	Conpu1_TEannot3_REPET_TEs	match_part	461541	461703	0.0	+	.	ID=mp1621-1_scaffold_16_DTX-incomp_Conpu1-B-R238-Map6;Parent=ms1621_scaffold_16_DTX-incomp_Conpu1-B-R238-Map6;Target=DTX-incomp_Conpu1-B-R238-Map6 3572 3751;Identity=69.6
scaffold_16	Conpu1_TEannot3_REPET_TEs	match	73843	74350	0.0	+	.	ID=ms1751_scaffold_16_DTX-incomp_Conpu1-B-G167-Map4;Target=DTX-incomp_Conpu1-B-G167-Map4 634 1129;Identity=92.1
scaffold_16	Conpu1_TEannot3_REPET_TEs	match_part	73843	74350	0.0	+	.	ID=mp1751-1_scaffold_16_DTX-incomp_Conpu1-B-G167-Map4;Parent=ms1751_scaffold_16_DTX-incomp_Conpu1-B-G167-Map4;Target=DTX-incomp_Conpu1-B-G167-Map4 634 1129;Identity=92.1
scaffold_16	Conpu1_TEannot3_REPET_TEs	match	51737	52670	0.0	+	.	ID=ms1752_scaffold_16_DTX-incomp_Conpu1-B-R4-Map5;Target=DTX-incomp_Conpu1-B-R4-Map5 1 934;Identity=99.3
scaffold_16	Conpu1_TEannot3_REPET_TEs	match_part	51737	52670	0.0	+	.	ID=mp1752-1_scaffold_16_DTX-incomp_Conpu1-B-R4-Map5;Parent=ms1752_scaffold_16_DTX-incomp_Conpu1-B-R4-Map5;Target=DTX-incomp_Conpu1-B-R4-Map5 1 934;Identity=99.3
scaffold_16	Conpu1_TEannot3_REPET_TEs	match	73679	73792	0.0	-	.	ID=ms1753_scaffold_16_DTX-incomp_Conpu1-B-R283-Map6_reversed;Target=DTX-incomp_Conpu1-B-R283-Map6_reversed 614 728;Identity=82.8
scaffold_16	Conpu1_TEannot3_REPET_TEs	match_part	73679	73792	0.0	-	.	ID=mp1753-1_scaffold_16_DTX-incomp_Conpu1-B-R283-Map6_reversed;Parent=ms1753_scaffold_16_DTX-incomp_Conpu1-B-R283-Map6_reversed;Target=DTX-incomp_Conpu1-B-R283-Map6_reversed 614 728;Identity=82.8
scaffold_16	Conpu1_TEannot3_REPET_TEs	match	32547	34510	0.0	+	.	ID=ms1754_scaffold_16_DTX-incomp_Conpu1-B-R295-Map3;Target=DTX-incomp_Conpu1-B-R295-Map3 1329 3356
scaffold_16	Conpu1_TEannot3_REPET_TEs	match_part	32547	32557	0.0	+	.	ID=mp1754-1_scaffold_16_DTX-incomp_Conpu1-B-R295-Map3;Parent=ms1754_scaffold_16_DTX-incomp_Conpu1-B-R295-Map3;Target=DTX-incomp_Conpu1-B-R295-Map3 1329 1340;Identity=75.7
scaffold_16	Conpu1_TEannot3_REPET_TEs	match_part	34153	34510	0.0	+	.	ID=mp1754-2_scaffold_16_DTX-incomp_Conpu1-B-R295-Map3;Parent=ms1754_scaffold_16_DTX-incomp_Conpu1-B-R295-Map3;Target=DTX-incomp_Conpu1-B-R295-Map3 2994 3356;Identity=72.2
scaffold_16	Conpu1_TEannot3_REPET_TEs	match	28160	29395	0.0	-	.	ID=ms1755_scaffold_16_DTX-incomp_Conpu1-B-R319-Map4;Target=DTX-incomp_Conpu1-B-R319-Map4 1 662
scaffold_16	Conpu1_TEannot3_REPET_TEs	match_part	28160	28652	0.0	-	.	ID=mp1755-1_scaffold_16_DTX-incomp_Conpu1-B-R319-Map4;Parent=ms1755_scaffold_16_DTX-incomp_Conpu1-B-R319-Map4;Target=DTX-incomp_Conpu1-B-R319-Map4 164 662;Identity=93.9
scaffold_16	Conpu1_TEannot3_REPET_TEs	match_part	29221	29395	0.0	-	.	ID=mp1755-2_scaffold_16_DTX-incomp_Conpu1-B-R319-Map4;Parent=ms1755_scaffold_16_DTX-incomp_Conpu1-B-R319-Map4;Target=DTX-incomp_Conpu1-B-R319-Map4 1 177;Identity=94.3
scaffold_16	Conpu1_TEannot3_REPET_TEs	match	32558	34152	0.0	+	.	ID=ms1756_scaffold_16_DTX-incomp_Conpu1-B-R361-Map3;Target=DTX-incomp_Conpu1-B-R361-Map3 1493 3083;Identity=73.5
scaffold_16	Conpu1_TEannot3_REPET_TEs	match_part	32558	34152	0.0	+	.	ID=mp1756-1_scaffold_16_DTX-incomp_Conpu1-B-R361-Map3;Parent=ms1756_scaffold_16_DTX-incomp_Conpu1-B-R361-Map3;Target=DTX-incomp_Conpu1-B-R361-Map3 1493 3083;Identity=73.5
scaffold_16	Conpu1_TEannot3_REPET_TEs	match	110184	110219	0.0	+	.	ID=ms1757_scaffold_16_DTX-incomp_Conpu1-B-R588-Map3;Target=DTX-incomp_Conpu1-B-R588-Map3 554 589;Identity=63.1
scaffold_16	Conpu1_TEannot3_REPET_TEs	match_part	110184	110219	0.0	+	.	ID=mp1757-1_scaffold_16_DTX-incomp_Conpu1-B-R588-Map3;Parent=ms1757_scaffold_16_DTX-incomp_Conpu1-B-R588-Map3;Target=DTX-incomp_Conpu1-B-R588-Map3 554 589;Identity=63.1
scaffold_16	Conpu1_TEannot3_REPET_TEs	match	110220	110508	0.0	+	.	ID=ms1758_scaffold_16_DTX-incomp_Conpu1-B-R588-Map3;Target=DTX-incomp_Conpu1-B-R588-Map3 586 878;Identity=72.5
scaffold_16	Conpu1_TEannot3_REPET_TEs	match_part	110220	110508	0.0	+	.	ID=mp1758-1_scaffold_16_DTX-incomp_Conpu1-B-R588-Map3;Parent=ms1758_scaffold_16_DTX-incomp_Conpu1-B-R588-Map3;Target=DTX-incomp_Conpu1-B-R588-Map3 586 878;Identity=72.5
[truncated: 903,943 more chars]
