# Supplementary material for: Comparative genomics of Coniophora olivacea reveals different patterns of genome expansion in Boletales
Source: BMC Genomics. 2017 Nov 16;18:883. doi: 10.1186/s12864-017-4243-z (PMC5689174; doi:10.1186/s12864-017-4243-z)
Supplement: Supplementary file 8 — Dataset S3. TE annotation in H. pinastri. Classification information at the order level is included in the output format of PASTEC. (GFF3 1674 kb) [file 12864_2017_4243_MOESM8_ESM.gff3]

##gff-version 3
##sequence-region scaffold_1 1 2444957
scaffold_1	Hydpi2_TE2_REPET_TEs	match	2428692	2428861	0.0	+	.	ID=ms2113_scaffold_1_RLX-incomp_MCL1_Hydpi2-B-R578-Map10;Target=RLX-incomp_MCL1_Hydpi2-B-R578-Map10 3095 3260;Identity=81.9
scaffold_1	Hydpi2_TE2_REPET_TEs	match_part	2428692	2428861	0.0	+	.	ID=mp2113-1_scaffold_1_RLX-incomp_MCL1_Hydpi2-B-R578-Map10;Parent=ms2113_scaffold_1_RLX-incomp_MCL1_Hydpi2-B-R578-Map10;Target=RLX-incomp_MCL1_Hydpi2-B-R578-Map10 3095 3260;Identity=81.9
scaffold_1	Hydpi2_TE2_REPET_TEs	match	70699	70828	0.0	+	.	ID=ms3718_scaffold_1_DTX-incomp_MCL46_Hydpi2-B-R408-Map4;Target=DTX-incomp_MCL46_Hydpi2-B-R408-Map4 1 147;Identity=90.2
scaffold_1	Hydpi2_TE2_REPET_TEs	match_part	70699	70828	0.0	+	.	ID=mp3718-1_scaffold_1_DTX-incomp_MCL46_Hydpi2-B-R408-Map4;Parent=ms3718_scaffold_1_DTX-incomp_MCL46_Hydpi2-B-R408-Map4;Target=DTX-incomp_MCL46_Hydpi2-B-R408-Map4 1 147;Identity=90.2
scaffold_1	Hydpi2_TE2_REPET_TEs	match	94718	97128	0.0	+	.	ID=ms3719_scaffold_1_DTX-incomp_MCL64_Hydpi2-B-R641-Map3;Target=DTX-incomp_MCL64_Hydpi2-B-R641-Map3 47 2460;Identity=86.1
scaffold_1	Hydpi2_TE2_REPET_TEs	match_part	94718	97128	0.0	+	.	ID=mp3719-1_scaffold_1_DTX-incomp_MCL64_Hydpi2-B-R641-Map3;Parent=ms3719_scaffold_1_DTX-incomp_MCL64_Hydpi2-B-R641-Map3;Target=DTX-incomp_MCL64_Hydpi2-B-R641-Map3 47 2460;Identity=86.1
scaffold_1	Hydpi2_TE2_REPET_TEs	match	65176	65266	0.0	-	.	ID=ms3720_scaffold_1_DTX-incomp_MCL9_Hydpi2-B-R909-Map3;Target=DTX-incomp_MCL9_Hydpi2-B-R909-Map3 4815 4900;Identity=72.7
scaffold_1	Hydpi2_TE2_REPET_TEs	match_part	65176	65266	0.0	-	.	ID=mp3720-1_scaffold_1_DTX-incomp_MCL9_Hydpi2-B-R909-Map3;Parent=ms3720_scaffold_1_DTX-incomp_MCL9_Hydpi2-B-R909-Map3;Target=DTX-incomp_MCL9_Hydpi2-B-R909-Map3 4815 4900;Identity=72.7
scaffold_1	Hydpi2_TE2_REPET_TEs	match	86075	86179	0.0	-	.	ID=ms3721_scaffold_1_DTX-incomp_MCL77_Hydpi2-B-R9-Map3;Target=DTX-incomp_MCL77_Hydpi2-B-R9-Map3 668 772;Identity=72.4
scaffold_1	Hydpi2_TE2_REPET_TEs	match_part	86075	86179	0.0	-	.	ID=mp3721-1_scaffold_1_DTX-incomp_MCL77_Hydpi2-B-R9-Map3;Parent=ms3721_scaffold_1_DTX-incomp_MCL77_Hydpi2-B-R9-Map3;Target=DTX-incomp_MCL77_Hydpi2-B-R9-Map3 668 772;Identity=72.4
scaffold_1	Hydpi2_TE2_REPET_TEs	match	1793136	1794780	0.0	+	.	ID=ms3733_scaffold_1_DTX-incomp_MCL9_Hydpi2-B-R909-Map3;Target=DTX-incomp_MCL9_Hydpi2-B-R909-Map3 4895 5616
scaffold_1	Hydpi2_TE2_REPET_TEs	match_part	1793136	1793594	0.0	+	.	ID=mp3733-1_scaffold_1_DTX-incomp_MCL9_Hydpi2-B-R909-Map3;Parent=ms3733_scaffold_1_DTX-incomp_MCL9_Hydpi2-B-R909-Map3;Target=DTX-incomp_MCL9_Hydpi2-B-R909-Map3 4895 5357;Identity=73.0
scaffold_1	Hydpi2_TE2_REPET_TEs	match_part	1794540	1794780	0.0	+	.	ID=mp3733-2_scaffold_1_DTX-incomp_MCL9_Hydpi2-B-R909-Map3;Parent=ms3733_scaffold_1_DTX-incomp_MCL9_Hydpi2-B-R909-Map3;Target=DTX-incomp_MCL9_Hydpi2-B-R909-Map3 5374 5616;Identity=68.0
scaffold_1	Hydpi2_TE2_REPET_TEs	match	1795048	1795098	0.0	+	.	ID=ms3734_scaffold_1_DTX-incomp_MCL41_Hydpi2-B-R252-Map3;Target=DTX-incomp_MCL41_Hydpi2-B-R252-Map3 223 274;Identity=80.8
scaffold_1	Hydpi2_TE2_REPET_TEs	match_part	1795048	1795098	0.0	+	.	ID=mp3734-1_scaffold_1_DTX-incomp_MCL41_Hydpi2-B-R252-Map3;Parent=ms3734_scaffold_1_DTX-incomp_MCL41_Hydpi2-B-R252-Map3;Target=DTX-incomp_MCL41_Hydpi2-B-R252-Map3 223 274;Identity=80.8
scaffold_1	Hydpi2_TE2_REPET_TEs	match	2439524	2440708	0.0	+	.	ID=ms2112_scaffold_1_RLX-incomp_MCL1_Hydpi2-B-R406-Map20_reversed;Target=RLX-incomp_MCL1_Hydpi2-B-R406-Map20_reversed 2076 3271;Identity=94.8
scaffold_1	Hydpi2_TE2_REPET_TEs	match_part	2439524	2440708	0.0	+	.	ID=mp2112-1_scaffold_1_RLX-incomp_MCL1_Hydpi2-B-R406-Map20_reversed;Parent=ms2112_scaffold_1_RLX-incomp_MCL1_Hydpi2-B-R406-Map20_reversed;Target=RLX-incomp_MCL1_Hydpi2-B-R406-Map20_reversed 2076 3271;Identity=94.8
scaffold_1	Hydpi2_TE2_REPET_TEs	match	561764	562036	0.0	-	.	ID=ms3738_scaffold_1_DTX-incomp_MCL41_Hydpi2-B-R252-Map3;Target=DTX-incomp_MCL41_Hydpi2-B-R252-Map3 214 571
scaffold_1	Hydpi2_TE2_REPET_TEs	match_part	561764	561837	0.0	-	.	ID=mp3738-1_scaffold_1_DTX-incomp_MCL41_Hydpi2-B-R252-Map3;Parent=ms3738_scaffold_1_DTX-incomp_MCL41_Hydpi2-B-R252-Map3;Target=DTX-incomp_MCL41_Hydpi2-B-R252-Map3 499 571;Identity=95.9
scaffold_1	Hydpi2_TE2_REPET_TEs	match_part	561844	562036	0.0	-	.	ID=mp3738-2_scaffold_1_DTX-incomp_MCL41_Hydpi2-B-R252-Map3;Parent=ms3738_scaffold_1_DTX-incomp_MCL41_Hydpi2-B-R252-Map3;Target=DTX-incomp_MCL41_Hydpi2-B-R252-Map3 214 413;Identity=80.3
scaffold_1	Hydpi2_TE2_REPET_TEs	match	562037	562260	0.0	-	.	ID=ms3739_scaffold_1_DTX-incomp_MCL41_Hydpi2-B-R252-Map3;Target=DTX-incomp_MCL41_Hydpi2-B-R252-Map3 213 459;Identity=81.2
scaffold_1	Hydpi2_TE2_REPET_TEs	match_part	562037	562260	0.0	-	.	ID=mp3739-1_scaffold_1_DTX-incomp_MCL41_Hydpi2-B-R252-Map3;Parent=ms3739_scaffold_1_DTX-incomp_MCL41_Hydpi2-B-R252-Map3;Target=DTX-incomp_MCL41_Hydpi2-B-R252-Map3 213 459;Identity=81.2
scaffold_1	Hydpi2_TE2_REPET_TEs	match	2128285	2130815	0.0	-	.	ID=ms2983_scaffold_1_DTX-incomp_MCL62_Hydpi2-B-R615-Map5;Target=DTX-incomp_MCL62_Hydpi2-B-R615-Map5 1073 3665;Identity=71.2
scaffold_1	Hydpi2_TE2_REPET_TEs	match_part	2128285	2130815	0.0	-	.	ID=mp2983-1_scaffold_1_DTX-incomp_MCL62_Hydpi2-B-R615-Map5;Parent=ms2983_scaffold_1_DTX-incomp_MCL62_Hydpi2-B-R615-Map5;Target=DTX-incomp_MCL62_Hydpi2-B-R615-Map5 1073 3665;Identity=71.2
scaffold_1	Hydpi2_TE2_REPET_TEs	match	1092354	1092422	0.0	-	.	ID=ms560_scaffold_1_DTX-incomp_MCL41_Hydpi2-B-R252-Map3;Target=DTX-incomp_MCL41_Hydpi2-B-R252-Map3 659 721;Identity=76.1
scaffold_1	Hydpi2_TE2_REPET_TEs	match_part	1092354	1092422	0.0	-	.	ID=mp560-1_scaffold_1_DTX-incomp_MCL41_Hydpi2-B-R252-Map3;Parent=ms560_scaffold_1_DTX-incomp_MCL41_Hydpi2-B-R252-Map3;Target=DTX-incomp_MCL41_Hydpi2-B-R252-Map3 659 721;Identity=76.1
scaffold_1	Hydpi2_TE2_REPET_TEs	match	1138149	1138176	0.0	+	.	ID=ms561_scaffold_1_noCat_MCL44_Hydpi2-B-R383-Map18;Target=noCat_MCL44_Hydpi2-B-R383-Map18 84 111;Identity=100.0
scaffold_1	Hydpi2_TE2_REPET_TEs	match_part	1138149	1138176	0.0	+	.	ID=mp561-1_scaffold_1_noCat_MCL44_Hydpi2-B-R383-Map18;Parent=ms561_scaffold_1_noCat_MCL44_Hydpi2-B-R383-Map18;Target=noCat_MCL44_Hydpi2-B-R383-Map18 84 111;Identity=100.0
scaffold_1	Hydpi2_TE2_REPET_TEs	match	1156386	1156520	0.0	+	.	ID=ms563_scaffold_1_DTX-incomp_MCL70_Hydpi2-B-R769-Map3;Target=DTX-incomp_MCL70_Hydpi2-B-R769-Map3 1816 1941;Identity=72.3
scaffold_1	Hydpi2_TE2_REPET_TEs	match_part	1156386	1156520	0.0	+	.	ID=mp563-1_scaffold_1_DTX-incomp_MCL70_Hydpi2-B-R769-Map3;Parent=ms563_scaffold_1_DTX-incomp_MCL70_Hydpi2-B-R769-Map3;Target=DTX-incomp_MCL70_Hydpi2-B-R769-Map3 1816 1941;Identity=72.3
scaffold_1	Hydpi2_TE2_REPET_TEs	match	1633157	1636321	0.0	+	.	ID=ms3637_scaffold_1_DXX-MITE_MCL23_Hydpi2-B-G300-Map3;Target=DXX-MITE_MCL23_Hydpi2-B-G300-Map3 2 624
scaffold_1	Hydpi2_TE2_REPET_TEs	match_part	1633157	1633476	0.0	+	.	ID=mp3637-1_scaffold_1_DXX-MITE_MCL23_Hydpi2-B-G300-Map3;Parent=ms3637_scaffold_1_DXX-MITE_MCL23_Hydpi2-B-G300-Map3;Target=DXX-MITE_MCL23_Hydpi2-B-G300-Map3 2 322;Identity=95.6
scaffold_1	Hydpi2_TE2_REPET_TEs	match_part	1636012	1636321	0.0	+	.	ID=mp3637-2_scaffold_1_DXX-MITE_MCL23_Hydpi2-B-G300-Map3;Parent=ms3637_scaffold_1_DXX-MITE_MCL23_Hydpi2-B-G300-Map3;Target=DXX-MITE_MCL23_Hydpi2-B-G300-Map3 313 624;Identity=93.9
scaffold_1	Hydpi2_TE2_REPET_TEs	match	2437389	2437787	0.0	+	.	ID=ms2109_scaffold_1_DTX-incomp_MCL66_Hydpi2-B-R650-Map3_reversed;Target=DTX-incomp_MCL66_Hydpi2-B-R650-Map3_reversed 37 444;Identity=76.3
scaffold_1	Hydpi2_TE2_REPET_TEs	match_part	2437389	2437787	0.0	+	.	ID=mp2109-1_scaffold_1_DTX-incomp_MCL66_Hydpi2-B-R650-Map3_reversed;Parent=ms2109_scaffold_1_DTX-incomp_MCL66_Hydpi2-B-R650-Map3_reversed;Target=DTX-incomp_MCL66_Hydpi2-B-R650-Map3_reversed 37 444;Identity=76.3
scaffold_1	Hydpi2_TE2_REPET_TEs	match	2430643	2431100	0.0	+	.	ID=ms2110_scaffold_1_RLX-incomp_MCL1_Hydpi2-B-R406-Map20_reversed;Target=RLX-incomp_MCL1_Hydpi2-B-R406-Map20_reversed 5927 6379;Identity=92.9
scaffold_1	Hydpi2_TE2_REPET_TEs	match_part	2430643	2431100	0.0	+	.	ID=mp2110-1_scaffold_1_RLX-incomp_MCL1_Hydpi2-B-R406-Map20_reversed;Parent=ms2110_scaffold_1_RLX-incomp_MCL1_Hydpi2-B-R406-Map20_reversed;Target=RLX-incomp_MCL1_Hydpi2-B-R406-Map20_reversed 5927 6379;Identity=92.9
scaffold_1	Hydpi2_TE2_REPET_TEs	match	2431101	2437388	0.0	+	.	ID=ms2111_scaffold_1_RLX-incomp_MCL1_Hydpi2-B-R406-Map20_reversed;Target=RLX-incomp_MCL1_Hydpi2-B-R406-Map20_reversed 1 6381
scaffold_1	Hydpi2_TE2_REPET_TEs	match_part	2431101	2437074	0.0	+	.	ID=mp2111-1_scaffold_1_RLX-incomp_MCL1_Hydpi2-B-R406-Map20_reversed;Parent=ms2111_scaffold_1_RLX-incomp_MCL1_Hydpi2-B-R406-Map20_reversed;Target=RLX-incomp_MCL1_Hydpi2-B-R406-Map20_reversed 1 6023;Identity=88.6
scaffold_1	Hydpi2_TE2_REPET_TEs	match_part	2437060	2437388	0.0	+	.	ID=mp2111-2_scaffold_1_RLX-incomp_MCL1_Hydpi2-B-R406-Map20_reversed;Parent=ms2111_scaffold_1_RLX-incomp_MCL1_Hydpi2-B-R406-Map20_reversed;Target=RLX-incomp_MCL1_Hydpi2-B-R406-Map20_reversed 6049 6381;Identity=93.0
scaffold_1	Hydpi2_TE2_REPET_TEs	match	165318	165376	0.0	+	.	ID=ms192_scaffold_1_RLX-incomp_MCL50_Hydpi2-B-R454-Map7_reversed;Target=RLX-incomp_MCL50_Hydpi2-B-R454-Map7_reversed 505 563;Identity=81.4
scaffold_1	Hydpi2_TE2_REPET_TEs	match_part	165318	165376	0.0	+	.	ID=mp192-1_scaffold_1_RLX-incomp_MCL50_Hydpi2-B-R454-Map7_reversed;Parent=ms192_scaffold_1_RLX-incomp_MCL50_Hydpi2-B-R454-Map7_reversed;Target=RLX-incomp_MCL50_Hydpi2-B-R454-Map7_reversed 505 563;Identity=81.4
scaffold_1	Hydpi2_TE2_REPET_TEs	match	195764	195799	0.0	+	.	ID=ms193_scaffold_1_RLX-incomp_MCL50_Hydpi2-B-R454-Map7_reversed;Target=RLX-incomp_MCL50_Hydpi2-B-R454-Map7_reversed 522 556;Identity=88.9
scaffold_1	Hydpi2_TE2_REPET_TEs	match_part	195764	195799	0.0	+	.	ID=mp193-1_scaffold_1_RLX-incomp_MCL50_Hydpi2-B-R454-Map7_reversed;Parent=ms193_scaffold_1_RLX-incomp_MCL50_Hydpi2-B-R454-Map7_reversed;Target=RLX-incomp_MCL50_Hydpi2-B-R454-Map7_reversed 522 556;Identity=88.9
scaffold_1	Hydpi2_TE2_REPET_TEs	match	2427882	2427902	0.0	+	.	ID=ms2114_scaffold_1_RLX-incomp_MCL37_Hydpi2-B-R170-Map20;Target=RLX-incomp_MCL37_Hydpi2-B-R170-Map20 4464 4484;Identity=77.1
scaffold_1	Hydpi2_TE2_REPET_TEs	match_part	2427882	2427902	0.0	+	.	ID=mp2114-1_scaffold_1_RLX-incomp_MCL37_Hydpi2-B-R170-Map20;Parent=ms2114_scaffold_1_RLX-incomp_MCL37_Hydpi2-B-R170-Map20;Target=RLX-incomp_MCL37_Hydpi2-B-R170-Map20 4464 4484;Identity=77.1
scaffold_1	Hydpi2_TE2_REPET_TEs	match	2427903	2428635	0.0	+	.	ID=ms2115_scaffold_1_RLX-incomp_MCL37_Hydpi2-B-R170-Map20;Target=RLX-incomp_MCL37_Hydpi2-B-R170-Map20 4486 5215;Identity=79.8
scaffold_1	Hydpi2_TE2_REPET_TEs	match_part	2427903	2428635	0.0	+	.	ID=mp2115-1_scaffold_1_RLX-incomp_MCL37_Hydpi2-B-R170-Map20;Parent=ms2115_scaffold_1_RLX-incomp_MCL37_Hydpi2-B-R170-Map20;Target=RLX-incomp_MCL37_Hydpi2-B-R170-Map20 4486 5215;Identity=79.8
scaffold_1	Hydpi2_TE2_REPET_TEs	match	2428862	2430116	0.0	+	.	ID=ms2116_scaffold_1_DTX-comp_MCL11_Hydpi2-B-G113-Map3_reversed;Target=DTX-comp_MCL11_Hydpi2-B-G113-Map3_reversed 5 1263;Identity=94.5
scaffold_1	Hydpi2_TE2_REPET_TEs	match_part	2428862	2430116	0.0	+	.	ID=mp2116-1_scaffold_1_DTX-comp_MCL11_Hydpi2-B-G113-Map3_reversed;Parent=ms2116_scaffold_1_DTX-comp_MCL11_Hydpi2-B-G113-Map3_reversed;Target=DTX-comp_MCL11_Hydpi2-B-G113-Map3_reversed 5 1263;Identity=94.5
scaffold_1	Hydpi2_TE2_REPET_TEs	match	2427502	2427603	0.0	-	.	ID=ms2117_scaffold_1_DTX-comp_MCL4_Hydpi2-B-G120-Map11;Target=DTX-comp_MCL4_Hydpi2-B-G120-Map11 2 103;Identity=95.1
scaffold_1	Hydpi2_TE2_REPET_TEs	match_part	2427502	2427603	0.0	-	.	ID=mp2117-1_scaffold_1_DTX-comp_MCL4_Hydpi2-B-G120-Map11;Parent=ms2117_scaffold_1_DTX-comp_MCL4_Hydpi2-B-G120-Map11;Target=DTX-comp_MCL4_Hydpi2-B-G120-Map11 2 103;Identity=95.1
scaffold_1	Hydpi2_TE2_REPET_TEs	match	2422251	2422647	0.0	+	.	ID=ms2118_scaffold_1_DTX-incomp-chim_MCL69_Hydpi2-B-R73-Map3;Target=DTX-incomp-chim_MCL69_Hydpi2-B-R73-Map3 4352 4741;Identity=81.5
scaffold_1	Hydpi2_TE2_REPET_TEs	match_part	2422251	2422647	0.0	+	.	ID=mp2118-1_scaffold_1_DTX-incomp-chim_MCL69_Hydpi2-B-R73-Map3;Parent=ms2118_scaffold_1_DTX-incomp-chim_MCL69_Hydpi2-B-R73-Map3;Target=DTX-incomp-chim_MCL69_Hydpi2-B-R73-Map3 4352 4741;Identity=81.5
scaffold_1	Hydpi2_TE2_REPET_TEs	match	2420206	2420734	0.0	+	.	ID=ms2120_scaffold_1_DXX-MITE_MCL8_Hydpi2-B-R41-Map14;Target=DXX-MITE_MCL8_Hydpi2-B-R41-Map14 2 572;Identity=79.2
scaffold_1	Hydpi2_TE2_REPET_TEs	match_part	2420206	2420734	0.0	+	.	ID=mp2120-1_scaffold_1_DXX-MITE_MCL8_Hydpi2-B-R41-Map14;Parent=ms2120_scaffold_1_DXX-MITE_MCL8_Hydpi2-B-R41-Map14;Target=DXX-MITE_MCL8_Hydpi2-B-R41-Map14 2 572;Identity=79.2
scaffold_1	Hydpi2_TE2_REPET_TEs	match	2420771	2421330	0.0	+	.	ID=ms2121_scaffold_1_noCat_MCL8_Hydpi2-B-G235-Map12;Target=noCat_MCL8_Hydpi2-B-G235-Map12 1 571;Identity=95.6
scaffold_1	Hydpi2_TE2_REPET_TEs	match_part	2420771	2421330	0.0	+	.	ID=mp2121-1_scaffold_1_noCat_MCL8_Hydpi2-B-G235-Map12;Parent=ms2121_scaffold_1_noCat_MCL8_Hydpi2-B-G235-Map12;Target=noCat_MCL8_Hydpi2-B-G235-Map12 1 571;Identity=95.6
scaffold_1	Hydpi2_TE2_REPET_TEs	match	2417280	2417590	0.0	-	.	ID=ms2122_scaffold_1_RLX-incomp_MCL1_Hydpi2-B-G75-Map3;Target=RLX-incomp_MCL1_Hydpi2-B-G75-Map3 771 1092;Identity=87.5
scaffold_1	Hydpi2_TE2_REPET_TEs	match_part	2417280	2417590	0.0	-	.	ID=mp2122-1_scaffold_1_RLX-incomp_MCL1_Hydpi2-B-G75-Map3;Parent=ms2122_scaffold_1_RLX-incomp_MCL1_Hydpi2-B-G75-Map3;Target=RLX-incomp_MCL1_Hydpi2-B-G75-Map3 771 1092;Identity=87.5
scaffold_1	Hydpi2_TE2_REPET_TEs	match	2421807	2422152	0.0	+	.	ID=ms2123_scaffold_1_RLX-incomp_MCL1_Hydpi2-B-R35-Map20;Target=RLX-incomp_MCL1_Hydpi2-B-R35-Map20 5966 6431
scaffold_1	Hydpi2_TE2_REPET_TEs	match_part	2421807	2422029	0.0	+	.	ID=mp2123-1_scaffold_1_RLX-incomp_MCL1_Hydpi2-B-R35-Map20;Parent=ms2123_scaffold_1_RLX-incomp_MCL1_Hydpi2-B-R35-Map20;Target=RLX-incomp_MCL1_Hydpi2-B-R35-Map20 5966 6190;Identity=89.5
scaffold_1	Hydpi2_TE2_REPET_TEs	match_part	2421992	2422152	0.0	+	.	ID=mp2123-2_scaffold_1_RLX-incomp_MCL1_Hydpi2-B-R35-Map20;Parent=ms2123_scaffold_1_RLX-incomp_MCL1_Hydpi2-B-R35-Map20;Target=RLX-incomp_MCL1_Hydpi2-B-R35-Map20 6266 6431;Identity=90.4
scaffold_1	Hydpi2_TE2_REPET_TEs	match	2419307	2421734	0.0	-	.	ID=ms2124_scaffold_1_RLX-incomp_MCL37_Hydpi2-B-R170-Map20;Target=RLX-incomp_MCL37_Hydpi2-B-R170-Map20 162 1901
scaffold_1	Hydpi2_TE2_REPET_TEs	match_part	2419307	2420066	0.0	-	.	ID=mp2124-1_scaffold_1_RLX-incomp_MCL37_Hydpi2-B-R170-Map20;Parent=ms2124_scaffold_1_RLX-incomp_MCL37_Hydpi2-B-R170-Map20;Target=RLX-incomp_MCL37_Hydpi2-B-R170-Map20 1009 1901;Identity=77.3
scaffold_1	Hydpi2_TE2_REPET_TEs	match_part	2420073	2420144	0.0	-	.	ID=mp2124-2_scaffold_1_RLX-incomp_MCL37_Hydpi2-B-R170-Map20;Parent=ms2124_scaffold_1_RLX-incomp_MCL37_Hydpi2-B-R170-Map20;Target=RLX-incomp_MCL37_Hydpi2-B-R170-Map20 749 822;Identity=76.7
scaffold_1	Hydpi2_TE2_REPET_TEs	match_part	2420145	2420187	0.0	-	.	ID=mp2124-3_scaffold_1_RLX-incomp_MCL37_Hydpi2-B-R170-Map20;Parent=ms2124_scaffold_1_RLX-incomp_MCL37_Hydpi2-B-R170-Map20;Target=RLX-incomp_MCL37_Hydpi2-B-R170-Map20 637 679;Identity=81.4
scaffold_1	Hydpi2_TE2_REPET_TEs	match_part	2421331	2421734	0.0	-	.	ID=mp2124-4_scaffold_1_RLX-incomp_MCL37_Hydpi2-B-R170-Map20;Parent=ms2124_scaffold_1_RLX-incomp_MCL37_Hydpi2-B-R170-Map20;Target=RLX-incomp_MCL37_Hydpi2-B-R170-Map20 162 594;Identity=76.3
scaffold_1	Hydpi2_TE2_REPET_TEs	match	2421741	2422198	0.0	-	.	ID=ms2125_scaffold_1_RLX-incomp_MCL37_Hydpi2-B-R170-Map20;Target=RLX-incomp_MCL37_Hydpi2-B-R170-Map20 1037 1143
scaffold_1	Hydpi2_TE2_REPET_TEs	match_part	2421741	2421799	0.0	-	.	ID=mp2125-1_scaffold_1_RLX-incomp_MCL37_Hydpi2-B-R170-Map20;Parent=ms2125_scaffold_1_RLX-incomp_MCL37_Hydpi2-B-R170-Map20;Target=RLX-incomp_MCL37_Hydpi2-B-R170-Map20 1085 1143;Identity=86.4
scaffold_1	Hydpi2_TE2_REPET_TEs	match_part	2422157	2422198	0.0	-	.	ID=mp2125-2_scaffold_1_RLX-incomp_MCL37_Hydpi2-B-R170-Map20;Parent=ms2125_scaffold_1_RLX-incomp_MCL37_Hydpi2-B-R170-Map20;Target=RLX-incomp_MCL37_Hydpi2-B-R170-Map20 1037 1079;Identity=86.0
scaffold_1	Hydpi2_TE2_REPET_TEs	match	2424028	2425203	0.0	+	.	ID=ms2126_scaffold_1_RLX-incomp_MCL37_Hydpi2-B-R170-Map20;Target=RLX-incomp_MCL37_Hydpi2-B-R170-Map20 2027 3226
scaffold_1	Hydpi2_TE2_REPET_TEs	match_part	2424028	2424881	0.0	+	.	ID=mp2126-1_scaffold_1_RLX-incomp_MCL37_Hydpi2-B-R170-Map20;Parent=ms2126_scaffold_1_RLX-incomp_MCL37_Hydpi2-B-R170-Map20;Target=RLX-incomp_MCL37_Hydpi2-B-R170-Map20 2027 2858;Identity=82.2
scaffold_1	Hydpi2_TE2_REPET_TEs	match_part	2424872	2425203	0.0	+	.	ID=mp2126-2_scaffold_1_RLX-incomp_MCL37_Hydpi2-B-R170-Map20;Parent=ms2126_scaffold_1_RLX-incomp_MCL37_Hydpi2-B-R170-Map20;Target=RLX-incomp_MCL37_Hydpi2-B-R170-Map20 2892 3226;Identity=83.1
scaffold_1	Hydpi2_TE2_REPET_TEs	match	2413184	2416654	0.0	+	.	ID=ms2127_scaffold_1_DTX-incomp_MCL49_Hydpi2-B-R44-Map5;Target=DTX-incomp_MCL49_Hydpi2-B-R44-Map5 1 3516
scaffold_1	Hydpi2_TE2_REPET_TEs	match_part	2413184	2415649	0.0	+	.	ID=mp2127-1_scaffold_1_DTX-incomp_MCL49_Hydpi2-B-R44-Map5;Parent=ms2127_scaffold_1_DTX-incomp_MCL49_Hydpi2-B-R44-Map5;Target=DTX-incomp_MCL49_Hydpi2-B-R44-Map5 1 2463;Identity=97.3
scaffold_1	Hydpi2_TE2_REPET_TEs	match_part	2416024	2416273	0.0	+	.	ID=mp2127-2_scaffold_1_DTX-incomp_MCL49_Hydpi2-B-R44-Map5;Parent=ms2127_scaffold_1_DTX-incomp_MCL49_Hydpi2-B-R44-Map5;Target=DTX-incomp_MCL49_Hydpi2-B-R44-Map5 2461 2710;Identity=94.8
scaffold_1	Hydpi2_TE2_REPET_TEs	match_part	2416274	2416654	0.0	+	.	ID=mp2127-3_scaffold_1_DTX-incomp_MCL49_Hydpi2-B-R44-Map5;Parent=ms2127_scaffold_1_DTX-incomp_MCL49_Hydpi2-B-R44-Map5;Target=DTX-incomp_MCL49_Hydpi2-B-R44-Map5 3115 3516;Identity=91.9
scaffold_1	Hydpi2_TE2_REPET_TEs	match	2415650	2416023	0.0	-	.	ID=ms2128_scaffold_1_noCat_MCL14_Hydpi2-B-G169-Map13;Target=noCat_MCL14_Hydpi2-B-G169-Map13 5 380;Identity=96.5
scaffold_1	Hydpi2_TE2_REPET_TEs	match_part	2415650	2416023	0.0	-	.	ID=mp2128-1_scaffold_1_noCat_MCL14_Hydpi2-B-G169-Map13;Parent=ms2128_scaffold_1_noCat_MCL14_Hydpi2-B-G169-Map13;Target=noCat_MCL14_Hydpi2-B-G169-Map13 5 380;Identity=96.5
scaffold_1	Hydpi2_TE2_REPET_TEs	match	2419078	2419294	0.0	-	.	ID=ms2129_scaffold_1_DTX-incomp_MCL58_Hydpi2-B-R576-Map5;Target=DTX-incomp_MCL58_Hydpi2-B-R576-Map5 2 229;Identity=92.3
scaffold_1	Hydpi2_TE2_REPET_TEs	match_part	2419078	2419294	0.0	-	.	ID=mp2129-1_scaffold_1_DTX-incomp_MCL58_Hydpi2-B-R576-Map5;Parent=ms2129_scaffold_1_DTX-incomp_MCL58_Hydpi2-B-R576-Map5;Target=DTX-incomp_MCL58_Hydpi2-B-R576-Map5 2 229;Identity=92.3
scaffold_1	Hydpi2_TE2_REPET_TEs	match	2252531	2254420	0.0	+	.	ID=ms3794_scaffold_1_DTX-incomp_MCL81_Hydpi2-B-R985-Map3;Target=DTX-incomp_MCL81_Hydpi2-B-R985-Map3 44 1956;Identity=84.8
scaffold_1	Hydpi2_TE2_REPET_TEs	match_part	2252531	2254420	0.0	+	.	ID=mp3794-1_scaffold_1_DTX-incomp_MCL81_Hydpi2-B-R985-Map3;Parent=ms3794_scaffold_1_DTX-incomp_MCL81_Hydpi2-B-R985-Map3;Target=DTX-incomp_MCL81_Hydpi2-B-R985-Map3 44 1956;Identity=84.8
scaffold_1	Hydpi2_TE2_REPET_TEs	match	2256399	2258207	0.0	+	.	ID=ms3795_scaffold_1_DTX-incomp_MCL81_Hydpi2-B-R985-Map3;Target=DTX-incomp_MCL81_Hydpi2-B-R985-Map3 109 1956;Identity=83.9
scaffold_1	Hydpi2_TE2_REPET_TEs	match_part	2256399	2258207	0.0	+	.	ID=mp3795-1_scaffold_1_DTX-incomp_MCL81_Hydpi2-B-R985-Map3;Parent=ms3795_scaffold_1_DTX-incomp_MCL81_Hydpi2-B-R985-Map3;Target=DTX-incomp_MCL81_Hydpi2-B-R985-Map3 109 1956;Identity=83.9
scaffold_1	Hydpi2_TE2_REPET_TEs	match	2324892	2325025	0.0	-	.	ID=ms3796_scaffold_1_RLX-incomp_MCL37_Hydpi2-B-R170-Map20;Target=RLX-incomp_MCL37_Hydpi2-B-R170-Map20 5794 5920;Identity=69.2
scaffold_1	Hydpi2_TE2_REPET_TEs	match_part	2324892	2325025	0.0	-	.	ID=mp3796-1_scaffold_1_RLX-incomp_MCL37_Hydpi2-B-R170-Map20;Parent=ms3796_scaffold_1_RLX-incomp_MCL37_Hydpi2-B-R170-Map20;Target=RLX-incomp_MCL37_Hydpi2-B-R170-Map20 5794 5920;Identity=69.2
scaffold_1	Hydpi2_TE2_REPET_TEs	match	2416798	2417279	0.0	-	.	ID=ms2133_scaffold_1_RLX-incomp_MCL47_Hydpi2-B-R43-Map7;Target=RLX-incomp_MCL47_Hydpi2-B-R43-Map7 124 1498
scaffold_1	Hydpi2_TE2_REPET_TEs	match_part	2416798	2416836	0.0	-	.	ID=mp2133-1_scaffold_1_RLX-incomp_MCL47_Hydpi2-B-R43-Map7;Parent=ms2133_scaffold_1_RLX-incomp_MCL47_Hydpi2-B-R43-Map7;Target=RLX-incomp_MCL47_Hydpi2-B-R43-Map7 1460 1498;Identity=94.9
scaffold_1	Hydpi2_TE2_REPET_TEs	match_part	2416798	2416861	0.0	-	.	ID=mp2133-2_scaffold_1_RLX-incomp_MCL47_Hydpi2-B-R43-Map7;Parent=ms2133_scaffold_1_RLX-incomp_MCL47_Hydpi2-B-R43-Map7;Target=RLX-incomp_MCL47_Hydpi2-B-R43-Map7 1435 1498;Identity=93.8
scaffold_1	Hydpi2_TE2_REPET_TEs	match_part	2416837	2417279	0.0	-	.	ID=mp2133-3_scaffold_1_RLX-incomp_MCL47_Hydpi2-B-R43-Map7;Parent=ms2133_scaffold_1_RLX-incomp_MCL47_Hydpi2-B-R43-Map7;Target=RLX-incomp_MCL47_Hydpi2-B-R43-Map7 124 584;Identity=90.6
scaffold_1	Hydpi2_TE2_REPET_TEs	match	1719206	1719339	0.0	-	.	ID=ms218_scaffold_1_RLX-incomp_MCL68_Hydpi2-B-R71-Map5;Target=RLX-incomp_MCL68_Hydpi2-B-R71-Map5 1337 1474;Identity=70.5
scaffold_1	Hydpi2_TE2_REPET_TEs	match_part	1719206	1719339	0.0	-	.	ID=mp218-1_scaffold_1_RLX-incomp_MCL68_Hydpi2-B-R71-Map5;Parent=ms218_scaffold_1_RLX-incomp_MCL68_Hydpi2-B-R71-Map5;Target=RLX-incomp_MCL68_Hydpi2-B-R71-Map5 1337 1474;Identity=70.5
scaffold_1	Hydpi2_TE2_REPET_TEs	match	1758484	1758721	0.0	+	.	ID=ms219_scaffold_1_DTX-incomp_MCL51_Hydpi2-B-R457-Map3;Target=DTX-incomp_MCL51_Hydpi2-B-R457-Map3 1 239;Identity=75.7
scaffold_1	Hydpi2_TE2_REPET_TEs	match_part	1758484	1758721	0.0	+	.	ID=mp219-1_scaffold_1_DTX-incomp_MCL51_Hydpi2-B-R457-Map3;Parent=ms219_scaffold_1_DTX-incomp_MCL51_Hydpi2-B-R457-Map3;Target=DTX-incomp_MCL51_Hydpi2-B-R457-Map3 1 239;Identity=75.7
scaffold_1	Hydpi2_TE2_REPET_TEs	match	1759274	1759321	0.0	+	.	ID=ms220_scaffold_1_DTX-incomp_MCL51_Hydpi2-B-R457-Map3;Target=DTX-incomp_MCL51_Hydpi2-B-R457-Map3 1049 1096;Identity=97.9
scaffold_1	Hydpi2_TE2_REPET_TEs	match_part	1759274	1759321	0.0	+	.	ID=mp220-1_scaffold_1_DTX-incomp_MCL51_Hydpi2-B-R457-Map3;Parent=ms220_scaffold_1_DTX-incomp_MCL51_Hydpi2-B-R457-Map3;Target=DTX-incomp_MCL51_Hydpi2-B-R457-Map3 1049 1096;Identity=97.9
scaffold_1	Hydpi2_TE2_REPET_TEs	match	1738962	1739023	0.0	-	.	ID=ms221_scaffold_1_DTX-incomp_MCL73_Hydpi2-B-R81-Map6;Target=DTX-incomp_MCL73_Hydpi2-B-R81-Map6 1826 1883;Identity=83.0
scaffold_1	Hydpi2_TE2_REPET_TEs	match_part	1738962	1739023	0.0	-	.	ID=mp221-1_scaffold_1_DTX-incomp_MCL73_Hydpi2-B-R81-Map6;Parent=ms221_scaffold_1_DTX-incomp_MCL73_Hydpi2-B-R81-Map6;Target=DTX-incomp_MCL73_Hydpi2-B-R81-Map6 1826 1883;Identity=83.0
scaffold_1	Hydpi2_TE2_REPET_TEs	match	2380307	2380344	0.0	+	.	ID=ms483_scaffold_1_DTX-incomp_MCL66_Hydpi2-B-R650-Map3_reversed;Target=DTX-incomp_MCL66_Hydpi2-B-R650-Map3_reversed 1 35;Identity=80.1
scaffold_1	Hydpi2_TE2_REPET_TEs	match_part	2380307	2380344	0.0	+	.	ID=mp483-1_scaffold_1_DTX-incomp_MCL66_Hydpi2-B-R650-Map3_reversed;Parent=ms483_scaffold_1_DTX-incomp_MCL66_Hydpi2-B-R650-Map3_reversed;Target=DTX-incomp_MCL66_Hydpi2-B-R650-Map3_reversed 1 35;Identity=80.1
scaffold_1	Hydpi2_TE2_REPET_TEs	match	2407154	2407900	0.0	+	.	ID=ms485_scaffold_1_noCat_MCL14_Hydpi2-B-G169-Map13;Target=noCat_MCL14_Hydpi2-B-G169-Map13 5 378
scaffold_1	Hydpi2_TE2_REPET_TEs	match_part	2407154	2407321	0.0	+	.	ID=mp485-1_scaffold_1_noCat_MCL14_Hydpi2-B-G169-Map13;Parent=ms485_scaffold_1_noCat_MCL14_Hydpi2-B-G169-Map13;Target=noCat_MCL14_Hydpi2-B-G169-Map13 5 175;Identity=91.2
scaffold_1	Hydpi2_TE2_REPET_TEs	match_part	2407695	2407900	0.0	+	.	ID=mp485-2_scaffold_1_noCat_MCL14_Hydpi2-B-G169-Map13;Parent=ms485_scaffold_1_noCat_MCL14_Hydpi2-B-G169-Map13;Target=noCat_MCL14_Hydpi2-B-G169-Map13 173 378;Identity=93.7
scaffold_1	Hydpi2_TE2_REPET_TEs	match	2407322	2407694	0.0	-	.	ID=ms486_scaffold_1_noCat_MCL14_Hydpi2-B-G169-Map13;Target=noCat_MCL14_Hydpi2-B-G169-Map13 5 381;Identity=96.8
scaffold_1	Hydpi2_TE2_REPET_TEs	match_part	2407322	2407694	0.0	-	.	ID=mp486-1_scaffold_1_noCat_MCL14_Hydpi2-B-G169-Map13;Parent=ms486_scaffold_1_noCat_MCL14_Hydpi2-B-G169-Map13;Target=noCat_MCL14_Hydpi2-B-G169-Map13 5 381;Identity=96.8
scaffold_1	Hydpi2_TE2_REPET_TEs	match	2403348	2403771	0.0	-	.	ID=ms487_scaffold_1_noCat_MCL15_Hydpi2-B-G177-Map20;Target=noCat_MCL15_Hydpi2-B-G177-Map20 13 439;Identity=96.5
scaffold_1	Hydpi2_TE2_REPET_TEs	match_part	2403348	2403771	0.0	-	.	ID=mp487-1_scaffold_1_noCat_MCL15_Hydpi2-B-G177-Map20;Parent=ms487_scaffold_1_noCat_MCL15_Hydpi2-B-G177-Map20;Target=noCat_MCL15_Hydpi2-B-G177-Map20 13 439;Identity=96.5
scaffold_1	Hydpi2_TE2_REPET_TEs	match	2409441	2409640	0.0	+	.	ID=ms488_scaffold_1_noCat_MCL15_Hydpi2-B-G177-Map20;Target=noCat_MCL15_Hydpi2-B-G177-Map20 246 440;Identity=87.7
scaffold_1	Hydpi2_TE2_REPET_TEs	match_part	2409441	2409640	0.0	+	.	ID=mp488-1_scaffold_1_noCat_MCL15_Hydpi2-B-G177-Map20;Parent=ms488_scaffold_1_noCat_MCL15_Hydpi2-B-G177-Map20;Target=noCat_MCL15_Hydpi2-B-G177-Map20 246 440;Identity=87.7
scaffold_1	Hydpi2_TE2_REPET_TEs	match	2373824	2374157	0.0	-	.	ID=ms489_scaffold_1_RLX-comp_MCL2_Hydpi2-B-R97-Map20;Target=RLX-comp_MCL2_Hydpi2-B-R97-Map20 5374 5708;Identity=93.9
scaffold_1	Hydpi2_TE2_REPET_TEs	match_part	2373824	2374157	0.0	-	.	ID=mp489-1_scaffold_1_RLX-comp_MCL2_Hydpi2-B-R97-Map20;Parent=ms489_scaffold_1_RLX-comp_MCL2_Hydpi2-B-R97-Map20;Target=RLX-comp_MCL2_Hydpi2-B-R97-Map20 5374 5708;Identity=93.9
scaffold_1	Hydpi2_TE2_REPET_TEs	match	2379550	2379716	0.0	-	.	ID=ms490_scaffold_1_RLX-comp_MCL2_Hydpi2-B-R97-Map20;Target=RLX-comp_MCL2_Hydpi2-B-R97-Map20 5236 5403;Identity=89.2
scaffold_1	Hydpi2_TE2_REPET_TEs	match_part	2379550	2379716	0.0	-	.	ID=mp490-1_scaffold_1_RLX-comp_MCL2_Hydpi2-B-R97-Map20;Parent=ms490_scaffold_1_RLX-comp_MCL2_Hydpi2-B-R97-Map20;Target=RLX-comp_MCL2_Hydpi2-B-R97-Map20 5236 5403;Identity=89.2
scaffold_1	Hydpi2_TE2_REPET_TEs	match	2390236	2401121	0.0	-	.	ID=ms491_scaffold_1_RLX-comp_MCL2_Hydpi2-B-R97-Map20;Target=RLX-comp_MCL2_Hydpi2-B-R97-Map20 1065 5238
scaffold_1	Hydpi2_TE2_REPET_TEs	match_part	2390236	2394280	0.0	-	.	ID=mp491-1_scaffold_1_RLX-comp_MCL2_Hydpi2-B-R97-Map20;Parent=ms491_scaffold_1_RLX-comp_MCL2_Hydpi2-B-R97-Map20;Target=RLX-comp_MCL2_Hydpi2-B-R97-Map20 1138 5238;Identity=88.0
scaffold_1	Hydpi2_TE2_REPET_TEs	match_part	2401044	2401121	0.0	-	.	ID=mp491-2_scaffold_1_RLX-comp_MCL2_Hydpi2-B-R97-Map20;Parent=ms491_scaffold_1_RLX-comp_MCL2_Hydpi2-B-R97-Map20;Target=RLX-comp_MCL2_Hydpi2-B-R97-Map20 1065 1142;Identity=89.7
scaffold_1	Hydpi2_TE2_REPET_TEs	match	2400593	2401043	0.0	-	.	ID=ms493_scaffold_1_RLX-incomp_MCL1_Hydpi2-B-R305-Map20_reversed;Target=RLX-incomp_MCL1_Hydpi2-B-R305-Map20_reversed 5918 6376;Identity=95.8
scaffold_1	Hydpi2_TE2_REPET_TEs	match_part	2400593	2401043	0.0	-	.	ID=mp493-1_scaffold_1_RLX-incomp_MCL1_Hydpi2-B-R305-Map20_reversed;Parent=ms493_scaffold_1_RLX-incomp_MCL1_Hydpi2-B-R305-Map20_reversed;Target=RLX-incomp_MCL1_Hydpi2-B-R305-Map20_reversed 5918 6376;Identity=95.8
scaffold_1	Hydpi2_TE2_REPET_TEs	match	2383411	2383875	0.0	+	.	ID=ms494_scaffold_1_RLX-incomp_MCL1_Hydpi2-B-R35-Map20;Target=RLX-incomp_MCL1_Hydpi2-B-R35-Map20 5966 6431;Identity=94.8
scaffold_1	Hydpi2_TE2_REPET_TEs	match_part	2383411	2383875	0.0	+	.	ID=mp494-1_scaffold_1_RLX-incomp_MCL1_Hydpi2-B-R35-Map20;Parent=ms494_scaffold_1_RLX-incomp_MCL1_Hydpi2-B-R35-Map20;Target=RLX-incomp_MCL1_Hydpi2-B-R35-Map20 5966 6431;Identity=94.8
scaffold_1	Hydpi2_TE2_REPET_TEs	match	2387519	2387993	0.0	-	.	ID=ms495_scaffold_1_RLX-incomp_MCL1_Hydpi2-B-R35-Map20;Target=RLX-incomp_MCL1_Hydpi2-B-R35-Map20 5953 6431;Identity=93.9
scaffold_1	Hydpi2_TE2_REPET_TEs	match_part	2387519	2387993	0.0	-	.	ID=mp495-1_scaffold_1_RLX-incomp_MCL1_Hydpi2-B-R35-Map20;Parent=ms495_scaffold_1_RLX-incomp_MCL1_Hydpi2-B-R35-Map20;Target=RLX-incomp_MCL1_Hydpi2-B-R35-Map20 5953 6431;Identity=93.9
scaffold_1	Hydpi2_TE2_REPET_TEs	match	2394281	2400592	0.0	-	.	ID=ms496_scaffold_1_RLX-incomp_MCL1_Hydpi2-B-R406-Map20_reversed;Target=RLX-incomp_MCL1_Hydpi2-B-R406-Map20_reversed 1 6380
scaffold_1	Hydpi2_TE2_REPET_TEs	match_part	2394281	2394435	0.0	-	.	ID=mp496-1_scaffold_1_RLX-incomp_MCL1_Hydpi2-B-R406-Map20_reversed;Parent=ms496_scaffold_1_RLX-incomp_MCL1_Hydpi2-B-R406-Map20_reversed;Target=RLX-incomp_MCL1_Hydpi2-B-R406-Map20_reversed 6222 6380;Identity=92.9
scaffold_1	Hydpi2_TE2_REPET_TEs	match_part	2394428	2400592	0.0	-	.	ID=mp496-2_scaffold_1_RLX-incomp_MCL1_Hydpi2-B-R406-Map20_reversed;Parent=ms496_scaffold_1_RLX-incomp_MCL1_Hydpi2-B-R406-Map20_reversed;Target=RLX-incomp_MCL1_Hydpi2-B-R406-Map20_reversed 1 6182;Identity=93.9
scaffold_1	Hydpi2_TE2_REPET_TEs	match	2373476	2373596	0.0	+	.	ID=ms497_scaffold_1_RLX-incomp_MCL1_Hydpi2-B-R578-Map10;Target=RLX-incomp_MCL1_Hydpi2-B-R578-Map10 3138 3261;Identity=86.5
scaffold_1	Hydpi2_TE2_REPET_TEs	match_part	2373476	2373596	0.0	+	.	ID=mp497-1_scaffold_1_RLX-incomp_MCL1_Hydpi2-B-R578-Map10;Parent=ms497_scaffold_1_RLX-incomp_MCL1_Hydpi2-B-R578-Map10;Target=RLX-incomp_MCL1_Hydpi2-B-R578-Map10 3138 3261;Identity=86.5
scaffold_1	Hydpi2_TE2_REPET_TEs	match	2411978	2413082	0.0	+	.	ID=ms498_scaffold_1_DTX-incomp_MCL49_Hydpi2-B-R44-Map5;Target=DTX-incomp_MCL49_Hydpi2-B-R44-Map5 1 1297
scaffold_1	Hydpi2_TE2_REPET_TEs	match_part	2411978	2412462	0.0	+	.	ID=mp498-1_scaffold_1_DTX-incomp_MCL49_Hydpi2-B-R44-Map5;Parent=ms498_scaffold_1_DTX-incomp_MCL49_Hydpi2-B-R44-Map5;Target=DTX-incomp_MCL49_Hydpi2-B-R44-Map5 1 485;Identity=93.6
scaffold_1	Hydpi2_TE2_REPET_TEs	match_part	2412490	2413082	0.0	+	.	ID=mp498-2_scaffold_1_DTX-incomp_MCL49_Hydpi2-B-R44-Map5;Parent=ms498_scaffold_1_DTX-incomp_MCL49_Hydpi2-B-R44-Map5;Target=DTX-incomp_MCL49_Hydpi2-B-R44-Map5 702 1297;Identity=94.8
scaffold_1	Hydpi2_TE2_REPET_TEs	match	2417591	2418875	0.0	-	.	ID=ms2131_scaffold_1_DTX-comp_MCL11_Hydpi2-B-G113-Map3_reversed;Target=DTX-comp_MCL11_Hydpi2-B-G113-Map3_reversed 7 1292;Identity=96.0
scaffold_1	Hydpi2_TE2_REPET_TEs	match_part	2417591	2418875	0.0	-	.	ID=mp2131-1_scaffold_1_DTX-comp_MCL11_Hydpi2-B-G113-Map3_reversed;Parent=ms2131_scaffold_1_DTX-comp_MCL11_Hydpi2-B-G113-Map3_reversed;Target=DTX-comp_MCL11_Hydpi2-B-G113-Map3_reversed 7 1292;Identity=96.0
scaffold_1	Hydpi2_TE2_REPET_TEs	match	2401991	2402568	0.0	-	.	ID=ms501_scaffold_1_noCat_MCL8_Hydpi2-B-G235-Map12;Target=noCat_MCL8_Hydpi2-B-G235-Map12 6 579;Identity=94.0
scaffold_1	Hydpi2_TE2_REPET_TEs	match_part	2401991	2402568	0.0	-	.	ID=mp501-1_scaffold_1_noCat_MCL8_Hydpi2-B-G235-Map12;Parent=ms501_scaffold_1_noCat_MCL8_Hydpi2-B-G235-Map12;Target=noCat_MCL8_Hydpi2-B-G235-Map12 6 579;Identity=94.0
scaffold_1	Hydpi2_TE2_REPET_TEs	match	2380345	2381072	0.0	+	.	ID=ms502_scaffold_1_RLX-incomp_MCL28_Hydpi2-B-R1079-Map3;Target=RLX-incomp_MCL28_Hydpi2-B-R1079-Map3 649 1404;Identity=78.5
scaffold_1	Hydpi2_TE2_REPET_TEs	match_part	2380345	2381072	0.0	+	.	ID=mp502-1_scaffold_1_RLX-incomp_MCL28_Hydpi2-B-R1079-Map3;Parent=ms502_scaffold_1_RLX-incomp_MCL28_Hydpi2-B-R1079-Map3;Target=RLX-incomp_MCL28_Hydpi2-B-R1079-Map3 649 1404;Identity=78.5
scaffold_1	Hydpi2_TE2_REPET_TEs	match	2409997	2411281	0.0	+	.	ID=ms503_scaffold_1_RLX-incomp_MCL47_Hydpi2-B-R43-Map7;Target=RLX-incomp_MCL47_Hydpi2-B-R43-Map7 881 2164;Identity=95.6
scaffold_1	Hydpi2_TE2_REPET_TEs	match_part	2409997	2411281	0.0	+	.	ID=mp503-1_scaffold_1_RLX-incomp_MCL47_Hydpi2-B-R43-Map7;Parent=ms503_scaffold_1_RLX-incomp_MCL47_Hydpi2-B-R43-Map7;Target=RLX-incomp_MCL47_Hydpi2-B-R43-Map7 881 2164;Identity=95.6
scaffold_1	Hydpi2_TE2_REPET_TEs	match	2386800	2387106	0.0	-	.	ID=ms504_scaffold_1_RLX-incomp_MCL68_Hydpi2-B-R71-Map5;Target=RLX-incomp_MCL68_Hydpi2-B-R71-Map5 2417 2718;Identity=73.4
scaffold_1	Hydpi2_TE2_REPET_TEs	match_part	2386800	2387106	0.0	-	.	ID=mp504-1_scaffold_1_RLX-incomp_MCL68_Hydpi2-B-R71-Map5;Parent=ms504_scaffold_1_RLX-incomp_MCL68_Hydpi2-B-R71-Map5;Target=RLX-incomp_MCL68_Hydpi2-B-R71-Map5 2417 2718;Identity=73.4
scaffold_1	Hydpi2_TE2_REPET_TEs	match	2425915	2426700	0.0	+	.	ID=ms2132_scaffold_1_DTX-comp_MCL4_Hydpi2-B-G120-Map11;Target=DTX-comp_MCL4_Hydpi2-B-G120-Map11 7 792;Identity=97.6
scaffold_1	Hydpi2_TE2_REPET_TEs	match_part	2425915	2426700	0.0	+	.	ID=mp2132-1_scaffold_1_DTX-comp_MCL4_Hydpi2-B-G120-Map11;Parent=ms2132_scaffold_1_DTX-comp_MCL4_Hydpi2-B-G120-Map11;Target=DTX-comp_MCL4_Hydpi2-B-G120-Map11 7 792;Identity=97.6
scaffold_1	Hydpi2_TE2_REPET_TEs	match	251617	252392	0.0	+	.	ID=ms3835_scaffold_1_DTX-incomp_MCL77_Hydpi2-B-R9-Map3;Target=DTX-incomp_MCL77_Hydpi2-B-R9-Map3 1 776;Identity=100.0
scaffold_1	Hydpi2_TE2_REPET_TEs	match_part	251617	252392	0.0	+	.	ID=mp3835-1_scaffold_1_DTX-incomp_MCL77_Hydpi2-B-R9-Map3;Parent=ms3835_scaffold_1_DTX-incomp_MCL77_Hydpi2-B-R9-Map3;Target=DTX-incomp_MCL77_Hydpi2-B-R9-Map3 1 776;Identity=100.0
scaffold_1	Hydpi2_TE2_REPET_TEs	match	2444743	2444957	0.0	-	.	ID=ms3534_scaffold_1_RLX-incomp_MCL1_Hydpi2-B-R48-Map20;Target=RLX-incomp_MCL1_Hydpi2-B-R48-Map20 6170 6387;Identity=96.3
scaffold_1	Hydpi2_TE2_REPET_TEs	match_part	2444743	2444957	0.0	-	.	ID=mp3534-1_scaffold_1_RLX-incomp_MCL1_Hydpi2-B-R48-Map20;Parent=ms3534_scaffold_1_RLX-incomp_MCL1_Hydpi2-B-R48-Map20;Target=RLX-incomp_MCL1_Hydpi2-B-R48-Map20 6170 6387;Identity=96.3
##gff-version 3
##sequence-region scaffold_10 1 982959
scaffold_10	Hydpi2_TE2_REPET_TEs	match	739698	739719	0.0	+	.	ID=ms1451_scaffold_10_RLX-incomp_MCL50_Hydpi2-B-R454-Map7_reversed;Target=RLX-incomp_MCL50_Hydpi2-B-R454-Map7_reversed 1021 1042;Identity=63.5
scaffold_10	Hydpi2_TE2_REPET_TEs	match_part	739698	739719	0.0	+	.	ID=mp1451-1_scaffold_10_RLX-incomp_MCL50_Hydpi2-B-R454-Map7_reversed;Parent=ms1451_scaffold_10_RLX-incomp_MCL50_Hydpi2-B-R454-Map7_reversed;Target=RLX-incomp_MCL50_Hydpi2-B-R454-Map7_reversed 1021 1042;Identity=63.5
scaffold_10	Hydpi2_TE2_REPET_TEs	match	886062	886659	0.0	+	.	ID=ms3080_scaffold_10_RLX-incomp_MCL1_Hydpi2-B-G162-Map3_reversed;Target=RLX-incomp_MCL1_Hydpi2-B-G162-Map3_reversed 307 909;Identity=89.0
scaffold_10	Hydpi2_TE2_REPET_TEs	match_part	886062	886659	0.0	+	.	ID=mp3080-1_scaffold_10_RLX-incomp_MCL1_Hydpi2-B-G162-Map3_reversed;Parent=ms3080_scaffold_10_RLX-incomp_MCL1_Hydpi2-B-G162-Map3_reversed;Target=RLX-incomp_MCL1_Hydpi2-B-G162-Map3_reversed 307 909;Identity=89.0
scaffold_10	Hydpi2_TE2_REPET_TEs	match	886664	886939	0.0	+	.	ID=ms3081_scaffold_10_RLX-incomp_MCL3_Hydpi2-B-G155-Map3_reversed;Target=RLX-incomp_MCL3_Hydpi2-B-G155-Map3_reversed 1 276;Identity=94.6
scaffold_10	Hydpi2_TE2_REPET_TEs	match_part	886664	886939	0.0	+	.	ID=mp3081-1_scaffold_10_RLX-incomp_MCL3_Hydpi2-B-G155-Map3_reversed;Parent=ms3081_scaffold_10_RLX-incomp_MCL3_Hydpi2-B-G155-Map3_reversed;Target=RLX-incomp_MCL3_Hydpi2-B-G155-Map3_reversed 1 276;Identity=94.6
scaffold_10	Hydpi2_TE2_REPET_TEs	match	886940	891164	0.0	+	.	ID=ms3082_scaffold_10_RLX-comp_MCL2_Hydpi2-B-R97-Map20;Target=RLX-comp_MCL2_Hydpi2-B-R97-Map20 1 4232;Identity=96.8
scaffold_10	Hydpi2_TE2_REPET_TEs	match_part	886940	891164	0.0	+	.	ID=mp3082-1_scaffold_10_RLX-comp_MCL2_Hydpi2-B-R97-Map20;Parent=ms3082_scaffold_10_RLX-comp_MCL2_Hydpi2-B-R97-Map20;Target=RLX-comp_MCL2_Hydpi2-B-R97-Map20 1 4232;Identity=96.8
scaffold_10	Hydpi2_TE2_REPET_TEs	match	943229	943445	0.0	+	.	ID=ms3102_scaffold_10_RLX-incomp_MCL1_Hydpi2-B-R35-Map20;Target=RLX-incomp_MCL1_Hydpi2-B-R35-Map20 5964 6181;Identity=95.9
scaffold_10	Hydpi2_TE2_REPET_TEs	match_part	943229	943445	0.0	+	.	ID=mp3102-1_scaffold_10_RLX-incomp_MCL1_Hydpi2-B-R35-Map20;Parent=ms3102_scaffold_10_RLX-incomp_MCL1_Hydpi2-B-R35-Map20;Target=RLX-incomp_MCL1_Hydpi2-B-R35-Map20 5964 6181;Identity=95.9
scaffold_10	Hydpi2_TE2_REPET_TEs	match	942235	942682	0.0	-	.	ID=ms3103_scaffold_10_RLX-incomp_MCL1_Hydpi2-B-R48-Map20;Target=RLX-incomp_MCL1_Hydpi2-B-R48-Map20 5935 6387;Identity=94.4
scaffold_10	Hydpi2_TE2_REPET_TEs	match_part	942235	942682	0.0	-	.	ID=mp3103-1_scaffold_10_RLX-incomp_MCL1_Hydpi2-B-R48-Map20;Parent=ms3103_scaffold_10_RLX-incomp_MCL1_Hydpi2-B-R48-Map20;Target=RLX-incomp_MCL1_Hydpi2-B-R48-Map20 5935 6387;Identity=94.4
scaffold_10	Hydpi2_TE2_REPET_TEs	match	943017	943228	0.0	+	.	ID=ms3104_scaffold_10_RLX-incomp_MCL2_Hydpi2-B-R756-Map3;Target=RLX-incomp_MCL2_Hydpi2-B-R756-Map3 661 873;Identity=93.8
scaffold_10	Hydpi2_TE2_REPET_TEs	match_part	943017	943228	0.0	+	.	ID=mp3104-1_scaffold_10_RLX-incomp_MCL2_Hydpi2-B-R756-Map3;Parent=ms3104_scaffold_10_RLX-incomp_MCL2_Hydpi2-B-R756-Map3;Target=RLX-incomp_MCL2_Hydpi2-B-R756-Map3 661 873;Identity=93.8
scaffold_10	Hydpi2_TE2_REPET_TEs	match	938511	939025	0.0	-	.	ID=ms3105_scaffold_10_DTX-comp_MCL4_Hydpi2-B-G120-Map11;Target=DTX-comp_MCL4_Hydpi2-B-G120-Map11 4 518;Identity=95.5
scaffold_10	Hydpi2_TE2_REPET_TEs	match_part	938511	939025	0.0	-	.	ID=mp3105-1_scaffold_10_DTX-comp_MCL4_Hydpi2-B-G120-Map11;Parent=ms3105_scaffold_10_DTX-comp_MCL4_Hydpi2-B-G120-Map11;Target=DTX-comp_MCL4_Hydpi2-B-G120-Map11 4 518;Identity=95.5
scaffold_10	Hydpi2_TE2_REPET_TEs	match	781621	781745	0.0	+	.	ID=ms2596_scaffold_10_noCat_MCL54_Hydpi2-B-R558-Map11;Target=noCat_MCL54_Hydpi2-B-R558-Map11 1874 1998;Identity=68.2
scaffold_10	Hydpi2_TE2_REPET_TEs	match_part	781621	781745	0.0	+	.	ID=mp2596-1_scaffold_10_noCat_MCL54_Hydpi2-B-R558-Map11;Parent=ms2596_scaffold_10_noCat_MCL54_Hydpi2-B-R558-Map11;Target=noCat_MCL54_Hydpi2-B-R558-Map11 1874 1998;Identity=68.2
scaffold_10	Hydpi2_TE2_REPET_TEs	match	779738	779951	0.0	+	.	ID=ms2597_scaffold_10_noCat_MCL3_Hydpi2-B-G85-Map20;Target=noCat_MCL3_Hydpi2-B-G85-Map20 245 458;Identity=98.1
scaffold_10	Hydpi2_TE2_REPET_TEs	match_part	779738	779951	0.0	+	.	ID=mp2597-1_scaffold_10_noCat_MCL3_Hydpi2-B-G85-Map20;Parent=ms2597_scaffold_10_noCat_MCL3_Hydpi2-B-G85-Map20;Target=noCat_MCL3_Hydpi2-B-G85-Map20 245 458;Identity=98.1
scaffold_10	Hydpi2_TE2_REPET_TEs	match	881562	882526	0.0	+	.	ID=ms3130_scaffold_10_DTX-incomp-chim_MCL33_Hydpi2-B-R1272-Map5;Target=DTX-incomp-chim_MCL33_Hydpi2-B-R1272-Map5 7758 8724;Identity=74.3
scaffold_10	Hydpi2_TE2_REPET_TEs	match_part	881562	882526	0.0	+	.	ID=mp3130-1_scaffold_10_DTX-incomp-chim_MCL33_Hydpi2-B-R1272-Map5;Parent=ms3130_scaffold_10_DTX-incomp-chim_MCL33_Hydpi2-B-R1272-Map5;Target=DTX-incomp-chim_MCL33_Hydpi2-B-R1272-Map5 7758 8724;Identity=74.3
scaffold_10	Hydpi2_TE2_REPET_TEs	match	902410	904392	0.0	+	.	ID=ms2628_scaffold_10_noCat_MCL54_Hydpi2-B-R558-Map11;Target=noCat_MCL54_Hydpi2-B-R558-Map11 709 2677;Identity=72.3
scaffold_10	Hydpi2_TE2_REPET_TEs	match_part	902410	904392	0.0	+	.	ID=mp2628-1_scaffold_10_noCat_MCL54_Hydpi2-B-R558-Map11;Parent=ms2628_scaffold_10_noCat_MCL54_Hydpi2-B-R558-Map11;Target=noCat_MCL54_Hydpi2-B-R558-Map11 709 2677;Identity=72.3
scaffold_10	Hydpi2_TE2_REPET_TEs	match	904393	904430	0.0	+	.	ID=ms2629_scaffold_10_noCat_MCL54_Hydpi2-B-R558-Map11;Target=noCat_MCL54_Hydpi2-B-R558-Map11 2726 2764;Identity=65.1
scaffold_10	Hydpi2_TE2_REPET_TEs	match_part	904393	904430	0.0	+	.	ID=mp2629-1_scaffold_10_noCat_MCL54_Hydpi2-B-R558-Map11;Parent=ms2629_scaffold_10_noCat_MCL54_Hydpi2-B-R558-Map11;Target=noCat_MCL54_Hydpi2-B-R558-Map11 2726 2764;Identity=65.1
scaffold_10	Hydpi2_TE2_REPET_TEs	match	904431	905057	0.0	+	.	ID=ms2630_scaffold_10_noCat_MCL54_Hydpi2-B-R558-Map11;Target=noCat_MCL54_Hydpi2-B-R558-Map11 2789 3401;Identity=70.9
scaffold_10	Hydpi2_TE2_REPET_TEs	match_part	904431	905057	0.0	+	.	ID=mp2630-1_scaffold_10_noCat_MCL54_Hydpi2-B-R558-Map11;Parent=ms2630_scaffold_10_noCat_MCL54_Hydpi2-B-R558-Map11;Target=noCat_MCL54_Hydpi2-B-R558-Map11 2789 3401;Identity=70.9
scaffold_10	Hydpi2_TE2_REPET_TEs	match	504200	504617	0.0	+	.	ID=ms3661_scaffold_10_DTX-incomp_MCL9_Hydpi2-B-R909-Map3;Target=DTX-incomp_MCL9_Hydpi2-B-R909-Map3 7365 7790;Identity=74.8
scaffold_10	Hydpi2_TE2_REPET_TEs	match_part	504200	504617	0.0	+	.	ID=mp3661-1_scaffold_10_DTX-incomp_MCL9_Hydpi2-B-R909-Map3;Parent=ms3661_scaffold_10_DTX-incomp_MCL9_Hydpi2-B-R909-Map3;Target=DTX-incomp_MCL9_Hydpi2-B-R909-Map3 7365 7790;Identity=74.8
scaffold_10	Hydpi2_TE2_REPET_TEs	match	969013	969292	0.0	+	.	ID=ms3687_scaffold_10_DTX-incomp-chim_MCL69_Hydpi2-B-R73-Map3;Target=DTX-incomp-chim_MCL69_Hydpi2-B-R73-Map3 1183 1478;Identity=87.4
scaffold_10	Hydpi2_TE2_REPET_TEs	match_part	969013	969292	0.0	+	.	ID=mp3687-1_scaffold_10_DTX-incomp-chim_MCL69_Hydpi2-B-R73-Map3;Parent=ms3687_scaffold_10_DTX-incomp-chim_MCL69_Hydpi2-B-R73-Map3;Target=DTX-incomp-chim_MCL69_Hydpi2-B-R73-Map3 1183 1478;Identity=87.4
scaffold_10	Hydpi2_TE2_REPET_TEs	match	969293	969346	0.0	-	.	ID=ms3688_scaffold_10_DTX-incomp_MCL66_Hydpi2-B-R650-Map3_reversed;Target=DTX-incomp_MCL66_Hydpi2-B-R650-Map3_reversed 381 426;Identity=82.4
scaffold_10	Hydpi2_TE2_REPET_TEs	match_part	969293	969346	0.0	-	.	ID=mp3688-1_scaffold_10_DTX-incomp_MCL66_Hydpi2-B-R650-Map3_reversed;Parent=ms3688_scaffold_10_DTX-incomp_MCL66_Hydpi2-B-R650-Map3_reversed;Target=DTX-incomp_MCL66_Hydpi2-B-R650-Map3_reversed 381 426;Identity=82.4
scaffold_10	Hydpi2_TE2_REPET_TEs	match	969347	969965	0.0	-	.	ID=ms3689_scaffold_10_RLX-incomp_MCL28_Hydpi2-B-R1079-Map3;Target=RLX-incomp_MCL28_Hydpi2-B-R1079-Map3 639 1224;Identity=74.2
scaffold_10	Hydpi2_TE2_REPET_TEs	match_part	969347	969965	0.0	-	.	ID=mp3689-1_scaffold_10_RLX-incomp_MCL28_Hydpi2-B-R1079-Map3;Parent=ms3689_scaffold_10_RLX-incomp_MCL28_Hydpi2-B-R1079-Map3;Target=RLX-incomp_MCL28_Hydpi2-B-R1079-Map3 639 1224;Identity=74.2
scaffold_10	Hydpi2_TE2_REPET_TEs	match	693965	694430	0.0	+	.	ID=ms3181_scaffold_10_RLX-incomp_MCL1_Hydpi2-B-R48-Map20;Target=RLX-incomp_MCL1_Hydpi2-B-R48-Map20 5919 6387;Identity=96.3
scaffold_10	Hydpi2_TE2_REPET_TEs	match_part	693965	694430	0.0	+	.	ID=mp3181-1_scaffold_10_RLX-incomp_MCL1_Hydpi2-B-R48-Map20;Parent=ms3181_scaffold_10_RLX-incomp_MCL1_Hydpi2-B-R48-Map20;Target=RLX-incomp_MCL1_Hydpi2-B-R48-Map20 5919 6387;Identity=96.3
scaffold_10	Hydpi2_TE2_REPET_TEs	match	696344	696575	0.0	-	.	ID=ms3182_scaffold_10_RLX-incomp_MCL1_Hydpi2-B-R48-Map20;Target=RLX-incomp_MCL1_Hydpi2-B-R48-Map20 6153 6387;Identity=97.0
scaffold_10	Hydpi2_TE2_REPET_TEs	match_part	696344	696575	0.0	-	.	ID=mp3182-1_scaffold_10_RLX-incomp_MCL1_Hydpi2-B-R48-Map20;Parent=ms3182_scaffold_10_RLX-incomp_MCL1_Hydpi2-B-R48-Map20;Target=RLX-incomp_MCL1_Hydpi2-B-R48-Map20 6153 6387;Identity=97.0
scaffold_10	Hydpi2_TE2_REPET_TEs	match	949906	950497	0.0	-	.	ID=ms3007_scaffold_10_RLX-comp_MCL2_Hydpi2-B-R97-Map20;Target=RLX-comp_MCL2_Hydpi2-B-R97-Map20 4867 5506
scaffold_10	Hydpi2_TE2_REPET_TEs	match_part	949906	950253	0.0	-	.	ID=mp3007-1_scaffold_10_RLX-comp_MCL2_Hydpi2-B-R97-Map20;Parent=ms3007_scaffold_10_RLX-comp_MCL2_Hydpi2-B-R97-Map20;Target=RLX-comp_MCL2_Hydpi2-B-R97-Map20 5153 5506;Identity=90.2
scaffold_10	Hydpi2_TE2_REPET_TEs	match_part	950248	950497	0.0	-	.	ID=mp3007-2_scaffold_10_RLX-comp_MCL2_Hydpi2-B-R97-Map20;Parent=ms3007_scaffold_10_RLX-comp_MCL2_Hydpi2-B-R97-Map20;Target=RLX-comp_MCL2_Hydpi2-B-R97-Map20 4867 5116;Identity=92.1
scaffold_10	Hydpi2_TE2_REPET_TEs	match	955847	955978	0.0	-	.	ID=ms2179_scaffold_10_RLX-incomp_MCL37_Hydpi2-B-R170-Map20;Target=RLX-incomp_MCL37_Hydpi2-B-R170-Map20 5768 5918;Identity=72.4
scaffold_10	Hydpi2_TE2_REPET_TEs	match_part	955847	955978	0.0	-	.	ID=mp2179-1_scaffold_10_RLX-incomp_MCL37_Hydpi2-B-R170-Map20;Parent=ms2179_scaffold_10_RLX-incomp_MCL37_Hydpi2-B-R170-Map20;Target=RLX-incomp_MCL37_Hydpi2-B-R170-Map20 5768 5918;Identity=72.4
scaffold_10	Hydpi2_TE2_REPET_TEs	match	963322	964448	0.0	-	.	ID=ms2180_scaffold_10_noCat_MCL42_Hydpi2-B-R301-Map17;Target=noCat_MCL42_Hydpi2-B-R301-Map17 7005 8299
scaffold_10	Hydpi2_TE2_REPET_TEs	match_part	963322	964037	0.0	-	.	ID=mp2180-1_scaffold_10_noCat_MCL42_Hydpi2-B-R301-Map17;Parent=ms2180_scaffold_10_noCat_MCL42_Hydpi2-B-R301-Map17;Target=noCat_MCL42_Hydpi2-B-R301-Map17 7578 8299;Identity=75.3
scaffold_10	Hydpi2_TE2_REPET_TEs	match_part	964319	964448	0.0	-	.	ID=mp2180-2_scaffold_10_noCat_MCL42_Hydpi2-B-R301-Map17;Parent=ms2180_scaffold_10_noCat_MCL42_Hydpi2-B-R301-Map17;Target=noCat_MCL42_Hydpi2-B-R301-Map17 7005 7128;Identity=67.2
scaffold_10	Hydpi2_TE2_REPET_TEs	match	746008	746634	0.0	+	.	ID=ms1450_scaffold_10_noCat_MCL54_Hydpi2-B-R558-Map11;Target=noCat_MCL54_Hydpi2-B-R558-Map11 2789 3401;Identity=69.7
scaffold_10	Hydpi2_TE2_REPET_TEs	match_part	746008	746634	0.0	+	.	ID=mp1450-1_scaffold_10_noCat_MCL54_Hydpi2-B-R558-Map11;Parent=ms1450_scaffold_10_noCat_MCL54_Hydpi2-B-R558-Map11;Target=noCat_MCL54_Hydpi2-B-R558-Map11 2789 3401;Identity=69.7
scaffold_10	Hydpi2_TE2_REPET_TEs	match	737613	737677	0.0	+	.	ID=ms2722_scaffold_10_RLX-incomp_MCL50_Hydpi2-B-R454-Map7_reversed;Target=RLX-incomp_MCL50_Hydpi2-B-R454-Map7_reversed 768 832;Identity=71.6
scaffold_10	Hydpi2_TE2_REPET_TEs	match_part	737613	737677	0.0	+	.	ID=mp2722-1_scaffold_10_RLX-incomp_MCL50_Hydpi2-B-R454-Map7_reversed;Parent=ms2722_scaffold_10_RLX-incomp_MCL50_Hydpi2-B-R454-Map7_reversed;Target=RLX-incomp_MCL50_Hydpi2-B-R454-Map7_reversed 768 832;Identity=71.6
scaffold_10	Hydpi2_TE2_REPET_TEs	match	737270	737612	0.0	+	.	ID=ms2723_scaffold_10_DXX-MITE_MCL38_Hydpi2-B-R216-Map3;Target=DXX-MITE_MCL38_Hydpi2-B-R216-Map3 1 826
scaffold_10	Hydpi2_TE2_REPET_TEs	match_part	737270	737498	0.0	+	.	ID=mp2723-1_scaffold_10_DXX-MITE_MCL38_Hydpi2-B-R216-Map3;Parent=ms2723_scaffold_10_DXX-MITE_MCL38_Hydpi2-B-R216-Map3;Target=DXX-MITE_MCL38_Hydpi2-B-R216-Map3 1 232;Identity=93.0
scaffold_10	Hydpi2_TE2_REPET_TEs	match_part	737503	737612	0.0	+	.	ID=mp2723-2_scaffold_10_DXX-MITE_MCL38_Hydpi2-B-R216-Map3;Parent=ms2723_scaffold_10_DXX-MITE_MCL38_Hydpi2-B-R216-Map3;Target=DXX-MITE_MCL38_Hydpi2-B-R216-Map3 710 826;Identity=91.8
scaffold_10	Hydpi2_TE2_REPET_TEs	match	727057	728986	0.0	+	.	ID=ms3282_scaffold_10_RLX-incomp_MCL50_Hydpi2-B-R454-Map7_reversed;Target=RLX-incomp_MCL50_Hydpi2-B-R454-Map7_reversed 1617 3566;Identity=71.9
scaffold_10	Hydpi2_TE2_REPET_TEs	match_part	727057	728986	0.0	+	.	ID=mp3282-1_scaffold_10_RLX-incomp_MCL50_Hydpi2-B-R454-Map7_reversed;Parent=ms3282_scaffold_10_RLX-incomp_MCL50_Hydpi2-B-R454-Map7_reversed;Target=RLX-incomp_MCL50_Hydpi2-B-R454-Map7_reversed 1617 3566;Identity=71.9
scaffold_10	Hydpi2_TE2_REPET_TEs	match	892423	894540	0.0	+	.	ID=ms2795_scaffold_10_RLX-incomp_MCL3_Hydpi2-B-G155-Map3_reversed;Target=RLX-incomp_MCL3_Hydpi2-B-G155-Map3_reversed 269 2384;Identity=94.0
scaffold_10	Hydpi2_TE2_REPET_TEs	match_part	892423	894540	0.0	+	.	ID=mp2795-1_scaffold_10_RLX-incomp_MCL3_Hydpi2-B-G155-Map3_reversed;Parent=ms2795_scaffold_10_RLX-incomp_MCL3_Hydpi2-B-G155-Map3_reversed;Target=RLX-incomp_MCL3_Hydpi2-B-G155-Map3_reversed 269 2384;Identity=94.0
scaffold_10	Hydpi2_TE2_REPET_TEs	match	892355	892422	0.0	+	.	ID=ms2796_scaffold_10_RLX-comp_MCL2_Hydpi2-B-R97-Map20;Target=RLX-comp_MCL2_Hydpi2-B-R97-Map20 152 219;Identity=100.0
scaffold_10	Hydpi2_TE2_REPET_TEs	match_part	892355	892422	0.0	+	.	ID=mp2796-1_scaffold_10_RLX-comp_MCL2_Hydpi2-B-R97-Map20;Parent=ms2796_scaffold_10_RLX-comp_MCL2_Hydpi2-B-R97-Map20;Target=RLX-comp_MCL2_Hydpi2-B-R97-Map20 152 219;Identity=100.0
scaffold_10	Hydpi2_TE2_REPET_TEs	match	894541	895372	0.0	-	.	ID=ms2797_scaffold_10_noCat_MCL6_Hydpi2-B-R72-Map20;Target=noCat_MCL6_Hydpi2-B-R72-Map20 1392 2227;Identity=96.1
scaffold_10	Hydpi2_TE2_REPET_TEs	match_part	894541	895372	0.0	-	.	ID=mp2797-1_scaffold_10_noCat_MCL6_Hydpi2-B-R72-Map20;Parent=ms2797_scaffold_10_noCat_MCL6_Hydpi2-B-R72-Map20;Target=noCat_MCL6_Hydpi2-B-R72-Map20 1392 2227;Identity=96.1
scaffold_10	Hydpi2_TE2_REPET_TEs	match	1	4697	0.0	-	.	ID=ms2294_scaffold_10_DHX-comp_MCL45_Hydpi2-B-R396-Map4_reversed;Target=DHX-comp_MCL45_Hydpi2-B-R396-Map4_reversed 1 4697;Identity=100.0
scaffold_10	Hydpi2_TE2_REPET_TEs	match_part	1	4697	0.0	-	.	ID=mp2294-1_scaffold_10_DHX-comp_MCL45_Hydpi2-B-R396-Map4_reversed;Parent=ms2294_scaffold_10_DHX-comp_MCL45_Hydpi2-B-R396-Map4_reversed;Target=DHX-comp_MCL45_Hydpi2-B-R396-Map4_reversed 1 4697;Identity=100.0
scaffold_10	Hydpi2_TE2_REPET_TEs	match	932313	932350	0.0	-	.	ID=ms3833_scaffold_10_RLX-incomp_MCL28_Hydpi2-B-R1079-Map3;Target=RLX-incomp_MCL28_Hydpi2-B-R1079-Map3 981 1016;Identity=79.3
scaffold_10	Hydpi2_TE2_REPET_TEs	match_part	932313	932350	0.0	-	.	ID=mp3833-1_scaffold_10_RLX-incomp_MCL28_Hydpi2-B-R1079-Map3;Parent=ms3833_scaffold_10_RLX-incomp_MCL28_Hydpi2-B-R1079-Map3;Target=RLX-incomp_MCL28_Hydpi2-B-R1079-Map3 981 1016;Identity=79.3
scaffold_10	Hydpi2_TE2_REPET_TEs	match	932351	932855	0.0	-	.	ID=ms3834_scaffold_10_RLX-incomp_MCL28_Hydpi2-B-R1079-Map3;Target=RLX-incomp_MCL28_Hydpi2-B-R1079-Map3 698 1189;Identity=78.7
scaffold_10	Hydpi2_TE2_REPET_TEs	match_part	932351	932855	0.0	-	.	ID=mp3834-1_scaffold_10_RLX-incomp_MCL28_Hydpi2-B-R1079-Map3;Parent=ms3834_scaffold_10_RLX-incomp_MCL28_Hydpi2-B-R1079-Map3;Target=RLX-incomp_MCL28_Hydpi2-B-R1079-Map3 698 1189;Identity=78.7
scaffold_10	Hydpi2_TE2_REPET_TEs	match	773840	775851	0.0	-	.	ID=ms3845_scaffold_10_RLX-incomp_MCL3_Hydpi2-B-R440-Map20_reversed;Target=RLX-incomp_MCL3_Hydpi2-B-R440-Map20_reversed 3327 5339;Identity=97.9
scaffold_10	Hydpi2_TE2_REPET_TEs	match_part	773840	775851	0.0	-	.	ID=mp3845-1_scaffold_10_RLX-incomp_MCL3_Hydpi2-B-R440-Map20_reversed;Parent=ms3845_scaffold_10_RLX-incomp_MCL3_Hydpi2-B-R440-Map20_reversed;Target=RLX-incomp_MCL3_Hydpi2-B-R440-Map20_reversed 3327 5339;Identity=97.9
scaffold_10	Hydpi2_TE2_REPET_TEs	match	451700	451758	0.0	+	.	ID=ms2842_scaffold_10_DTX-incomp-chim_MCL33_Hydpi2-B-R1272-Map5;Target=DTX-incomp-chim_MCL33_Hydpi2-B-R1272-Map5 7754 7812;Identity=78.3
scaffold_10	Hydpi2_TE2_REPET_TEs	match_part	451700	451758	0.0	+	.	ID=mp2842-1_scaffold_10_DTX-incomp-chim_MCL33_Hydpi2-B-R1272-Map5;Parent=ms2842_scaffold_10_DTX-incomp-chim_MCL33_Hydpi2-B-R1272-Map5;Target=DTX-incomp-chim_MCL33_Hydpi2-B-R1272-Map5 7754 7812;Identity=78.3
scaffold_10	Hydpi2_TE2_REPET_TEs	match	452128	453686	0.0	+	.	ID=ms2843_scaffold_10_DTX-incomp_MCL13_Hydpi2-B-G127-Map4;Target=DTX-incomp_MCL13_Hydpi2-B-G127-Map4 1 1554;Identity=97.6
scaffold_10	Hydpi2_TE2_REPET_TEs	match_part	452128	453686	0.0	+	.	ID=mp2843-1_scaffold_10_DTX-incomp_MCL13_Hydpi2-B-G127-Map4;Parent=ms2843_scaffold_10_DTX-incomp_MCL13_Hydpi2-B-G127-Map4;Target=DTX-incomp_MCL13_Hydpi2-B-G127-Map4 1 1554;Identity=97.6
scaffold_10	Hydpi2_TE2_REPET_TEs	match	922030	922481	0.0	+	.	ID=ms2849_scaffold_10_RLX-incomp_MCL1_Hydpi2-B-R48-Map20;Target=RLX-incomp_MCL1_Hydpi2-B-R48-Map20 5933 6387;Identity=97.1
scaffold_10	Hydpi2_TE2_REPET_TEs	match_part	922030	922481	0.0	+	.	ID=mp2849-1_scaffold_10_RLX-incomp_MCL1_Hydpi2-B-R48-Map20;Parent=ms2849_scaffold_10_RLX-incomp_MCL1_Hydpi2-B-R48-Map20;Target=RLX-incomp_MCL1_Hydpi2-B-R48-Map20 5933 6387;Identity=97.1
scaffold_10	Hydpi2_TE2_REPET_TEs	match	773209	773592	0.0	+	.	ID=ms3373_scaffold_10_noCat_MCL3_Hydpi2-B-G85-Map20;Target=noCat_MCL3_Hydpi2-B-G85-Map20 1 385;Identity=98.7
scaffold_10	Hydpi2_TE2_REPET_TEs	match_part	773209	773592	0.0	+	.	ID=mp3373-1_scaffold_10_noCat_MCL3_Hydpi2-B-G85-Map20;Parent=ms3373_scaffold_10_noCat_MCL3_Hydpi2-B-G85-Map20;Target=noCat_MCL3_Hydpi2-B-G85-Map20 1 385;Identity=98.7
scaffold_10	Hydpi2_TE2_REPET_TEs	match	301572	302021	0.0	-	.	ID=ms304_scaffold_10_RLX-incomp_MCL1_Hydpi2-B-R48-Map20;Target=RLX-incomp_MCL1_Hydpi2-B-R48-Map20 5933 6385;Identity=95.8
scaffold_10	Hydpi2_TE2_REPET_TEs	match_part	301572	302021	0.0	-	.	ID=mp304-1_scaffold_10_RLX-incomp_MCL1_Hydpi2-B-R48-Map20;Parent=ms304_scaffold_10_RLX-incomp_MCL1_Hydpi2-B-R48-Map20;Target=RLX-incomp_MCL1_Hydpi2-B-R48-Map20 5933 6385;Identity=95.8
scaffold_10	Hydpi2_TE2_REPET_TEs	match	301063	301452	0.0	-	.	ID=ms305_scaffold_10_DTX-incomp-chim_MCL79_Hydpi2-B-R960-Map4;Target=DTX-incomp-chim_MCL79_Hydpi2-B-R960-Map4 2953 3358;Identity=88.5
scaffold_10	Hydpi2_TE2_REPET_TEs	match_part	301063	301452	0.0	-	.	ID=mp305-1_scaffold_10_DTX-incomp-chim_MCL79_Hydpi2-B-R960-Map4;Parent=ms305_scaffold_10_DTX-incomp-chim_MCL79_Hydpi2-B-R960-Map4;Target=DTX-incomp-chim_MCL79_Hydpi2-B-R960-Map4 2953 3358;Identity=88.5
scaffold_10	Hydpi2_TE2_REPET_TEs	match	237379	237402	0.0	+	.	ID=ms306_scaffold_10_DTX-incomp_MCL30_Hydpi2-B-R116-Map4;Target=DTX-incomp_MCL30_Hydpi2-B-R116-Map4 586 605;Identity=91.1
scaffold_10	Hydpi2_TE2_REPET_TEs	match_part	237379	237402	0.0	+	.	ID=mp306-1_scaffold_10_DTX-incomp_MCL30_Hydpi2-B-R116-Map4;Parent=ms306_scaffold_10_DTX-incomp_MCL30_Hydpi2-B-R116-Map4;Target=DTX-incomp_MCL30_Hydpi2-B-R116-Map4 586 605;Identity=91.1
scaffold_10	Hydpi2_TE2_REPET_TEs	match	237403	237902	0.0	+	.	ID=ms307_scaffold_10_DTX-incomp_MCL30_Hydpi2-B-R116-Map4;Target=DTX-incomp_MCL30_Hydpi2-B-R116-Map4 601 991
scaffold_10	Hydpi2_TE2_REPET_TEs	match_part	237403	237518	0.0	+	.	ID=mp307-1_scaffold_10_DTX-incomp_MCL30_Hydpi2-B-R116-Map4;Parent=ms307_scaffold_10_DTX-incomp_MCL30_Hydpi2-B-R116-Map4;Target=DTX-incomp_MCL30_Hydpi2-B-R116-Map4 601 713;Identity=89.6
scaffold_10	Hydpi2_TE2_REPET_TEs	match_part	237544	237902	0.0	+	.	ID=mp307-2_scaffold_10_DTX-incomp_MCL30_Hydpi2-B-R116-Map4;Parent=ms307_scaffold_10_DTX-incomp_MCL30_Hydpi2-B-R116-Map4;Target=DTX-incomp_MCL30_Hydpi2-B-R116-Map4 712 991;Identity=84.5
scaffold_10	Hydpi2_TE2_REPET_TEs	match	237519	237543	0.0	+	.	ID=ms308_scaffold_10_DTX-incomp_MCL30_Hydpi2-B-R116-Map4;Target=DTX-incomp_MCL30_Hydpi2-B-R116-Map4 704 724;Identity=91.1
scaffold_10	Hydpi2_TE2_REPET_TEs	match_part	237519	237543	0.0	+	.	ID=mp308-1_scaffold_10_DTX-incomp_MCL30_Hydpi2-B-R116-Map4;Parent=ms308_scaffold_10_DTX-incomp_MCL30_Hydpi2-B-R116-Map4;Target=DTX-incomp_MCL30_Hydpi2-B-R116-Map4 704 724;Identity=91.1
scaffold_10	Hydpi2_TE2_REPET_TEs	match	241762	242004	0.0	+	.	ID=ms309_scaffold_10_DTX-incomp_MCL30_Hydpi2-B-R116-Map4;Target=DTX-incomp_MCL30_Hydpi2-B-R116-Map4 601 820;Identity=87.3
scaffold_10	Hydpi2_TE2_REPET_TEs	match_part	241762	242004	0.0	+	.	ID=mp309-1_scaffold_10_DTX-incomp_MCL30_Hydpi2-B-R116-Map4;Parent=ms309_scaffold_10_DTX-incomp_MCL30_Hydpi2-B-R116-Map4;Target=DTX-incomp_MCL30_Hydpi2-B-R116-Map4 601 820;Identity=87.3
scaffold_10	Hydpi2_TE2_REPET_TEs	match	242810	244305	0.0	+	.	ID=ms310_scaffold_10_DTX-incomp_MCL30_Hydpi2-B-R116-Map4;Target=DTX-incomp_MCL30_Hydpi2-B-R116-Map4 601 2039;Identity=87.6
scaffold_10	Hydpi2_TE2_REPET_TEs	match_part	242810	244305	0.0	+	.	ID=mp310-1_scaffold_10_DTX-incomp_MCL30_Hydpi2-B-R116-Map4;Parent=ms310_scaffold_10_DTX-incomp_MCL30_Hydpi2-B-R116-Map4;Target=DTX-incomp_MCL30_Hydpi2-B-R116-Map4 601 2039;Identity=87.6
scaffold_10	Hydpi2_TE2_REPET_TEs	match	246316	247004	0.0	+	.	ID=ms311_scaffold_10_DTX-incomp_MCL30_Hydpi2-B-R116-Map4;Target=DTX-incomp_MCL30_Hydpi2-B-R116-Map4 387 1010;Identity=74.3
scaffold_10	Hydpi2_TE2_REPET_TEs	match_part	246316	247004	0.0	+	.	ID=mp311-1_scaffold_10_DTX-incomp_MCL30_Hydpi2-B-R116-Map4;Parent=ms311_scaffold_10_DTX-incomp_MCL30_Hydpi2-B-R116-Map4;Target=DTX-incomp_MCL30_Hydpi2-B-R116-Map4 387 1010;Identity=74.3
scaffold_10	Hydpi2_TE2_REPET_TEs	match	376576	381498	0.0	-	.	ID=ms835_scaffold_10_DTX-incomp_MCL30_Hydpi2-B-R116-Map4;Target=DTX-incomp_MCL30_Hydpi2-B-R116-Map4 2 2044
scaffold_10	Hydpi2_TE2_REPET_TEs	match_part	376576	377243	0.0	-	.	ID=mp835-1_scaffold_10_DTX-incomp_MCL30_Hydpi2-B-R116-Map4;Parent=ms835_scaffold_10_DTX-incomp_MCL30_Hydpi2-B-R116-Map4;Target=DTX-incomp_MCL30_Hydpi2-B-R116-Map4 2 639;Identity=86.5
scaffold_10	Hydpi2_TE2_REPET_TEs	match_part	380423	380520	0.0	-	.	ID=mp835-2_scaffold_10_DTX-incomp_MCL30_Hydpi2-B-R116-Map4;Parent=ms835_scaffold_10_DTX-incomp_MCL30_Hydpi2-B-R116-Map4;Target=DTX-incomp_MCL30_Hydpi2-B-R116-Map4 1950 2044;Identity=78.9
scaffold_10	Hydpi2_TE2_REPET_TEs	match_part	380538	381243	0.0	-	.	ID=mp835-3_scaffold_10_DTX-incomp_MCL30_Hydpi2-B-R116-Map4;Parent=ms835_scaffold_10_DTX-incomp_MCL30_Hydpi2-B-R116-Map4;Target=DTX-incomp_MCL30_Hydpi2-B-R116-Map4 1275 1980;Identity=88.3
scaffold_10	Hydpi2_TE2_REPET_TEs	match_part	381220	381498	0.0	-	.	ID=mp835-4_scaffold_10_DTX-incomp_MCL30_Hydpi2-B-R116-Map4;Parent=ms835_scaffold_10_DTX-incomp_MCL30_Hydpi2-B-R116-Map4;Target=DTX-incomp_MCL30_Hydpi2-B-R116-Map4 974 1253;Identity=85.7
scaffold_10	Hydpi2_TE2_REPET_TEs	match	362545	362594	0.0	+	.	ID=ms838_scaffold_10_RLX-incomp_MCL50_Hydpi2-B-R454-Map7_reversed;Target=RLX-incomp_MCL50_Hydpi2-B-R454-Map7_reversed 505 556;Identity=82.3
scaffold_10	Hydpi2_TE2_REPET_TEs	match_part	362545	362594	0.0	+	.	ID=mp838-1_scaffold_10_RLX-incomp_MCL50_Hydpi2-B-R454-Map7_reversed;Parent=ms838_scaffold_10_RLX-incomp_MCL50_Hydpi2-B-R454-Map7_reversed;Target=RLX-incomp_MCL50_Hydpi2-B-R454-Map7_reversed 505 556;Identity=82.3
scaffold_10	Hydpi2_TE2_REPET_TEs	match	979895	980459	0.0	-	.	ID=ms3410_scaffold_10_DTX-incomp-chim_MCL33_Hydpi2-B-R1272-Map5;Target=DTX-incomp-chim_MCL33_Hydpi2-B-R1272-Map5 4610 5189;Identity=62.6
scaffold_10	Hydpi2_TE2_REPET_TEs	match_part	979895	980459	0.0	-	.	ID=mp3410-1_scaffold_10_DTX-incomp-chim_MCL33_Hydpi2-B-R1272-Map5;Parent=ms3410_scaffold_10_DTX-incomp-chim_MCL33_Hydpi2-B-R1272-Map5;Target=DTX-incomp-chim_MCL33_Hydpi2-B-R1272-Map5 4610 5189;Identity=62.6
scaffold_10	Hydpi2_TE2_REPET_TEs	match	980562	982759	0.0	-	.	ID=ms3411_scaffold_10_RLX-incomp_MCL50_Hydpi2-B-R454-Map7_reversed;Target=RLX-incomp_MCL50_Hydpi2-B-R454-Map7_reversed 1385 3582;Identity=98.3
scaffold_10	Hydpi2_TE2_REPET_TEs	match_part	980562	982759	0.0	-	.	ID=mp3411-1_scaffold_10_RLX-incomp_MCL50_Hydpi2-B-R454-Map7_reversed;Parent=ms3411_scaffold_10_RLX-incomp_MCL50_Hydpi2-B-R454-Map7_reversed;Target=RLX-incomp_MCL50_Hydpi2-B-R454-Map7_reversed 1385 3582;Identity=98.3
scaffold_10	Hydpi2_TE2_REPET_TEs	match	982760	982959	0.0	+	.	ID=ms3412_scaffold_10_DTX-comp_MCL4_Hydpi2-B-G120-Map11;Target=DTX-comp_MCL4_Hydpi2-B-G120-Map11 7 206;Identity=96.5
scaffold_10	Hydpi2_TE2_REPET_TEs	match_part	982760	982959	0.0	+	.	ID=mp3412-1_scaffold_10_DTX-comp_MCL4_Hydpi2-B-G120-Map11;Parent=ms3412_scaffold_10_DTX-comp_MCL4_Hydpi2-B-G120-Map11;Target=DTX-comp_MCL4_Hydpi2-B-G120-Map11 7 206;Identity=96.5
scaffold_10	Hydpi2_TE2_REPET_TEs	match	767525	768010	0.0	+	.	ID=ms3418_scaffold_10_noCat_MCL3_Hydpi2-B-R96-Map20;Target=noCat_MCL3_Hydpi2-B-R96-Map20 1 492;Identity=96.7
scaffold_10	Hydpi2_TE2_REPET_TEs	match_part	767525	768010	0.0	+	.	ID=mp3418-1_scaffold_10_noCat_MCL3_Hydpi2-B-R96-Map20;Parent=ms3418_scaffold_10_noCat_MCL3_Hydpi2-B-R96-Map20;Target=noCat_MCL3_Hydpi2-B-R96-Map20 1 492;Identity=96.7
scaffold_10	Hydpi2_TE2_REPET_TEs	match	924065	926220	0.0	+	.	ID=ms359_scaffold_10_RLX-incomp_MCL1_Hydpi2-B-R406-Map20_reversed;Target=RLX-incomp_MCL1_Hydpi2-B-R406-Map20_reversed 3833 5990;Identity=95.9
scaffold_10	Hydpi2_TE2_REPET_TEs	match_part	924065	926220	0.0	+	.	ID=mp359-1_scaffold_10_RLX-incomp_MCL1_Hydpi2-B-R406-Map20_reversed;Parent=ms359_scaffold_10_RLX-incomp_MCL1_Hydpi2-B-R406-Map20_reversed;Target=RLX-incomp_MCL1_Hydpi2-B-R406-Map20_reversed 3833 5990;Identity=95.9
scaffold_10	Hydpi2_TE2_REPET_TEs	match	974048	974266	0.0	+	.	ID=ms3438_scaffold_10_RLX-incomp_MCL1_Hydpi2-B-R305-Map20_reversed;Target=RLX-incomp_MCL1_Hydpi2-B-R305-Map20_reversed 5921 6147;Identity=95.5
scaffold_10	Hydpi2_TE2_REPET_TEs	match_part	974048	974266	0.0	+	.	ID=mp3438-1_scaffold_10_RLX-incomp_MCL1_Hydpi2-B-R305-Map20_reversed;Parent=ms3438_scaffold_10_RLX-incomp_MCL1_Hydpi2-B-R305-Map20_reversed;Target=RLX-incomp_MCL1_Hydpi2-B-R305-Map20_reversed 5921 6147;Identity=95.5
scaffold_10	Hydpi2_TE2_REPET_TEs	match	971350	974047	0.0	-	.	ID=ms3439_scaffold_10_RLX-incomp_MCL3_Hydpi2-B-R440-Map20_reversed;Target=RLX-incomp_MCL3_Hydpi2-B-R440-Map20_reversed 2189 4886;Identity=93.8
scaffold_10	Hydpi2_TE2_REPET_TEs	match_part	971350	974047	0.0	-	.	ID=mp3439-1_scaffold_10_RLX-incomp_MCL3_Hydpi2-B-R440-Map20_reversed;Parent=ms3439_scaffold_10_RLX-incomp_MCL3_Hydpi2-B-R440-Map20_reversed;Target=RLX-incomp_MCL3_Hydpi2-B-R440-Map20_reversed 2189 4886;Identity=93.8
scaffold_10	Hydpi2_TE2_REPET_TEs	match	385743	386842	0.0	-	.	ID=ms2934_scaffold_10_DTX-incomp_MCL30_Hydpi2-B-R116-Map4;Target=DTX-incomp_MCL30_Hydpi2-B-R116-Map4 924 2047;Identity=85.3
scaffold_10	Hydpi2_TE2_REPET_TEs	match_part	385743	386842	0.0	-	.	ID=mp2934-1_scaffold_10_DTX-incomp_MCL30_Hydpi2-B-R116-Map4;Parent=ms2934_scaffold_10_DTX-incomp_MCL30_Hydpi2-B-R116-Map4;Target=DTX-incomp_MCL30_Hydpi2-B-R116-Map4 924 2047;Identity=85.3
scaffold_10	Hydpi2_TE2_REPET_TEs	match	382527	383514	0.0	+	.	ID=ms2935_scaffold_10_DTX-incomp_MCL46_Hydpi2-B-R408-Map4;Target=DTX-incomp_MCL46_Hydpi2-B-R408-Map4 1 988;Identity=99.7
scaffold_10	Hydpi2_TE2_REPET_TEs	match_part	382527	383514	0.0	+	.	ID=mp2935-1_scaffold_10_DTX-incomp_MCL46_Hydpi2-B-R408-Map4;Parent=ms2935_scaffold_10_DTX-incomp_MCL46_Hydpi2-B-R408-Map4;Target=DTX-incomp_MCL46_Hydpi2-B-R408-Map4 1 988;Identity=99.7
scaffold_10	Hydpi2_TE2_REPET_TEs	match	383870	383901	0.0	-	.	ID=ms2936_scaffold_10_DTX-incomp_MCL43_Hydpi2-B-R332-Map5;Target=DTX-incomp_MCL43_Hydpi2-B-R332-Map5 2 33;Identity=96.9
scaffold_10	Hydpi2_TE2_REPET_TEs	match_part	383870	383901	0.0	-	.	ID=mp2936-1_scaffold_10_DTX-incomp_MCL43_Hydpi2-B-R332-Map5;Parent=ms2936_scaffold_10_DTX-incomp_MCL43_Hydpi2-B-R332-Map5;Target=DTX-incomp_MCL43_Hydpi2-B-R332-Map5 2 33;Identity=96.9
scaffold_10	Hydpi2_TE2_REPET_TEs	match	709481	709694	0.0	-	.	ID=ms2953_scaffold_10_RLX-comp_MCL2_Hydpi2-B-R97-Map20;Target=RLX-comp_MCL2_Hydpi2-B-R97-Map20 9 222;Identity=98.6
scaffold_10	Hydpi2_TE2_REPET_TEs	match_part	709481	709694	0.0	-	.	ID=mp2953-1_scaffold_10_RLX-comp_MCL2_Hydpi2-B-R97-Map20;Parent=ms2953_scaffold_10_RLX-comp_MCL2_Hydpi2-B-R97-Map20;Target=RLX-comp_MCL2_Hydpi2-B-R97-Map20 9 222;Identity=98.6
scaffold_10	Hydpi2_TE2_REPET_TEs	match	432129	432177	0.0	+	.	ID=ms413_scaffold_10_RLX-incomp_MCL50_Hydpi2-B-R454-Map7_reversed;Target=RLX-incomp_MCL50_Hydpi2-B-R454-Map7_reversed 505 555;Identity=82.0
scaffold_10	Hydpi2_TE2_REPET_TEs	match_part	432129	432177	0.0	+	.	ID=mp413-1_scaffold_10_RLX-incomp_MCL50_Hydpi2-B-R454-Map7_reversed;Parent=ms413_scaffold_10_RLX-incomp_MCL50_Hydpi2-B-R454-Map7_reversed;Target=RLX-incomp_MCL50_Hydpi2-B-R454-Map7_reversed 505 555;Identity=82.0
scaffold_10	Hydpi2_TE2_REPET_TEs	match	743959	745980	0.0	+	.	ID=ms1448_scaffold_10_noCat_MCL54_Hydpi2-B-R558-Map11;Target=noCat_MCL54_Hydpi2-B-R558-Map11 678 2692;Identity=72.9
scaffold_10	Hydpi2_TE2_REPET_TEs	match_part	743959	745980	0.0	+	.	ID=mp1448-1_scaffold_10_noCat_MCL54_Hydpi2-B-R558-Map11;Parent=ms1448_scaffold_10_noCat_MCL54_Hydpi2-B-R558-Map11;Target=noCat_MCL54_Hydpi2-B-R558-Map11 678 2692;Identity=72.9
scaffold_10	Hydpi2_TE2_REPET_TEs	match	789835	790289	0.0	-	.	ID=ms1961_scaffold_10_DXX-MITE_MCL3_Hydpi2-B-G193-Map7;Target=DXX-MITE_MCL3_Hydpi2-B-G193-Map7 1 457;Identity=98.0
scaffold_10	Hydpi2_TE2_REPET_TEs	match_part	789835	790289	0.0	-	.	ID=mp1961-1_scaffold_10_DXX-MITE_MCL3_Hydpi2-B-G193-Map7;Parent=ms1961_scaffold_10_DXX-MITE_MCL3_Hydpi2-B-G193-Map7;Target=DXX-MITE_MCL3_Hydpi2-B-G193-Map7 1 457;Identity=98.0
scaffold_10	Hydpi2_TE2_REPET_TEs	match	715479	715581	0.0	-	.	ID=ms3498_scaffold_10_RLX-comp_MCL2_Hydpi2-B-R97-Map20;Target=RLX-comp_MCL2_Hydpi2-B-R97-Map20 5485 5588;Identity=100.0
scaffold_10	Hydpi2_TE2_REPET_TEs	match_part	715479	715581	0.0	-	.	ID=mp3498-1_scaffold_10_RLX-comp_MCL2_Hydpi2-B-R97-Map20;Parent=ms3498_scaffold_10_RLX-comp_MCL2_Hydpi2-B-R97-Map20;Target=RLX-comp_MCL2_Hydpi2-B-R97-Map20 5485 5588;Identity=100.0
scaffold_10	Hydpi2_TE2_REPET_TEs	match	793213	793265	0.0	+	.	ID=ms1963_scaffold_10_DTX-incomp-chim_MCL33_Hydpi2-B-R1272-Map5;Target=DTX-incomp-chim_MCL33_Hydpi2-B-R1272-Map5 1567 1621;Identity=80.0
scaffold_10	Hydpi2_TE2_REPET_TEs	match_part	793213	793265	0.0	+	.	ID=mp1963-1_scaffold_10_DTX-incomp-chim_MCL33_Hydpi2-B-R1272-Map5;Parent=ms1963_scaffold_10_DTX-incomp-chim_MCL33_Hydpi2-B-R1272-Map5;Target=DTX-incomp-chim_MCL33_Hydpi2-B-R1272-Map5 1567 1621;Identity=80.0
scaffold_10	Hydpi2_TE2_REPET_TEs	match	739720	742247	0.0	+	.	ID=ms1452_scaffold_10_RLX-incomp_MCL50_Hydpi2-B-R454-Map7_reversed;Target=RLX-incomp_MCL50_Hydpi2-B-R454-Map7_reversed 1044 3569;Identity=69.2
scaffold_10	Hydpi2_TE2_REPET_TEs	match_part	739720	742247	0.0	+	.	ID=mp1452-1_scaffold_10_RLX-incomp_MCL50_Hydpi2-B-R454-Map7_reversed;Parent=ms1452_scaffold_10_RLX-incomp_MCL50_Hydpi2-B-R454-Map7_reversed;Target=RLX-incomp_MCL50_Hydpi2-B-R454-Map7_reversed 1044 3569;Identity=69.2
scaffold_10	Hydpi2_TE2_REPET_TEs	match	949440	949904	0.0	+	.	ID=ms3006_scaffold_10_RLX-incomp_MCL1_Hydpi2-B-R35-Map20;Target=RLX-incomp_MCL1_Hydpi2-B-R35-Map20 5966 6431;Identity=96.8
scaffold_10	Hydpi2_TE2_REPET_TEs	match_part	949440	949904	0.0	+	.	ID=mp3006-1_scaffold_10_RLX-incomp_MCL1_Hydpi2-B-R35-Map20;Parent=ms3006_scaffold_10_RLX-incomp_MCL1_Hydpi2-B-R35-Map20;Target=RLX-incomp_MCL1_Hydpi2-B-R35-Map20 5966 6431;Identity=96.8
scaffold_10	Hydpi2_TE2_REPET_TEs	match	684614	684859	0.0	+	.	ID=ms1983_scaffold_10_RLX-incomp_MCL28_Hydpi2-B-R1079-Map3;Target=RLX-incomp_MCL28_Hydpi2-B-R1079-Map3 184 415;Identity=82.5
scaffold_10	Hydpi2_TE2_REPET_TEs	match_part	684614	684859	0.0	+	.	ID=mp1983-1_scaffold_10_RLX-incomp_MCL28_Hydpi2-B-R1079-Map3;Parent=ms1983_scaffold_10_RLX-incomp_MCL28_Hydpi2-B-R1079-Map3;Target=RLX-incomp_MCL28_Hydpi2-B-R1079-Map3 184 415;Identity=82.5
scaffold_10	Hydpi2_TE2_REPET_TEs	match	950498	952082	0.0	+	.	ID=ms3008_scaffold_10_noCat_MCL3_Hydpi2-B-G85-Map20;Target=noCat_MCL3_Hydpi2-B-G85-Map20 1 1601;Identity=94.1
scaffold_10	Hydpi2_TE2_REPET_TEs	match_part	950498	952082	0.0	+	.	ID=mp3008-1_scaffold_10_noCat_MCL3_Hydpi2-B-G85-Map20;Parent=ms3008_scaffold_10_noCat_MCL3_Hydpi2-B-G85-Map20;Target=noCat_MCL3_Hydpi2-B-G85-Map20 1 1601;Identity=94.1
scaffold_10	Hydpi2_TE2_REPET_TEs	match	937380	937602	0.0	-	.	ID=ms3530_scaffold_10_DTX-comp_MCL4_Hydpi2-B-G120-Map11;Target=DTX-comp_MCL4_Hydpi2-B-G120-Map11 1385 1606;Identity=95.5
scaffold_10	Hydpi2_TE2_REPET_TEs	match_part	937380	937602	0.0	-	.	ID=mp3530-1_scaffold_10_DTX-comp_MCL4_Hydpi2-B-G120-Map11;Parent=ms3530_scaffold_10_DTX-comp_MCL4_Hydpi2-B-G120-Map11;Target=DTX-comp_MCL4_Hydpi2-B-G120-Map11 1385 1606;Identity=95.5
scaffold_10	Hydpi2_TE2_REPET_TEs	match	229113	229155	0.0	-	.	ID=ms1527_scaffold_10_DTX-incomp-chim_MCL33_Hydpi2-B-R1272-Map5;Target=DTX-incomp-chim_MCL33_Hydpi2-B-R1272-Map5 821 863;Identity=84.2
scaffold_10	Hydpi2_TE2_REPET_TEs	match_part	229113	229155	0.0	-	.	ID=mp1527-1_scaffold_10_DTX-incomp-chim_MCL33_Hydpi2-B-R1272-Map5;Parent=ms1527_scaffold_10_DTX-incomp-chim_MCL33_Hydpi2-B-R1272-Map5;Target=DTX-incomp-chim_MCL33_Hydpi2-B-R1272-Map5 821 863;Identity=84.2
scaffold_10	Hydpi2_TE2_REPET_TEs	match	205322	205416	0.0	+	.	ID=ms3554_scaffold_10_RIX-incomp_MCL40_Hydpi2-B-R251-Map4;Target=RIX-incomp_MCL40_Hydpi2-B-R251-Map4 1041 1135;Identity=87.4
scaffold_10	Hydpi2_TE2_REPET_TEs	match_part	205322	205416	0.0	+	.	ID=mp3554-1_scaffold_10_RIX-incomp_MCL40_Hydpi2-B-R251-Map4;Parent=ms3554_scaffold_10_RIX-incomp_MCL40_Hydpi2-B-R251-Map4;Target=RIX-incomp_MCL40_Hydpi2-B-R251-Map4 1041 1135;Identity=87.4
scaffold_10	Hydpi2_TE2_REPET_TEs	match	206416	206453	0.0	+	.	ID=ms3555_scaffold_10_RIX-incomp_MCL40_Hydpi2-B-R251-Map4;Target=RIX-incomp_MCL40_Hydpi2-B-R251-Map4 1098 1135;Identity=89.5
scaffold_10	Hydpi2_TE2_REPET_TEs	match_part	206416	206453	0.0	+	.	ID=mp3555-1_scaffold_10_RIX-incomp_MCL40_Hydpi2-B-R251-Map4;Parent=ms3555_scaffold_10_RIX-incomp_MCL40_Hydpi2-B-R251-Map4;Target=RIX-incomp_MCL40_Hydpi2-B-R251-Map4 1098 1135;Identity=89.5
scaffold_10	Hydpi2_TE2_REPET_TEs	match	219345	219479	0.0	-	.	ID=ms1511_scaffold_10_DTX-incomp-chim_MCL33_Hydpi2-B-R1272-Map5;Target=DTX-incomp-chim_MCL33_Hydpi2-B-R1272-Map5 813 944;Identity=85.6
scaffold_10	Hydpi2_TE2_REPET_TEs	match_part	219345	219479	0.0	-	.	ID=mp1511-1_scaffold_10_DTX-incomp-chim_MCL33_Hydpi2-B-R1272-Map5;Parent=ms1511_scaffold_10_DTX-incomp-chim_MCL33_Hydpi2-B-R1272-Map5;Target=DTX-incomp-chim_MCL33_Hydpi2-B-R1272-Map5 813 944;Identity=85.6
scaffold_10	Hydpi2_TE2_REPET_TEs	match	219480	219710	0.0	-	.	ID=ms1512_scaffold_10_DTX-incomp-chim_MCL33_Hydpi2-B-R1272-Map5;Target=DTX-incomp-chim_MCL33_Hydpi2-B-R1272-Map5 719 944;Identity=82.7
scaffold_10	Hydpi2_TE2_REPET_TEs	match_part	219480	219710	0.0	-	.	ID=mp1512-1_scaffold_10_DTX-incomp-chim_MCL33_Hydpi2-B-R1272-Map5;Parent=ms1512_scaffold_10_DTX-incomp-chim_MCL33_Hydpi2-B-R1272-Map5;Target=DTX-incomp-chim_MCL33_Hydpi2-B-R1272-Map5 719 944;Identity=82.7
scaffold_10	Hydpi2_TE2_REPET_TEs	match	219711	219749	0.0	-	.	ID=ms1513_scaffold_10_DTX-incomp-chim_MCL33_Hydpi2-B-R1272-Map5;Target=DTX-incomp-chim_MCL33_Hydpi2-B-R1272-Map5 813 850;Identity=85.2
scaffold_10	Hydpi2_TE2_REPET_TEs	match_part	219711	219749	0.0	-	.	ID=mp1513-1_scaffold_10_DTX-incomp-chim_MCL33_Hydpi2-B-R1272-Map5;Parent=ms1513_scaffold_10_DTX-incomp-chim_MCL33_Hydpi2-B-R1272-Map5;Target=DTX-incomp-chim_MCL33_Hydpi2-B-R1272-Map5 813 850;Identity=85.2
scaffold_10	Hydpi2_TE2_REPET_TEs	match	219750	219970	0.0	-	.	ID=ms1515_scaffold_10_DTX-incomp-chim_MCL33_Hydpi2-B-R1272-Map5;Target=DTX-incomp-chim_MCL33_Hydpi2-B-R1272-Map5 729 944;Identity=83.8
scaffold_10	Hydpi2_TE2_REPET_TEs	match_part	219750	219970	0.0	-	.	ID=mp1515-1_scaffold_10_DTX-incomp-chim_MCL33_Hydpi2-B-R1272-Map5;Parent=ms1515_scaffold_10_DTX-incomp-chim_MCL33_Hydpi2-B-R1272-Map5;Target=DTX-incomp-chim_MCL33_Hydpi2-B-R1272-Map5 729 944;Identity=83.8
scaffold_10	Hydpi2_TE2_REPET_TEs	match	219971	220110	0.0	-	.	ID=ms1516_scaffold_10_DTX-incomp-chim_MCL33_Hydpi2-B-R1272-Map5;Target=DTX-incomp-chim_MCL33_Hydpi2-B-R1272-Map5 733 863;Identity=81.6
scaffold_10	Hydpi2_TE2_REPET_TEs	match_part	219971	220110	0.0	-	.	ID=mp1516-1_scaffold_10_DTX-incomp-chim_MCL33_Hydpi2-B-R1272-Map5;Parent=ms1516_scaffold_10_DTX-incomp-chim_MCL33_Hydpi2-B-R1272-Map5;Target=DTX-incomp-chim_MCL33_Hydpi2-B-R1272-Map5 733 863;Identity=81.6
scaffold_10	Hydpi2_TE2_REPET_TEs	match	220111	220158	0.0	-	.	ID=ms1517_scaffold_10_DTX-incomp-chim_MCL33_Hydpi2-B-R1272-Map5;Target=DTX-incomp-chim_MCL33_Hydpi2-B-R1272-Map5 812 857;Identity=77.4
scaffold_10	Hydpi2_TE2_REPET_TEs	match_part	220111	220158	0.0	-	.	ID=mp1517-1_scaffold_10_DTX-incomp-chim_MCL33_Hydpi2-B-R1272-Map5;Parent=ms1517_scaffold_10_DTX-incomp-chim_MCL33_Hydpi2-B-R1272-Map5;Target=DTX-incomp-chim_MCL33_Hydpi2-B-R1272-Map5 812 857;Identity=77.4
scaffold_10	Hydpi2_TE2_REPET_TEs	match	222244	222337	0.0	-	.	ID=ms1518_scaffold_10_DTX-incomp-chim_MCL33_Hydpi2-B-R1272-Map5;Target=DTX-incomp-chim_MCL33_Hydpi2-B-R1272-Map5 813 903;Identity=82.0
scaffold_10	Hydpi2_TE2_REPET_TEs	match_part	222244	222337	0.0	-	.	ID=mp1518-1_scaffold_10_DTX-incomp-chim_MCL33_Hydpi2-B-R1272-Map5;Parent=ms1518_scaffold_10_DTX-incomp-chim_MCL33_Hydpi2-B-R1272-Map5;Target=DTX-incomp-chim_MCL33_Hydpi2-B-R1272-Map5 813 903;Identity=82.0
scaffold_10	Hydpi2_TE2_REPET_TEs	match	222338	222565	0.0	-	.	ID=ms1519_scaffold_10_DTX-incomp-chim_MCL33_Hydpi2-B-R1272-Map5;Target=DTX-incomp-chim_MCL33_Hydpi2-B-R1272-Map5 719 944;Identity=77.0
scaffold_10	Hydpi2_TE2_REPET_TEs	match_part	222338	222565	0.0	-	.	ID=mp1519-1_scaffold_10_DTX-incomp-chim_MCL33_Hydpi2-B-R1272-Map5;Parent=ms1519_scaffold_10_DTX-incomp-chim_MCL33_Hydpi2-B-R1272-Map5;Target=DTX-incomp-chim_MCL33_Hydpi2-B-R1272-Map5 719 944;Identity=77.0
scaffold_10	Hydpi2_TE2_REPET_TEs	match	222566	222652	0.0	-	.	ID=ms1520_scaffold_10_DTX-incomp-chim_MCL33_Hydpi2-B-R1272-Map5;Target=DTX-incomp-chim_MCL33_Hydpi2-B-R1272-Map5 755 846;Identity=79.8
scaffold_10	Hydpi2_TE2_REPET_TEs	match_part	222566	222652	0.0	-	.	ID=mp1520-1_scaffold_10_DTX-incomp-chim_MCL33_Hydpi2-B-R1272-Map5;Parent=ms1520_scaffold_10_DTX-incomp-chim_MCL33_Hydpi2-B-R1272-Map5;Target=DTX-incomp-chim_MCL33_Hydpi2-B-R1272-Map5 755 846;Identity=79.8
scaffold_10	Hydpi2_TE2_REPET_TEs	match	228205	228452	0.0	-	.	ID=ms1521_scaffold_10_DTX-incomp-chim_MCL33_Hydpi2-B-R1272-Map5;Target=DTX-incomp-chim_MCL33_Hydpi2-B-R1272-Map5 719 977;Identity=82.3
scaffold_10	Hydpi2_TE2_REPET_TEs	match_part	228205	228452	0.0	-	.	ID=mp1521-1_scaffold_10_DTX-incomp-chim_MCL33_Hydpi2-B-R1272-Map5;Parent=ms1521_scaffold_10_DTX-incomp-chim_MCL33_Hydpi2-B-R1272-Map5;Target=DTX-incomp-chim_MCL33_Hydpi2-B-R1272-Map5 719 977;Identity=82.3
scaffold_10	Hydpi2_TE2_REPET_TEs	match	228453	228587	0.0	-	.	ID=ms1522_scaffold_10_DTX-incomp-chim_MCL33_Hydpi2-B-R1272-Map5;Target=DTX-incomp-chim_MCL33_Hydpi2-B-R1272-Map5 719 850;Identity=81.3
scaffold_10	Hydpi2_TE2_REPET_TEs	match_part	228453	228587	0.0	-	.	ID=mp1522-1_scaffold_10_DTX-incomp-chim_MCL33_Hydpi2-B-R1272-Map5;Parent=ms1522_scaffold_10_DTX-incomp-chim_MCL33_Hydpi2-B-R1272-Map5;Target=DTX-incomp-chim_MCL33_Hydpi2-B-R1272-Map5 719 850;Identity=81.3
scaffold_10	Hydpi2_TE2_REPET_TEs	match	228492	228626	0.0	-	.	ID=ms1523_scaffold_10_DTX-incomp-chim_MCL33_Hydpi2-B-R1272-Map5;Target=DTX-incomp-chim_MCL33_Hydpi2-B-R1272-Map5 813 944;Identity=80.9
scaffold_10	Hydpi2_TE2_REPET_TEs	match_part	228492	228626	0.0	-	.	ID=mp1523-1_scaffold_10_DTX-incomp-chim_MCL33_Hydpi2-B-R1272-Map5;Parent=ms1523_scaffold_10_DTX-incomp-chim_MCL33_Hydpi2-B-R1272-Map5;Target=DTX-incomp-chim_MCL33_Hydpi2-B-R1272-Map5 813 944;Identity=80.9
scaffold_10	Hydpi2_TE2_REPET_TEs	match	228627	228860	0.0	-	.	ID=ms1524_scaffold_10_DTX-incomp-chim_MCL33_Hydpi2-B-R1272-Map5;Target=DTX-incomp-chim_MCL33_Hydpi2-B-R1272-Map5 719 944;Identity=83.8
scaffold_10	Hydpi2_TE2_REPET_TEs	match_part	228627	228860	0.0	-	.	ID=mp1524-1_scaffold_10_DTX-incomp-chim_MCL33_Hydpi2-B-R1272-Map5;Parent=ms1524_scaffold_10_DTX-incomp-chim_MCL33_Hydpi2-B-R1272-Map5;Target=DTX-incomp-chim_MCL33_Hydpi2-B-R1272-Map5 719 944;Identity=83.8
scaffold_10	Hydpi2_TE2_REPET_TEs	match	228900	229112	0.0	-	.	ID=ms1526_scaffold_10_DTX-incomp-chim_MCL33_Hydpi2-B-R1272-Map5;Target=DTX-incomp-chim_MCL33_Hydpi2-B-R1272-Map5 734 944;Identity=86.5
scaffold_10	Hydpi2_TE2_REPET_TEs	match_part	228900	229112	0.0	-	.	ID=mp1526-1_scaffold_10_DTX-incomp-chim_MCL33_Hydpi2-B-R1272-Map5;Parent=ms1526_scaffold_10_DTX-incomp-chim_MCL33_Hydpi2-B-R1272-Map5;Target=DTX-incomp-chim_MCL33_Hydpi2-B-R1272-Map5 734 944;Identity=86.5
scaffold_10	Hydpi2_TE2_REPET_TEs	match	745981	746007	0.0	+	.	ID=ms1449_scaffold_10_noCat_MCL54_Hydpi2-B-R558-Map11;Target=noCat_MCL54_Hydpi2-B-R558-Map11 2736 2762;Identity=64.8
scaffold_10	Hydpi2_TE2_REPET_TEs	match_part	745981	746007	0.0	+	.	ID=mp1449-1_scaffold_10_noCat_MCL54_Hydpi2-B-R558-Map11;Parent=ms1449_scaffold_10_noCat_MCL54_Hydpi2-B-R558-Map11;Target=noCat_MCL54_Hydpi2-B-R558-Map11 2736 2762;Identity=64.8
scaffold_10	Hydpi2_TE2_REPET_TEs	match	229113	229155	0.0	-	.	ID=ms1528_scaffold_10_DTX-incomp-chim_MCL33_Hydpi2-B-R1272-Map5;Target=DTX-incomp-chim_MCL33_Hydpi2-B-R1272-Map5 824 865;Identity=83.3
scaffold_10	Hydpi2_TE2_REPET_TEs	match_part	229113	229155	0.0	-	.	ID=mp1528-1_scaffold_10_DTX-incomp-chim_MCL33_Hydpi2-B-R1272-Map5;Parent=ms1528_scaffold_10_DTX-incomp-chim_MCL33_Hydpi2-B-R1272-Map5;Target=DTX-incomp-chim_MCL33_Hydpi2-B-R1272-Map5 824 865;Identity=83.3
scaffold_10	Hydpi2_TE2_REPET_TEs	match	229156	229382	0.0	-	.	ID=ms1529_scaffold_10_DTX-incomp-chim_MCL33_Hydpi2-B-R1272-Map5;Target=DTX-incomp-chim_MCL33_Hydpi2-B-R1272-Map5 734 951;Identity=85.3
scaffold_10	Hydpi2_TE2_REPET_TEs	match_part	229156	229382	0.0	-	.	ID=mp1529-1_scaffold_10_DTX-incomp-chim_MCL33_Hydpi2-B-R1272-Map5;Parent=ms1529_scaffold_10_DTX-incomp-chim_MCL33_Hydpi2-B-R1272-Map5;Target=DTX-incomp-chim_MCL33_Hydpi2-B-R1272-Map5 734 951;Identity=85.3
scaffold_10	Hydpi2_TE2_REPET_TEs	match	789811	789834	0.0	-	.	ID=ms1962_scaffold_10_noCat_MCL3_Hydpi2-B-G85-Map20;Target=noCat_MCL3_Hydpi2-B-G85-Map20 458 481;Identity=88.6
scaffold_10	Hydpi2_TE2_REPET_TEs	match_part	789811	789834	0.0	-	.	ID=mp1962-1_scaffold_10_noCat_MCL3_Hydpi2-B-G85-Map20;Parent=ms1962_scaffold_10_noCat_MCL3_Hydpi2-B-G85-Map20;Target=noCat_MCL3_Hydpi2-B-G85-Map20 458 481;Identity=88.6
##gff-version 3
##sequence-region scaffold_100 1 35991
scaffold_100	Hydpi2_TE2_REPET_TEs	match	33865	33942	0.0	+	.	ID=ms1568_scaffold_100_noCat_MCL17_Hydpi2-B-G20-Map16;Target=noCat_MCL17_Hydpi2-B-G20-Map16 48 127;Identity=81.8
scaffold_100	Hydpi2_TE2_REPET_TEs	match_part	33865	33942	0.0	+	.	ID=mp1568-1_scaffold_100_noCat_MCL17_Hydpi2-B-G20-Map16;Parent=ms1568_scaffold_100_noCat_MCL17_Hydpi2-B-G20-Map16;Target=noCat_MCL17_Hydpi2-B-G20-Map16 48 127;Identity=81.8
scaffold_100	Hydpi2_TE2_REPET_TEs	match	33943	35193	0.0	+	.	ID=ms1569_scaffold_100_noCat_MCL17_Hydpi2-B-G20-Map16;Target=noCat_MCL17_Hydpi2-B-G20-Map16 1 1256;Identity=93.1
scaffold_100	Hydpi2_TE2_REPET_TEs	match_part	33943	35193	0.0	+	.	ID=mp1569-1_scaffold_100_noCat_MCL17_Hydpi2-B-G20-Map16;Parent=ms1569_scaffold_100_noCat_MCL17_Hydpi2-B-G20-Map16;Target=noCat_MCL17_Hydpi2-B-G20-Map16 1 1256;Identity=93.1
scaffold_100	Hydpi2_TE2_REPET_TEs	match	20963	21448	0.0	+	.	ID=ms1570_scaffold_100_noCat_MCL3_Hydpi2-B-R96-Map20;Target=noCat_MCL3_Hydpi2-B-R96-Map20 2 492;Identity=95.7
scaffold_100	Hydpi2_TE2_REPET_TEs	match_part	20963	21448	0.0	+	.	ID=mp1570-1_scaffold_100_noCat_MCL3_Hydpi2-B-R96-Map20;Parent=ms1570_scaffold_100_noCat_MCL3_Hydpi2-B-R96-Map20;Target=noCat_MCL3_Hydpi2-B-R96-Map20 2 492;Identity=95.7
scaffold_100	Hydpi2_TE2_REPET_TEs	match	27403	27718	0.0	-	.	ID=ms1571_scaffold_100_noCat_MCL3_Hydpi2-B-R96-Map20;Target=noCat_MCL3_Hydpi2-B-R96-Map20 180 492;Identity=88.7
scaffold_100	Hydpi2_TE2_REPET_TEs	match_part	27403	27718	0.0	-	.	ID=mp1571-1_scaffold_100_noCat_MCL3_Hydpi2-B-R96-Map20;Parent=ms1571_scaffold_100_noCat_MCL3_Hydpi2-B-R96-Map20;Target=noCat_MCL3_Hydpi2-B-R96-Map20 180 492;Identity=88.7
scaffold_100	Hydpi2_TE2_REPET_TEs	match	28052	28417	0.0	-	.	ID=ms1572_scaffold_100_noCat_MCL3_Hydpi2-B-R96-Map20;Target=noCat_MCL3_Hydpi2-B-R96-Map20 2 377;Identity=97.8
scaffold_100	Hydpi2_TE2_REPET_TEs	match_part	28052	28417	0.0	-	.	ID=mp1572-1_scaffold_100_noCat_MCL3_Hydpi2-B-R96-Map20;Parent=ms1572_scaffold_100_noCat_MCL3_Hydpi2-B-R96-Map20;Target=noCat_MCL3_Hydpi2-B-R96-Map20 2 377;Identity=97.8
scaffold_100	Hydpi2_TE2_REPET_TEs	match	14507	16667	0.0	+	.	ID=ms1573_scaffold_100_noCat_MCL6_Hydpi2-B-R72-Map20;Target=noCat_MCL6_Hydpi2-B-R72-Map20 2 2241
scaffold_100	Hydpi2_TE2_REPET_TEs	match_part	14507	15519	0.0	+	.	ID=mp1573-1_scaffold_100_noCat_MCL6_Hydpi2-B-R72-Map20;Parent=ms1573_scaffold_100_noCat_MCL6_Hydpi2-B-R72-Map20;Target=noCat_MCL6_Hydpi2-B-R72-Map20 2 1028;Identity=98.5
scaffold_100	Hydpi2_TE2_REPET_TEs	match_part	15949	16316	0.0	+	.	ID=mp1573-2_scaffold_100_noCat_MCL6_Hydpi2-B-R72-Map20;Parent=ms1573_scaffold_100_noCat_MCL6_Hydpi2-B-R72-Map20;Target=noCat_MCL6_Hydpi2-B-R72-Map20 1442 1809;Identity=97.8
scaffold_100	Hydpi2_TE2_REPET_TEs	match_part	16287	16667	0.0	+	.	ID=mp1573-3_scaffold_100_noCat_MCL6_Hydpi2-B-R72-Map20;Parent=ms1573_scaffold_100_noCat_MCL6_Hydpi2-B-R72-Map20;Target=noCat_MCL6_Hydpi2-B-R72-Map20 1859 2241;Identity=96.8
scaffold_100	Hydpi2_TE2_REPET_TEs	match	22869	23465	0.0	+	.	ID=ms1574_scaffold_100_noCat_MCL6_Hydpi2-B-R72-Map20;Target=noCat_MCL6_Hydpi2-B-R72-Map20 2 601;Identity=95.3
scaffold_100	Hydpi2_TE2_REPET_TEs	match_part	22869	23465	0.0	+	.	ID=mp1574-1_scaffold_100_noCat_MCL6_Hydpi2-B-R72-Map20;Parent=ms1574_scaffold_100_noCat_MCL6_Hydpi2-B-R72-Map20;Target=noCat_MCL6_Hydpi2-B-R72-Map20 2 601;Identity=95.3
scaffold_100	Hydpi2_TE2_REPET_TEs	match	23900	25524	0.0	+	.	ID=ms1575_scaffold_100_noCat_MCL6_Hydpi2-B-R72-Map20;Target=noCat_MCL6_Hydpi2-B-R72-Map20 562 2241
scaffold_100	Hydpi2_TE2_REPET_TEs	match_part	23900	24685	0.0	+	.	ID=mp1575-1_scaffold_100_noCat_MCL6_Hydpi2-B-R72-Map20;Parent=ms1575_scaffold_100_noCat_MCL6_Hydpi2-B-R72-Map20;Target=noCat_MCL6_Hydpi2-B-R72-Map20 562 1356;Identity=97.1
scaffold_100	Hydpi2_TE2_REPET_TEs	match_part	24684	25524	0.0	+	.	ID=mp1575-2_scaffold_100_noCat_MCL6_Hydpi2-B-R72-Map20;Parent=ms1575_scaffold_100_noCat_MCL6_Hydpi2-B-R72-Map20;Target=noCat_MCL6_Hydpi2-B-R72-Map20 1396 2241;Identity=92.7
scaffold_100	Hydpi2_TE2_REPET_TEs	match	20820	26842	0.0	+	.	ID=ms1576_scaffold_100_RLX-incomp_MCL50_Hydpi2-B-R454-Map7_reversed;Target=RLX-incomp_MCL50_Hydpi2-B-R454-Map7_reversed 752 3560
scaffold_100	Hydpi2_TE2_REPET_TEs	match_part	20820	20900	0.0	+	.	ID=mp1576-1_scaffold_100_RLX-incomp_MCL50_Hydpi2-B-R454-Map7_reversed;Parent=ms1576_scaffold_100_RLX-incomp_MCL50_Hydpi2-B-R454-Map7_reversed;Target=RLX-incomp_MCL50_Hydpi2-B-R454-Map7_reversed 752 832;Identity=72.8
scaffold_100	Hydpi2_TE2_REPET_TEs	match_part	21657	22868	0.0	+	.	ID=mp1576-2_scaffold_100_RLX-incomp_MCL50_Hydpi2-B-R454-Map7_reversed;Parent=ms1576_scaffold_100_RLX-incomp_MCL50_Hydpi2-B-R454-Map7_reversed;Target=RLX-incomp_MCL50_Hydpi2-B-R454-Map7_reversed 1040 2238;Identity=70.7
scaffold_100	Hydpi2_TE2_REPET_TEs	match_part	25533	26842	0.0	+	.	ID=mp1576-3_scaffold_100_RLX-incomp_MCL50_Hydpi2-B-R454-Map7_reversed;Parent=ms1576_scaffold_100_RLX-incomp_MCL50_Hydpi2-B-R454-Map7_reversed;Target=RLX-incomp_MCL50_Hydpi2-B-R454-Map7_reversed 2243 3560;Identity=72.4
scaffold_100	Hydpi2_TE2_REPET_TEs	match	9951	10471	0.0	-	.	ID=ms2450_scaffold_100_RLX-incomp_MCL1_Hydpi2-B-G93-Map5;Target=RLX-incomp_MCL1_Hydpi2-B-G93-Map5 1141 1665;Identity=91.7
scaffold_100	Hydpi2_TE2_REPET_TEs	match_part	9951	10471	0.0	-	.	ID=mp2450-1_scaffold_100_RLX-incomp_MCL1_Hydpi2-B-G93-Map5;Parent=ms2450_scaffold_100_RLX-incomp_MCL1_Hydpi2-B-G93-Map5;Target=RLX-incomp_MCL1_Hydpi2-B-G93-Map5 1141 1665;Identity=91.7
scaffold_100	Hydpi2_TE2_REPET_TEs	match	11672	14506	0.0	+	.	ID=ms2451_scaffold_100_RLX-incomp_MCL1_Hydpi2-B-R35-Map20;Target=RLX-incomp_MCL1_Hydpi2-B-R35-Map20 1 2844;Identity=87.6
scaffold_100	Hydpi2_TE2_REPET_TEs	match_part	11672	14506	0.0	+	.	ID=mp2451-1_scaffold_100_RLX-incomp_MCL1_Hydpi2-B-R35-Map20;Parent=ms2451_scaffold_100_RLX-incomp_MCL1_Hydpi2-B-R35-Map20;Target=RLX-incomp_MCL1_Hydpi2-B-R35-Map20 1 2844;Identity=87.6
scaffold_100	Hydpi2_TE2_REPET_TEs	match	11207	11669	0.0	+	.	ID=ms2452_scaffold_100_RLX-incomp_MCL1_Hydpi2-B-R578-Map10;Target=RLX-incomp_MCL1_Hydpi2-B-R578-Map10 3112 3576;Identity=91.1
scaffold_100	Hydpi2_TE2_REPET_TEs	match_part	11207	11669	0.0	+	.	ID=mp2452-1_scaffold_100_RLX-incomp_MCL1_Hydpi2-B-R578-Map10;Parent=ms2452_scaffold_100_RLX-incomp_MCL1_Hydpi2-B-R578-Map10;Target=RLX-incomp_MCL1_Hydpi2-B-R578-Map10 3112 3576;Identity=91.1
scaffold_100	Hydpi2_TE2_REPET_TEs	match	9022	9506	0.0	+	.	ID=ms2454_scaffold_100_noCat_MCL3_Hydpi2-B-R96-Map20;Target=noCat_MCL3_Hydpi2-B-R96-Map20 1 492;Identity=94.4
scaffold_100	Hydpi2_TE2_REPET_TEs	match_part	9022	9506	0.0	+	.	ID=mp2454-1_scaffold_100_noCat_MCL3_Hydpi2-B-R96-Map20;Parent=ms2454_scaffold_100_noCat_MCL3_Hydpi2-B-R96-Map20;Target=noCat_MCL3_Hydpi2-B-R96-Map20 1 492;Identity=94.4
scaffold_100	Hydpi2_TE2_REPET_TEs	match	16668	20232	0.0	+	.	ID=ms1563_scaffold_100_RLX-incomp_MCL1_Hydpi2-B-R578-Map10;Target=RLX-incomp_MCL1_Hydpi2-B-R578-Map10 1 3576;Identity=94.0
scaffold_100	Hydpi2_TE2_REPET_TEs	match_part	16668	20232	0.0	+	.	ID=mp1563-1_scaffold_100_RLX-incomp_MCL1_Hydpi2-B-R578-Map10;Parent=ms1563_scaffold_100_RLX-incomp_MCL1_Hydpi2-B-R578-Map10;Target=RLX-incomp_MCL1_Hydpi2-B-R578-Map10 1 3576;Identity=94.0
scaffold_100	Hydpi2_TE2_REPET_TEs	match	23469	23899	0.0	-	.	ID=ms1564_scaffold_100_RLX-incomp_MCL1_Hydpi2-B-R578-Map10;Target=RLX-incomp_MCL1_Hydpi2-B-R578-Map10 3144 3576;Identity=91.6
scaffold_100	Hydpi2_TE2_REPET_TEs	match_part	23469	23899	0.0	-	.	ID=mp1564-1_scaffold_100_RLX-incomp_MCL1_Hydpi2-B-R578-Map10;Parent=ms1564_scaffold_100_RLX-incomp_MCL1_Hydpi2-B-R578-Map10;Target=RLX-incomp_MCL1_Hydpi2-B-R578-Map10 3144 3576;Identity=91.6
scaffold_100	Hydpi2_TE2_REPET_TEs	match	26843	26870	0.0	+	.	ID=ms1565_scaffold_100_DTX-incomp-chim_MCL33_Hydpi2-B-R1272-Map5;Target=DTX-incomp-chim_MCL33_Hydpi2-B-R1272-Map5 4074 4101;Identity=73.4
scaffold_100	Hydpi2_TE2_REPET_TEs	match_part	26843	26870	0.0	+	.	ID=mp1565-1_scaffold_100_DTX-incomp-chim_MCL33_Hydpi2-B-R1272-Map5;Parent=ms1565_scaffold_100_DTX-incomp-chim_MCL33_Hydpi2-B-R1272-Map5;Target=DTX-incomp-chim_MCL33_Hydpi2-B-R1272-Map5 4074 4101;Identity=73.4
scaffold_100	Hydpi2_TE2_REPET_TEs	match	30717	33688	0.0	+	.	ID=ms1566_scaffold_100_DTX-incomp_MCL26_Hydpi2-B-G64-Map4;Target=DTX-incomp_MCL26_Hydpi2-B-G64-Map4 4 818
scaffold_100	Hydpi2_TE2_REPET_TEs	match_part	30717	30928	0.0	+	.	ID=mp1566-1_scaffold_100_DTX-incomp_MCL26_Hydpi2-B-G64-Map4;Parent=ms1566_scaffold_100_DTX-incomp_MCL26_Hydpi2-B-G64-Map4;Target=DTX-incomp_MCL26_Hydpi2-B-G64-Map4 4 191;Identity=70.7
scaffold_100	Hydpi2_TE2_REPET_TEs	match_part	33286	33688	0.0	+	.	ID=mp1566-2_scaffold_100_DTX-incomp_MCL26_Hydpi2-B-G64-Map4;Parent=ms1566_scaffold_100_DTX-incomp_MCL26_Hydpi2-B-G64-Map4;Target=DTX-incomp_MCL26_Hydpi2-B-G64-Map4 402 818;Identity=68.4
scaffold_100	Hydpi2_TE2_REPET_TEs	match	20302	20616	0.0	+	.	ID=ms1567_scaffold_100_DXX-MITE_MCL38_Hydpi2-B-R216-Map3;Target=DXX-MITE_MCL38_Hydpi2-B-R216-Map3 1 808
scaffold_100	Hydpi2_TE2_REPET_TEs	match_part	20302	20530	0.0	+	.	ID=mp1567-1_scaffold_100_DXX-MITE_MCL38_Hydpi2-B-R216-Map3;Parent=ms1567_scaffold_100_DXX-MITE_MCL38_Hydpi2-B-R216-Map3;Target=DXX-MITE_MCL38_Hydpi2-B-R216-Map3 1 232;Identity=90.4
scaffold_100	Hydpi2_TE2_REPET_TEs	match_part	20535	20616	0.0	+	.	ID=mp1567-2_scaffold_100_DXX-MITE_MCL38_Hydpi2-B-R216-Map3;Parent=ms1567_scaffold_100_DXX-MITE_MCL38_Hydpi2-B-R216-Map3;Target=DXX-MITE_MCL38_Hydpi2-B-R216-Map3 710 808;Identity=92.7
##gff-version 3
##sequence-region scaffold_101 1 35966
scaffold_101	Hydpi2_TE2_REPET_TEs	match	9186	9831	0.0	-	.	ID=ms2785_scaffold_101_RLX-incomp_MCL28_Hydpi2-B-R1079-Map3;Target=RLX-incomp_MCL28_Hydpi2-B-R1079-Map3 636 1301;Identity=75.5
scaffold_101	Hydpi2_TE2_REPET_TEs	match_part	9186	9831	0.0	-	.	ID=mp2785-1_scaffold_101_RLX-incomp_MCL28_Hydpi2-B-R1079-Map3;Parent=ms2785_scaffold_101_RLX-incomp_MCL28_Hydpi2-B-R1079-Map3;Target=RLX-incomp_MCL28_Hydpi2-B-R1079-Map3 636 1301;Identity=75.5
scaffold_101	Hydpi2_TE2_REPET_TEs	match	9832	9890	0.0	-	.	ID=ms2786_scaffold_101_RLX-incomp_MCL28_Hydpi2-B-R1079-Map3;Target=RLX-incomp_MCL28_Hydpi2-B-R1079-Map3 691 753;Identity=76.6
scaffold_101	Hydpi2_TE2_REPET_TEs	match_part	9832	9890	0.0	-	.	ID=mp2786-1_scaffold_101_RLX-incomp_MCL28_Hydpi2-B-R1079-Map3;Parent=ms2786_scaffold_101_RLX-incomp_MCL28_Hydpi2-B-R1079-Map3;Target=RLX-incomp_MCL28_Hydpi2-B-R1079-Map3 691 753;Identity=76.6
scaffold_101	Hydpi2_TE2_REPET_TEs	match	8958	9185	0.0	-	.	ID=ms2787_scaffold_101_DTX-incomp_MCL66_Hydpi2-B-R650-Map3_reversed;Target=DTX-incomp_MCL66_Hydpi2-B-R650-Map3_reversed 407 641;Identity=76.4
scaffold_101	Hydpi2_TE2_REPET_TEs	match_part	8958	9185	0.0	-	.	ID=mp2787-1_scaffold_101_DTX-incomp_MCL66_Hydpi2-B-R650-Map3_reversed;Parent=ms2787_scaffold_101_DTX-incomp_MCL66_Hydpi2-B-R650-Map3_reversed;Target=DTX-incomp_MCL66_Hydpi2-B-R650-Map3_reversed 407 641;Identity=76.4
scaffold_101	Hydpi2_TE2_REPET_TEs	match	12307	12341	0.0	-	.	ID=ms2789_scaffold_101_noCat_MCL44_Hydpi2-B-R383-Map18;Target=noCat_MCL44_Hydpi2-B-R383-Map18 10301 10335;Identity=94.3
scaffold_101	Hydpi2_TE2_REPET_TEs	match_part	12307	12341	0.0	-	.	ID=mp2789-1_scaffold_101_noCat_MCL44_Hydpi2-B-R383-Map18;Parent=ms2789_scaffold_101_noCat_MCL44_Hydpi2-B-R383-Map18;Target=noCat_MCL44_Hydpi2-B-R383-Map18 10301 10335;Identity=94.3
scaffold_101	Hydpi2_TE2_REPET_TEs	match	16631	17560	0.0	-	.	ID=ms3622_scaffold_101_RLX-incomp_MCL3_Hydpi2-B-G155-Map3_reversed;Target=RLX-incomp_MCL3_Hydpi2-B-G155-Map3_reversed 75 1005;Identity=96.2
scaffold_101	Hydpi2_TE2_REPET_TEs	match_part	16631	17560	0.0	-	.	ID=mp3622-1_scaffold_101_RLX-incomp_MCL3_Hydpi2-B-G155-Map3_reversed;Parent=ms3622_scaffold_101_RLX-incomp_MCL3_Hydpi2-B-G155-Map3_reversed;Target=RLX-incomp_MCL3_Hydpi2-B-G155-Map3_reversed 75 1005;Identity=96.2
scaffold_101	Hydpi2_TE2_REPET_TEs	match	16021	16630	0.0	-	.	ID=ms3623_scaffold_101_RLX-incomp_MCL1_Hydpi2-B-G154-Map4;Target=RLX-incomp_MCL1_Hydpi2-B-G154-Map4 2 613;Identity=94.6
scaffold_101	Hydpi2_TE2_REPET_TEs	match_part	16021	16630	0.0	-	.	ID=mp3623-1_scaffold_101_RLX-incomp_MCL1_Hydpi2-B-G154-Map4;Parent=ms3623_scaffold_101_RLX-incomp_MCL1_Hydpi2-B-G154-Map4;Target=RLX-incomp_MCL1_Hydpi2-B-G154-Map4 2 613;Identity=94.6
scaffold_101	Hydpi2_TE2_REPET_TEs	match	17661	18152	0.0	+	.	ID=ms2184_scaffold_101_noCat_MCL6_Hydpi2-B-R72-Map20;Target=noCat_MCL6_Hydpi2-B-R72-Map20 1746 2241;Identity=96.3
scaffold_101	Hydpi2_TE2_REPET_TEs	match_part	17661	18152	0.0	+	.	ID=mp2184-1_scaffold_101_noCat_MCL6_Hydpi2-B-R72-Map20;Parent=ms2184_scaffold_101_noCat_MCL6_Hydpi2-B-R72-Map20;Target=noCat_MCL6_Hydpi2-B-R72-Map20 1746 2241;Identity=96.3
scaffold_101	Hydpi2_TE2_REPET_TEs	match	18396	18453	0.0	-	.	ID=ms2185_scaffold_101_DXX-MITE_MCL22_Hydpi2-B-G299-Map3;Target=DXX-MITE_MCL22_Hydpi2-B-G299-Map3 583 640;Identity=94.8
scaffold_101	Hydpi2_TE2_REPET_TEs	match_part	18396	18453	0.0	-	.	ID=mp2185-1_scaffold_101_DXX-MITE_MCL22_Hydpi2-B-G299-Map3;Parent=ms2185_scaffold_101_DXX-MITE_MCL22_Hydpi2-B-G299-Map3;Target=DXX-MITE_MCL22_Hydpi2-B-G299-Map3 583 640;Identity=94.8
scaffold_101	Hydpi2_TE2_REPET_TEs	match	35571	35660	0.0	-	.	ID=ms362_scaffold_101_DXX-MITE_MCL31_Hydpi2-B-R1205-Map3;Target=DXX-MITE_MCL31_Hydpi2-B-R1205-Map3 753 842;Identity=98.6
scaffold_101	Hydpi2_TE2_REPET_TEs	match_part	35571	35660	0.0	-	.	ID=mp362-1_scaffold_101_DXX-MITE_MCL31_Hydpi2-B-R1205-Map3;Parent=ms362_scaffold_101_DXX-MITE_MCL31_Hydpi2-B-R1205-Map3;Target=DXX-MITE_MCL31_Hydpi2-B-R1205-Map3 753 842;Identity=98.6
scaffold_101	Hydpi2_TE2_REPET_TEs	match	19113	19743	0.0	-	.	ID=ms2183_scaffold_101_DTX-incomp_MCL66_Hydpi2-B-R650-Map3_reversed;Target=DTX-incomp_MCL66_Hydpi2-B-R650-Map3_reversed 45 664;Identity=77.3
scaffold_101	Hydpi2_TE2_REPET_TEs	match_part	19113	19743	0.0	-	.	ID=mp2183-1_scaffold_101_DTX-incomp_MCL66_Hydpi2-B-R650-Map3_reversed;Parent=ms2183_scaffold_101_DTX-incomp_MCL66_Hydpi2-B-R650-Map3_reversed;Target=DTX-incomp_MCL66_Hydpi2-B-R650-Map3_reversed 45 664;Identity=77.3
scaffold_101	Hydpi2_TE2_REPET_TEs	match	34815	35444	0.0	-	.	ID=ms364_scaffold_101_noCat_MCL7_Hydpi2-B-G227-Map20;Target=noCat_MCL7_Hydpi2-B-G227-Map20 1 633;Identity=97.2
scaffold_101	Hydpi2_TE2_REPET_TEs	match_part	34815	35444	0.0	-	.	ID=mp364-1_scaffold_101_noCat_MCL7_Hydpi2-B-G227-Map20;Parent=ms364_scaffold_101_noCat_MCL7_Hydpi2-B-G227-Map20;Target=noCat_MCL7_Hydpi2-B-G227-Map20 1 633;Identity=97.2
scaffold_101	Hydpi2_TE2_REPET_TEs	match	34356	34577	0.0	-	.	ID=ms363_scaffold_101_noCat_MCL44_Hydpi2-B-R383-Map18;Target=noCat_MCL44_Hydpi2-B-R383-Map18 625 848;Identity=96.4
scaffold_101	Hydpi2_TE2_REPET_TEs	match_part	34356	34577	0.0	-	.	ID=mp363-1_scaffold_101_noCat_MCL44_Hydpi2-B-R383-Map18;Parent=ms363_scaffold_101_noCat_MCL44_Hydpi2-B-R383-Map18;Target=noCat_MCL44_Hydpi2-B-R383-Map18 625 848;Identity=96.4
scaffold_101	Hydpi2_TE2_REPET_TEs	match	34578	35569	0.0	+	.	ID=ms360_scaffold_101_DTX-incomp_MCL57_Hydpi2-B-R57-Map14;Target=DTX-incomp_MCL57_Hydpi2-B-R57-Map14 1 363
scaffold_101	Hydpi2_TE2_REPET_TEs	match_part	34578	34814	0.0	+	.	ID=mp360-1_scaffold_101_DTX-incomp_MCL57_Hydpi2-B-R57-Map14;Parent=ms360_scaffold_101_DTX-incomp_MCL57_Hydpi2-B-R57-Map14;Target=DTX-incomp_MCL57_Hydpi2-B-R57-Map14 1 239;Identity=97.5
scaffold_101	Hydpi2_TE2_REPET_TEs	match_part	35445	35569	0.0	+	.	ID=mp360-2_scaffold_101_DTX-incomp_MCL57_Hydpi2-B-R57-Map14;Parent=ms360_scaffold_101_DTX-incomp_MCL57_Hydpi2-B-R57-Map14;Target=DTX-incomp_MCL57_Hydpi2-B-R57-Map14 239 363;Identity=92.2
scaffold_101	Hydpi2_TE2_REPET_TEs	match	35661	35966	0.0	+	.	ID=ms361_scaffold_101_RLX-incomp_MCL1_Hydpi2-B-R35-Map20;Target=RLX-incomp_MCL1_Hydpi2-B-R35-Map20 5920 6225;Identity=94.0
scaffold_101	Hydpi2_TE2_REPET_TEs	match_part	35661	35966	0.0	+	.	ID=mp361-1_scaffold_101_RLX-incomp_MCL1_Hydpi2-B-R35-Map20;Parent=ms361_scaffold_101_RLX-incomp_MCL1_Hydpi2-B-R35-Map20;Target=RLX-incomp_MCL1_Hydpi2-B-R35-Map20 5920 6225;Identity=94.0
scaffold_101	Hydpi2_TE2_REPET_TEs	match	14365	15764	0.0	-	.	ID=ms3643_scaffold_101_RLX-incomp_MCL1_Hydpi2-B-G75-Map3;Target=RLX-incomp_MCL1_Hydpi2-B-G75-Map3 1 1404;Identity=96.1
scaffold_101	Hydpi2_TE2_REPET_TEs	match_part	14365	15764	0.0	-	.	ID=mp3643-1_scaffold_101_RLX-incomp_MCL1_Hydpi2-B-G75-Map3;Parent=ms3643_scaffold_101_RLX-incomp_MCL1_Hydpi2-B-G75-Map3;Target=RLX-incomp_MCL1_Hydpi2-B-G75-Map3 1 1404;Identity=96.1
scaffold_101	Hydpi2_TE2_REPET_TEs	match	24285	29070	0.0	-	.	ID=ms2877_scaffold_101_noCat_MCL44_Hydpi2-B-R383-Map18;Target=noCat_MCL44_Hydpi2-B-R383-Map18 5116 10152
scaffold_101	Hydpi2_TE2_REPET_TEs	match_part	24285	25105	0.0	-	.	ID=mp2877-1_scaffold_101_noCat_MCL44_Hydpi2-B-R383-Map18;Parent=ms2877_scaffold_101_noCat_MCL44_Hydpi2-B-R383-Map18;Target=noCat_MCL44_Hydpi2-B-R383-Map18 9332 10152;Identity=93.1
scaffold_101	Hydpi2_TE2_REPET_TEs	match_part	25088	27167	0.0	-	.	ID=mp2877-2_scaffold_101_noCat_MCL44_Hydpi2-B-R383-Map18;Parent=ms2877_scaffold_101_noCat_MCL44_Hydpi2-B-R383-Map18;Target=noCat_MCL44_Hydpi2-B-R383-Map18 7082 9185;Identity=96.1
scaffold_101	Hydpi2_TE2_REPET_TEs	match_part	27155	29070	0.0	-	.	ID=mp2877-3_scaffold_101_noCat_MCL44_Hydpi2-B-R383-Map18;Parent=ms2877_scaffold_101_noCat_MCL44_Hydpi2-B-R383-Map18;Target=noCat_MCL44_Hydpi2-B-R383-Map18 5116 7030;Identity=97.7
scaffold_101	Hydpi2_TE2_REPET_TEs	match	23059	23639	0.0	-	.	ID=ms2878_scaffold_101_DXX-MITE_MCL22_Hydpi2-B-G299-Map3;Target=DXX-MITE_MCL22_Hydpi2-B-G299-Map3 12 592;Identity=96.2
scaffold_101	Hydpi2_TE2_REPET_TEs	match_part	23059	23639	0.0	-	.	ID=mp2878-1_scaffold_101_DXX-MITE_MCL22_Hydpi2-B-G299-Map3;Parent=ms2878_scaffold_101_DXX-MITE_MCL22_Hydpi2-B-G299-Map3;Target=DXX-MITE_MCL22_Hydpi2-B-G299-Map3 12 592;Identity=96.2
scaffold_101	Hydpi2_TE2_REPET_TEs	match	23640	24278	0.0	+	.	ID=ms2879_scaffold_101_DXX-MITE_MCL22_Hydpi2-B-G299-Map3;Target=DXX-MITE_MCL22_Hydpi2-B-G299-Map3 2 640;Identity=99.8
scaffold_101	Hydpi2_TE2_REPET_TEs	match_part	23640	24278	0.0	+	.	ID=mp2879-1_scaffold_101_DXX-MITE_MCL22_Hydpi2-B-G299-Map3;Parent=ms2879_scaffold_101_DXX-MITE_MCL22_Hydpi2-B-G299-Map3;Target=DXX-MITE_MCL22_Hydpi2-B-G299-Map3 2 640;Identity=99.8
##gff-version 3
##sequence-region scaffold_102 1 34374
scaffold_102	Hydpi2_TE2_REPET_TEs	match	18963	24527	0.0	+	.	ID=ms2863_scaffold_102_RLX-comp_MCL2_Hydpi2-B-R97-Map20;Target=RLX-comp_MCL2_Hydpi2-B-R97-Map20 102 5708;Identity=96.2
scaffold_102	Hydpi2_TE2_REPET_TEs	match_part	18963	24527	0.0	+	.	ID=mp2863-1_scaffold_102_RLX-comp_MCL2_Hydpi2-B-R97-Map20;Parent=ms2863_scaffold_102_RLX-comp_MCL2_Hydpi2-B-R97-Map20;Target=RLX-comp_MCL2_Hydpi2-B-R97-Map20 102 5708;Identity=96.2
scaffold_102	Hydpi2_TE2_REPET_TEs	match	3133	4702	0.0	-	.	ID=ms3750_scaffold_102_RLX-incomp_MCL28_Hydpi2-B-R1079-Map3;Target=RLX-incomp_MCL28_Hydpi2-B-R1079-Map3 286 1835;Identity=97.9
scaffold_102	Hydpi2_TE2_REPET_TEs	match_part	3133	4702	0.0	-	.	ID=mp3750-1_scaffold_102_RLX-incomp_MCL28_Hydpi2-B-R1079-Map3;Parent=ms3750_scaffold_102_RLX-incomp_MCL28_Hydpi2-B-R1079-Map3;Target=RLX-incomp_MCL28_Hydpi2-B-R1079-Map3 286 1835;Identity=97.9
scaffold_102	Hydpi2_TE2_REPET_TEs	match	4803	5628	0.0	+	.	ID=ms3836_scaffold_102_RLX-incomp_MCL1_Hydpi2-B-R35-Map20;Target=RLX-incomp_MCL1_Hydpi2-B-R35-Map20 5605 6431;Identity=96.9
scaffold_102	Hydpi2_TE2_REPET_TEs	match_part	4803	5628	0.0	+	.	ID=mp3836-1_scaffold_102_RLX-incomp_MCL1_Hydpi2-B-R35-Map20;Parent=ms3836_scaffold_102_RLX-incomp_MCL1_Hydpi2-B-R35-Map20;Target=RLX-incomp_MCL1_Hydpi2-B-R35-Map20 5605 6431;Identity=96.9
scaffold_102	Hydpi2_TE2_REPET_TEs	match	24674	24769	0.0	+	.	ID=ms3853_scaffold_102_RLX-incomp_MCL37_Hydpi2-B-R170-Map20;Target=RLX-incomp_MCL37_Hydpi2-B-R170-Map20 6205 6299;Identity=90.6
scaffold_102	Hydpi2_TE2_REPET_TEs	match_part	24674	24769	0.0	+	.	ID=mp3853-1_scaffold_102_RLX-incomp_MCL37_Hydpi2-B-R170-Map20;Parent=ms3853_scaffold_102_RLX-incomp_MCL37_Hydpi2-B-R170-Map20;Target=RLX-incomp_MCL37_Hydpi2-B-R170-Map20 6205 6299;Identity=90.6
scaffold_102	Hydpi2_TE2_REPET_TEs	match	24529	25102	0.0	+	.	ID=ms2862_scaffold_102_RLX-incomp_MCL68_Hydpi2-B-R71-Map5;Target=RLX-incomp_MCL68_Hydpi2-B-R71-Map5 1633 2119
scaffold_102	Hydpi2_TE2_REPET_TEs	match_part	24529	24673	0.0	+	.	ID=mp2862-1_scaffold_102_RLX-incomp_MCL68_Hydpi2-B-R71-Map5;Parent=ms2862_scaffold_102_RLX-incomp_MCL68_Hydpi2-B-R71-Map5;Target=RLX-incomp_MCL68_Hydpi2-B-R71-Map5 1633 1777;Identity=89.0
scaffold_102	Hydpi2_TE2_REPET_TEs	match_part	24770	25102	0.0	+	.	ID=mp2862-2_scaffold_102_RLX-incomp_MCL68_Hydpi2-B-R71-Map5;Parent=ms2862_scaffold_102_RLX-incomp_MCL68_Hydpi2-B-R71-Map5;Target=RLX-incomp_MCL68_Hydpi2-B-R71-Map5 1803 2119;Identity=87.2
scaffold_102	Hydpi2_TE2_REPET_TEs	match	18668	18862	0.0	+	.	ID=ms2429_scaffold_102_RLX-comp_MCL2_Hydpi2-B-R97-Map20;Target=RLX-comp_MCL2_Hydpi2-B-R97-Map20 5486 5682;Identity=96.9
scaffold_102	Hydpi2_TE2_REPET_TEs	match_part	18668	18862	0.0	+	.	ID=mp2429-1_scaffold_102_RLX-comp_MCL2_Hydpi2-B-R97-Map20;Parent=ms2429_scaffold_102_RLX-comp_MCL2_Hydpi2-B-R97-Map20;Target=RLX-comp_MCL2_Hydpi2-B-R97-Map20 5486 5682;Identity=96.9
scaffold_102	Hydpi2_TE2_REPET_TEs	match	25103	25198	0.0	+	.	ID=ms2864_scaffold_102_noCat_MCL6_Hydpi2-B-R72-Map20;Target=noCat_MCL6_Hydpi2-B-R72-Map20 13 108;Identity=99.1
scaffold_102	Hydpi2_TE2_REPET_TEs	match_part	25103	25198	0.0	+	.	ID=mp2864-1_scaffold_102_noCat_MCL6_Hydpi2-B-R72-Map20;Parent=ms2864_scaffold_102_noCat_MCL6_Hydpi2-B-R72-Map20;Target=noCat_MCL6_Hydpi2-B-R72-Map20 13 108;Identity=99.1
scaffold_102	Hydpi2_TE2_REPET_TEs	match	24674	24769	0.0	-	.	ID=ms2865_scaffold_102_noCat_MCL7_Hydpi2-B-G227-Map20;Target=noCat_MCL7_Hydpi2-B-G227-Map20 539 634;Identity=91.0
scaffold_102	Hydpi2_TE2_REPET_TEs	match_part	24674	24769	0.0	-	.	ID=mp2865-1_scaffold_102_noCat_MCL7_Hydpi2-B-G227-Map20;Parent=ms2865_scaffold_102_noCat_MCL7_Hydpi2-B-G227-Map20;Target=noCat_MCL7_Hydpi2-B-G227-Map20 539 634;Identity=91.0
scaffold_102	Hydpi2_TE2_REPET_TEs	match	12777	13295	0.0	-	.	ID=ms2430_scaffold_102_RLX-incomp_MCL68_Hydpi2-B-R71-Map5;Target=RLX-incomp_MCL68_Hydpi2-B-R71-Map5 2318 2771;Identity=93.6
scaffold_102	Hydpi2_TE2_REPET_TEs	match_part	12777	13295	0.0	-	.	ID=mp2430-1_scaffold_102_RLX-incomp_MCL68_Hydpi2-B-R71-Map5;Parent=ms2430_scaffold_102_RLX-incomp_MCL68_Hydpi2-B-R71-Map5;Target=RLX-incomp_MCL68_Hydpi2-B-R71-Map5 2318 2771;Identity=93.6
scaffold_102	Hydpi2_TE2_REPET_TEs	match	33366	34374	0.0	+	.	ID=ms1912_scaffold_102_RLX-incomp_MCL1_Hydpi2-B-R305-Map20_reversed;Target=RLX-incomp_MCL1_Hydpi2-B-R305-Map20_reversed 4119 5128;Identity=96.3
scaffold_102	Hydpi2_TE2_REPET_TEs	match_part	33366	34374	0.0	+	.	ID=mp1912-1_scaffold_102_RLX-incomp_MCL1_Hydpi2-B-R305-Map20_reversed;Parent=ms1912_scaffold_102_RLX-incomp_MCL1_Hydpi2-B-R305-Map20_reversed;Target=RLX-incomp_MCL1_Hydpi2-B-R305-Map20_reversed 4119 5128;Identity=96.3
scaffold_102	Hydpi2_TE2_REPET_TEs	match	12737	12767	0.0	-	.	ID=ms2424_scaffold_102_DTX-incomp_MCL70_Hydpi2-B-R769-Map3;Target=DTX-incomp_MCL70_Hydpi2-B-R769-Map3 2785 2814;Identity=83.5
scaffold_102	Hydpi2_TE2_REPET_TEs	match_part	12737	12767	0.0	-	.	ID=mp2424-1_scaffold_102_DTX-incomp_MCL70_Hydpi2-B-R769-Map3;Parent=ms2424_scaffold_102_DTX-incomp_MCL70_Hydpi2-B-R769-Map3;Target=DTX-incomp_MCL70_Hydpi2-B-R769-Map3 2785 2814;Identity=83.5
scaffold_102	Hydpi2_TE2_REPET_TEs	match	9323	12736	0.0	+	.	ID=ms2425_scaffold_102_RLX-incomp_MCL1_Hydpi2-B-R305-Map20_reversed;Target=RLX-incomp_MCL1_Hydpi2-B-R305-Map20_reversed 2935 6377;Identity=94.0
scaffold_102	Hydpi2_TE2_REPET_TEs	match_part	9323	12736	0.0	+	.	ID=mp2425-1_scaffold_102_RLX-incomp_MCL1_Hydpi2-B-R305-Map20_reversed;Parent=ms2425_scaffold_102_RLX-incomp_MCL1_Hydpi2-B-R305-Map20_reversed;Target=RLX-incomp_MCL1_Hydpi2-B-R305-Map20_reversed 2935 6377;Identity=94.0
scaffold_102	Hydpi2_TE2_REPET_TEs	match	16130	18666	0.0	+	.	ID=ms2426_scaffold_102_RLX-incomp_MCL37_Hydpi2-B-R170-Map20;Target=RLX-incomp_MCL37_Hydpi2-B-R170-Map20 3521 6063;Identity=90.0
scaffold_102	Hydpi2_TE2_REPET_TEs	match_part	16130	18666	0.0	+	.	ID=mp2426-1_scaffold_102_RLX-incomp_MCL37_Hydpi2-B-R170-Map20;Parent=ms2426_scaffold_102_RLX-incomp_MCL37_Hydpi2-B-R170-Map20;Target=RLX-incomp_MCL37_Hydpi2-B-R170-Map20 3521 6063;Identity=90.0
scaffold_102	Hydpi2_TE2_REPET_TEs	match	15544	15873	0.0	+	.	ID=ms2427_scaffold_102_DXX-MITE_MCL18_Hydpi2-B-G239-Map3;Target=DXX-MITE_MCL18_Hydpi2-B-G239-Map3 1 330;Identity=96.4
scaffold_102	Hydpi2_TE2_REPET_TEs	match_part	15544	15873	0.0	+	.	ID=mp2427-1_scaffold_102_DXX-MITE_MCL18_Hydpi2-B-G239-Map3;Parent=ms2427_scaffold_102_DXX-MITE_MCL18_Hydpi2-B-G239-Map3;Target=DXX-MITE_MCL18_Hydpi2-B-G239-Map3 1 330;Identity=96.4
scaffold_102	Hydpi2_TE2_REPET_TEs	match	9283	9322	0.0	-	.	ID=ms2428_scaffold_102_noCat_MCL6_Hydpi2-B-R72-Map20;Target=noCat_MCL6_Hydpi2-B-R72-Map20 28 67;Identity=100.0
scaffold_102	Hydpi2_TE2_REPET_TEs	match_part	9283	9322	0.0	-	.	ID=mp2428-1_scaffold_102_noCat_MCL6_Hydpi2-B-R72-Map20;Parent=ms2428_scaffold_102_noCat_MCL6_Hydpi2-B-R72-Map20;Target=noCat_MCL6_Hydpi2-B-R72-Map20 28 67;Identity=100.0
scaffold_102	Hydpi2_TE2_REPET_TEs	match	5629	6778	0.0	+	.	ID=ms3837_scaffold_102_RLX-incomp_MCL1_Hydpi2-B-R305-Map20_reversed;Target=RLX-incomp_MCL1_Hydpi2-B-R305-Map20_reversed 1851 2512
scaffold_102	Hydpi2_TE2_REPET_TEs	match_part	5629	5832	0.0	+	.	ID=mp3837-1_scaffold_102_RLX-incomp_MCL1_Hydpi2-B-R305-Map20_reversed;Parent=ms3837_scaffold_102_RLX-incomp_MCL1_Hydpi2-B-R305-Map20_reversed;Target=RLX-incomp_MCL1_Hydpi2-B-R305-Map20_reversed 1851 2058;Identity=96.7
scaffold_102	Hydpi2_TE2_REPET_TEs	match_part	6308	6778	0.0	+	.	ID=mp3837-2_scaffold_102_RLX-incomp_MCL1_Hydpi2-B-R305-Map20_reversed;Parent=ms3837_scaffold_102_RLX-incomp_MCL1_Hydpi2-B-R305-Map20_reversed;Target=RLX-incomp_MCL1_Hydpi2-B-R305-Map20_reversed 2042 2512;Identity=96.8
scaffold_102	Hydpi2_TE2_REPET_TEs	match	5833	6307	0.0	+	.	ID=ms3838_scaffold_102_noCat_MCL3_Hydpi2-B-R96-Map20;Target=noCat_MCL3_Hydpi2-B-R96-Map20 7 487;Identity=98.8
scaffold_102	Hydpi2_TE2_REPET_TEs	match_part	5833	6307	0.0	+	.	ID=mp3838-1_scaffold_102_noCat_MCL3_Hydpi2-B-R96-Map20;Parent=ms3838_scaffold_102_noCat_MCL3_Hydpi2-B-R96-Map20;Target=noCat_MCL3_Hydpi2-B-R96-Map20 7 487;Identity=98.8
scaffold_102	Hydpi2_TE2_REPET_TEs	match	27695	31108	0.0	+	.	ID=ms3359_scaffold_102_RLX-incomp_MCL1_Hydpi2-B-R48-Map20;Target=RLX-incomp_MCL1_Hydpi2-B-R48-Map20 661 4138;Identity=94.1
scaffold_102	Hydpi2_TE2_REPET_TEs	match_part	27695	31108	0.0	+	.	ID=mp3359-1_scaffold_102_RLX-incomp_MCL1_Hydpi2-B-R48-Map20;Parent=ms3359_scaffold_102_RLX-incomp_MCL1_Hydpi2-B-R48-Map20;Target=RLX-incomp_MCL1_Hydpi2-B-R48-Map20 661 4138;Identity=94.1
##gff-version 3
##sequence-region scaffold_103 1 34621
scaffold_103	Hydpi2_TE2_REPET_TEs	match	8251	8466	0.0	-	.	ID=ms3016_scaffold_103_RLX-incomp_MCL1_Hydpi2-B-R35-Map20;Target=RLX-incomp_MCL1_Hydpi2-B-R35-Map20 6216 6431;Identity=98.2
scaffold_103	Hydpi2_TE2_REPET_TEs	match_part	8251	8466	0.0	-	.	ID=mp3016-1_scaffold_103_RLX-incomp_MCL1_Hydpi2-B-R35-Map20;Parent=ms3016_scaffold_103_RLX-incomp_MCL1_Hydpi2-B-R35-Map20;Target=RLX-incomp_MCL1_Hydpi2-B-R35-Map20 6216 6431;Identity=98.2
scaffold_103	Hydpi2_TE2_REPET_TEs	match	8567	8745	0.0	+	.	ID=ms2947_scaffold_103_RLX-incomp_MCL1_Hydpi2-B-R35-Map20;Target=RLX-incomp_MCL1_Hydpi2-B-R35-Map20 6253 6431;Identity=97.8
scaffold_103	Hydpi2_TE2_REPET_TEs	match_part	8567	8745	0.0	+	.	ID=mp2947-1_scaffold_103_RLX-incomp_MCL1_Hydpi2-B-R35-Map20;Parent=ms2947_scaffold_103_RLX-incomp_MCL1_Hydpi2-B-R35-Map20;Target=RLX-incomp_MCL1_Hydpi2-B-R35-Map20 6253 6431;Identity=97.8
scaffold_103	Hydpi2_TE2_REPET_TEs	match	10478	11709	0.0	+	.	ID=ms2948_scaffold_103_DTX-incomp_MCL75_Hydpi2-B-R880-Map4;Target=DTX-incomp_MCL75_Hydpi2-B-R880-Map4 2396 3617;Identity=88.8
scaffold_103	Hydpi2_TE2_REPET_TEs	match_part	10478	11709	0.0	+	.	ID=mp2948-1_scaffold_103_DTX-incomp_MCL75_Hydpi2-B-R880-Map4;Parent=ms2948_scaffold_103_DTX-incomp_MCL75_Hydpi2-B-R880-Map4;Target=DTX-incomp_MCL75_Hydpi2-B-R880-Map4 2396 3617;Identity=88.8
##gff-version 3
##sequence-region scaffold_104 1 33439
scaffold_104	Hydpi2_TE2_REPET_TEs	match	17663	17734	0.0	+	.	ID=ms2319_scaffold_104_DTX-incomp-chim_MCL33_Hydpi2-B-R1272-Map5;Target=DTX-incomp-chim_MCL33_Hydpi2-B-R1272-Map5 792 868;Identity=84.3
scaffold_104	Hydpi2_TE2_REPET_TEs	match_part	17663	17734	0.0	+	.	ID=mp2319-1_scaffold_104_DTX-incomp-chim_MCL33_Hydpi2-B-R1272-Map5;Parent=ms2319_scaffold_104_DTX-incomp-chim_MCL33_Hydpi2-B-R1272-Map5;Target=DTX-incomp-chim_MCL33_Hydpi2-B-R1272-Map5 792 868;Identity=84.3
scaffold_104	Hydpi2_TE2_REPET_TEs	match	17735	17940	0.0	+	.	ID=ms2320_scaffold_104_DTX-incomp-chim_MCL33_Hydpi2-B-R1272-Map5;Target=DTX-incomp-chim_MCL33_Hydpi2-B-R1272-Map5 744 944;Identity=87.6
scaffold_104	Hydpi2_TE2_REPET_TEs	match_part	17735	17940	0.0	+	.	ID=mp2320-1_scaffold_104_DTX-incomp-chim_MCL33_Hydpi2-B-R1272-Map5;Parent=ms2320_scaffold_104_DTX-incomp-chim_MCL33_Hydpi2-B-R1272-Map5;Target=DTX-incomp-chim_MCL33_Hydpi2-B-R1272-Map5 744 944;Identity=87.6
scaffold_104	Hydpi2_TE2_REPET_TEs	match	17941	18033	0.0	+	.	ID=ms2321_scaffold_104_DTX-incomp-chim_MCL33_Hydpi2-B-R1272-Map5;Target=DTX-incomp-chim_MCL33_Hydpi2-B-R1272-Map5 813 902;Identity=87.4
scaffold_104	Hydpi2_TE2_REPET_TEs	match_part	17941	18033	0.0	+	.	ID=mp2321-1_scaffold_104_DTX-incomp-chim_MCL33_Hydpi2-B-R1272-Map5;Parent=ms2321_scaffold_104_DTX-incomp-chim_MCL33_Hydpi2-B-R1272-Map5;Target=DTX-incomp-chim_MCL33_Hydpi2-B-R1272-Map5 813 902;Identity=87.4
scaffold_104	Hydpi2_TE2_REPET_TEs	match	27604	28037	0.0	-	.	ID=ms2482_scaffold_104_RLX-incomp_MCL1_Hydpi2-B-R35-Map20;Target=RLX-incomp_MCL1_Hydpi2-B-R35-Map20 5966 6431;Identity=97.5
scaffold_104	Hydpi2_TE2_REPET_TEs	match_part	27604	28037	0.0	-	.	ID=mp2482-1_scaffold_104_RLX-incomp_MCL1_Hydpi2-B-R35-Map20;Parent=ms2482_scaffold_104_RLX-incomp_MCL1_Hydpi2-B-R35-Map20;Target=RLX-incomp_MCL1_Hydpi2-B-R35-Map20 5966 6431;Identity=97.5
scaffold_104	Hydpi2_TE2_REPET_TEs	match	21079	22688	0.0	+	.	ID=ms2483_scaffold_104_DHX-comp_MCL45_Hydpi2-B-R396-Map4_reversed;Target=DHX-comp_MCL45_Hydpi2-B-R396-Map4_reversed 476 2101;Identity=98.5
scaffold_104	Hydpi2_TE2_REPET_TEs	match_part	21079	22688	0.0	+	.	ID=mp2483-1_scaffold_104_DHX-comp_MCL45_Hydpi2-B-R396-Map4_reversed;Parent=ms2483_scaffold_104_DHX-comp_MCL45_Hydpi2-B-R396-Map4_reversed;Target=DHX-comp_MCL45_Hydpi2-B-R396-Map4_reversed 476 2101;Identity=98.5
scaffold_104	Hydpi2_TE2_REPET_TEs	match	28182	30035	0.0	-	.	ID=ms2484_scaffold_104_RLX-incomp_MCL28_Hydpi2-B-R1079-Map3;Target=RLX-incomp_MCL28_Hydpi2-B-R1079-Map3 1 1897;Identity=97.8
scaffold_104	Hydpi2_TE2_REPET_TEs	match_part	28182	30035	0.0	-	.	ID=mp2484-1_scaffold_104_RLX-incomp_MCL28_Hydpi2-B-R1079-Map3;Parent=ms2484_scaffold_104_RLX-incomp_MCL28_Hydpi2-B-R1079-Map3;Target=RLX-incomp_MCL28_Hydpi2-B-R1079-Map3 1 1897;Identity=97.8
scaffold_104	Hydpi2_TE2_REPET_TEs	match	22761	22970	0.0	+	.	ID=ms2485_scaffold_104_DTX-incomp_MCL55_Hydpi2-B-R56-Map3;Target=DTX-incomp_MCL55_Hydpi2-B-R56-Map3 1 210;Identity=81.5
scaffold_104	Hydpi2_TE2_REPET_TEs	match_part	22761	22970	0.0	+	.	ID=mp2485-1_scaffold_104_DTX-incomp_MCL55_Hydpi2-B-R56-Map3;Parent=ms2485_scaffold_104_DTX-incomp_MCL55_Hydpi2-B-R56-Map3;Target=DTX-incomp_MCL55_Hydpi2-B-R56-Map3 1 210;Identity=81.5
scaffold_104	Hydpi2_TE2_REPET_TEs	match	30637	33439	0.0	-	.	ID=ms3451_scaffold_104_RLX-incomp_MCL1_Hydpi2-B-R305-Map20_reversed;Target=RLX-incomp_MCL1_Hydpi2-B-R305-Map20_reversed 2154 5028
scaffold_104	Hydpi2_TE2_REPET_TEs	match_part	30637	32435	0.0	-	.	ID=mp3451-1_scaffold_104_RLX-incomp_MCL1_Hydpi2-B-R305-Map20_reversed;Parent=ms3451_scaffold_104_RLX-incomp_MCL1_Hydpi2-B-R305-Map20_reversed;Target=RLX-incomp_MCL1_Hydpi2-B-R305-Map20_reversed 3229 5028;Identity=96.8
scaffold_104	Hydpi2_TE2_REPET_TEs	match_part	32435	33439	0.0	-	.	ID=mp3451-2_scaffold_104_RLX-incomp_MCL1_Hydpi2-B-R305-Map20_reversed;Parent=ms3451_scaffold_104_RLX-incomp_MCL1_Hydpi2-B-R305-Map20_reversed;Target=RLX-incomp_MCL1_Hydpi2-B-R305-Map20_reversed 2154 3159;Identity=97.2
scaffold_104	Hydpi2_TE2_REPET_TEs	match	30474	30621	0.0	-	.	ID=ms3452_scaffold_104_RLX-incomp_MCL28_Hydpi2-B-R1079-Map3;Target=RLX-incomp_MCL28_Hydpi2-B-R1079-Map3 21 169;Identity=83.3
scaffold_104	Hydpi2_TE2_REPET_TEs	match_part	30474	30621	0.0	-	.	ID=mp3452-1_scaffold_104_RLX-incomp_MCL28_Hydpi2-B-R1079-Map3;Parent=ms3452_scaffold_104_RLX-incomp_MCL28_Hydpi2-B-R1079-Map3;Target=RLX-incomp_MCL28_Hydpi2-B-R1079-Map3 21 169;Identity=83.3
##gff-version 3
##sequence-region scaffold_106 1 38821
scaffold_106	Hydpi2_TE2_REPET_TEs	match	38728	38821	0.0	-	.	ID=ms1756_scaffold_106_RLX-comp_MCL2_Hydpi2-B-R97-Map20;Target=RLX-comp_MCL2_Hydpi2-B-R97-Map20 5614 5708;Identity=97.9
scaffold_106	Hydpi2_TE2_REPET_TEs	match_part	38728	38821	0.0	-	.	ID=mp1756-1_scaffold_106_RLX-comp_MCL2_Hydpi2-B-R97-Map20;Parent=ms1756_scaffold_106_RLX-comp_MCL2_Hydpi2-B-R97-Map20;Target=RLX-comp_MCL2_Hydpi2-B-R97-Map20 5614 5708;Identity=97.9
scaffold_106	Hydpi2_TE2_REPET_TEs	match	12541	12627	0.0	+	.	ID=ms3086_scaffold_106_DTX-incomp_MCL70_Hydpi2-B-R769-Map3;Target=DTX-incomp_MCL70_Hydpi2-B-R769-Map3 2811 2897;Identity=98.9
scaffold_106	Hydpi2_TE2_REPET_TEs	match_part	12541	12627	0.0	+	.	ID=mp3086-1_scaffold_106_DTX-incomp_MCL70_Hydpi2-B-R769-Map3;Parent=ms3086_scaffold_106_DTX-incomp_MCL70_Hydpi2-B-R769-Map3;Target=DTX-incomp_MCL70_Hydpi2-B-R769-Map3 2811 2897;Identity=98.9
scaffold_106	Hydpi2_TE2_REPET_TEs	match	27278	27426	0.0	-	.	ID=ms1757_scaffold_106_noCat_MCL54_Hydpi2-B-R558-Map11;Target=noCat_MCL54_Hydpi2-B-R558-Map11 2184 2335;Identity=66.2
scaffold_106	Hydpi2_TE2_REPET_TEs	match_part	27278	27426	0.0	-	.	ID=mp1757-1_scaffold_106_noCat_MCL54_Hydpi2-B-R558-Map11;Parent=ms1757_scaffold_106_noCat_MCL54_Hydpi2-B-R558-Map11;Target=noCat_MCL54_Hydpi2-B-R558-Map11 2184 2335;Identity=66.2
scaffold_106	Hydpi2_TE2_REPET_TEs	match	3631	3793	0.0	+	.	ID=ms3480_scaffold_106_noCat_MCL42_Hydpi2-B-R301-Map17;Target=noCat_MCL42_Hydpi2-B-R301-Map17 1148 1322;Identity=66.0
scaffold_106	Hydpi2_TE2_REPET_TEs	match_part	3631	3793	0.0	+	.	ID=mp3480-1_scaffold_106_noCat_MCL42_Hydpi2-B-R301-Map17;Parent=ms3480_scaffold_106_noCat_MCL42_Hydpi2-B-R301-Map17;Target=noCat_MCL42_Hydpi2-B-R301-Map17 1148 1322;Identity=66.0
scaffold_106	Hydpi2_TE2_REPET_TEs	match	21559	22010	0.0	-	.	ID=ms1755_scaffold_106_RLX-incomp_MCL1_Hydpi2-B-R48-Map20;Target=RLX-incomp_MCL1_Hydpi2-B-R48-Map20 5933 6387;Identity=96.9
scaffold_106	Hydpi2_TE2_REPET_TEs	match_part	21559	22010	0.0	-	.	ID=mp1755-1_scaffold_106_RLX-incomp_MCL1_Hydpi2-B-R48-Map20;Parent=ms1755_scaffold_106_RLX-incomp_MCL1_Hydpi2-B-R48-Map20;Target=RLX-incomp_MCL1_Hydpi2-B-R48-Map20 5933 6387;Identity=96.9
scaffold_106	Hydpi2_TE2_REPET_TEs	match	4178	4451	0.0	-	.	ID=ms3580_scaffold_106_RLX-incomp_MCL1_Hydpi2-B-R35-Map20;Target=RLX-incomp_MCL1_Hydpi2-B-R35-Map20 6010 6284;Identity=96.5
scaffold_106	Hydpi2_TE2_REPET_TEs	match_part	4178	4451	0.0	-	.	ID=mp3580-1_scaffold_106_RLX-incomp_MCL1_Hydpi2-B-R35-Map20;Parent=ms3580_scaffold_106_RLX-incomp_MCL1_Hydpi2-B-R35-Map20;Target=RLX-incomp_MCL1_Hydpi2-B-R35-Map20 6010 6284;Identity=96.5
scaffold_106	Hydpi2_TE2_REPET_TEs	match	4452	7175	0.0	-	.	ID=ms3581_scaffold_106_RLX-comp_MCL2_Hydpi2-B-R97-Map20;Target=RLX-comp_MCL2_Hydpi2-B-R97-Map20 2718 5473
scaffold_106	Hydpi2_TE2_REPET_TEs	match_part	4452	5547	0.0	-	.	ID=mp3581-1_scaffold_106_RLX-comp_MCL2_Hydpi2-B-R97-Map20;Parent=ms3581_scaffold_106_RLX-comp_MCL2_Hydpi2-B-R97-Map20;Target=RLX-comp_MCL2_Hydpi2-B-R97-Map20 4376 5473;Identity=90.7
scaffold_106	Hydpi2_TE2_REPET_TEs	match_part	5648	7175	0.0	-	.	ID=mp3581-2_scaffold_106_RLX-comp_MCL2_Hydpi2-B-R97-Map20;Parent=ms3581_scaffold_106_RLX-comp_MCL2_Hydpi2-B-R97-Map20;Target=RLX-comp_MCL2_Hydpi2-B-R97-Map20 2718 4287;Identity=88.5
##gff-version 3
##sequence-region scaffold_107 1 32663
scaffold_107	Hydpi2_TE2_REPET_TEs	match	7918	8709	0.0	+	.	ID=ms1829_scaffold_107_RLX-incomp_MCL39_Hydpi2-B-R231-Map20_reversed;Target=RLX-incomp_MCL39_Hydpi2-B-R231-Map20_reversed 5411 6203;Identity=88.6
scaffold_107	Hydpi2_TE2_REPET_TEs	match_part	7918	8709	0.0	+	.	ID=mp1829-1_scaffold_107_RLX-incomp_MCL39_Hydpi2-B-R231-Map20_reversed;Parent=ms1829_scaffold_107_RLX-incomp_MCL39_Hydpi2-B-R231-Map20_reversed;Target=RLX-incomp_MCL39_Hydpi2-B-R231-Map20_reversed 5411 6203;Identity=88.6
scaffold_107	Hydpi2_TE2_REPET_TEs	match	8710	8900	0.0	+	.	ID=ms1830_scaffold_107_RLX-incomp_MCL39_Hydpi2-B-R231-Map20_reversed;Target=RLX-incomp_MCL39_Hydpi2-B-R231-Map20_reversed 96 338
scaffold_107	Hydpi2_TE2_REPET_TEs	match_part	8710	8740	0.0	+	.	ID=mp1830-1_scaffold_107_RLX-incomp_MCL39_Hydpi2-B-R231-Map20_reversed;Parent=ms1830_scaffold_107_RLX-incomp_MCL39_Hydpi2-B-R231-Map20_reversed;Target=RLX-incomp_MCL39_Hydpi2-B-R231-Map20_reversed 96 126;Identity=92.1
scaffold_107	Hydpi2_TE2_REPET_TEs	match_part	8757	8900	0.0	+	.	ID=mp1830-2_scaffold_107_RLX-incomp_MCL39_Hydpi2-B-R231-Map20_reversed;Parent=ms1830_scaffold_107_RLX-incomp_MCL39_Hydpi2-B-R231-Map20_reversed;Target=RLX-incomp_MCL39_Hydpi2-B-R231-Map20_reversed 195 338;Identity=90.9
scaffold_107	Hydpi2_TE2_REPET_TEs	match	7676	7917	0.0	+	.	ID=ms1831_scaffold_107_RLX-comp_MCL2_Hydpi2-B-R97-Map20;Target=RLX-comp_MCL2_Hydpi2-B-R97-Map20 5465 5708;Identity=97.9
scaffold_107	Hydpi2_TE2_REPET_TEs	match_part	7676	7917	0.0	+	.	ID=mp1831-1_scaffold_107_RLX-comp_MCL2_Hydpi2-B-R97-Map20;Parent=ms1831_scaffold_107_RLX-comp_MCL2_Hydpi2-B-R97-Map20;Target=RLX-comp_MCL2_Hydpi2-B-R97-Map20 5465 5708;Identity=97.9
scaffold_107	Hydpi2_TE2_REPET_TEs	match	10995	15481	0.0	+	.	ID=ms1832_scaffold_107_DTX-incomp_MCL64_Hydpi2-B-R641-Map3;Target=DTX-incomp_MCL64_Hydpi2-B-R641-Map3 1 4477;Identity=99.1
scaffold_107	Hydpi2_TE2_REPET_TEs	match_part	10995	15481	0.0	+	.	ID=mp1832-1_scaffold_107_DTX-incomp_MCL64_Hydpi2-B-R641-Map3;Parent=ms1832_scaffold_107_DTX-incomp_MCL64_Hydpi2-B-R641-Map3;Target=DTX-incomp_MCL64_Hydpi2-B-R641-Map3 1 4477;Identity=99.1
scaffold_107	Hydpi2_TE2_REPET_TEs	match	22950	23941	0.0	-	.	ID=ms1833_scaffold_107_DTX-incomp_MCL64_Hydpi2-B-R641-Map3;Target=DTX-incomp_MCL64_Hydpi2-B-R641-Map3 1585 2619;Identity=85.2
scaffold_107	Hydpi2_TE2_REPET_TEs	match_part	22950	23941	0.0	-	.	ID=mp1833-1_scaffold_107_DTX-incomp_MCL64_Hydpi2-B-R641-Map3;Parent=ms1833_scaffold_107_DTX-incomp_MCL64_Hydpi2-B-R641-Map3;Target=DTX-incomp_MCL64_Hydpi2-B-R641-Map3 1585 2619;Identity=85.2
scaffold_107	Hydpi2_TE2_REPET_TEs	match	1	1622	0.0	+	.	ID=ms3760_scaffold_107_RLX-incomp_MCL39_Hydpi2-B-R231-Map20_reversed;Target=RLX-incomp_MCL39_Hydpi2-B-R231-Map20_reversed 3794 5415;Identity=93.5
scaffold_107	Hydpi2_TE2_REPET_TEs	match_part	1	1622	0.0	+	.	ID=mp3760-1_scaffold_107_RLX-incomp_MCL39_Hydpi2-B-R231-Map20_reversed;Parent=ms3760_scaffold_107_RLX-incomp_MCL39_Hydpi2-B-R231-Map20_reversed;Target=RLX-incomp_MCL39_Hydpi2-B-R231-Map20_reversed 3794 5415;Identity=93.5
scaffold_107	Hydpi2_TE2_REPET_TEs	match	1623	1844	0.0	+	.	ID=ms3761_scaffold_107_RLX-comp_MCL2_Hydpi2-B-R97-Map20;Target=RLX-comp_MCL2_Hydpi2-B-R97-Map20 1 222;Identity=97.3
scaffold_107	Hydpi2_TE2_REPET_TEs	match_part	1623	1844	0.0	+	.	ID=mp3761-1_scaffold_107_RLX-comp_MCL2_Hydpi2-B-R97-Map20;Parent=ms3761_scaffold_107_RLX-comp_MCL2_Hydpi2-B-R97-Map20;Target=RLX-comp_MCL2_Hydpi2-B-R97-Map20 1 222;Identity=97.3
##gff-version 3
##sequence-region scaffold_108 1 34049
scaffold_108	Hydpi2_TE2_REPET_TEs	match	4866	5725	0.0	+	.	ID=ms2609_scaffold_108_DTX-incomp-chim_MCL79_Hydpi2-B-R960-Map4;Target=DTX-incomp-chim_MCL79_Hydpi2-B-R960-Map4 5111 5951;Identity=70.6
scaffold_108	Hydpi2_TE2_REPET_TEs	match_part	4866	5725	0.0	+	.	ID=mp2609-1_scaffold_108_DTX-incomp-chim_MCL79_Hydpi2-B-R960-Map4;Parent=ms2609_scaffold_108_DTX-incomp-chim_MCL79_Hydpi2-B-R960-Map4;Target=DTX-incomp-chim_MCL79_Hydpi2-B-R960-Map4 5111 5951;Identity=70.6
scaffold_108	Hydpi2_TE2_REPET_TEs	match	25594	26171	0.0	-	.	ID=ms1910_scaffold_108_DTX-incomp-chim_MCL79_Hydpi2-B-R960-Map4;Target=DTX-incomp-chim_MCL79_Hydpi2-B-R960-Map4 5133 5706;Identity=73.2
scaffold_108	Hydpi2_TE2_REPET_TEs	match_part	25594	26171	0.0	-	.	ID=mp1910-1_scaffold_108_DTX-incomp-chim_MCL79_Hydpi2-B-R960-Map4;Parent=ms1910_scaffold_108_DTX-incomp-chim_MCL79_Hydpi2-B-R960-Map4;Target=DTX-incomp-chim_MCL79_Hydpi2-B-R960-Map4 5133 5706;Identity=73.2
scaffold_108	Hydpi2_TE2_REPET_TEs	match	26172	26192	0.0	-	.	ID=ms1911_scaffold_108_DTX-incomp_MCL78_Hydpi2-B-R948-Map7;Target=DTX-incomp_MCL78_Hydpi2-B-R948-Map7 2596 2616;Identity=62.0
scaffold_108	Hydpi2_TE2_REPET_TEs	match_part	26172	26192	0.0	-	.	ID=mp1911-1_scaffold_108_DTX-incomp_MCL78_Hydpi2-B-R948-Map7;Parent=ms1911_scaffold_108_DTX-incomp_MCL78_Hydpi2-B-R948-Map7;Target=DTX-incomp_MCL78_Hydpi2-B-R948-Map7 2596 2616;Identity=62.0
##gff-version 3
##sequence-region scaffold_109 1 31969
scaffold_109	Hydpi2_TE2_REPET_TEs	match	548	1601	0.0	-	.	ID=ms3656_scaffold_109_noCat_MCL54_Hydpi2-B-R558-Map11;Target=noCat_MCL54_Hydpi2-B-R558-Map11 1899 3024;Identity=67.1
scaffold_109	Hydpi2_TE2_REPET_TEs	match_part	548	1601	0.0	-	.	ID=mp3656-1_scaffold_109_noCat_MCL54_Hydpi2-B-R558-Map11;Parent=ms3656_scaffold_109_noCat_MCL54_Hydpi2-B-R558-Map11;Target=noCat_MCL54_Hydpi2-B-R558-Map11 1899 3024;Identity=67.1
scaffold_109	Hydpi2_TE2_REPET_TEs	match	28888	29788	0.0	-	.	ID=ms2231_scaffold_109_noCat_MCL42_Hydpi2-B-R301-Map17;Target=noCat_MCL42_Hydpi2-B-R301-Map17 7379 8299;Identity=75.6
scaffold_109	Hydpi2_TE2_REPET_TEs	match_part	28888	29788	0.0	-	.	ID=mp2231-1_scaffold_109_noCat_MCL42_Hydpi2-B-R301-Map17;Parent=ms2231_scaffold_109_noCat_MCL42_Hydpi2-B-R301-Map17;Target=noCat_MCL42_Hydpi2-B-R301-Map17 7379 8299;Identity=75.6
scaffold_109	Hydpi2_TE2_REPET_TEs	match	14644	15158	0.0	+	.	ID=ms2416_scaffold_109_noCat_MCL54_Hydpi2-B-R558-Map11;Target=noCat_MCL54_Hydpi2-B-R558-Map11 729 1251;Identity=71.7
scaffold_109	Hydpi2_TE2_REPET_TEs	match_part	14644	15158	0.0	+	.	ID=mp2416-1_scaffold_109_noCat_MCL54_Hydpi2-B-R558-Map11;Parent=ms2416_scaffold_109_noCat_MCL54_Hydpi2-B-R558-Map11;Target=noCat_MCL54_Hydpi2-B-R558-Map11 729 1251;Identity=71.7
scaffold_109	Hydpi2_TE2_REPET_TEs	match	18779	18981	0.0	+	.	ID=ms2417_scaffold_109_RIX-incomp_MCL40_Hydpi2-B-R251-Map4;Target=RIX-incomp_MCL40_Hydpi2-B-R251-Map4 1 201;Identity=97.5
scaffold_109	Hydpi2_TE2_REPET_TEs	match_part	18779	18981	0.0	+	.	ID=mp2417-1_scaffold_109_RIX-incomp_MCL40_Hydpi2-B-R251-Map4;Parent=ms2417_scaffold_109_RIX-incomp_MCL40_Hydpi2-B-R251-Map4;Target=RIX-incomp_MCL40_Hydpi2-B-R251-Map4 1 201;Identity=97.5
scaffold_109	Hydpi2_TE2_REPET_TEs	match	17336	17800	0.0	-	.	ID=ms2418_scaffold_109_RLX-incomp_MCL1_Hydpi2-B-R35-Map20;Target=RLX-incomp_MCL1_Hydpi2-B-R35-Map20 5966 6431;Identity=95.2
scaffold_109	Hydpi2_TE2_REPET_TEs	match_part	17336	17800	0.0	-	.	ID=mp2418-1_scaffold_109_RLX-incomp_MCL1_Hydpi2-B-R35-Map20;Parent=ms2418_scaffold_109_RLX-incomp_MCL1_Hydpi2-B-R35-Map20;Target=RLX-incomp_MCL1_Hydpi2-B-R35-Map20 5966 6431;Identity=95.2
scaffold_109	Hydpi2_TE2_REPET_TEs	match	23216	23887	0.0	-	.	ID=ms2228_scaffold_109_DTX-incomp_MCL66_Hydpi2-B-R650-Map3_reversed;Target=DTX-incomp_MCL66_Hydpi2-B-R650-Map3_reversed 5 663;Identity=81.0
scaffold_109	Hydpi2_TE2_REPET_TEs	match_part	23216	23887	0.0	-	.	ID=mp2228-1_scaffold_109_DTX-incomp_MCL66_Hydpi2-B-R650-Map3_reversed;Parent=ms2228_scaffold_109_DTX-incomp_MCL66_Hydpi2-B-R650-Map3_reversed;Target=DTX-incomp_MCL66_Hydpi2-B-R650-Map3_reversed 5 663;Identity=81.0
scaffold_109	Hydpi2_TE2_REPET_TEs	match	23888	24021	0.0	-	.	ID=ms2229_scaffold_109_DTX-incomp_MCL66_Hydpi2-B-R650-Map3_reversed;Target=DTX-incomp_MCL66_Hydpi2-B-R650-Map3_reversed 147 274;Identity=82.3
scaffold_109	Hydpi2_TE2_REPET_TEs	match_part	23888	24021	0.0	-	.	ID=mp2229-1_scaffold_109_DTX-incomp_MCL66_Hydpi2-B-R650-Map3_reversed;Parent=ms2229_scaffold_109_DTX-incomp_MCL66_Hydpi2-B-R650-Map3_reversed;Target=DTX-incomp_MCL66_Hydpi2-B-R650-Map3_reversed 147 274;Identity=82.3
scaffold_109	Hydpi2_TE2_REPET_TEs	match	6455	8283	0.0	+	.	ID=ms3446_scaffold_109_RLX-incomp_MCL1_Hydpi2-B-R305-Map20_reversed;Target=RLX-incomp_MCL1_Hydpi2-B-R305-Map20_reversed 4433 6377
scaffold_109	Hydpi2_TE2_REPET_TEs	match_part	6455	8041	0.0	+	.	ID=mp3446-1_scaffold_109_RLX-incomp_MCL1_Hydpi2-B-R305-Map20_reversed;Parent=ms3446_scaffold_109_RLX-incomp_MCL1_Hydpi2-B-R305-Map20_reversed;Target=RLX-incomp_MCL1_Hydpi2-B-R305-Map20_reversed 4433 6031;Identity=94.8
scaffold_109	Hydpi2_TE2_REPET_TEs	match_part	8039	8283	0.0	+	.	ID=mp3446-2_scaffold_109_RLX-incomp_MCL1_Hydpi2-B-R305-Map20_reversed;Parent=ms3446_scaffold_109_RLX-incomp_MCL1_Hydpi2-B-R305-Map20_reversed;Target=RLX-incomp_MCL1_Hydpi2-B-R305-Map20_reversed 6133 6377;Identity=94.2
scaffold_109	Hydpi2_TE2_REPET_TEs	match	8284	8568	0.0	+	.	ID=ms3447_scaffold_109_RLX-incomp_MCL3_Hydpi2-B-R440-Map20_reversed;Target=RLX-incomp_MCL3_Hydpi2-B-R440-Map20_reversed 4197 4481;Identity=89.9
scaffold_109	Hydpi2_TE2_REPET_TEs	match_part	8284	8568	0.0	+	.	ID=mp3447-1_scaffold_109_RLX-incomp_MCL3_Hydpi2-B-R440-Map20_reversed;Parent=ms3447_scaffold_109_RLX-incomp_MCL3_Hydpi2-B-R440-Map20_reversed;Target=RLX-incomp_MCL3_Hydpi2-B-R440-Map20_reversed 4197 4481;Identity=89.9
scaffold_109	Hydpi2_TE2_REPET_TEs	match	19890	19982	0.0	+	.	ID=ms2232_scaffold_109_RIX-incomp_MCL40_Hydpi2-B-R251-Map4;Target=RIX-incomp_MCL40_Hydpi2-B-R251-Map4 1043 1135;Identity=98.9
scaffold_109	Hydpi2_TE2_REPET_TEs	match_part	19890	19982	0.0	+	.	ID=mp2232-1_scaffold_109_RIX-incomp_MCL40_Hydpi2-B-R251-Map4;Parent=ms2232_scaffold_109_RIX-incomp_MCL40_Hydpi2-B-R251-Map4;Target=RIX-incomp_MCL40_Hydpi2-B-R251-Map4 1043 1135;Identity=98.9
##gff-version 3
##sequence-region scaffold_11 1 873914
scaffold_11	Hydpi2_TE2_REPET_TEs	match	401422	402203	0.0	+	.	ID=ms2432_scaffold_11_DTX-incomp-chim_MCL79_Hydpi2-B-R960-Map4;Target=DTX-incomp-chim_MCL79_Hydpi2-B-R960-Map4 14 824;Identity=83.6
scaffold_11	Hydpi2_TE2_REPET_TEs	match_part	401422	402203	0.0	+	.	ID=mp2432-1_scaffold_11_DTX-incomp-chim_MCL79_Hydpi2-B-R960-Map4;Parent=ms2432_scaffold_11_DTX-incomp-chim_MCL79_Hydpi2-B-R960-Map4;Target=DTX-incomp-chim_MCL79_Hydpi2-B-R960-Map4 14 824;Identity=83.6
scaffold_11	Hydpi2_TE2_REPET_TEs	match	392747	392964	0.0	+	.	ID=ms2433_scaffold_11_DTX-incomp_MCL78_Hydpi2-B-R948-Map7;Target=DTX-incomp_MCL78_Hydpi2-B-R948-Map7 4955 5164;Identity=80.5
scaffold_11	Hydpi2_TE2_REPET_TEs	match_part	392747	392964	0.0	+	.	ID=mp2433-1_scaffold_11_DTX-incomp_MCL78_Hydpi2-B-R948-Map7;Parent=ms2433_scaffold_11_DTX-incomp_MCL78_Hydpi2-B-R948-Map7;Target=DTX-incomp_MCL78_Hydpi2-B-R948-Map7 4955 5164;Identity=80.5
scaffold_11	Hydpi2_TE2_REPET_TEs	match	393839	395401	0.0	+	.	ID=ms2434_scaffold_11_DTX-incomp_MCL78_Hydpi2-B-R948-Map7;Target=DTX-incomp_MCL78_Hydpi2-B-R948-Map7 6847 7911
scaffold_11	Hydpi2_TE2_REPET_TEs	match_part	393839	394069	0.0	+	.	ID=mp2434-1_scaffold_11_DTX-incomp_MCL78_Hydpi2-B-R948-Map7;Parent=ms2434_scaffold_11_DTX-incomp_MCL78_Hydpi2-B-R948-Map7;Target=DTX-incomp_MCL78_Hydpi2-B-R948-Map7 6847 7078;Identity=67.7
scaffold_11	Hydpi2_TE2_REPET_TEs	match_part	394508	395005	0.0	+	.	ID=mp2434-2_scaffold_11_DTX-incomp_MCL78_Hydpi2-B-R948-Map7;Parent=ms2434_scaffold_11_DTX-incomp_MCL78_Hydpi2-B-R948-Map7;Target=DTX-incomp_MCL78_Hydpi2-B-R948-Map7 7206 7678;Identity=80.0
scaffold_11	Hydpi2_TE2_REPET_TEs	match_part	395188	395401	0.0	+	.	ID=mp2434-3_scaffold_11_DTX-incomp_MCL78_Hydpi2-B-R948-Map7;Parent=ms2434_scaffold_11_DTX-incomp_MCL78_Hydpi2-B-R948-Map7;Target=DTX-incomp_MCL78_Hydpi2-B-R948-Map7 7673 7911;Identity=77.8
scaffold_11	Hydpi2_TE2_REPET_TEs	match	817643	817668	0.0	+	.	ID=ms1323_scaffold_11_DTX-incomp_MCL78_Hydpi2-B-R948-Map7;Target=DTX-incomp_MCL78_Hydpi2-B-R948-Map7 5410 5434;Identity=76.7
scaffold_11	Hydpi2_TE2_REPET_TEs	match_part	817643	817668	0.0	+	.	ID=mp1323-1_scaffold_11_DTX-incomp_MCL78_Hydpi2-B-R948-Map7;Parent=ms1323_scaffold_11_DTX-incomp_MCL78_Hydpi2-B-R948-Map7;Target=DTX-incomp_MCL78_Hydpi2-B-R948-Map7 5410 5434;Identity=76.7
scaffold_11	Hydpi2_TE2_REPET_TEs	match	400471	400759	0.0	+	.	ID=ms2436_scaffold_11_DTX-incomp_MCL78_Hydpi2-B-R948-Map7;Target=DTX-incomp_MCL78_Hydpi2-B-R948-Map7 5156 5421;Identity=78.9
scaffold_11	Hydpi2_TE2_REPET_TEs	match_part	400471	400759	0.0	+	.	ID=mp2436-1_scaffold_11_DTX-incomp_MCL78_Hydpi2-B-R948-Map7;Parent=ms2436_scaffold_11_DTX-incomp_MCL78_Hydpi2-B-R948-Map7;Target=DTX-incomp_MCL78_Hydpi2-B-R948-Map7 5156 5421;Identity=78.9
scaffold_11	Hydpi2_TE2_REPET_TEs	match	400771	401354	0.0	+	.	ID=ms2437_scaffold_11_DTX-incomp_MCL78_Hydpi2-B-R948-Map7;Target=DTX-incomp_MCL78_Hydpi2-B-R948-Map7 5391 5969;Identity=81.1
scaffold_11	Hydpi2_TE2_REPET_TEs	match_part	400771	401354	0.0	+	.	ID=mp2437-1_scaffold_11_DTX-incomp_MCL78_Hydpi2-B-R948-Map7;Parent=ms2437_scaffold_11_DTX-incomp_MCL78_Hydpi2-B-R948-Map7;Target=DTX-incomp_MCL78_Hydpi2-B-R948-Map7 5391 5969;Identity=81.1
scaffold_11	Hydpi2_TE2_REPET_TEs	match	817669	818214	0.0	+	.	ID=ms1324_scaffold_11_DTX-incomp_MCL78_Hydpi2-B-R948-Map7;Target=DTX-incomp_MCL78_Hydpi2-B-R948-Map7 5399 5929;Identity=79.0
scaffold_11	Hydpi2_TE2_REPET_TEs	match_part	817669	818214	0.0	+	.	ID=mp1324-1_scaffold_11_DTX-incomp_MCL78_Hydpi2-B-R948-Map7;Parent=ms1324_scaffold_11_DTX-incomp_MCL78_Hydpi2-B-R948-Map7;Target=DTX-incomp_MCL78_Hydpi2-B-R948-Map7 5399 5929;Identity=79.0
scaffold_11	Hydpi2_TE2_REPET_TEs	match	698387	699969	0.0	+	.	ID=ms556_scaffold_11_DTX-incomp_MCL63_Hydpi2-B-R630-Map3_reversed;Target=DTX-incomp_MCL63_Hydpi2-B-R630-Map3_reversed 5 1583;Identity=73.8
scaffold_11	Hydpi2_TE2_REPET_TEs	match_part	698387	699969	0.0	+	.	ID=mp556-1_scaffold_11_DTX-incomp_MCL63_Hydpi2-B-R630-Map3_reversed;Parent=ms556_scaffold_11_DTX-incomp_MCL63_Hydpi2-B-R630-Map3_reversed;Target=DTX-incomp_MCL63_Hydpi2-B-R630-Map3_reversed 5 1583;Identity=73.8
scaffold_11	Hydpi2_TE2_REPET_TEs	match	3509	3558	0.0	+	.	ID=ms138_scaffold_11_DTX-incomp_MCL9_Hydpi2-B-R909-Map3;Target=DTX-incomp_MCL9_Hydpi2-B-R909-Map3 4822 4871;Identity=78.0
scaffold_11	Hydpi2_TE2_REPET_TEs	match_part	3509	3558	0.0	+	.	ID=mp138-1_scaffold_11_DTX-incomp_MCL9_Hydpi2-B-R909-Map3;Parent=ms138_scaffold_11_DTX-incomp_MCL9_Hydpi2-B-R909-Map3;Target=DTX-incomp_MCL9_Hydpi2-B-R909-Map3 4822 4871;Identity=78.0
scaffold_11	Hydpi2_TE2_REPET_TEs	match	86881	90200	0.0	-	.	ID=ms139_scaffold_11_DTX-incomp-chim_MCL79_Hydpi2-B-R960-Map4;Target=DTX-incomp-chim_MCL79_Hydpi2-B-R960-Map4 465 7163
scaffold_11	Hydpi2_TE2_REPET_TEs	match_part	86881	89355	0.0	-	.	ID=mp139-1_scaffold_11_DTX-incomp-chim_MCL79_Hydpi2-B-R960-Map4;Parent=ms139_scaffold_11_DTX-incomp-chim_MCL79_Hydpi2-B-R960-Map4;Target=DTX-incomp-chim_MCL79_Hydpi2-B-R960-Map4 4675 7163;Identity=80.7
scaffold_11	Hydpi2_TE2_REPET_TEs	match_part	89401	89471	0.0	-	.	ID=mp139-2_scaffold_11_DTX-incomp-chim_MCL79_Hydpi2-B-R960-Map4;Parent=ms139_scaffold_11_DTX-incomp-chim_MCL79_Hydpi2-B-R960-Map4;Target=DTX-incomp-chim_MCL79_Hydpi2-B-R960-Map4 4434 4504;Identity=71.8
scaffold_11	Hydpi2_TE2_REPET_TEs	match_part	89593	90200	0.0	-	.	ID=mp139-3_scaffold_11_DTX-incomp-chim_MCL79_Hydpi2-B-R960-Map4;Parent=ms139_scaffold_11_DTX-incomp-chim_MCL79_Hydpi2-B-R960-Map4;Target=DTX-incomp-chim_MCL79_Hydpi2-B-R960-Map4 465 1089;Identity=81.8
scaffold_11	Hydpi2_TE2_REPET_TEs	match	91201	91286	0.0	-	.	ID=ms140_scaffold_11_DTX-incomp-chim_MCL79_Hydpi2-B-R960-Map4;Target=DTX-incomp-chim_MCL79_Hydpi2-B-R960-Map4 4 82;Identity=76.5
scaffold_11	Hydpi2_TE2_REPET_TEs	match_part	91201	91286	0.0	-	.	ID=mp140-1_scaffold_11_DTX-incomp-chim_MCL79_Hydpi2-B-R960-Map4;Parent=ms140_scaffold_11_DTX-incomp-chim_MCL79_Hydpi2-B-R960-Map4;Target=DTX-incomp-chim_MCL79_Hydpi2-B-R960-Map4 4 82;Identity=76.5
scaffold_11	Hydpi2_TE2_REPET_TEs	match	66898	67563	0.0	-	.	ID=ms141_scaffold_11_DTX-incomp_MCL78_Hydpi2-B-R948-Map7;Target=DTX-incomp_MCL78_Hydpi2-B-R948-Map7 182 900
scaffold_11	Hydpi2_TE2_REPET_TEs	match_part	66898	67175	0.0	-	.	ID=mp141-1_scaffold_11_DTX-incomp_MCL78_Hydpi2-B-R948-Map7;Parent=ms141_scaffold_11_DTX-incomp_MCL78_Hydpi2-B-R948-Map7;Target=DTX-incomp_MCL78_Hydpi2-B-R948-Map7 631 900;Identity=71.6
scaffold_11	Hydpi2_TE2_REPET_TEs	match_part	67146	67563	0.0	-	.	ID=mp141-2_scaffold_11_DTX-incomp_MCL78_Hydpi2-B-R948-Map7;Parent=ms141_scaffold_11_DTX-incomp_MCL78_Hydpi2-B-R948-Map7;Target=DTX-incomp_MCL78_Hydpi2-B-R948-Map7 182 589;Identity=74.1
scaffold_11	Hydpi2_TE2_REPET_TEs	match	82540	85169	0.0	-	.	ID=ms142_scaffold_11_DTX-incomp_MCL78_Hydpi2-B-R948-Map7;Target=DTX-incomp_MCL78_Hydpi2-B-R948-Map7 1910 4656
scaffold_11	Hydpi2_TE2_REPET_TEs	match_part	82540	85055	0.0	-	.	ID=mp142-1_scaffold_11_DTX-incomp_MCL78_Hydpi2-B-R948-Map7;Parent=ms142_scaffold_11_DTX-incomp_MCL78_Hydpi2-B-R948-Map7;Target=DTX-incomp_MCL78_Hydpi2-B-R948-Map7 2151 4656;Identity=78.4
scaffold_11	Hydpi2_TE2_REPET_TEs	match_part	85060	85169	0.0	-	.	ID=mp142-2_scaffold_11_DTX-incomp_MCL78_Hydpi2-B-R948-Map7;Parent=ms142_scaffold_11_DTX-incomp_MCL78_Hydpi2-B-R948-Map7;Target=DTX-incomp_MCL78_Hydpi2-B-R948-Map7 1910 2021;Identity=70.5
scaffold_11	Hydpi2_TE2_REPET_TEs	match	293455	293702	0.0	+	.	ID=ms3087_scaffold_11_RLX-incomp_MCL34_Hydpi2-B-R1300-Map4;Target=RLX-incomp_MCL34_Hydpi2-B-R1300-Map4 4368 4615;Identity=66.5
scaffold_11	Hydpi2_TE2_REPET_TEs	match_part	293455	293702	0.0	+	.	ID=mp3087-1_scaffold_11_RLX-incomp_MCL34_Hydpi2-B-R1300-Map4;Parent=ms3087_scaffold_11_RLX-incomp_MCL34_Hydpi2-B-R1300-Map4;Target=RLX-incomp_MCL34_Hydpi2-B-R1300-Map4 4368 4615;Identity=66.5
scaffold_11	Hydpi2_TE2_REPET_TEs	match	291530	292907	0.0	+	.	ID=ms3088_scaffold_11_DTX-incomp-chim_MCL69_Hydpi2-B-R73-Map3;Target=DTX-incomp-chim_MCL69_Hydpi2-B-R73-Map3 3574 5549
scaffold_11	Hydpi2_TE2_REPET_TEs	match_part	291530	292116	0.0	+	.	ID=mp3088-1_scaffold_11_DTX-incomp-chim_MCL69_Hydpi2-B-R73-Map3;Parent=ms3088_scaffold_11_DTX-incomp-chim_MCL69_Hydpi2-B-R73-Map3;Target=DTX-incomp-chim_MCL69_Hydpi2-B-R73-Map3 3574 4150;Identity=68.0
scaffold_11	Hydpi2_TE2_REPET_TEs	match_part	292079	292907	0.0	+	.	ID=mp3088-2_scaffold_11_DTX-incomp-chim_MCL69_Hydpi2-B-R73-Map3;Parent=ms3088_scaffold_11_DTX-incomp-chim_MCL69_Hydpi2-B-R73-Map3;Target=DTX-incomp-chim_MCL69_Hydpi2-B-R73-Map3 4719 5549;Identity=69.6
scaffold_11	Hydpi2_TE2_REPET_TEs	match	91607	95312	0.0	-	.	ID=ms145_scaffold_11_DTX-incomp_MCL78_Hydpi2-B-R948-Map7;Target=DTX-incomp_MCL78_Hydpi2-B-R948-Map7 1573 5968
scaffold_11	Hydpi2_TE2_REPET_TEs	match_part	91607	92268	0.0	-	.	ID=mp145-1_scaffold_11_DTX-incomp_MCL78_Hydpi2-B-R948-Map7;Parent=ms145_scaffold_11_DTX-incomp_MCL78_Hydpi2-B-R948-Map7;Target=DTX-incomp_MCL78_Hydpi2-B-R948-Map7 5365 5968;Identity=76.4
scaffold_11	Hydpi2_TE2_REPET_TEs	match_part	92269	95027	0.0	-	.	ID=mp145-2_scaffold_11_DTX-incomp_MCL78_Hydpi2-B-R948-Map7;Parent=ms145_scaffold_11_DTX-incomp_MCL78_Hydpi2-B-R948-Map7;Target=DTX-incomp_MCL78_Hydpi2-B-R948-Map7 2152 4866;Identity=79.5
scaffold_11	Hydpi2_TE2_REPET_TEs	match_part	95052	95312	0.0	-	.	ID=mp145-3_scaffold_11_DTX-incomp_MCL78_Hydpi2-B-R948-Map7;Parent=ms145_scaffold_11_DTX-incomp_MCL78_Hydpi2-B-R948-Map7;Target=DTX-incomp_MCL78_Hydpi2-B-R948-Map7 1573 1812;Identity=72.3
scaffold_11	Hydpi2_TE2_REPET_TEs	match	835193	837629	0.0	-	.	ID=ms1326_scaffold_11_DTX-incomp_MCL62_Hydpi2-B-R615-Map5;Target=DTX-incomp_MCL62_Hydpi2-B-R615-Map5 1173 3667;Identity=64.2
scaffold_11	Hydpi2_TE2_REPET_TEs	match_part	835193	837629	0.0	-	.	ID=mp1326-1_scaffold_11_DTX-incomp_MCL62_Hydpi2-B-R615-Map5;Parent=ms1326_scaffold_11_DTX-incomp_MCL62_Hydpi2-B-R615-Map5;Target=DTX-incomp_MCL62_Hydpi2-B-R615-Map5 1173 3667;Identity=64.2
scaffold_11	Hydpi2_TE2_REPET_TEs	match	691501	691592	0.0	-	.	ID=ms558_scaffold_11_DTX-incomp_MCL55_Hydpi2-B-R56-Map3;Target=DTX-incomp_MCL55_Hydpi2-B-R56-Map3 1546 1622;Identity=80.2
scaffold_11	Hydpi2_TE2_REPET_TEs	match_part	691501	691592	0.0	-	.	ID=mp558-1_scaffold_11_DTX-incomp_MCL55_Hydpi2-B-R56-Map3;Parent=ms558_scaffold_11_DTX-incomp_MCL55_Hydpi2-B-R56-Map3;Target=DTX-incomp_MCL55_Hydpi2-B-R56-Map3 1546 1622;Identity=80.2
scaffold_11	Hydpi2_TE2_REPET_TEs	match	800155	800354	0.0	-	.	ID=ms1454_scaffold_11_DTX-incomp-chim_MCL79_Hydpi2-B-R960-Map4;Target=DTX-incomp-chim_MCL79_Hydpi2-B-R960-Map4 572 771;Identity=68.9
scaffold_11	Hydpi2_TE2_REPET_TEs	match_part	800155	800354	0.0	-	.	ID=mp1454-1_scaffold_11_DTX-incomp-chim_MCL79_Hydpi2-B-R960-Map4;Parent=ms1454_scaffold_11_DTX-incomp-chim_MCL79_Hydpi2-B-R960-Map4;Target=DTX-incomp-chim_MCL79_Hydpi2-B-R960-Map4 572 771;Identity=68.9
scaffold_11	Hydpi2_TE2_REPET_TEs	match	691775	691838	0.0	+	.	ID=ms559_scaffold_11_DTX-incomp_MCL55_Hydpi2-B-R56-Map3;Target=DTX-incomp_MCL55_Hydpi2-B-R56-Map3 1551 1623;Identity=76.1
scaffold_11	Hydpi2_TE2_REPET_TEs	match_part	691775	691838	0.0	+	.	ID=mp559-1_scaffold_11_DTX-incomp_MCL55_Hydpi2-B-R56-Map3;Parent=ms559_scaffold_11_DTX-incomp_MCL55_Hydpi2-B-R56-Map3;Target=DTX-incomp_MCL55_Hydpi2-B-R56-Map3 1551 1623;Identity=76.1
scaffold_11	Hydpi2_TE2_REPET_TEs	match	573767	573850	0.0	-	.	ID=ms551_scaffold_11_DTX-incomp_MCL41_Hydpi2-B-R252-Map3;Target=DTX-incomp_MCL41_Hydpi2-B-R252-Map3 1171 1253;Identity=74.4
scaffold_11	Hydpi2_TE2_REPET_TEs	match_part	573767	573850	0.0	-	.	ID=mp551-1_scaffold_11_DTX-incomp_MCL41_Hydpi2-B-R252-Map3;Parent=ms551_scaffold_11_DTX-incomp_MCL41_Hydpi2-B-R252-Map3;Target=DTX-incomp_MCL41_Hydpi2-B-R252-Map3 1171 1253;Identity=74.4
scaffold_11	Hydpi2_TE2_REPET_TEs	match	578890	579111	0.0	-	.	ID=ms552_scaffold_11_DTX-incomp_MCL41_Hydpi2-B-R252-Map3;Target=DTX-incomp_MCL41_Hydpi2-B-R252-Map3 499 720;Identity=79.7
scaffold_11	Hydpi2_TE2_REPET_TEs	match_part	578890	579111	0.0	-	.	ID=mp552-1_scaffold_11_DTX-incomp_MCL41_Hydpi2-B-R252-Map3;Parent=ms552_scaffold_11_DTX-incomp_MCL41_Hydpi2-B-R252-Map3;Target=DTX-incomp_MCL41_Hydpi2-B-R252-Map3 499 720;Identity=79.7
scaffold_11	Hydpi2_TE2_REPET_TEs	match	587421	587702	0.0	-	.	ID=ms553_scaffold_11_DTX-incomp_MCL41_Hydpi2-B-R252-Map3;Target=DTX-incomp_MCL41_Hydpi2-B-R252-Map3 213 495;Identity=94.7
scaffold_11	Hydpi2_TE2_REPET_TEs	match_part	587421	587702	0.0	-	.	ID=mp553-1_scaffold_11_DTX-incomp_MCL41_Hydpi2-B-R252-Map3;Parent=ms553_scaffold_11_DTX-incomp_MCL41_Hydpi2-B-R252-Map3;Target=DTX-incomp_MCL41_Hydpi2-B-R252-Map3 213 495;Identity=94.7
scaffold_11	Hydpi2_TE2_REPET_TEs	match	603748	603787	0.0	+	.	ID=ms554_scaffold_11_DTX-incomp_MCL41_Hydpi2-B-R252-Map3;Target=DTX-incomp_MCL41_Hydpi2-B-R252-Map3 375 414;Identity=90.0
scaffold_11	Hydpi2_TE2_REPET_TEs	match_part	603748	603787	0.0	+	.	ID=mp554-1_scaffold_11_DTX-incomp_MCL41_Hydpi2-B-R252-Map3;Parent=ms554_scaffold_11_DTX-incomp_MCL41_Hydpi2-B-R252-Map3;Target=DTX-incomp_MCL41_Hydpi2-B-R252-Map3 375 414;Identity=90.0
scaffold_11	Hydpi2_TE2_REPET_TEs	match	683050	683085	0.0	+	.	ID=ms555_scaffold_11_DTX-incomp_MCL41_Hydpi2-B-R252-Map3;Target=DTX-incomp_MCL41_Hydpi2-B-R252-Map3 226 261;Identity=86.1
scaffold_11	Hydpi2_TE2_REPET_TEs	match_part	683050	683085	0.0	+	.	ID=mp555-1_scaffold_11_DTX-incomp_MCL41_Hydpi2-B-R252-Map3;Parent=ms555_scaffold_11_DTX-incomp_MCL41_Hydpi2-B-R252-Map3;Target=DTX-incomp_MCL41_Hydpi2-B-R252-Map3 226 261;Identity=86.1
scaffold_11	Hydpi2_TE2_REPET_TEs	match	426517	426644	0.0	-	.	ID=ms428_scaffold_11_DTX-incomp-chim_MCL79_Hydpi2-B-R960-Map4;Target=DTX-incomp-chim_MCL79_Hydpi2-B-R960-Map4 7037 7163
scaffold_11	Hydpi2_TE2_REPET_TEs	match_part	426517	426600	0.0	-	.	ID=mp428-1_scaffold_11_DTX-incomp-chim_MCL79_Hydpi2-B-R960-Map4;Parent=ms428_scaffold_11_DTX-incomp-chim_MCL79_Hydpi2-B-R960-Map4;Target=DTX-incomp-chim_MCL79_Hydpi2-B-R960-Map4 7080 7163;Identity=82.1
scaffold_11	Hydpi2_TE2_REPET_TEs	match_part	426601	426644	0.0	-	.	ID=mp428-2_scaffold_11_DTX-incomp-chim_MCL79_Hydpi2-B-R960-Map4;Parent=ms428_scaffold_11_DTX-incomp-chim_MCL79_Hydpi2-B-R960-Map4;Target=DTX-incomp-chim_MCL79_Hydpi2-B-R960-Map4 7037 7080;Identity=80.6
scaffold_11	Hydpi2_TE2_REPET_TEs	match	462151	462235	0.0	+	.	ID=ms3629_scaffold_11_DTX-incomp_MCL43_Hydpi2-B-R332-Map5;Target=DTX-incomp_MCL43_Hydpi2-B-R332-Map5 210 292;Identity=72.6
scaffold_11	Hydpi2_TE2_REPET_TEs	match_part	462151	462235	0.0	+	.	ID=mp3629-1_scaffold_11_DTX-incomp_MCL43_Hydpi2-B-R332-Map5;Parent=ms3629_scaffold_11_DTX-incomp_MCL43_Hydpi2-B-R332-Map5;Target=DTX-incomp_MCL43_Hydpi2-B-R332-Map5 210 292;Identity=72.6
scaffold_11	Hydpi2_TE2_REPET_TEs	match	426645	431083	0.0	-	.	ID=ms430_scaffold_11_DTX-incomp-chim_MCL79_Hydpi2-B-R960-Map4;Target=DTX-incomp-chim_MCL79_Hydpi2-B-R960-Map4 801 7077
scaffold_11	Hydpi2_TE2_REPET_TEs	match_part	426645	430352	0.0	-	.	ID=mp430-1_scaffold_11_DTX-incomp-chim_MCL79_Hydpi2-B-R960-Map4;Parent=ms430_scaffold_11_DTX-incomp-chim_MCL79_Hydpi2-B-R960-Map4;Target=DTX-incomp-chim_MCL79_Hydpi2-B-R960-Map4 3354 7077;Identity=82.7
scaffold_11	Hydpi2_TE2_REPET_TEs	match_part	430670	431083	0.0	-	.	ID=mp430-2_scaffold_11_DTX-incomp-chim_MCL79_Hydpi2-B-R960-Map4;Parent=ms430_scaffold_11_DTX-incomp-chim_MCL79_Hydpi2-B-R960-Map4;Target=DTX-incomp-chim_MCL79_Hydpi2-B-R960-Map4 801 1195;Identity=82.2
scaffold_11	Hydpi2_TE2_REPET_TEs	match	425804	426516	0.0	-	.	ID=ms431_scaffold_11_DTX-incomp_MCL78_Hydpi2-B-R948-Map7;Target=DTX-incomp_MCL78_Hydpi2-B-R948-Map7 5105 5907
scaffold_11	Hydpi2_TE2_REPET_TEs	match_part	425804	426264	0.0	-	.	ID=mp431-1_scaffold_11_DTX-incomp_MCL78_Hydpi2-B-R948-Map7;Parent=ms431_scaffold_11_DTX-incomp_MCL78_Hydpi2-B-R948-Map7;Target=DTX-incomp_MCL78_Hydpi2-B-R948-Map7 5447 5907;Identity=71.8
scaffold_11	Hydpi2_TE2_REPET_TEs	match_part	426268	426516	0.0	-	.	ID=mp431-2_scaffold_11_DTX-incomp_MCL78_Hydpi2-B-R948-Map7;Parent=ms431_scaffold_11_DTX-incomp_MCL78_Hydpi2-B-R948-Map7;Target=DTX-incomp_MCL78_Hydpi2-B-R948-Map7 5105 5374;Identity=78.5
scaffold_11	Hydpi2_TE2_REPET_TEs	match	803270	803314	0.0	-	.	ID=ms1456_scaffold_11_DTX-incomp-chim_MCL79_Hydpi2-B-R960-Map4;Target=DTX-incomp-chim_MCL79_Hydpi2-B-R960-Map4 676 719;Identity=88.9
scaffold_11	Hydpi2_TE2_REPET_TEs	match_part	803270	803314	0.0	-	.	ID=mp1456-1_scaffold_11_DTX-incomp-chim_MCL79_Hydpi2-B-R960-Map4;Parent=ms1456_scaffold_11_DTX-incomp-chim_MCL79_Hydpi2-B-R960-Map4;Target=DTX-incomp-chim_MCL79_Hydpi2-B-R960-Map4 676 719;Identity=88.9
scaffold_11	Hydpi2_TE2_REPET_TEs	match	805306	806363	0.0	+	.	ID=ms1457_scaffold_11_DTX-incomp-chim_MCL79_Hydpi2-B-R960-Map4;Target=DTX-incomp-chim_MCL79_Hydpi2-B-R960-Map4 677 3647
scaffold_11	Hydpi2_TE2_REPET_TEs	match_part	805306	805810	0.0	+	.	ID=mp1457-1_scaffold_11_DTX-incomp-chim_MCL79_Hydpi2-B-R960-Map4;Parent=ms1457_scaffold_11_DTX-incomp-chim_MCL79_Hydpi2-B-R960-Map4;Target=DTX-incomp-chim_MCL79_Hydpi2-B-R960-Map4 677 1195;Identity=80.5
scaffold_11	Hydpi2_TE2_REPET_TEs	match_part	806143	806363	0.0	+	.	ID=mp1457-2_scaffold_11_DTX-incomp-chim_MCL79_Hydpi2-B-R960-Map4;Parent=ms1457_scaffold_11_DTX-incomp-chim_MCL79_Hydpi2-B-R960-Map4;Target=DTX-incomp-chim_MCL79_Hydpi2-B-R960-Map4 3353 3647;Identity=77.1
scaffold_11	Hydpi2_TE2_REPET_TEs	match	811147	811339	0.0	-	.	ID=ms1458_scaffold_11_DTX-incomp-chim_MCL79_Hydpi2-B-R960-Map4;Target=DTX-incomp-chim_MCL79_Hydpi2-B-R960-Map4 572 741;Identity=68.2
scaffold_11	Hydpi2_TE2_REPET_TEs	match_part	811147	811339	0.0	-	.	ID=mp1458-1_scaffold_11_DTX-incomp-chim_MCL79_Hydpi2-B-R960-Map4;Parent=ms1458_scaffold_11_DTX-incomp-chim_MCL79_Hydpi2-B-R960-Map4;Target=DTX-incomp-chim_MCL79_Hydpi2-B-R960-Map4 572 741;Identity=68.2
scaffold_11	Hydpi2_TE2_REPET_TEs	match	812851	814180	0.0	+	.	ID=ms1459_scaffold_11_DTX-incomp-chim_MCL79_Hydpi2-B-R960-Map4;Target=DTX-incomp-chim_MCL79_Hydpi2-B-R960-Map4 702 3903
scaffold_11	Hydpi2_TE2_REPET_TEs	match_part	812851	813319	0.0	+	.	ID=mp1459-1_scaffold_11_DTX-incomp-chim_MCL79_Hydpi2-B-R960-Map4;Parent=ms1459_scaffold_11_DTX-incomp-chim_MCL79_Hydpi2-B-R960-Map4;Target=DTX-incomp-chim_MCL79_Hydpi2-B-R960-Map4 702 1207;Identity=78.5
scaffold_11	Hydpi2_TE2_REPET_TEs	match_part	814086	814180	0.0	+	.	ID=mp1459-2_scaffold_11_DTX-incomp-chim_MCL79_Hydpi2-B-R960-Map4;Parent=ms1459_scaffold_11_DTX-incomp-chim_MCL79_Hydpi2-B-R960-Map4;Target=DTX-incomp-chim_MCL79_Hydpi2-B-R960-Map4 3809 3903;Identity=79.9
scaffold_11	Hydpi2_TE2_REPET_TEs	match	814181	815700	0.0	+	.	ID=ms1460_scaffold_11_DTX-incomp-chim_MCL79_Hydpi2-B-R960-Map4;Target=DTX-incomp-chim_MCL79_Hydpi2-B-R960-Map4 3923 5430;Identity=83.4
scaffold_11	Hydpi2_TE2_REPET_TEs	match_part	814181	815700	0.0	+	.	ID=mp1460-1_scaffold_11_DTX-incomp-chim_MCL79_Hydpi2-B-R960-Map4;Parent=ms1460_scaffold_11_DTX-incomp-chim_MCL79_Hydpi2-B-R960-Map4;Target=DTX-incomp-chim_MCL79_Hydpi2-B-R960-Map4 3923 5430;Identity=83.4
scaffold_11	Hydpi2_TE2_REPET_TEs	match	796838	799710	0.0	+	.	ID=ms1461_scaffold_11_DTX-incomp_MCL78_Hydpi2-B-R948-Map7;Target=DTX-incomp_MCL78_Hydpi2-B-R948-Map7 1793 5961
scaffold_11	Hydpi2_TE2_REPET_TEs	match_part	796838	798565	0.0	+	.	ID=mp1461-1_scaffold_11_DTX-incomp_MCL78_Hydpi2-B-R948-Map7;Parent=ms1461_scaffold_11_DTX-incomp_MCL78_Hydpi2-B-R948-Map7;Target=DTX-incomp_MCL78_Hydpi2-B-R948-Map7 1793 3504;Identity=80.8
scaffold_11	Hydpi2_TE2_REPET_TEs	match_part	798573	799710	0.0	+	.	ID=mp1461-2_scaffold_11_DTX-incomp_MCL78_Hydpi2-B-R948-Map7;Parent=ms1461_scaffold_11_DTX-incomp_MCL78_Hydpi2-B-R948-Map7;Target=DTX-incomp_MCL78_Hydpi2-B-R948-Map7 4844 5961;Identity=88.1
scaffold_11	Hydpi2_TE2_REPET_TEs	match	801597	801839	0.0	+	.	ID=ms1462_scaffold_11_DTX-incomp_MCL78_Hydpi2-B-R948-Map7;Target=DTX-incomp_MCL78_Hydpi2-B-R948-Map7 3802 4042;Identity=65.8
scaffold_11	Hydpi2_TE2_REPET_TEs	match_part	801597	801839	0.0	+	.	ID=mp1462-1_scaffold_11_DTX-incomp_MCL78_Hydpi2-B-R948-Map7;Parent=ms1462_scaffold_11_DTX-incomp_MCL78_Hydpi2-B-R948-Map7;Target=DTX-incomp_MCL78_Hydpi2-B-R948-Map7 3802 4042;Identity=65.8
scaffold_11	Hydpi2_TE2_REPET_TEs	match	806364	810651	0.0	+	.	ID=ms1463_scaffold_11_DTX-incomp_MCL78_Hydpi2-B-R948-Map7;Target=DTX-incomp_MCL78_Hydpi2-B-R948-Map7 1113 5961
scaffold_11	Hydpi2_TE2_REPET_TEs	match_part	806364	806456	0.0	+	.	ID=mp1463-1_scaffold_11_DTX-incomp_MCL78_Hydpi2-B-R948-Map7;Parent=ms1463_scaffold_11_DTX-incomp_MCL78_Hydpi2-B-R948-Map7;Target=DTX-incomp_MCL78_Hydpi2-B-R948-Map7 1113 1207;Identity=87.1
scaffold_11	Hydpi2_TE2_REPET_TEs	match_part	806436	810651	0.0	+	.	ID=mp1463-2_scaffold_11_DTX-incomp_MCL78_Hydpi2-B-R948-Map7;Parent=ms1463_scaffold_11_DTX-incomp_MCL78_Hydpi2-B-R948-Map7;Target=DTX-incomp_MCL78_Hydpi2-B-R948-Map7 1818 5961;Identity=84.9
scaffold_11	Hydpi2_TE2_REPET_TEs	match	801893	802294	0.0	+	.	ID=ms1455_scaffold_11_DTX-incomp-chim_MCL79_Hydpi2-B-R960-Map4;Target=DTX-incomp-chim_MCL79_Hydpi2-B-R960-Map4 747 1186;Identity=78.3
scaffold_11	Hydpi2_TE2_REPET_TEs	match_part	801893	802294	0.0	+	.	ID=mp1455-1_scaffold_11_DTX-incomp-chim_MCL79_Hydpi2-B-R960-Map4;Parent=ms1455_scaffold_11_DTX-incomp-chim_MCL79_Hydpi2-B-R960-Map4;Target=DTX-incomp-chim_MCL79_Hydpi2-B-R960-Map4 747 1186;Identity=78.3
scaffold_11	Hydpi2_TE2_REPET_TEs	match	321054	322269	0.0	-	.	ID=ms3654_scaffold_11_DTX-incomp_MCL49_Hydpi2-B-R44-Map5;Target=DTX-incomp_MCL49_Hydpi2-B-R44-Map5 6 1202;Identity=75.5
scaffold_11	Hydpi2_TE2_REPET_TEs	match_part	321054	322269	0.0	-	.	ID=mp3654-1_scaffold_11_DTX-incomp_MCL49_Hydpi2-B-R44-Map5;Parent=ms3654_scaffold_11_DTX-incomp_MCL49_Hydpi2-B-R44-Map5;Target=DTX-incomp_MCL49_Hydpi2-B-R44-Map5 6 1202;Identity=75.5
scaffold_11	Hydpi2_TE2_REPET_TEs	match	390751	391625	0.0	+	.	ID=ms481_scaffold_11_DTX-incomp_MCL78_Hydpi2-B-R948-Map7;Target=DTX-incomp_MCL78_Hydpi2-B-R948-Map7 5161 5981
scaffold_11	Hydpi2_TE2_REPET_TEs	match_part	390751	391038	0.0	+	.	ID=mp481-1_scaffold_11_DTX-incomp_MCL78_Hydpi2-B-R948-Map7;Parent=ms481_scaffold_11_DTX-incomp_MCL78_Hydpi2-B-R948-Map7;Target=DTX-incomp_MCL78_Hydpi2-B-R948-Map7 5161 5422;Identity=81.1
scaffold_11	Hydpi2_TE2_REPET_TEs	match_part	391076	391625	0.0	+	.	ID=mp481-2_scaffold_11_DTX-incomp_MCL78_Hydpi2-B-R948-Map7;Parent=ms481_scaffold_11_DTX-incomp_MCL78_Hydpi2-B-R948-Map7;Target=DTX-incomp_MCL78_Hydpi2-B-R948-Map7 5421 5981;Identity=76.3
scaffold_11	Hydpi2_TE2_REPET_TEs	match	792986	793050	0.0	-	.	ID=ms1227_scaffold_11_DTX-incomp-chim_MCL79_Hydpi2-B-R960-Map4;Target=DTX-incomp-chim_MCL79_Hydpi2-B-R960-Map4 676 739;Identity=80.0
scaffold_11	Hydpi2_TE2_REPET_TEs	match_part	792986	793050	0.0	-	.	ID=mp1227-1_scaffold_11_DTX-incomp-chim_MCL79_Hydpi2-B-R960-Map4;Parent=ms1227_scaffold_11_DTX-incomp-chim_MCL79_Hydpi2-B-R960-Map4;Target=DTX-incomp-chim_MCL79_Hydpi2-B-R960-Map4 676 739;Identity=80.0
scaffold_11	Hydpi2_TE2_REPET_TEs	match	340754	340814	0.0	+	.	ID=ms2892_scaffold_11_RLX-incomp_MCL50_Hydpi2-B-R454-Map7_reversed;Target=RLX-incomp_MCL50_Hydpi2-B-R454-Map7_reversed 489 555;Identity=79.7
scaffold_11	Hydpi2_TE2_REPET_TEs	match_part	340754	340814	0.0	+	.	ID=mp2892-1_scaffold_11_RLX-incomp_MCL50_Hydpi2-B-R454-Map7_reversed;Parent=ms2892_scaffold_11_RLX-incomp_MCL50_Hydpi2-B-R454-Map7_reversed;Target=RLX-incomp_MCL50_Hydpi2-B-R454-Map7_reversed 489 555;Identity=79.7
scaffold_11	Hydpi2_TE2_REPET_TEs	match	812568	812843	0.0	+	.	ID=ms1464_scaffold_11_DTX-incomp_MCL78_Hydpi2-B-R948-Map7;Target=DTX-incomp_MCL78_Hydpi2-B-R948-Map7 3762 4042;Identity=64.9
scaffold_11	Hydpi2_TE2_REPET_TEs	match_part	812568	812843	0.0	+	.	ID=mp1464-1_scaffold_11_DTX-incomp_MCL78_Hydpi2-B-R948-Map7;Parent=ms1464_scaffold_11_DTX-incomp_MCL78_Hydpi2-B-R948-Map7;Target=DTX-incomp_MCL78_Hydpi2-B-R948-Map7 3762 4042;Identity=64.9
scaffold_11	Hydpi2_TE2_REPET_TEs	match	686136	686166	0.0	-	.	ID=ms557_scaffold_11_DTX-incomp-chim_MCL79_Hydpi2-B-R960-Map4;Target=DTX-incomp-chim_MCL79_Hydpi2-B-R960-Map4 680 710;Identity=93.5
scaffold_11	Hydpi2_TE2_REPET_TEs	match_part	686136	686166	0.0	-	.	ID=mp557-1_scaffold_11_DTX-incomp-chim_MCL79_Hydpi2-B-R960-Map4;Parent=ms557_scaffold_11_DTX-incomp-chim_MCL79_Hydpi2-B-R960-Map4;Target=DTX-incomp-chim_MCL79_Hydpi2-B-R960-Map4 680 710;Identity=93.5
scaffold_11	Hydpi2_TE2_REPET_TEs	match	376785	376871	0.0	+	.	ID=ms469_scaffold_11_DTX-incomp-chim_MCL79_Hydpi2-B-R960-Map4;Target=DTX-incomp-chim_MCL79_Hydpi2-B-R960-Map4 14 101;Identity=72.7
scaffold_11	Hydpi2_TE2_REPET_TEs	match_part	376785	376871	0.0	+	.	ID=mp469-1_scaffold_11_DTX-incomp-chim_MCL79_Hydpi2-B-R960-Map4;Parent=ms469_scaffold_11_DTX-incomp-chim_MCL79_Hydpi2-B-R960-Map4;Target=DTX-incomp-chim_MCL79_Hydpi2-B-R960-Map4 14 101;Identity=72.7
scaffold_11	Hydpi2_TE2_REPET_TEs	match	381366	381447	0.0	+	.	ID=ms470_scaffold_11_DTX-incomp-chim_MCL79_Hydpi2-B-R960-Map4;Target=DTX-incomp-chim_MCL79_Hydpi2-B-R960-Map4 1127 1194;Identity=80.0
scaffold_11	Hydpi2_TE2_REPET_TEs	match_part	381366	381447	0.0	+	.	ID=mp470-1_scaffold_11_DTX-incomp-chim_MCL79_Hydpi2-B-R960-Map4;Parent=ms470_scaffold_11_DTX-incomp-chim_MCL79_Hydpi2-B-R960-Map4;Target=DTX-incomp-chim_MCL79_Hydpi2-B-R960-Map4 1127 1194;Identity=80.0
scaffold_11	Hydpi2_TE2_REPET_TEs	match	391687	392527	0.0	+	.	ID=ms471_scaffold_11_DTX-incomp-chim_MCL79_Hydpi2-B-R960-Map4;Target=DTX-incomp-chim_MCL79_Hydpi2-B-R960-Map4 12 824;Identity=83.3
scaffold_11	Hydpi2_TE2_REPET_TEs	match_part	391687	392527	0.0	+	.	ID=mp471-1_scaffold_11_DTX-incomp-chim_MCL79_Hydpi2-B-R960-Map4;Parent=ms471_scaffold_11_DTX-incomp-chim_MCL79_Hydpi2-B-R960-Map4;Target=DTX-incomp-chim_MCL79_Hydpi2-B-R960-Map4 12 824;Identity=83.3
scaffold_11	Hydpi2_TE2_REPET_TEs	match	371492	376752	0.0	+	.	ID=ms472_scaffold_11_DTX-incomp_MCL78_Hydpi2-B-R948-Map7;Target=DTX-incomp_MCL78_Hydpi2-B-R948-Map7 2041 7819
scaffold_11	Hydpi2_TE2_REPET_TEs	match_part	371492	374651	0.0	+	.	ID=mp472-1_scaffold_11_DTX-incomp_MCL78_Hydpi2-B-R948-Map7;Parent=ms472_scaffold_11_DTX-incomp_MCL78_Hydpi2-B-R948-Map7;Target=DTX-incomp_MCL78_Hydpi2-B-R948-Map7 2041 5151;Identity=80.4
scaffold_11	Hydpi2_TE2_REPET_TEs	match_part	375504	376407	0.0	+	.	ID=mp472-2_scaffold_11_DTX-incomp_MCL78_Hydpi2-B-R948-Map7;Parent=ms472_scaffold_11_DTX-incomp_MCL78_Hydpi2-B-R948-Map7;Target=DTX-incomp_MCL78_Hydpi2-B-R948-Map7 6828 7678;Identity=77.8
scaffold_11	Hydpi2_TE2_REPET_TEs	match_part	376602	376752	0.0	+	.	ID=mp472-3_scaffold_11_DTX-incomp_MCL78_Hydpi2-B-R948-Map7;Parent=ms472_scaffold_11_DTX-incomp_MCL78_Hydpi2-B-R948-Map7;Target=DTX-incomp_MCL78_Hydpi2-B-R948-Map7 7673 7819;Identity=78.1
scaffold_11	Hydpi2_TE2_REPET_TEs	match	377430	379984	0.0	+	.	ID=ms473_scaffold_11_DTX-incomp_MCL78_Hydpi2-B-R948-Map7;Target=DTX-incomp_MCL78_Hydpi2-B-R948-Map7 1655 4547
scaffold_11	Hydpi2_TE2_REPET_TEs	match_part	377430	377877	0.0	+	.	ID=mp473-1_scaffold_11_DTX-incomp_MCL78_Hydpi2-B-R948-Map7;Parent=ms473_scaffold_11_DTX-incomp_MCL78_Hydpi2-B-R948-Map7;Target=DTX-incomp_MCL78_Hydpi2-B-R948-Map7 1655 2105;Identity=80.1
scaffold_11	Hydpi2_TE2_REPET_TEs	match_part	377863	378961	0.0	+	.	ID=mp473-2_scaffold_11_DTX-incomp_MCL78_Hydpi2-B-R948-Map7;Parent=ms473_scaffold_11_DTX-incomp_MCL78_Hydpi2-B-R948-Map7;Target=DTX-incomp_MCL78_Hydpi2-B-R948-Map7 2374 3464;Identity=83.5
scaffold_11	Hydpi2_TE2_REPET_TEs	match_part	378952	379984	0.0	+	.	ID=mp473-3_scaffold_11_DTX-incomp_MCL78_Hydpi2-B-R948-Map7;Parent=ms473_scaffold_11_DTX-incomp_MCL78_Hydpi2-B-R948-Map7;Target=DTX-incomp_MCL78_Hydpi2-B-R948-Map7 3516 4547;Identity=80.4
scaffold_11	Hydpi2_TE2_REPET_TEs	match	379985	380117	0.0	+	.	ID=ms474_scaffold_11_DTX-incomp_MCL78_Hydpi2-B-R948-Map7;Target=DTX-incomp_MCL78_Hydpi2-B-R948-Map7 4494 4626;Identity=77.3
scaffold_11	Hydpi2_TE2_REPET_TEs	match_part	379985	380117	0.0	+	.	ID=mp474-1_scaffold_11_DTX-incomp_MCL78_Hydpi2-B-R948-Map7;Parent=ms474_scaffold_11_DTX-incomp_MCL78_Hydpi2-B-R948-Map7;Target=DTX-incomp_MCL78_Hydpi2-B-R948-Map7 4494 4626;Identity=77.3
scaffold_11	Hydpi2_TE2_REPET_TEs	match	380118	380895	0.0	+	.	ID=ms475_scaffold_11_DTX-incomp_MCL78_Hydpi2-B-R948-Map7;Target=DTX-incomp_MCL78_Hydpi2-B-R948-Map7 5149 5940;Identity=74.4
scaffold_11	Hydpi2_TE2_REPET_TEs	match_part	380118	380895	0.0	+	.	ID=mp475-1_scaffold_11_DTX-incomp_MCL78_Hydpi2-B-R948-Map7;Parent=ms475_scaffold_11_DTX-incomp_MCL78_Hydpi2-B-R948-Map7;Target=DTX-incomp_MCL78_Hydpi2-B-R948-Map7 5149 5940;Identity=74.4
scaffold_11	Hydpi2_TE2_REPET_TEs	match	382079	384880	0.0	+	.	ID=ms476_scaffold_11_DTX-incomp_MCL78_Hydpi2-B-R948-Map7;Target=DTX-incomp_MCL78_Hydpi2-B-R948-Map7 1344 4550
scaffold_11	Hydpi2_TE2_REPET_TEs	match_part	382079	382456	0.0	+	.	ID=mp476-1_scaffold_11_DTX-incomp_MCL78_Hydpi2-B-R948-Map7;Parent=ms476_scaffold_11_DTX-incomp_MCL78_Hydpi2-B-R948-Map7;Target=DTX-incomp_MCL78_Hydpi2-B-R948-Map7 1344 1734;Identity=79.4
scaffold_11	Hydpi2_TE2_REPET_TEs	match_part	382444	382734	0.0	+	.	ID=mp476-2_scaffold_11_DTX-incomp_MCL78_Hydpi2-B-R948-Map7;Parent=ms476_scaffold_11_DTX-incomp_MCL78_Hydpi2-B-R948-Map7;Target=DTX-incomp_MCL78_Hydpi2-B-R948-Map7 2068 2363;Identity=79.2
scaffold_11	Hydpi2_TE2_REPET_TEs	match_part	382736	384880	0.0	+	.	ID=mp476-3_scaffold_11_DTX-incomp_MCL78_Hydpi2-B-R948-Map7;Parent=ms476_scaffold_11_DTX-incomp_MCL78_Hydpi2-B-R948-Map7;Target=DTX-incomp_MCL78_Hydpi2-B-R948-Map7 2438 4550;Identity=82.6
scaffold_11	Hydpi2_TE2_REPET_TEs	match	384881	384907	0.0	+	.	ID=ms477_scaffold_11_DTX-incomp_MCL78_Hydpi2-B-R948-Map7;Target=DTX-incomp_MCL78_Hydpi2-B-R948-Map7 4500 4526;Identity=78.6
scaffold_11	Hydpi2_TE2_REPET_TEs	match_part	384881	384907	0.0	+	.	ID=mp477-1_scaffold_11_DTX-incomp_MCL78_Hydpi2-B-R948-Map7;Parent=ms477_scaffold_11_DTX-incomp_MCL78_Hydpi2-B-R948-Map7;Target=DTX-incomp_MCL78_Hydpi2-B-R948-Map7 4500 4526;Identity=78.6
scaffold_11	Hydpi2_TE2_REPET_TEs	match	384908	385531	0.0	+	.	ID=ms478_scaffold_11_DTX-incomp_MCL78_Hydpi2-B-R948-Map7;Target=DTX-incomp_MCL78_Hydpi2-B-R948-Map7 4535 5149;Identity=77.2
scaffold_11	Hydpi2_TE2_REPET_TEs	match_part	384908	385531	0.0	+	.	ID=mp478-1_scaffold_11_DTX-incomp_MCL78_Hydpi2-B-R948-Map7;Parent=ms478_scaffold_11_DTX-incomp_MCL78_Hydpi2-B-R948-Map7;Target=DTX-incomp_MCL78_Hydpi2-B-R948-Map7 4535 5149;Identity=77.2
scaffold_11	Hydpi2_TE2_REPET_TEs	match	386466	387278	0.0	+	.	ID=ms479_scaffold_11_DTX-incomp_MCL78_Hydpi2-B-R948-Map7;Target=DTX-incomp_MCL78_Hydpi2-B-R948-Map7 6877 7382
scaffold_11	Hydpi2_TE2_REPET_TEs	match_part	386466	386661	0.0	+	.	ID=mp479-1_scaffold_11_DTX-incomp_MCL78_Hydpi2-B-R948-Map7;Parent=ms479_scaffold_11_DTX-incomp_MCL78_Hydpi2-B-R948-Map7;Target=DTX-incomp_MCL78_Hydpi2-B-R948-Map7 6877 7078;Identity=69.1
scaffold_11	Hydpi2_TE2_REPET_TEs	match_part	387101	387278	0.0	+	.	ID=mp479-2_scaffold_11_DTX-incomp_MCL78_Hydpi2-B-R948-Map7;Parent=ms479_scaffold_11_DTX-incomp_MCL78_Hydpi2-B-R948-Map7;Target=DTX-incomp_MCL78_Hydpi2-B-R948-Map7 7206 7382;Identity=77.8
scaffold_11	Hydpi2_TE2_REPET_TEs	match	387861	390750	0.0	+	.	ID=ms480_scaffold_11_DTX-incomp_MCL78_Hydpi2-B-R948-Map7;Target=DTX-incomp_MCL78_Hydpi2-B-R948-Map7 1656 4647
scaffold_11	Hydpi2_TE2_REPET_TEs	match_part	387861	388120	0.0	+	.	ID=mp480-1_scaffold_11_DTX-incomp_MCL78_Hydpi2-B-R948-Map7;Parent=ms480_scaffold_11_DTX-incomp_MCL78_Hydpi2-B-R948-Map7;Target=DTX-incomp_MCL78_Hydpi2-B-R948-Map7 1656 1915;Identity=82.0
scaffold_11	Hydpi2_TE2_REPET_TEs	match_part	388112	390750	0.0	+	.	ID=mp480-2_scaffold_11_DTX-incomp_MCL78_Hydpi2-B-R948-Map7;Parent=ms480_scaffold_11_DTX-incomp_MCL78_Hydpi2-B-R948-Map7;Target=DTX-incomp_MCL78_Hydpi2-B-R948-Map7 2073 4647;Identity=80.6
scaffold_11	Hydpi2_TE2_REPET_TEs	match	91289	91346	0.0	-	.	ID=ms144_scaffold_11_DTX-incomp_MCL78_Hydpi2-B-R948-Map7;Target=DTX-incomp_MCL78_Hydpi2-B-R948-Map7 7867 7924;Identity=74.1
scaffold_11	Hydpi2_TE2_REPET_TEs	match_part	91289	91346	0.0	-	.	ID=mp144-1_scaffold_11_DTX-incomp_MCL78_Hydpi2-B-R948-Map7;Parent=ms144_scaffold_11_DTX-incomp_MCL78_Hydpi2-B-R948-Map7;Target=DTX-incomp_MCL78_Hydpi2-B-R948-Map7 7867 7924;Identity=74.1
scaffold_11	Hydpi2_TE2_REPET_TEs	match	322844	322874	0.0	+	.	ID=ms2407_scaffold_11_noCat_MCL44_Hydpi2-B-R383-Map18;Target=noCat_MCL44_Hydpi2-B-R383-Map18 84 114;Identity=96.8
scaffold_11	Hydpi2_TE2_REPET_TEs	match_part	322844	322874	0.0	+	.	ID=mp2407-1_scaffold_11_noCat_MCL44_Hydpi2-B-R383-Map18;Parent=ms2407_scaffold_11_noCat_MCL44_Hydpi2-B-R383-Map18;Target=noCat_MCL44_Hydpi2-B-R383-Map18 84 114;Identity=96.8
scaffold_11	Hydpi2_TE2_REPET_TEs	match	816004	817642	0.0	+	.	ID=ms1322_scaffold_11_DTX-incomp_MCL78_Hydpi2-B-R948-Map7;Target=DTX-incomp_MCL78_Hydpi2-B-R948-Map7 3301 4908;Identity=80.7
scaffold_11	Hydpi2_TE2_REPET_TEs	match_part	816004	817642	0.0	+	.	ID=mp1322-1_scaffold_11_DTX-incomp_MCL78_Hydpi2-B-R948-Map7;Parent=ms1322_scaffold_11_DTX-incomp_MCL78_Hydpi2-B-R948-Map7;Target=DTX-incomp_MCL78_Hydpi2-B-R948-Map7 3301 4908;Identity=80.7
scaffold_11	Hydpi2_TE2_REPET_TEs	match	867299	867634	0.0	-	.	ID=ms1447_scaffold_11_noCat_MCL6_Hydpi2-B-R72-Map20;Target=noCat_MCL6_Hydpi2-B-R72-Map20 1903 2241;Identity=92.9
scaffold_11	Hydpi2_TE2_REPET_TEs	match_part	867299	867634	0.0	-	.	ID=mp1447-1_scaffold_11_noCat_MCL6_Hydpi2-B-R72-Map20;Parent=ms1447_scaffold_11_noCat_MCL6_Hydpi2-B-R72-Map20;Target=noCat_MCL6_Hydpi2-B-R72-Map20 1903 2241;Identity=92.9
scaffold_11	Hydpi2_TE2_REPET_TEs	match	818828	818973	0.0	+	.	ID=ms1320_scaffold_11_DTX-incomp-chim_MCL79_Hydpi2-B-R960-Map4;Target=DTX-incomp-chim_MCL79_Hydpi2-B-R960-Map4 558 716;Identity=90.1
scaffold_11	Hydpi2_TE2_REPET_TEs	match_part	818828	818973	0.0	+	.	ID=mp1320-1_scaffold_11_DTX-incomp-chim_MCL79_Hydpi2-B-R960-Map4;Parent=ms1320_scaffold_11_DTX-incomp-chim_MCL79_Hydpi2-B-R960-Map4;Target=DTX-incomp-chim_MCL79_Hydpi2-B-R960-Map4 558 716;Identity=90.1
scaffold_11	Hydpi2_TE2_REPET_TEs	match	818635	818739	0.0	+	.	ID=ms1325_scaffold_11_DTX-incomp_MCL78_Hydpi2-B-R948-Map7;Target=DTX-incomp_MCL78_Hydpi2-B-R948-Map7 6437 6550;Identity=67.3
scaffold_11	Hydpi2_TE2_REPET_TEs	match_part	818635	818739	0.0	+	.	ID=mp1325-1_scaffold_11_DTX-incomp_MCL78_Hydpi2-B-R948-Map7;Parent=ms1325_scaffold_11_DTX-incomp_MCL78_Hydpi2-B-R948-Map7;Target=DTX-incomp_MCL78_Hydpi2-B-R948-Map7 6437 6550;Identity=67.3
scaffold_11	Hydpi2_TE2_REPET_TEs	match	833916	834263	0.0	+	.	ID=ms1321_scaffold_11_DTX-incomp-chim_MCL79_Hydpi2-B-R960-Map4;Target=DTX-incomp-chim_MCL79_Hydpi2-B-R960-Map4 5033 5814
scaffold_11	Hydpi2_TE2_REPET_TEs	match_part	833916	834072	0.0	+	.	ID=mp1321-1_scaffold_11_DTX-incomp-chim_MCL79_Hydpi2-B-R960-Map4;Parent=ms1321_scaffold_11_DTX-incomp-chim_MCL79_Hydpi2-B-R960-Map4;Target=DTX-incomp-chim_MCL79_Hydpi2-B-R960-Map4 5033 5206;Identity=67.5
scaffold_11	Hydpi2_TE2_REPET_TEs	match_part	834135	834263	0.0	+	.	ID=mp1321-2_scaffold_11_DTX-incomp-chim_MCL79_Hydpi2-B-R960-Map4;Parent=ms1321_scaffold_11_DTX-incomp-chim_MCL79_Hydpi2-B-R960-Map4;Target=DTX-incomp-chim_MCL79_Hydpi2-B-R960-Map4 5682 5814;Identity=76.6
scaffold_11	Hydpi2_TE2_REPET_TEs	match	795385	795461	0.0	-	.	ID=ms1453_scaffold_11_DTX-incomp-chim_MCL79_Hydpi2-B-R960-Map4;Target=DTX-incomp-chim_MCL79_Hydpi2-B-R960-Map4 676 757;Identity=79.5
scaffold_11	Hydpi2_TE2_REPET_TEs	match_part	795385	795461	0.0	-	.	ID=mp1453-1_scaffold_11_DTX-incomp-chim_MCL79_Hydpi2-B-R960-Map4;Parent=ms1453_scaffold_11_DTX-incomp-chim_MCL79_Hydpi2-B-R960-Map4;Target=DTX-incomp-chim_MCL79_Hydpi2-B-R960-Map4 676 757;Identity=79.5
scaffold_11	Hydpi2_TE2_REPET_TEs	match	157300	158344	0.0	+	.	ID=ms379_scaffold_11_DTX-incomp_MCL51_Hydpi2-B-R457-Map3;Target=DTX-incomp_MCL51_Hydpi2-B-R457-Map3 1 1096;Identity=95.3
scaffold_11	Hydpi2_TE2_REPET_TEs	match_part	157300	158344	0.0	+	.	ID=mp379-1_scaffold_11_DTX-incomp_MCL51_Hydpi2-B-R457-Map3;Parent=ms379_scaffold_11_DTX-incomp_MCL51_Hydpi2-B-R457-Map3;Target=DTX-incomp_MCL51_Hydpi2-B-R457-Map3 1 1096;Identity=95.3
scaffold_11	Hydpi2_TE2_REPET_TEs	match	86597	86880	0.0	-	.	ID=ms143_scaffold_11_DTX-incomp_MCL78_Hydpi2-B-R948-Map7;Target=DTX-incomp_MCL78_Hydpi2-B-R948-Map7 4625 4892;Identity=79.3
scaffold_11	Hydpi2_TE2_REPET_TEs	match_part	86597	86880	0.0	-	.	ID=mp143-1_scaffold_11_DTX-incomp_MCL78_Hydpi2-B-R948-Map7;Parent=ms143_scaffold_11_DTX-incomp_MCL78_Hydpi2-B-R948-Map7;Target=DTX-incomp_MCL78_Hydpi2-B-R948-Map7 4625 4892;Identity=79.3
scaffold_11	Hydpi2_TE2_REPET_TEs	match	458746	459179	0.0	+	.	ID=ms3454_scaffold_11_DTX-incomp_MCL43_Hydpi2-B-R332-Map5;Target=DTX-incomp_MCL43_Hydpi2-B-R332-Map5 144 565;Identity=75.1
scaffold_11	Hydpi2_TE2_REPET_TEs	match_part	458746	459179	0.0	+	.	ID=mp3454-1_scaffold_11_DTX-incomp_MCL43_Hydpi2-B-R332-Map5;Parent=ms3454_scaffold_11_DTX-incomp_MCL43_Hydpi2-B-R332-Map5;Target=DTX-incomp_MCL43_Hydpi2-B-R332-Map5 144 565;Identity=75.1
scaffold_11	Hydpi2_TE2_REPET_TEs	match	395416	400457	0.0	+	.	ID=ms2431_scaffold_11_DTX-incomp-chim_MCL79_Hydpi2-B-R960-Map4;Target=DTX-incomp-chim_MCL79_Hydpi2-B-R960-Map4 3 7169
scaffold_11	Hydpi2_TE2_REPET_TEs	match_part	395416	395691	0.0	+	.	ID=mp2431-1_scaffold_11_DTX-incomp-chim_MCL79_Hydpi2-B-R960-Map4;Parent=ms2431_scaffold_11_DTX-incomp-chim_MCL79_Hydpi2-B-R960-Map4;Target=DTX-incomp-chim_MCL79_Hydpi2-B-R960-Map4 3 287;Identity=75.8
scaffold_11	Hydpi2_TE2_REPET_TEs	match_part	395771	396308	0.0	+	.	ID=mp2431-2_scaffold_11_DTX-incomp-chim_MCL79_Hydpi2-B-R960-Map4;Parent=ms2431_scaffold_11_DTX-incomp-chim_MCL79_Hydpi2-B-R960-Map4;Target=DTX-incomp-chim_MCL79_Hydpi2-B-R960-Map4 649 1205;Identity=82.0
scaffold_11	Hydpi2_TE2_REPET_TEs	match_part	396623	400457	0.0	+	.	ID=mp2431-3_scaffold_11_DTX-incomp-chim_MCL79_Hydpi2-B-R960-Map4;Parent=ms2431_scaffold_11_DTX-incomp-chim_MCL79_Hydpi2-B-R960-Map4;Target=DTX-incomp-chim_MCL79_Hydpi2-B-R960-Map4 3352 7169;Identity=79.5
##gff-version 3
##sequence-region scaffold_110 1 31100
scaffold_110	Hydpi2_TE2_REPET_TEs	match	837	8769	0.0	+	.	ID=ms2394_scaffold_110_DTX-incomp_MCL9_Hydpi2-B-R909-Map3;Target=DTX-incomp_MCL9_Hydpi2-B-R909-Map3 1 7933;Identity=100.0
scaffold_110	Hydpi2_TE2_REPET_TEs	match_part	837	8769	0.0	+	.	ID=mp2394-1_scaffold_110_DTX-incomp_MCL9_Hydpi2-B-R909-Map3;Parent=ms2394_scaffold_110_DTX-incomp_MCL9_Hydpi2-B-R909-Map3;Target=DTX-incomp_MCL9_Hydpi2-B-R909-Map3 1 7933;Identity=100.0
scaffold_110	Hydpi2_TE2_REPET_TEs	match	20287	20319	0.0	+	.	ID=ms79_scaffold_110_noCat_MCL44_Hydpi2-B-R383-Map18;Target=noCat_MCL44_Hydpi2-B-R383-Map18 84 116;Identity=90.9
scaffold_110	Hydpi2_TE2_REPET_TEs	match_part	20287	20319	0.0	+	.	ID=mp79-1_scaffold_110_noCat_MCL44_Hydpi2-B-R383-Map18;Parent=ms79_scaffold_110_noCat_MCL44_Hydpi2-B-R383-Map18;Target=noCat_MCL44_Hydpi2-B-R383-Map18 84 116;Identity=90.9
##gff-version 3
##sequence-region scaffold_111 1 32063
scaffold_111	Hydpi2_TE2_REPET_TEs	match	13196	13326	0.0	-	.	ID=ms2275_scaffold_111_DTX-incomp_MCL43_Hydpi2-B-R332-Map5;Target=DTX-incomp_MCL43_Hydpi2-B-R332-Map5 2 129;Identity=94.6
scaffold_111	Hydpi2_TE2_REPET_TEs	match_part	13196	13326	0.0	-	.	ID=mp2275-1_scaffold_111_DTX-incomp_MCL43_Hydpi2-B-R332-Map5;Parent=ms2275_scaffold_111_DTX-incomp_MCL43_Hydpi2-B-R332-Map5;Target=DTX-incomp_MCL43_Hydpi2-B-R332-Map5 2 129;Identity=94.6
scaffold_111	Hydpi2_TE2_REPET_TEs	match	5130	5493	0.0	+	.	ID=ms2276_scaffold_111_DTX-incomp_MCL57_Hydpi2-B-R57-Map14;Target=DTX-incomp_MCL57_Hydpi2-B-R57-Map14 973 1342;Identity=98.4
scaffold_111	Hydpi2_TE2_REPET_TEs	match_part	5130	5493	0.0	+	.	ID=mp2276-1_scaffold_111_DTX-incomp_MCL57_Hydpi2-B-R57-Map14;Parent=ms2276_scaffold_111_DTX-incomp_MCL57_Hydpi2-B-R57-Map14;Target=DTX-incomp_MCL57_Hydpi2-B-R57-Map14 973 1342;Identity=98.4
scaffold_111	Hydpi2_TE2_REPET_TEs	match	10436	12039	0.0	+	.	ID=ms2277_scaffold_111_DTX-incomp_MCL80_Hydpi2-B-R982-Map3;Target=DTX-incomp_MCL80_Hydpi2-B-R982-Map3 295 1892;Identity=73.0
scaffold_111	Hydpi2_TE2_REPET_TEs	match_part	10436	12039	0.0	+	.	ID=mp2277-1_scaffold_111_DTX-incomp_MCL80_Hydpi2-B-R982-Map3;Parent=ms2277_scaffold_111_DTX-incomp_MCL80_Hydpi2-B-R982-Map3;Target=DTX-incomp_MCL80_Hydpi2-B-R982-Map3 295 1892;Identity=73.0
scaffold_111	Hydpi2_TE2_REPET_TEs	match	14589	16192	0.0	+	.	ID=ms2278_scaffold_111_DTX-incomp_MCL80_Hydpi2-B-R982-Map3;Target=DTX-incomp_MCL80_Hydpi2-B-R982-Map3 295 1890;Identity=74.1
scaffold_111	Hydpi2_TE2_REPET_TEs	match_part	14589	16192	0.0	+	.	ID=mp2278-1_scaffold_111_DTX-incomp_MCL80_Hydpi2-B-R982-Map3;Parent=ms2278_scaffold_111_DTX-incomp_MCL80_Hydpi2-B-R982-Map3;Target=DTX-incomp_MCL80_Hydpi2-B-R982-Map3 295 1890;Identity=74.1
scaffold_111	Hydpi2_TE2_REPET_TEs	match	686	2280	0.0	+	.	ID=ms3175_scaffold_111_DTX-incomp_MCL80_Hydpi2-B-R982-Map3;Target=DTX-incomp_MCL80_Hydpi2-B-R982-Map3 295 1892;Identity=73.0
scaffold_111	Hydpi2_TE2_REPET_TEs	match_part	686	2280	0.0	+	.	ID=mp3175-1_scaffold_111_DTX-incomp_MCL80_Hydpi2-B-R982-Map3;Parent=ms3175_scaffold_111_DTX-incomp_MCL80_Hydpi2-B-R982-Map3;Target=DTX-incomp_MCL80_Hydpi2-B-R982-Map3 295 1892;Identity=73.0
scaffold_111	Hydpi2_TE2_REPET_TEs	match	31859	32063	0.0	+	.	ID=ms3225_scaffold_111_RIX-incomp_MCL40_Hydpi2-B-R251-Map4;Target=RIX-incomp_MCL40_Hydpi2-B-R251-Map4 1 203;Identity=97.5
scaffold_111	Hydpi2_TE2_REPET_TEs	match_part	31859	32063	0.0	+	.	ID=mp3225-1_scaffold_111_RIX-incomp_MCL40_Hydpi2-B-R251-Map4;Parent=ms3225_scaffold_111_RIX-incomp_MCL40_Hydpi2-B-R251-Map4;Target=RIX-incomp_MCL40_Hydpi2-B-R251-Map4 1 203;Identity=97.5
scaffold_111	Hydpi2_TE2_REPET_TEs	match	4067	4536	0.0	+	.	ID=ms3174_scaffold_111_DTX-incomp_MCL57_Hydpi2-B-R57-Map14;Target=DTX-incomp_MCL57_Hydpi2-B-R57-Map14 1 471;Identity=98.5
scaffold_111	Hydpi2_TE2_REPET_TEs	match_part	4067	4536	0.0	+	.	ID=mp3174-1_scaffold_111_DTX-incomp_MCL57_Hydpi2-B-R57-Map14;Parent=ms3174_scaffold_111_DTX-incomp_MCL57_Hydpi2-B-R57-Map14;Target=DTX-incomp_MCL57_Hydpi2-B-R57-Map14 1 471;Identity=98.5
##gff-version 3
##sequence-region scaffold_112 1 37021
scaffold_112	Hydpi2_TE2_REPET_TEs	match	4761	4836	0.0	-	.	ID=ms2682_scaffold_112_DTX-incomp_MCL21_Hydpi2-B-G29-Map6;Target=DTX-incomp_MCL21_Hydpi2-B-G29-Map6 1 76;Identity=77.9
scaffold_112	Hydpi2_TE2_REPET_TEs	match_part	4761	4836	0.0	-	.	ID=mp2682-1_scaffold_112_DTX-incomp_MCL21_Hydpi2-B-G29-Map6;Parent=ms2682_scaffold_112_DTX-incomp_MCL21_Hydpi2-B-G29-Map6;Target=DTX-incomp_MCL21_Hydpi2-B-G29-Map6 1 76;Identity=77.9
##gff-version 3
##sequence-region scaffold_113 1 29512
scaffold_113	Hydpi2_TE2_REPET_TEs	match	16424	18413	0.0	+	.	ID=ms3232_scaffold_113_DTX-incomp_MCL30_Hydpi2-B-R116-Map4;Target=DTX-incomp_MCL30_Hydpi2-B-R116-Map4 1 1937;Identity=94.5
scaffold_113	Hydpi2_TE2_REPET_TEs	match_part	16424	18413	0.0	+	.	ID=mp3232-1_scaffold_113_DTX-incomp_MCL30_Hydpi2-B-R116-Map4;Parent=ms3232_scaffold_113_DTX-incomp_MCL30_Hydpi2-B-R116-Map4;Target=DTX-incomp_MCL30_Hydpi2-B-R116-Map4 1 1937;Identity=94.5
scaffold_113	Hydpi2_TE2_REPET_TEs	match	8005	9239	0.0	+	.	ID=ms3217_scaffold_113_DTX-incomp_MCL30_Hydpi2-B-R116-Map4;Target=DTX-incomp_MCL30_Hydpi2-B-R116-Map4 782 2047;Identity=93.5
scaffold_113	Hydpi2_TE2_REPET_TEs	match_part	8005	9239	0.0	+	.	ID=mp3217-1_scaffold_113_DTX-incomp_MCL30_Hydpi2-B-R116-Map4;Parent=ms3217_scaffold_113_DTX-incomp_MCL30_Hydpi2-B-R116-Map4;Target=DTX-incomp_MCL30_Hydpi2-B-R116-Map4 782 2047;Identity=93.5
scaffold_113	Hydpi2_TE2_REPET_TEs	match	26816	28851	0.0	+	.	ID=ms3540_scaffold_113_DTX-incomp_MCL30_Hydpi2-B-R116-Map4;Target=DTX-incomp_MCL30_Hydpi2-B-R116-Map4 1 2047;Identity=96.0
scaffold_113	Hydpi2_TE2_REPET_TEs	match_part	26816	28851	0.0	+	.	ID=mp3540-1_scaffold_113_DTX-incomp_MCL30_Hydpi2-B-R116-Map4;Parent=ms3540_scaffold_113_DTX-incomp_MCL30_Hydpi2-B-R116-Map4;Target=DTX-incomp_MCL30_Hydpi2-B-R116-Map4 1 2047;Identity=96.0
##gff-version 3
##sequence-region scaffold_114 1 29212
scaffold_114	Hydpi2_TE2_REPET_TEs	match	3	11055	0.0	+	.	ID=ms2048_scaffold_114_DTX-incomp_MCL72_Hydpi2-B-R795-Map3;Target=DTX-incomp_MCL72_Hydpi2-B-R795-Map3 1 11018;Identity=97.8
scaffold_114	Hydpi2_TE2_REPET_TEs	match_part	3	11055	0.0	+	.	ID=mp2048-1_scaffold_114_DTX-incomp_MCL72_Hydpi2-B-R795-Map3;Parent=ms2048_scaffold_114_DTX-incomp_MCL72_Hydpi2-B-R795-Map3;Target=DTX-incomp_MCL72_Hydpi2-B-R795-Map3 1 11018;Identity=97.8
scaffold_114	Hydpi2_TE2_REPET_TEs	match	11056	11426	0.0	+	.	ID=ms2049_scaffold_114_DTX-incomp_MCL72_Hydpi2-B-R795-Map3;Target=DTX-incomp_MCL72_Hydpi2-B-R795-Map3 2976 3329;Identity=81.3
scaffold_114	Hydpi2_TE2_REPET_TEs	match_part	11056	11426	0.0	+	.	ID=mp2049-1_scaffold_114_DTX-incomp_MCL72_Hydpi2-B-R795-Map3;Parent=ms2049_scaffold_114_DTX-incomp_MCL72_Hydpi2-B-R795-Map3;Target=DTX-incomp_MCL72_Hydpi2-B-R795-Map3 2976 3329;Identity=81.3
scaffold_114	Hydpi2_TE2_REPET_TEs	match	26829	27562	0.0	-	.	ID=ms2888_scaffold_114_DTX-incomp_MCL72_Hydpi2-B-R795-Map3;Target=DTX-incomp_MCL72_Hydpi2-B-R795-Map3 3835 4990
scaffold_114	Hydpi2_TE2_REPET_TEs	match_part	26829	27150	0.0	-	.	ID=mp2888-1_scaffold_114_DTX-incomp_MCL72_Hydpi2-B-R795-Map3;Parent=ms2888_scaffold_114_DTX-incomp_MCL72_Hydpi2-B-R795-Map3;Target=DTX-incomp_MCL72_Hydpi2-B-R795-Map3 4647 4990;Identity=80.8
scaffold_114	Hydpi2_TE2_REPET_TEs	match_part	27189	27562	0.0	-	.	ID=mp2888-2_scaffold_114_DTX-incomp_MCL72_Hydpi2-B-R795-Map3;Parent=ms2888_scaffold_114_DTX-incomp_MCL72_Hydpi2-B-R795-Map3;Target=DTX-incomp_MCL72_Hydpi2-B-R795-Map3 3835 4224;Identity=77.4
scaffold_114	Hydpi2_TE2_REPET_TEs	match	23997	26728	0.0	-	.	ID=ms2886_scaffold_114_DTX-incomp_MCL72_Hydpi2-B-R795-Map3;Target=DTX-incomp_MCL72_Hydpi2-B-R795-Map3 5020 7730;Identity=84.6
scaffold_114	Hydpi2_TE2_REPET_TEs	match_part	23997	26728	0.0	-	.	ID=mp2886-1_scaffold_114_DTX-incomp_MCL72_Hydpi2-B-R795-Map3;Parent=ms2886_scaffold_114_DTX-incomp_MCL72_Hydpi2-B-R795-Map3;Target=DTX-incomp_MCL72_Hydpi2-B-R795-Map3 5020 7730;Identity=84.6
scaffold_114	Hydpi2_TE2_REPET_TEs	match	26729	26828	0.0	-	.	ID=ms2887_scaffold_114_DTX-incomp_MCL72_Hydpi2-B-R795-Map3;Target=DTX-incomp_MCL72_Hydpi2-B-R795-Map3 4962 5059;Identity=80.7
scaffold_114	Hydpi2_TE2_REPET_TEs	match_part	26729	26828	0.0	-	.	ID=mp2887-1_scaffold_114_DTX-incomp_MCL72_Hydpi2-B-R795-Map3;Parent=ms2887_scaffold_114_DTX-incomp_MCL72_Hydpi2-B-R795-Map3;Target=DTX-incomp_MCL72_Hydpi2-B-R795-Map3 4962 5059;Identity=80.7
##gff-version 3
##sequence-region scaffold_115 1 29685
scaffold_115	Hydpi2_TE2_REPET_TEs	match	17434	17771	0.0	-	.	ID=ms2420_scaffold_115_RLX-incomp_MCL1_Hydpi2-B-R48-Map20;Target=RLX-incomp_MCL1_Hydpi2-B-R48-Map20 6029 6387;Identity=87.3
scaffold_115	Hydpi2_TE2_REPET_TEs	match_part	17434	17771	0.0	-	.	ID=mp2420-1_scaffold_115_RLX-incomp_MCL1_Hydpi2-B-R48-Map20;Parent=ms2420_scaffold_115_RLX-incomp_MCL1_Hydpi2-B-R48-Map20;Target=RLX-incomp_MCL1_Hydpi2-B-R48-Map20 6029 6387;Identity=87.3
scaffold_115	Hydpi2_TE2_REPET_TEs	match	16649	16683	0.0	-	.	ID=ms2422_scaffold_115_DTX-incomp_MCL74_Hydpi2-B-R879-Map5;Target=DTX-incomp_MCL74_Hydpi2-B-R879-Map5 863 897;Identity=93.8
scaffold_115	Hydpi2_TE2_REPET_TEs	match_part	16649	16683	0.0	-	.	ID=mp2422-1_scaffold_115_DTX-incomp_MCL74_Hydpi2-B-R879-Map5;Parent=ms2422_scaffold_115_DTX-incomp_MCL74_Hydpi2-B-R879-Map5;Target=DTX-incomp_MCL74_Hydpi2-B-R879-Map5 863 897;Identity=93.8
scaffold_115	Hydpi2_TE2_REPET_TEs	match	16480	16648	0.0	-	.	ID=ms2421_scaffold_115_DTX-incomp_MCL74_Hydpi2-B-R879-Map5;Target=DTX-incomp_MCL74_Hydpi2-B-R879-Map5 769 937;Identity=94.0
scaffold_115	Hydpi2_TE2_REPET_TEs	match_part	16480	16648	0.0	-	.	ID=mp2421-1_scaffold_115_DTX-incomp_MCL74_Hydpi2-B-R879-Map5;Parent=ms2421_scaffold_115_DTX-incomp_MCL74_Hydpi2-B-R879-Map5;Target=DTX-incomp_MCL74_Hydpi2-B-R879-Map5 769 937;Identity=94.0
scaffold_115	Hydpi2_TE2_REPET_TEs	match	11394	15005	0.0	-	.	ID=ms1982_scaffold_115_DTX-incomp_MCL75_Hydpi2-B-R880-Map4;Target=DTX-incomp_MCL75_Hydpi2-B-R880-Map4 20 3623;Identity=88.4
scaffold_115	Hydpi2_TE2_REPET_TEs	match_part	11394	15005	0.0	-	.	ID=mp1982-1_scaffold_115_DTX-incomp_MCL75_Hydpi2-B-R880-Map4;Parent=ms1982_scaffold_115_DTX-incomp_MCL75_Hydpi2-B-R880-Map4;Target=DTX-incomp_MCL75_Hydpi2-B-R880-Map4 20 3623;Identity=88.4
scaffold_115	Hydpi2_TE2_REPET_TEs	match	16684	17226	0.0	-	.	ID=ms2423_scaffold_115_DTX-incomp_MCL74_Hydpi2-B-R879-Map5;Target=DTX-incomp_MCL74_Hydpi2-B-R879-Map5 490 991;Identity=81.7
scaffold_115	Hydpi2_TE2_REPET_TEs	match_part	16684	17226	0.0	-	.	ID=mp2423-1_scaffold_115_DTX-incomp_MCL74_Hydpi2-B-R879-Map5;Parent=ms2423_scaffold_115_DTX-incomp_MCL74_Hydpi2-B-R879-Map5;Target=DTX-incomp_MCL74_Hydpi2-B-R879-Map5 490 991;Identity=81.7
##gff-version 3
##sequence-region scaffold_116 1 30817
scaffold_116	Hydpi2_TE2_REPET_TEs	match	27013	27979	0.0	+	.	ID=ms3307_scaffold_116_RLX-incomp_MCL1_Hydpi2-B-G93-Map5;Target=RLX-incomp_MCL1_Hydpi2-B-G93-Map5 1161 1665
scaffold_116	Hydpi2_TE2_REPET_TEs	match_part	27013	27154	0.0	+	.	ID=mp3307-1_scaffold_116_RLX-incomp_MCL1_Hydpi2-B-G93-Map5;Parent=ms3307_scaffold_116_RLX-incomp_MCL1_Hydpi2-B-G93-Map5;Target=RLX-incomp_MCL1_Hydpi2-B-G93-Map5 1161 1305;Identity=93.0
scaffold_116	Hydpi2_TE2_REPET_TEs	match_part	27617	27979	0.0	+	.	ID=mp3307-2_scaffold_116_RLX-incomp_MCL1_Hydpi2-B-G93-Map5;Parent=ms3307_scaffold_116_RLX-incomp_MCL1_Hydpi2-B-G93-Map5;Target=RLX-incomp_MCL1_Hydpi2-B-G93-Map5 1301 1665;Identity=95.6
scaffold_116	Hydpi2_TE2_REPET_TEs	match	21468	22566	0.0	-	.	ID=ms43_scaffold_116_RLX-incomp_MCL1_Hydpi2-B-R406-Map20_reversed;Target=RLX-incomp_MCL1_Hydpi2-B-R406-Map20_reversed 5188 6287;Identity=96.6
scaffold_116	Hydpi2_TE2_REPET_TEs	match_part	21468	22566	0.0	-	.	ID=mp43-1_scaffold_116_RLX-incomp_MCL1_Hydpi2-B-R406-Map20_reversed;Parent=ms43_scaffold_116_RLX-incomp_MCL1_Hydpi2-B-R406-Map20_reversed;Target=RLX-incomp_MCL1_Hydpi2-B-R406-Map20_reversed 5188 6287;Identity=96.6
scaffold_116	Hydpi2_TE2_REPET_TEs	match	27155	27615	0.0	+	.	ID=ms3308_scaffold_116_RLX-incomp_MCL1_Hydpi2-B-R48-Map20;Target=RLX-incomp_MCL1_Hydpi2-B-R48-Map20 5934 6387;Identity=98.2
scaffold_116	Hydpi2_TE2_REPET_TEs	match_part	27155	27615	0.0	+	.	ID=mp3308-1_scaffold_116_RLX-incomp_MCL1_Hydpi2-B-R48-Map20;Parent=ms3308_scaffold_116_RLX-incomp_MCL1_Hydpi2-B-R48-Map20;Target=RLX-incomp_MCL1_Hydpi2-B-R48-Map20 5934 6387;Identity=98.2
scaffold_116	Hydpi2_TE2_REPET_TEs	match	30481	30569	0.0	-	.	ID=ms3309_scaffold_116_DTX-incomp_MCL81_Hydpi2-B-R985-Map3;Target=DTX-incomp_MCL81_Hydpi2-B-R985-Map3 1843 1931;Identity=73.0
scaffold_116	Hydpi2_TE2_REPET_TEs	match_part	30481	30569	0.0	-	.	ID=mp3309-1_scaffold_116_DTX-incomp_MCL81_Hydpi2-B-R985-Map3;Parent=ms3309_scaffold_116_DTX-incomp_MCL81_Hydpi2-B-R985-Map3;Target=DTX-incomp_MCL81_Hydpi2-B-R985-Map3 1843 1931;Identity=73.0
scaffold_116	Hydpi2_TE2_REPET_TEs	match	20965	21052	0.0	+	.	ID=ms2518_scaffold_116_DTX-incomp_MCL70_Hydpi2-B-R769-Map3;Target=DTX-incomp_MCL70_Hydpi2-B-R769-Map3 2813 2900;Identity=98.9
scaffold_116	Hydpi2_TE2_REPET_TEs	match_part	20965	21052	0.0	+	.	ID=mp2518-1_scaffold_116_DTX-incomp_MCL70_Hydpi2-B-R769-Map3;Parent=ms2518_scaffold_116_DTX-incomp_MCL70_Hydpi2-B-R769-Map3;Target=DTX-incomp_MCL70_Hydpi2-B-R769-Map3 2813 2900;Identity=98.9
scaffold_116	Hydpi2_TE2_REPET_TEs	match	20046	20961	0.0	+	.	ID=ms2519_scaffold_116_DHX-incomp_MCL32_Hydpi2-B-R1256-Map3;Target=DHX-incomp_MCL32_Hydpi2-B-R1256-Map3 1 916;Identity=97.9
scaffold_116	Hydpi2_TE2_REPET_TEs	match_part	20046	20961	0.0	+	.	ID=mp2519-1_scaffold_116_DHX-incomp_MCL32_Hydpi2-B-R1256-Map3;Parent=ms2519_scaffold_116_DHX-incomp_MCL32_Hydpi2-B-R1256-Map3;Target=DHX-incomp_MCL32_Hydpi2-B-R1256-Map3 1 916;Identity=97.9
##gff-version 3
##sequence-region scaffold_117 1 28537
scaffold_117	Hydpi2_TE2_REPET_TEs	match	8299	11724	0.0	+	.	ID=ms3855_scaffold_117_RLX-incomp_MCL1_Hydpi2-B-G162-Map3_reversed;Target=RLX-incomp_MCL1_Hydpi2-B-G162-Map3_reversed 1575 5006;Identity=91.4
scaffold_117	Hydpi2_TE2_REPET_TEs	match_part	8299	11724	0.0	+	.	ID=mp3855-1_scaffold_117_RLX-incomp_MCL1_Hydpi2-B-G162-Map3_reversed;Parent=ms3855_scaffold_117_RLX-incomp_MCL1_Hydpi2-B-G162-Map3_reversed;Target=RLX-incomp_MCL1_Hydpi2-B-G162-Map3_reversed 1575 5006;Identity=91.4
scaffold_117	Hydpi2_TE2_REPET_TEs	match	7222	7626	0.0	+	.	ID=ms2330_scaffold_117_RLX-incomp_MCL1_Hydpi2-B-G154-Map4;Target=RLX-incomp_MCL1_Hydpi2-B-G154-Map4 2 447;Identity=92.2
scaffold_117	Hydpi2_TE2_REPET_TEs	match_part	7222	7626	0.0	+	.	ID=mp2330-1_scaffold_117_RLX-incomp_MCL1_Hydpi2-B-G154-Map4;Parent=ms2330_scaffold_117_RLX-incomp_MCL1_Hydpi2-B-G154-Map4;Target=RLX-incomp_MCL1_Hydpi2-B-G154-Map4 2 447;Identity=92.2
scaffold_117	Hydpi2_TE2_REPET_TEs	match	6095	8061	0.0	+	.	ID=ms2331_scaffold_117_RLX-incomp_MCL1_Hydpi2-B-G162-Map3_reversed;Target=RLX-incomp_MCL1_Hydpi2-B-G162-Map3_reversed 1 1548
scaffold_117	Hydpi2_TE2_REPET_TEs	match_part	6095	7221	0.0	+	.	ID=mp2331-1_scaffold_117_RLX-incomp_MCL1_Hydpi2-B-G162-Map3_reversed;Parent=ms2331_scaffold_117_RLX-incomp_MCL1_Hydpi2-B-G162-Map3_reversed;Target=RLX-incomp_MCL1_Hydpi2-B-G162-Map3_reversed 1 1129;Identity=92.8
scaffold_117	Hydpi2_TE2_REPET_TEs	match_part	7627	8061	0.0	+	.	ID=mp2331-2_scaffold_117_RLX-incomp_MCL1_Hydpi2-B-G162-Map3_reversed;Parent=ms2331_scaffold_117_RLX-incomp_MCL1_Hydpi2-B-G162-Map3_reversed;Target=RLX-incomp_MCL1_Hydpi2-B-G162-Map3_reversed 1114 1548;Identity=86.8
scaffold_117	Hydpi2_TE2_REPET_TEs	match	4998	5457	0.0	+	.	ID=ms2333_scaffold_117_RLX-incomp_MCL1_Hydpi2-B-G93-Map5;Target=RLX-incomp_MCL1_Hydpi2-B-G93-Map5 1191 1665;Identity=96.3
scaffold_117	Hydpi2_TE2_REPET_TEs	match_part	4998	5457	0.0	+	.	ID=mp2333-1_scaffold_117_RLX-incomp_MCL1_Hydpi2-B-G93-Map5;Parent=ms2333_scaffold_117_RLX-incomp_MCL1_Hydpi2-B-G93-Map5;Target=RLX-incomp_MCL1_Hydpi2-B-G93-Map5 1191 1665;Identity=96.3
scaffold_117	Hydpi2_TE2_REPET_TEs	match	8062	8298	0.0	+	.	ID=ms2334_scaffold_117_RLX-incomp_MCL1_Hydpi2-B-R48-Map20;Target=RLX-incomp_MCL1_Hydpi2-B-R48-Map20 1109 1560
scaffold_117	Hydpi2_TE2_REPET_TEs	match_part	8062	8093	0.0	+	.	ID=mp2334-1_scaffold_117_RLX-incomp_MCL1_Hydpi2-B-R48-Map20;Parent=ms2334_scaffold_117_RLX-incomp_MCL1_Hydpi2-B-R48-Map20;Target=RLX-incomp_MCL1_Hydpi2-B-R48-Map20 1109 1141;Identity=82.1
scaffold_117	Hydpi2_TE2_REPET_TEs	match_part	8062	8298	0.0	+	.	ID=mp2334-2_scaffold_117_RLX-incomp_MCL1_Hydpi2-B-R48-Map20;Parent=ms2334_scaffold_117_RLX-incomp_MCL1_Hydpi2-B-R48-Map20;Target=RLX-incomp_MCL1_Hydpi2-B-R48-Map20 1323 1560;Identity=89.4
scaffold_117	Hydpi2_TE2_REPET_TEs	match	12212	13387	0.0	+	.	ID=ms2335_scaffold_117_DTX-incomp_MCL66_Hydpi2-B-R650-Map3_reversed;Target=DTX-incomp_MCL66_Hydpi2-B-R650-Map3_reversed 12 663
scaffold_117	Hydpi2_TE2_REPET_TEs	match_part	12212	12385	0.0	+	.	ID=mp2335-1_scaffold_117_DTX-incomp_MCL66_Hydpi2-B-R650-Map3_reversed;Parent=ms2335_scaffold_117_DTX-incomp_MCL66_Hydpi2-B-R650-Map3_reversed;Target=DTX-incomp_MCL66_Hydpi2-B-R650-Map3_reversed 12 199;Identity=80.7
scaffold_117	Hydpi2_TE2_REPET_TEs	match_part	13121	13387	0.0	+	.	ID=mp2335-2_scaffold_117_DTX-incomp_MCL66_Hydpi2-B-R650-Map3_reversed;Parent=ms2335_scaffold_117_DTX-incomp_MCL66_Hydpi2-B-R650-Map3_reversed;Target=DTX-incomp_MCL66_Hydpi2-B-R650-Map3_reversed 402 663;Identity=77.7
scaffold_117	Hydpi2_TE2_REPET_TEs	match	3285	3534	0.0	+	.	ID=ms2337_scaffold_117_noCat_MCL3_Hydpi2-B-R96-Map20;Target=noCat_MCL3_Hydpi2-B-R96-Map20 237 492;Identity=98.0
scaffold_117	Hydpi2_TE2_REPET_TEs	match_part	3285	3534	0.0	+	.	ID=mp2337-1_scaffold_117_noCat_MCL3_Hydpi2-B-R96-Map20;Parent=ms2337_scaffold_117_noCat_MCL3_Hydpi2-B-R96-Map20;Target=noCat_MCL3_Hydpi2-B-R96-Map20 237 492;Identity=98.0
scaffold_117	Hydpi2_TE2_REPET_TEs	match	12386	13120	0.0	+	.	ID=ms2338_scaffold_117_RLX-incomp_MCL28_Hydpi2-B-R1079-Map3;Target=RLX-incomp_MCL28_Hydpi2-B-R1079-Map3 625 1310;Identity=79.0
scaffold_117	Hydpi2_TE2_REPET_TEs	match_part	12386	13120	0.0	+	.	ID=mp2338-1_scaffold_117_RLX-incomp_MCL28_Hydpi2-B-R1079-Map3;Parent=ms2338_scaffold_117_RLX-incomp_MCL28_Hydpi2-B-R1079-Map3;Target=RLX-incomp_MCL28_Hydpi2-B-R1079-Map3 625 1310;Identity=79.0
scaffold_117	Hydpi2_TE2_REPET_TEs	match	19500	19765	0.0	-	.	ID=ms2997_scaffold_117_RLX-incomp_MCL1_Hydpi2-B-G162-Map3_reversed;Target=RLX-incomp_MCL1_Hydpi2-B-G162-Map3_reversed 625 894;Identity=90.7
scaffold_117	Hydpi2_TE2_REPET_TEs	match_part	19500	19765	0.0	-	.	ID=mp2997-1_scaffold_117_RLX-incomp_MCL1_Hydpi2-B-G162-Map3_reversed;Parent=ms2997_scaffold_117_RLX-incomp_MCL1_Hydpi2-B-G162-Map3_reversed;Target=RLX-incomp_MCL1_Hydpi2-B-G162-Map3_reversed 625 894;Identity=90.7
scaffold_117	Hydpi2_TE2_REPET_TEs	match	16077	16462	0.0	-	.	ID=ms2998_scaffold_117_RLX-incomp_MCL1_Hydpi2-B-R48-Map20;Target=RLX-incomp_MCL1_Hydpi2-B-R48-Map20 6012 6387;Identity=82.2
scaffold_117	Hydpi2_TE2_REPET_TEs	match_part	16077	16462	0.0	-	.	ID=mp2998-1_scaffold_117_RLX-incomp_MCL1_Hydpi2-B-R48-Map20;Parent=ms2998_scaffold_117_RLX-incomp_MCL1_Hydpi2-B-R48-Map20;Target=RLX-incomp_MCL1_Hydpi2-B-R48-Map20 6012 6387;Identity=82.2
scaffold_117	Hydpi2_TE2_REPET_TEs	match	17348	17795	0.0	-	.	ID=ms2999_scaffold_117_RLX-incomp_MCL1_Hydpi2-B-R48-Map20;Target=RLX-incomp_MCL1_Hydpi2-B-R48-Map20 5935 6387;Identity=93.5
scaffold_117	Hydpi2_TE2_REPET_TEs	match_part	17348	17795	0.0	-	.	ID=mp2999-1_scaffold_117_RLX-incomp_MCL1_Hydpi2-B-R48-Map20;Parent=ms2999_scaffold_117_RLX-incomp_MCL1_Hydpi2-B-R48-Map20;Target=RLX-incomp_MCL1_Hydpi2-B-R48-Map20 5935 6387;Identity=93.5
scaffold_117	Hydpi2_TE2_REPET_TEs	match	18189	19031	0.0	-	.	ID=ms3000_scaffold_117_RLX-comp_MCL2_Hydpi2-B-R97-Map20;Target=RLX-comp_MCL2_Hydpi2-B-R97-Map20 4862 5708;Identity=91.7
scaffold_117	Hydpi2_TE2_REPET_TEs	match_part	18189	19031	0.0	-	.	ID=mp3000-1_scaffold_117_RLX-comp_MCL2_Hydpi2-B-R97-Map20;Parent=ms3000_scaffold_117_RLX-comp_MCL2_Hydpi2-B-R97-Map20;Target=RLX-comp_MCL2_Hydpi2-B-R97-Map20 4862 5708;Identity=91.7
scaffold_117	Hydpi2_TE2_REPET_TEs	match	15902	15994	0.0	-	.	ID=ms3001_scaffold_117_RLX-incomp_MCL1_Hydpi2-B-G93-Map5;Target=RLX-incomp_MCL1_Hydpi2-B-G93-Map5 1209 1304;Identity=92.6
scaffold_117	Hydpi2_TE2_REPET_TEs	match_part	15902	15994	0.0	-	.	ID=mp3001-1_scaffold_117_RLX-incomp_MCL1_Hydpi2-B-G93-Map5;Parent=ms3001_scaffold_117_RLX-incomp_MCL1_Hydpi2-B-G93-Map5;Target=RLX-incomp_MCL1_Hydpi2-B-G93-Map5 1209 1304;Identity=92.6
scaffold_117	Hydpi2_TE2_REPET_TEs	match	19766	20487	0.0	-	.	ID=ms3002_scaffold_117_RLX-incomp_MCL1_Hydpi2-B-G93-Map5;Target=RLX-incomp_MCL1_Hydpi2-B-G93-Map5 939 1665;Identity=96.8
scaffold_117	Hydpi2_TE2_REPET_TEs	match_part	19766	20487	0.0	-	.	ID=mp3002-1_scaffold_117_RLX-incomp_MCL1_Hydpi2-B-G93-Map5;Parent=ms3002_scaffold_117_RLX-incomp_MCL1_Hydpi2-B-G93-Map5;Target=RLX-incomp_MCL1_Hydpi2-B-G93-Map5 939 1665;Identity=96.8
scaffold_117	Hydpi2_TE2_REPET_TEs	match	15015	16593	0.0	-	.	ID=ms3003_scaffold_117_noCat_MCL3_Hydpi2-B-R96-Map20;Target=noCat_MCL3_Hydpi2-B-R96-Map20 1 368
scaffold_117	Hydpi2_TE2_REPET_TEs	match_part	15015	15111	0.0	-	.	ID=mp3003-1_scaffold_117_noCat_MCL3_Hydpi2-B-R96-Map20;Parent=ms3003_scaffold_117_noCat_MCL3_Hydpi2-B-R96-Map20;Target=noCat_MCL3_Hydpi2-B-R96-Map20 272 368;Identity=76.0
scaffold_117	Hydpi2_TE2_REPET_TEs	match_part	16463	16593	0.0	-	.	ID=mp3003-2_scaffold_117_noCat_MCL3_Hydpi2-B-R96-Map20;Parent=ms3003_scaffold_117_noCat_MCL3_Hydpi2-B-R96-Map20;Target=noCat_MCL3_Hydpi2-B-R96-Map20 1 138;Identity=86.4
scaffold_117	Hydpi2_TE2_REPET_TEs	match	15535	15901	0.0	-	.	ID=ms3004_scaffold_117_noCat_MCL3_Hydpi2-B-R96-Map20;Target=noCat_MCL3_Hydpi2-B-R96-Map20 2 377;Identity=97.5
scaffold_117	Hydpi2_TE2_REPET_TEs	match_part	15535	15901	0.0	-	.	ID=mp3004-1_scaffold_117_noCat_MCL3_Hydpi2-B-R96-Map20;Parent=ms3004_scaffold_117_noCat_MCL3_Hydpi2-B-R96-Map20;Target=noCat_MCL3_Hydpi2-B-R96-Map20 2 377;Identity=97.5
scaffold_117	Hydpi2_TE2_REPET_TEs	match	19032	19499	0.0	+	.	ID=ms3005_scaffold_117_noCat_MCL3_Hydpi2-B-G85-Map20;Target=noCat_MCL3_Hydpi2-B-G85-Map20 6 480;Identity=92.4
scaffold_117	Hydpi2_TE2_REPET_TEs	match_part	19032	19499	0.0	+	.	ID=mp3005-1_scaffold_117_noCat_MCL3_Hydpi2-B-G85-Map20;Parent=ms3005_scaffold_117_noCat_MCL3_Hydpi2-B-G85-Map20;Target=noCat_MCL3_Hydpi2-B-G85-Map20 6 480;Identity=92.4
scaffold_117	Hydpi2_TE2_REPET_TEs	match	25720	25939	0.0	+	.	ID=ms3136_scaffold_117_RLX-comp_MCL2_Hydpi2-B-R97-Map20;Target=RLX-comp_MCL2_Hydpi2-B-R97-Map20 5485 5706;Identity=92.6
scaffold_117	Hydpi2_TE2_REPET_TEs	match_part	25720	25939	0.0	+	.	ID=mp3136-1_scaffold_117_RLX-comp_MCL2_Hydpi2-B-R97-Map20;Parent=ms3136_scaffold_117_RLX-comp_MCL2_Hydpi2-B-R97-Map20;Target=RLX-comp_MCL2_Hydpi2-B-R97-Map20 5485 5706;Identity=92.6
scaffold_117	Hydpi2_TE2_REPET_TEs	match	25625	25714	0.0	+	.	ID=ms3137_scaffold_117_RLX-incomp_MCL28_Hydpi2-B-R1079-Map3;Target=RLX-incomp_MCL28_Hydpi2-B-R1079-Map3 1137 1227;Identity=65.9
scaffold_117	Hydpi2_TE2_REPET_TEs	match_part	25625	25714	0.0	+	.	ID=mp3137-1_scaffold_117_RLX-incomp_MCL28_Hydpi2-B-R1079-Map3;Parent=ms3137_scaffold_117_RLX-incomp_MCL28_Hydpi2-B-R1079-Map3;Target=RLX-incomp_MCL28_Hydpi2-B-R1079-Map3 1137 1227;Identity=65.9
scaffold_117	Hydpi2_TE2_REPET_TEs	match	25956	26401	0.0	+	.	ID=ms3138_scaffold_117_RLX-incomp_MCL28_Hydpi2-B-R1079-Map3;Target=RLX-incomp_MCL28_Hydpi2-B-R1079-Map3 864 1283;Identity=72.7
scaffold_117	Hydpi2_TE2_REPET_TEs	match_part	25956	26401	0.0	+	.	ID=mp3138-1_scaffold_117_RLX-incomp_MCL28_Hydpi2-B-R1079-Map3;Parent=ms3138_scaffold_117_RLX-incomp_MCL28_Hydpi2-B-R1079-Map3;Target=RLX-incomp_MCL28_Hydpi2-B-R1079-Map3 864 1283;Identity=72.7
scaffold_117	Hydpi2_TE2_REPET_TEs	match	25066	25617	0.0	-	.	ID=ms3139_scaffold_117_noCat_MCL8_Hydpi2-B-G235-Map12;Target=noCat_MCL8_Hydpi2-B-G235-Map12 8 581;Identity=93.3
scaffold_117	Hydpi2_TE2_REPET_TEs	match_part	25066	25617	0.0	-	.	ID=mp3139-1_scaffold_117_noCat_MCL8_Hydpi2-B-G235-Map12;Parent=ms3139_scaffold_117_noCat_MCL8_Hydpi2-B-G235-Map12;Target=noCat_MCL8_Hydpi2-B-G235-Map12 8 581;Identity=93.3
scaffold_117	Hydpi2_TE2_REPET_TEs	match	1	1619	0.0	-	.	ID=ms3676_scaffold_117_RLX-incomp_MCL1_Hydpi2-B-R406-Map20_reversed;Target=RLX-incomp_MCL1_Hydpi2-B-R406-Map20_reversed 4173 5791;Identity=95.1
scaffold_117	Hydpi2_TE2_REPET_TEs	match_part	1	1619	0.0	-	.	ID=mp3676-1_scaffold_117_RLX-incomp_MCL1_Hydpi2-B-R406-Map20_reversed;Parent=ms3676_scaffold_117_RLX-incomp_MCL1_Hydpi2-B-R406-Map20_reversed;Target=RLX-incomp_MCL1_Hydpi2-B-R406-Map20_reversed 4173 5791;Identity=95.1
##gff-version 3
##sequence-region scaffold_118 1 26908
scaffold_118	Hydpi2_TE2_REPET_TEs	match	308	1016	0.0	+	.	ID=ms27_scaffold_118_DTX-incomp_MCL46_Hydpi2-B-R408-Map4;Target=DTX-incomp_MCL46_Hydpi2-B-R408-Map4 1 708;Identity=99.7
scaffold_118	Hydpi2_TE2_REPET_TEs	match_part	308	1016	0.0	+	.	ID=mp27-1_scaffold_118_DTX-incomp_MCL46_Hydpi2-B-R408-Map4;Parent=ms27_scaffold_118_DTX-incomp_MCL46_Hydpi2-B-R408-Map4;Target=DTX-incomp_MCL46_Hydpi2-B-R408-Map4 1 708;Identity=99.7
scaffold_118	Hydpi2_TE2_REPET_TEs	match	17453	17487	0.0	-	.	ID=ms1498_scaffold_118_noCat_MCL17_Hydpi2-B-G20-Map16;Target=noCat_MCL17_Hydpi2-B-G20-Map16 181 215;Identity=74.1
scaffold_118	Hydpi2_TE2_REPET_TEs	match_part	17453	17487	0.0	-	.	ID=mp1498-1_scaffold_118_noCat_MCL17_Hydpi2-B-G20-Map16;Parent=ms1498_scaffold_118_noCat_MCL17_Hydpi2-B-G20-Map16;Target=noCat_MCL17_Hydpi2-B-G20-Map16 181 215;Identity=74.1
scaffold_118	Hydpi2_TE2_REPET_TEs	match	17488	18664	0.0	+	.	ID=ms1499_scaffold_118_noCat_MCL17_Hydpi2-B-G20-Map16;Target=noCat_MCL17_Hydpi2-B-G20-Map16 6 1245;Identity=96.1
scaffold_118	Hydpi2_TE2_REPET_TEs	match_part	17488	18664	0.0	+	.	ID=mp1499-1_scaffold_118_noCat_MCL17_Hydpi2-B-G20-Map16;Parent=ms1499_scaffold_118_noCat_MCL17_Hydpi2-B-G20-Map16;Target=noCat_MCL17_Hydpi2-B-G20-Map16 6 1245;Identity=96.1
scaffold_118	Hydpi2_TE2_REPET_TEs	match	19929	21083	0.0	-	.	ID=ms1500_scaffold_118_noCat_MCL17_Hydpi2-B-G20-Map16;Target=noCat_MCL17_Hydpi2-B-G20-Map16 1 1188;Identity=92.5
scaffold_118	Hydpi2_TE2_REPET_TEs	match_part	19929	21083	0.0	-	.	ID=mp1500-1_scaffold_118_noCat_MCL17_Hydpi2-B-G20-Map16;Parent=ms1500_scaffold_118_noCat_MCL17_Hydpi2-B-G20-Map16;Target=noCat_MCL17_Hydpi2-B-G20-Map16 1 1188;Identity=92.5
scaffold_118	Hydpi2_TE2_REPET_TEs	match	21084	21126	0.0	-	.	ID=ms1501_scaffold_118_noCat_MCL17_Hydpi2-B-G20-Map16;Target=noCat_MCL17_Hydpi2-B-G20-Map16 51 96;Identity=85.6
scaffold_118	Hydpi2_TE2_REPET_TEs	match_part	21084	21126	0.0	-	.	ID=mp1501-1_scaffold_118_noCat_MCL17_Hydpi2-B-G20-Map16;Parent=ms1501_scaffold_118_noCat_MCL17_Hydpi2-B-G20-Map16;Target=noCat_MCL17_Hydpi2-B-G20-Map16 51 96;Identity=85.6
scaffold_118	Hydpi2_TE2_REPET_TEs	match	15797	16249	0.0	+	.	ID=ms1502_scaffold_118_RLX-incomp_MCL1_Hydpi2-B-R48-Map20;Target=RLX-incomp_MCL1_Hydpi2-B-R48-Map20 5933 6387;Identity=97.6
scaffold_118	Hydpi2_TE2_REPET_TEs	match_part	15797	16249	0.0	+	.	ID=mp1502-1_scaffold_118_RLX-incomp_MCL1_Hydpi2-B-R48-Map20;Parent=ms1502_scaffold_118_RLX-incomp_MCL1_Hydpi2-B-R48-Map20;Target=RLX-incomp_MCL1_Hydpi2-B-R48-Map20 5933 6387;Identity=97.6
scaffold_118	Hydpi2_TE2_REPET_TEs	match	6475	7116	0.0	+	.	ID=ms1503_scaffold_118_DTX-incomp_MCL66_Hydpi2-B-R650-Map3_reversed;Target=DTX-incomp_MCL66_Hydpi2-B-R650-Map3_reversed 1 634;Identity=77.8
scaffold_118	Hydpi2_TE2_REPET_TEs	match_part	6475	7116	0.0	+	.	ID=mp1503-1_scaffold_118_DTX-incomp_MCL66_Hydpi2-B-R650-Map3_reversed;Parent=ms1503_scaffold_118_DTX-incomp_MCL66_Hydpi2-B-R650-Map3_reversed;Target=DTX-incomp_MCL66_Hydpi2-B-R650-Map3_reversed 1 634;Identity=77.8
##gff-version 3
##sequence-region scaffold_12 1 807530
scaffold_12	Hydpi2_TE2_REPET_TEs	match	468756	469412	0.0	+	.	ID=ms904_scaffold_12_DTX-incomp_MCL80_Hydpi2-B-R982-Map3;Target=DTX-incomp_MCL80_Hydpi2-B-R982-Map3 940 1591;Identity=68.2
scaffold_12	Hydpi2_TE2_REPET_TEs	match_part	468756	469412	0.0	+	.	ID=mp904-1_scaffold_12_DTX-incomp_MCL80_Hydpi2-B-R982-Map3;Parent=ms904_scaffold_12_DTX-incomp_MCL80_Hydpi2-B-R982-Map3;Target=DTX-incomp_MCL80_Hydpi2-B-R982-Map3 940 1591;Identity=68.2
scaffold_12	Hydpi2_TE2_REPET_TEs	match	803650	803910	0.0	+	.	ID=ms396_scaffold_12_DXX-MITE_MCL22_Hydpi2-B-G299-Map3;Target=DXX-MITE_MCL22_Hydpi2-B-G299-Map3 4 264;Identity=96.6
scaffold_12	Hydpi2_TE2_REPET_TEs	match_part	803650	803910	0.0	+	.	ID=mp396-1_scaffold_12_DXX-MITE_MCL22_Hydpi2-B-G299-Map3;Parent=ms396_scaffold_12_DXX-MITE_MCL22_Hydpi2-B-G299-Map3;Target=DXX-MITE_MCL22_Hydpi2-B-G299-Map3 4 264;Identity=96.6
scaffold_12	Hydpi2_TE2_REPET_TEs	match	801703	801800	0.0	+	.	ID=ms397_scaffold_12_DXX-MITE_MCL31_Hydpi2-B-R1205-Map3;Target=DXX-MITE_MCL31_Hydpi2-B-R1205-Map3 745 842;Identity=88.7
scaffold_12	Hydpi2_TE2_REPET_TEs	match_part	801703	801800	0.0	+	.	ID=mp397-1_scaffold_12_DXX-MITE_MCL31_Hydpi2-B-R1205-Map3;Parent=ms397_scaffold_12_DXX-MITE_MCL31_Hydpi2-B-R1205-Map3;Target=DXX-MITE_MCL31_Hydpi2-B-R1205-Map3 745 842;Identity=88.7
scaffold_12	Hydpi2_TE2_REPET_TEs	match	803565	803649	0.0	-	.	ID=ms398_scaffold_12_DXX-MITE_MCL31_Hydpi2-B-R1205-Map3;Target=DXX-MITE_MCL31_Hydpi2-B-R1205-Map3 758 842;Identity=89.4
scaffold_12	Hydpi2_TE2_REPET_TEs	match_part	803565	803649	0.0	-	.	ID=mp398-1_scaffold_12_DXX-MITE_MCL31_Hydpi2-B-R1205-Map3;Parent=ms398_scaffold_12_DXX-MITE_MCL31_Hydpi2-B-R1205-Map3;Target=DXX-MITE_MCL31_Hydpi2-B-R1205-Map3 758 842;Identity=89.4
scaffold_12	Hydpi2_TE2_REPET_TEs	match	304304	304349	0.0	+	.	ID=ms1942_scaffold_12_noCat_MCL42_Hydpi2-B-R301-Map17;Target=noCat_MCL42_Hydpi2-B-R301-Map17 1587 1632;Identity=82.6
scaffold_12	Hydpi2_TE2_REPET_TEs	match_part	304304	304349	0.0	+	.	ID=mp1942-1_scaffold_12_noCat_MCL42_Hydpi2-B-R301-Map17;Parent=ms1942_scaffold_12_noCat_MCL42_Hydpi2-B-R301-Map17;Target=noCat_MCL42_Hydpi2-B-R301-Map17 1587 1632;Identity=82.6
scaffold_12	Hydpi2_TE2_REPET_TEs	match	370565	370623	0.0	+	.	ID=ms1943_scaffold_12_DTX-incomp_MCL77_Hydpi2-B-R9-Map3;Target=DTX-incomp_MCL77_Hydpi2-B-R9-Map3 727 776;Identity=82.3
scaffold_12	Hydpi2_TE2_REPET_TEs	match_part	370565	370623	0.0	+	.	ID=mp1943-1_scaffold_12_DTX-incomp_MCL77_Hydpi2-B-R9-Map3;Parent=ms1943_scaffold_12_DTX-incomp_MCL77_Hydpi2-B-R9-Map3;Target=DTX-incomp_MCL77_Hydpi2-B-R9-Map3 727 776;Identity=82.3
scaffold_12	Hydpi2_TE2_REPET_TEs	match	10631	10780	0.0	-	.	ID=ms3262_scaffold_12_DTX-incomp-chim_MCL33_Hydpi2-B-R1272-Map5;Target=DTX-incomp-chim_MCL33_Hydpi2-B-R1272-Map5 4560 4709;Identity=68.0
scaffold_12	Hydpi2_TE2_REPET_TEs	match_part	10631	10780	0.0	-	.	ID=mp3262-1_scaffold_12_DTX-incomp-chim_MCL33_Hydpi2-B-R1272-Map5;Parent=ms3262_scaffold_12_DTX-incomp-chim_MCL33_Hydpi2-B-R1272-Map5;Target=DTX-incomp-chim_MCL33_Hydpi2-B-R1272-Map5 4560 4709;Identity=68.0
scaffold_12	Hydpi2_TE2_REPET_TEs	match	11310	13344	0.0	-	.	ID=ms3263_scaffold_12_RLX-incomp_MCL50_Hydpi2-B-R454-Map7_reversed;Target=RLX-incomp_MCL50_Hydpi2-B-R454-Map7_reversed 1557 3560;Identity=72.0
scaffold_12	Hydpi2_TE2_REPET_TEs	match_part	11310	13344	0.0	-	.	ID=mp3263-1_scaffold_12_RLX-incomp_MCL50_Hydpi2-B-R454-Map7_reversed;Parent=ms3263_scaffold_12_RLX-incomp_MCL50_Hydpi2-B-R454-Map7_reversed;Target=RLX-incomp_MCL50_Hydpi2-B-R454-Map7_reversed 1557 3560;Identity=72.0
scaffold_12	Hydpi2_TE2_REPET_TEs	match	805857	807530	0.0	-	.	ID=ms3520_scaffold_12_RLX-incomp_MCL34_Hydpi2-B-R1300-Map4;Target=RLX-incomp_MCL34_Hydpi2-B-R1300-Map4 3636 5339;Identity=74.7
scaffold_12	Hydpi2_TE2_REPET_TEs	match_part	805857	807530	0.0	-	.	ID=mp3520-1_scaffold_12_RLX-incomp_MCL34_Hydpi2-B-R1300-Map4;Parent=ms3520_scaffold_12_RLX-incomp_MCL34_Hydpi2-B-R1300-Map4;Target=RLX-incomp_MCL34_Hydpi2-B-R1300-Map4 3636 5339;Identity=74.7
scaffold_12	Hydpi2_TE2_REPET_TEs	match	804713	804805	0.0	+	.	ID=ms3521_scaffold_12_DXX-MITE_MCL31_Hydpi2-B-R1205-Map3;Target=DXX-MITE_MCL31_Hydpi2-B-R1205-Map3 750 842;Identity=88.0
scaffold_12	Hydpi2_TE2_REPET_TEs	match_part	804713	804805	0.0	+	.	ID=mp3521-1_scaffold_12_DXX-MITE_MCL31_Hydpi2-B-R1205-Map3;Parent=ms3521_scaffold_12_DXX-MITE_MCL31_Hydpi2-B-R1205-Map3;Target=DXX-MITE_MCL31_Hydpi2-B-R1205-Map3 750 842;Identity=88.0
scaffold_12	Hydpi2_TE2_REPET_TEs	match	391554	391627	0.0	+	.	ID=ms592_scaffold_12_DTX-incomp_MCL55_Hydpi2-B-R56-Map3;Target=DTX-incomp_MCL55_Hydpi2-B-R56-Map3 462 556;Identity=81.8
scaffold_12	Hydpi2_TE2_REPET_TEs	match_part	391554	391627	0.0	+	.	ID=mp592-1_scaffold_12_DTX-incomp_MCL55_Hydpi2-B-R56-Map3;Parent=ms592_scaffold_12_DTX-incomp_MCL55_Hydpi2-B-R56-Map3;Target=DTX-incomp_MCL55_Hydpi2-B-R56-Map3 462 556;Identity=81.8
scaffold_12	Hydpi2_TE2_REPET_TEs	match	436590	436843	0.0	+	.	ID=ms593_scaffold_12_DTX-incomp_MCL55_Hydpi2-B-R56-Map3;Target=DTX-incomp_MCL55_Hydpi2-B-R56-Map3 433 683;Identity=90.8
scaffold_12	Hydpi2_TE2_REPET_TEs	match_part	436590	436843	0.0	+	.	ID=mp593-1_scaffold_12_DTX-incomp_MCL55_Hydpi2-B-R56-Map3;Parent=ms593_scaffold_12_DTX-incomp_MCL55_Hydpi2-B-R56-Map3;Target=DTX-incomp_MCL55_Hydpi2-B-R56-Map3 433 683;Identity=90.8
scaffold_12	Hydpi2_TE2_REPET_TEs	match	799614	799955	0.0	-	.	ID=ms1235_scaffold_12_DXX-MITE_MCL31_Hydpi2-B-R1205-Map3;Target=DXX-MITE_MCL31_Hydpi2-B-R1205-Map3 504 842;Identity=86.2
scaffold_12	Hydpi2_TE2_REPET_TEs	match_part	799614	799955	0.0	-	.	ID=mp1235-1_scaffold_12_DXX-MITE_MCL31_Hydpi2-B-R1205-Map3;Parent=ms1235_scaffold_12_DXX-MITE_MCL31_Hydpi2-B-R1205-Map3;Target=DXX-MITE_MCL31_Hydpi2-B-R1205-Map3 504 842;Identity=86.2
scaffold_12	Hydpi2_TE2_REPET_TEs	match	784287	786516	0.0	+	.	ID=ms1236_scaffold_12_DTX-incomp_MCL41_Hydpi2-B-R252-Map3;Target=DTX-incomp_MCL41_Hydpi2-B-R252-Map3 1 1436
scaffold_12	Hydpi2_TE2_REPET_TEs	match_part	784287	784407	0.0	+	.	ID=mp1236-1_scaffold_12_DTX-incomp_MCL41_Hydpi2-B-R252-Map3;Parent=ms1236_scaffold_12_DTX-incomp_MCL41_Hydpi2-B-R252-Map3;Target=DTX-incomp_MCL41_Hydpi2-B-R252-Map3 1 122;Identity=95.9
scaffold_12	Hydpi2_TE2_REPET_TEs	match_part	785189	786516	0.0	+	.	ID=mp1236-2_scaffold_12_DTX-incomp_MCL41_Hydpi2-B-R252-Map3;Parent=ms1236_scaffold_12_DTX-incomp_MCL41_Hydpi2-B-R252-Map3;Target=DTX-incomp_MCL41_Hydpi2-B-R252-Map3 120 1436;Identity=97.4
scaffold_12	Hydpi2_TE2_REPET_TEs	match	777891	779512	0.0	-	.	ID=ms1237_scaffold_12_DTX-incomp_MCL80_Hydpi2-B-R982-Map3;Target=DTX-incomp_MCL80_Hydpi2-B-R982-Map3 294 1929;Identity=71.3
scaffold_12	Hydpi2_TE2_REPET_TEs	match_part	777891	779512	0.0	-	.	ID=mp1237-1_scaffold_12_DTX-incomp_MCL80_Hydpi2-B-R982-Map3;Parent=ms1237_scaffold_12_DTX-incomp_MCL80_Hydpi2-B-R982-Map3;Target=DTX-incomp_MCL80_Hydpi2-B-R982-Map3 294 1929;Identity=71.3
scaffold_12	Hydpi2_TE2_REPET_TEs	match	781906	783476	0.0	-	.	ID=ms1238_scaffold_12_DTX-incomp_MCL80_Hydpi2-B-R982-Map3;Target=DTX-incomp_MCL80_Hydpi2-B-R982-Map3 295 1892;Identity=71.5
scaffold_12	Hydpi2_TE2_REPET_TEs	match_part	781906	783476	0.0	-	.	ID=mp1238-1_scaffold_12_DTX-incomp_MCL80_Hydpi2-B-R982-Map3;Parent=ms1238_scaffold_12_DTX-incomp_MCL80_Hydpi2-B-R982-Map3;Target=DTX-incomp_MCL80_Hydpi2-B-R982-Map3 295 1892;Identity=71.5
scaffold_12	Hydpi2_TE2_REPET_TEs	match	791296	792907	0.0	-	.	ID=ms1239_scaffold_12_DTX-incomp_MCL80_Hydpi2-B-R982-Map3;Target=DTX-incomp_MCL80_Hydpi2-B-R982-Map3 301 1929;Identity=73.1
scaffold_12	Hydpi2_TE2_REPET_TEs	match_part	791296	792907	0.0	-	.	ID=mp1239-1_scaffold_12_DTX-incomp_MCL80_Hydpi2-B-R982-Map3;Parent=ms1239_scaffold_12_DTX-incomp_MCL80_Hydpi2-B-R982-Map3;Target=DTX-incomp_MCL80_Hydpi2-B-R982-Map3 301 1929;Identity=73.1
scaffold_12	Hydpi2_TE2_REPET_TEs	match	47517	47822	0.0	-	.	ID=ms349_scaffold_12_DTX-incomp_MCL80_Hydpi2-B-R982-Map3;Target=DTX-incomp_MCL80_Hydpi2-B-R982-Map3 1600 1894;Identity=64.4
scaffold_12	Hydpi2_TE2_REPET_TEs	match_part	47517	47822	0.0	-	.	ID=mp349-1_scaffold_12_DTX-incomp_MCL80_Hydpi2-B-R982-Map3;Parent=ms349_scaffold_12_DTX-incomp_MCL80_Hydpi2-B-R982-Map3;Target=DTX-incomp_MCL80_Hydpi2-B-R982-Map3 1600 1894;Identity=64.4
scaffold_12	Hydpi2_TE2_REPET_TEs	match	54327	55931	0.0	+	.	ID=ms350_scaffold_12_DTX-incomp_MCL80_Hydpi2-B-R982-Map3;Target=DTX-incomp_MCL80_Hydpi2-B-R982-Map3 294 1894;Identity=72.9
scaffold_12	Hydpi2_TE2_REPET_TEs	match_part	54327	55931	0.0	+	.	ID=mp350-1_scaffold_12_DTX-incomp_MCL80_Hydpi2-B-R982-Map3;Parent=ms350_scaffold_12_DTX-incomp_MCL80_Hydpi2-B-R982-Map3;Target=DTX-incomp_MCL80_Hydpi2-B-R982-Map3 294 1894;Identity=72.9
scaffold_12	Hydpi2_TE2_REPET_TEs	match	84708	84738	0.0	-	.	ID=ms351_scaffold_12_noCat_MCL44_Hydpi2-B-R383-Map18;Target=noCat_MCL44_Hydpi2-B-R383-Map18 84 114;Identity=100.0
scaffold_12	Hydpi2_TE2_REPET_TEs	match_part	84708	84738	0.0	-	.	ID=mp351-1_scaffold_12_noCat_MCL44_Hydpi2-B-R383-Map18;Parent=ms351_scaffold_12_noCat_MCL44_Hydpi2-B-R383-Map18;Target=noCat_MCL44_Hydpi2-B-R383-Map18 84 114;Identity=100.0
scaffold_12	Hydpi2_TE2_REPET_TEs	match	59045	59178	0.0	+	.	ID=ms352_scaffold_12_DTX-incomp_MCL64_Hydpi2-B-R641-Map3;Target=DTX-incomp_MCL64_Hydpi2-B-R641-Map3 1074 1203;Identity=68.5
scaffold_12	Hydpi2_TE2_REPET_TEs	match_part	59045	59178	0.0	+	.	ID=mp352-1_scaffold_12_DTX-incomp_MCL64_Hydpi2-B-R641-Map3;Parent=ms352_scaffold_12_DTX-incomp_MCL64_Hydpi2-B-R641-Map3;Target=DTX-incomp_MCL64_Hydpi2-B-R641-Map3 1074 1203;Identity=68.5
scaffold_12	Hydpi2_TE2_REPET_TEs	match	617190	617813	0.0	-	.	ID=ms2025_scaffold_12_DXX-MITE_MCL23_Hydpi2-B-G300-Map3;Target=DXX-MITE_MCL23_Hydpi2-B-G300-Map3 1 625;Identity=99.8
scaffold_12	Hydpi2_TE2_REPET_TEs	match_part	617190	617813	0.0	-	.	ID=mp2025-1_scaffold_12_DXX-MITE_MCL23_Hydpi2-B-G300-Map3;Parent=ms2025_scaffold_12_DXX-MITE_MCL23_Hydpi2-B-G300-Map3;Target=DXX-MITE_MCL23_Hydpi2-B-G300-Map3 1 625;Identity=99.8
scaffold_12	Hydpi2_TE2_REPET_TEs	match	652652	652822	0.0	-	.	ID=ms3697_scaffold_12_DTX-incomp_MCL66_Hydpi2-B-R650-Map3_reversed;Target=DTX-incomp_MCL66_Hydpi2-B-R650-Map3_reversed 55 243;Identity=69.9
scaffold_12	Hydpi2_TE2_REPET_TEs	match_part	652652	652822	0.0	-	.	ID=mp3697-1_scaffold_12_DTX-incomp_MCL66_Hydpi2-B-R650-Map3_reversed;Parent=ms3697_scaffold_12_DTX-incomp_MCL66_Hydpi2-B-R650-Map3_reversed;Target=DTX-incomp_MCL66_Hydpi2-B-R650-Map3_reversed 55 243;Identity=69.9
scaffold_12	Hydpi2_TE2_REPET_TEs	match	805399	805739	0.0	-	.	ID=ms3518_scaffold_12_RLX-incomp_MCL34_Hydpi2-B-R1300-Map4;Target=RLX-incomp_MCL34_Hydpi2-B-R1300-Map4 5523 5853;Identity=78.8
scaffold_12	Hydpi2_TE2_REPET_TEs	match_part	805399	805739	0.0	-	.	ID=mp3518-1_scaffold_12_RLX-incomp_MCL34_Hydpi2-B-R1300-Map4;Parent=ms3518_scaffold_12_RLX-incomp_MCL34_Hydpi2-B-R1300-Map4;Target=RLX-incomp_MCL34_Hydpi2-B-R1300-Map4 5523 5853;Identity=78.8
scaffold_12	Hydpi2_TE2_REPET_TEs	match	524026	524129	0.0	+	.	ID=ms120_scaffold_12_DTX-incomp_MCL9_Hydpi2-B-R909-Map3;Target=DTX-incomp_MCL9_Hydpi2-B-R909-Map3 1 104;Identity=79.8
scaffold_12	Hydpi2_TE2_REPET_TEs	match_part	524026	524129	0.0	+	.	ID=mp120-1_scaffold_12_DTX-incomp_MCL9_Hydpi2-B-R909-Map3;Parent=ms120_scaffold_12_DTX-incomp_MCL9_Hydpi2-B-R909-Map3;Target=DTX-incomp_MCL9_Hydpi2-B-R909-Map3 1 104;Identity=79.8
scaffold_12	Hydpi2_TE2_REPET_TEs	match	565331	565372	0.0	-	.	ID=ms121_scaffold_12_DTX-incomp_MCL72_Hydpi2-B-R795-Map3;Target=DTX-incomp_MCL72_Hydpi2-B-R795-Map3 2845 2884;Identity=87.8
scaffold_12	Hydpi2_TE2_REPET_TEs	match_part	565331	565372	0.0	-	.	ID=mp121-1_scaffold_12_DTX-incomp_MCL72_Hydpi2-B-R795-Map3;Parent=ms121_scaffold_12_DTX-incomp_MCL72_Hydpi2-B-R795-Map3;Target=DTX-incomp_MCL72_Hydpi2-B-R795-Map3 2845 2884;Identity=87.8
scaffold_12	Hydpi2_TE2_REPET_TEs	match	805740	805856	0.0	-	.	ID=ms3519_scaffold_12_RLX-incomp_MCL34_Hydpi2-B-R1300-Map4;Target=RLX-incomp_MCL34_Hydpi2-B-R1300-Map4 5393 5515;Identity=70.8
scaffold_12	Hydpi2_TE2_REPET_TEs	match_part	805740	805856	0.0	-	.	ID=mp3519-1_scaffold_12_RLX-incomp_MCL34_Hydpi2-B-R1300-Map4;Parent=ms3519_scaffold_12_RLX-incomp_MCL34_Hydpi2-B-R1300-Map4;Target=RLX-incomp_MCL34_Hydpi2-B-R1300-Map4 5393 5515;Identity=70.8
##gff-version 3
##sequence-region scaffold_120 1 25305
scaffold_120	Hydpi2_TE2_REPET_TEs	match	1	1750	0.0	+	.	ID=ms3723_scaffold_120_RLX-incomp_MCL1_Hydpi2-B-R578-Map10;Target=RLX-incomp_MCL1_Hydpi2-B-R578-Map10 1728 3461;Identity=88.3
scaffold_120	Hydpi2_TE2_REPET_TEs	match_part	1	1750	0.0	+	.	ID=mp3723-1_scaffold_120_RLX-incomp_MCL1_Hydpi2-B-R578-Map10;Parent=ms3723_scaffold_120_RLX-incomp_MCL1_Hydpi2-B-R578-Map10;Target=RLX-incomp_MCL1_Hydpi2-B-R578-Map10 1728 3461;Identity=88.3
scaffold_120	Hydpi2_TE2_REPET_TEs	match	6671	8323	0.0	+	.	ID=ms3180_scaffold_120_noCat_MCL6_Hydpi2-B-R72-Map20;Target=noCat_MCL6_Hydpi2-B-R72-Map20 533 2241
scaffold_120	Hydpi2_TE2_REPET_TEs	match_part	6671	7937	0.0	+	.	ID=mp3180-1_scaffold_120_noCat_MCL6_Hydpi2-B-R72-Map20;Parent=ms3180_scaffold_120_noCat_MCL6_Hydpi2-B-R72-Map20;Target=noCat_MCL6_Hydpi2-B-R72-Map20 533 1807;Identity=97.2
scaffold_120	Hydpi2_TE2_REPET_TEs	match_part	7911	8323	0.0	+	.	ID=mp3180-2_scaffold_120_noCat_MCL6_Hydpi2-B-R72-Map20;Parent=ms3180_scaffold_120_noCat_MCL6_Hydpi2-B-R72-Map20;Target=noCat_MCL6_Hydpi2-B-R72-Map20 1826 2241;Identity=97.8
##gff-version 3
##sequence-region scaffold_121 1 25707
scaffold_121	Hydpi2_TE2_REPET_TEs	match	21714	21852	0.0	-	.	ID=ms3227_scaffold_121_DTX-incomp_MCL41_Hydpi2-B-R252-Map3;Target=DTX-incomp_MCL41_Hydpi2-B-R252-Map3 1 146;Identity=81.0
scaffold_121	Hydpi2_TE2_REPET_TEs	match_part	21714	21852	0.0	-	.	ID=mp3227-1_scaffold_121_DTX-incomp_MCL41_Hydpi2-B-R252-Map3;Parent=ms3227_scaffold_121_DTX-incomp_MCL41_Hydpi2-B-R252-Map3;Target=DTX-incomp_MCL41_Hydpi2-B-R252-Map3 1 146;Identity=81.0
scaffold_121	Hydpi2_TE2_REPET_TEs	match	5866	6058	0.0	+	.	ID=ms2188_scaffold_121_RLX-incomp_MCL37_Hydpi2-B-R170-Map20;Target=RLX-incomp_MCL37_Hydpi2-B-R170-Map20 5741 5903;Identity=68.4
scaffold_121	Hydpi2_TE2_REPET_TEs	match_part	5866	6058	0.0	+	.	ID=mp2188-1_scaffold_121_RLX-incomp_MCL37_Hydpi2-B-R170-Map20;Parent=ms2188_scaffold_121_RLX-incomp_MCL37_Hydpi2-B-R170-Map20;Target=RLX-incomp_MCL37_Hydpi2-B-R170-Map20 5741 5903;Identity=68.4
##gff-version 3
##sequence-region scaffold_122 1 24871
scaffold_122	Hydpi2_TE2_REPET_TEs	match	10236	13051	0.0	+	.	ID=ms1307_scaffold_122_DTX-incomp-chim_MCL33_Hydpi2-B-R1272-Map5;Target=DTX-incomp-chim_MCL33_Hydpi2-B-R1272-Map5 2290 5187
scaffold_122	Hydpi2_TE2_REPET_TEs	match_part	10236	11981	0.0	+	.	ID=mp1307-1_scaffold_122_DTX-incomp-chim_MCL33_Hydpi2-B-R1272-Map5;Parent=ms1307_scaffold_122_DTX-incomp-chim_MCL33_Hydpi2-B-R1272-Map5;Target=DTX-incomp-chim_MCL33_Hydpi2-B-R1272-Map5 2290 4076;Identity=61.4
scaffold_122	Hydpi2_TE2_REPET_TEs	match_part	12482	13051	0.0	+	.	ID=mp1307-2_scaffold_122_DTX-incomp-chim_MCL33_Hydpi2-B-R1272-Map5;Parent=ms1307_scaffold_122_DTX-incomp-chim_MCL33_Hydpi2-B-R1272-Map5;Target=DTX-incomp-chim_MCL33_Hydpi2-B-R1272-Map5 4600 5187;Identity=61.5
scaffold_122	Hydpi2_TE2_REPET_TEs	match	6137	6262	0.0	+	.	ID=ms1308_scaffold_122_DTX-incomp_MCL27_Hydpi2-B-G92-Map3;Target=DTX-incomp_MCL27_Hydpi2-B-G92-Map3 84 217;Identity=82.0
scaffold_122	Hydpi2_TE2_REPET_TEs	match_part	6137	6262	0.0	+	.	ID=mp1308-1_scaffold_122_DTX-incomp_MCL27_Hydpi2-B-G92-Map3;Parent=ms1308_scaffold_122_DTX-incomp_MCL27_Hydpi2-B-G92-Map3;Target=DTX-incomp_MCL27_Hydpi2-B-G92-Map3 84 217;Identity=82.0
##gff-version 3
##sequence-region scaffold_123 1 24865
scaffold_123	Hydpi2_TE2_REPET_TEs	match	21870	23772	0.0	+	.	ID=ms3022_scaffold_123_RLX-incomp_MCL10_Hydpi2-B-G109-Map3;Target=RLX-incomp_MCL10_Hydpi2-B-G109-Map3 1 1904;Identity=99.1
scaffold_123	Hydpi2_TE2_REPET_TEs	match_part	21870	23772	0.0	+	.	ID=mp3022-1_scaffold_123_RLX-incomp_MCL10_Hydpi2-B-G109-Map3;Parent=ms3022_scaffold_123_RLX-incomp_MCL10_Hydpi2-B-G109-Map3;Target=RLX-incomp_MCL10_Hydpi2-B-G109-Map3 1 1904;Identity=99.1
scaffold_123	Hydpi2_TE2_REPET_TEs	match	20513	21869	0.0	+	.	ID=ms3023_scaffold_123_RLX-incomp_MCL82_Hydpi2-B-R998-Map3;Target=RLX-incomp_MCL82_Hydpi2-B-R998-Map3 1 1367;Identity=92.3
scaffold_123	Hydpi2_TE2_REPET_TEs	match_part	20513	21869	0.0	+	.	ID=mp3023-1_scaffold_123_RLX-incomp_MCL82_Hydpi2-B-R998-Map3;Parent=ms3023_scaffold_123_RLX-incomp_MCL82_Hydpi2-B-R998-Map3;Target=RLX-incomp_MCL82_Hydpi2-B-R998-Map3 1 1367;Identity=92.3
scaffold_123	Hydpi2_TE2_REPET_TEs	match	3035	3918	0.0	-	.	ID=ms2963_scaffold_123_RLX-incomp_MCL1_Hydpi2-B-R578-Map10;Target=RLX-incomp_MCL1_Hydpi2-B-R578-Map10 1916 3034
scaffold_123	Hydpi2_TE2_REPET_TEs	match_part	3035	3241	0.0	-	.	ID=mp2963-1_scaffold_123_RLX-incomp_MCL1_Hydpi2-B-R578-Map10;Parent=ms2963_scaffold_123_RLX-incomp_MCL1_Hydpi2-B-R578-Map10;Target=RLX-incomp_MCL1_Hydpi2-B-R578-Map10 2823 3034;Identity=81.4
scaffold_123	Hydpi2_TE2_REPET_TEs	match_part	3233	3918	0.0	-	.	ID=mp2963-2_scaffold_123_RLX-incomp_MCL1_Hydpi2-B-R578-Map10;Parent=ms2963_scaffold_123_RLX-incomp_MCL1_Hydpi2-B-R578-Map10;Target=RLX-incomp_MCL1_Hydpi2-B-R578-Map10 1916 2608;Identity=83.8
scaffold_123	Hydpi2_TE2_REPET_TEs	match	4141	4570	0.0	-	.	ID=ms2964_scaffold_123_DTX-incomp-chim_MCL69_Hydpi2-B-R73-Map3;Target=DTX-incomp-chim_MCL69_Hydpi2-B-R73-Map3 1048 1473;Identity=83.5
scaffold_123	Hydpi2_TE2_REPET_TEs	match_part	4141	4570	0.0	-	.	ID=mp2964-1_scaffold_123_DTX-incomp-chim_MCL69_Hydpi2-B-R73-Map3;Parent=ms2964_scaffold_123_DTX-incomp-chim_MCL69_Hydpi2-B-R73-Map3;Target=DTX-incomp-chim_MCL69_Hydpi2-B-R73-Map3 1048 1473;Identity=83.5
scaffold_123	Hydpi2_TE2_REPET_TEs	match	5023	5392	0.0	-	.	ID=ms2965_scaffold_123_noCat_MCL15_Hydpi2-B-G177-Map20;Target=noCat_MCL15_Hydpi2-B-G177-Map20 14 439;Identity=95.7
scaffold_123	Hydpi2_TE2_REPET_TEs	match_part	5023	5392	0.0	-	.	ID=mp2965-1_scaffold_123_noCat_MCL15_Hydpi2-B-G177-Map20;Parent=ms2965_scaffold_123_noCat_MCL15_Hydpi2-B-G177-Map20;Target=noCat_MCL15_Hydpi2-B-G177-Map20 14 439;Identity=95.7
scaffold_123	Hydpi2_TE2_REPET_TEs	match	10271	10416	0.0	-	.	ID=ms3319_scaffold_123_RLX-incomp_MCL50_Hydpi2-B-R454-Map7_reversed;Target=RLX-incomp_MCL50_Hydpi2-B-R454-Map7_reversed 704 849;Identity=75.7
scaffold_123	Hydpi2_TE2_REPET_TEs	match_part	10271	10416	0.0	-	.	ID=mp3319-1_scaffold_123_RLX-incomp_MCL50_Hydpi2-B-R454-Map7_reversed;Parent=ms3319_scaffold_123_RLX-incomp_MCL50_Hydpi2-B-R454-Map7_reversed;Target=RLX-incomp_MCL50_Hydpi2-B-R454-Map7_reversed 704 849;Identity=75.7
scaffold_123	Hydpi2_TE2_REPET_TEs	match	9103	9354	0.0	-	.	ID=ms3320_scaffold_123_noCat_MCL14_Hydpi2-B-G169-Map13;Target=noCat_MCL14_Hydpi2-B-G169-Map13 5 263;Identity=95.2
scaffold_123	Hydpi2_TE2_REPET_TEs	match_part	9103	9354	0.0	-	.	ID=mp3320-1_scaffold_123_noCat_MCL14_Hydpi2-B-G169-Map13;Parent=ms3320_scaffold_123_noCat_MCL14_Hydpi2-B-G169-Map13;Target=noCat_MCL14_Hydpi2-B-G169-Map13 5 263;Identity=95.2
scaffold_123	Hydpi2_TE2_REPET_TEs	match	9357	9587	0.0	+	.	ID=ms3321_scaffold_123_noCat_MCL14_Hydpi2-B-G169-Map13;Target=noCat_MCL14_Hydpi2-B-G169-Map13 149 379;Identity=90.9
scaffold_123	Hydpi2_TE2_REPET_TEs	match_part	9357	9587	0.0	+	.	ID=mp3321-1_scaffold_123_noCat_MCL14_Hydpi2-B-G169-Map13;Parent=ms3321_scaffold_123_noCat_MCL14_Hydpi2-B-G169-Map13;Target=noCat_MCL14_Hydpi2-B-G169-Map13 149 379;Identity=90.9
scaffold_123	Hydpi2_TE2_REPET_TEs	match	10702	10907	0.0	+	.	ID=ms3322_scaffold_123_noCat_MCL15_Hydpi2-B-G177-Map20;Target=noCat_MCL15_Hydpi2-B-G177-Map20 136 442
scaffold_123	Hydpi2_TE2_REPET_TEs	match_part	10702	10769	0.0	+	.	ID=mp3322-1_scaffold_123_noCat_MCL15_Hydpi2-B-G177-Map20;Parent=ms3322_scaffold_123_noCat_MCL15_Hydpi2-B-G177-Map20;Target=noCat_MCL15_Hydpi2-B-G177-Map20 136 204;Identity=94.1
scaffold_123	Hydpi2_TE2_REPET_TEs	match_part	10782	10907	0.0	+	.	ID=mp3322-2_scaffold_123_noCat_MCL15_Hydpi2-B-G177-Map20;Parent=ms3322_scaffold_123_noCat_MCL15_Hydpi2-B-G177-Map20;Target=noCat_MCL15_Hydpi2-B-G177-Map20 310 442;Identity=94.4
scaffold_123	Hydpi2_TE2_REPET_TEs	match	9604	9783	0.0	+	.	ID=ms3323_scaffold_123_RLX-incomp_MCL47_Hydpi2-B-R43-Map7;Target=RLX-incomp_MCL47_Hydpi2-B-R43-Map7 882 1076;Identity=75.8
scaffold_123	Hydpi2_TE2_REPET_TEs	match_part	9604	9783	0.0	+	.	ID=mp3323-1_scaffold_123_RLX-incomp_MCL47_Hydpi2-B-R43-Map7;Parent=ms3323_scaffold_123_RLX-incomp_MCL47_Hydpi2-B-R43-Map7;Target=RLX-incomp_MCL47_Hydpi2-B-R43-Map7 882 1076;Identity=75.8
scaffold_123	Hydpi2_TE2_REPET_TEs	match	11002	12480	0.0	-	.	ID=ms3324_scaffold_123_RLX-incomp_MCL47_Hydpi2-B-R43-Map7;Target=RLX-incomp_MCL47_Hydpi2-B-R43-Map7 11 1493;Identity=97.6
scaffold_123	Hydpi2_TE2_REPET_TEs	match_part	11002	12480	0.0	-	.	ID=mp3324-1_scaffold_123_RLX-incomp_MCL47_Hydpi2-B-R43-Map7;Parent=ms3324_scaffold_123_RLX-incomp_MCL47_Hydpi2-B-R43-Map7;Target=RLX-incomp_MCL47_Hydpi2-B-R43-Map7 11 1493;Identity=97.6
##gff-version 3
##sequence-region scaffold_124 1 43894
scaffold_124	Hydpi2_TE2_REPET_TEs	match	1171	4347	0.0	-	.	ID=ms1920_scaffold_124_noCat_MCL17_Hydpi2-B-G20-Map16;Target=noCat_MCL17_Hydpi2-B-G20-Map16 1 1217
scaffold_124	Hydpi2_TE2_REPET_TEs	match_part	1171	1318	0.0	-	.	ID=mp1920-1_scaffold_124_noCat_MCL17_Hydpi2-B-G20-Map16;Parent=ms1920_scaffold_124_noCat_MCL17_Hydpi2-B-G20-Map16;Target=noCat_MCL17_Hydpi2-B-G20-Map16 1071 1217;Identity=95.9
scaffold_124	Hydpi2_TE2_REPET_TEs	match_part	3713	4347	0.0	-	.	ID=mp1920-2_scaffold_124_noCat_MCL17_Hydpi2-B-G20-Map16;Parent=ms1920_scaffold_124_noCat_MCL17_Hydpi2-B-G20-Map16;Target=noCat_MCL17_Hydpi2-B-G20-Map16 1 686;Identity=94.8
scaffold_124	Hydpi2_TE2_REPET_TEs	match	34361	38200	0.0	+	.	ID=ms2816_scaffold_124_RLX-incomp_MCL39_Hydpi2-B-R231-Map20_reversed;Target=RLX-incomp_MCL39_Hydpi2-B-R231-Map20_reversed 1 3903
scaffold_124	Hydpi2_TE2_REPET_TEs	match_part	34361	36476	0.0	+	.	ID=mp2816-1_scaffold_124_RLX-incomp_MCL39_Hydpi2-B-R231-Map20_reversed;Parent=ms2816_scaffold_124_RLX-incomp_MCL39_Hydpi2-B-R231-Map20_reversed;Target=RLX-incomp_MCL39_Hydpi2-B-R231-Map20_reversed 1 2129;Identity=92.5
scaffold_124	Hydpi2_TE2_REPET_TEs	match_part	36473	38200	0.0	+	.	ID=mp2816-2_scaffold_124_RLX-incomp_MCL39_Hydpi2-B-R231-Map20_reversed;Parent=ms2816_scaffold_124_RLX-incomp_MCL39_Hydpi2-B-R231-Map20_reversed;Target=RLX-incomp_MCL39_Hydpi2-B-R231-Map20_reversed 2176 3903;Identity=94.7
scaffold_124	Hydpi2_TE2_REPET_TEs	match	4348	4390	0.0	-	.	ID=ms3304_scaffold_124_noCat_MCL17_Hydpi2-B-G20-Map16;Target=noCat_MCL17_Hydpi2-B-G20-Map16 115 160;Identity=80.3
scaffold_124	Hydpi2_TE2_REPET_TEs	match_part	4348	4390	0.0	-	.	ID=mp3304-1_scaffold_124_noCat_MCL17_Hydpi2-B-G20-Map16;Parent=ms3304_scaffold_124_noCat_MCL17_Hydpi2-B-G20-Map16;Target=noCat_MCL17_Hydpi2-B-G20-Map16 115 160;Identity=80.3
scaffold_124	Hydpi2_TE2_REPET_TEs	match	5417	6229	0.0	+	.	ID=ms3305_scaffold_124_DTX-incomp_MCL74_Hydpi2-B-R879-Map5;Target=DTX-incomp_MCL74_Hydpi2-B-R879-Map5 1 943;Identity=95.8
scaffold_124	Hydpi2_TE2_REPET_TEs	match_part	5417	6229	0.0	+	.	ID=mp3305-1_scaffold_124_DTX-incomp_MCL74_Hydpi2-B-R879-Map5;Parent=ms3305_scaffold_124_DTX-incomp_MCL74_Hydpi2-B-R879-Map5;Target=DTX-incomp_MCL74_Hydpi2-B-R879-Map5 1 943;Identity=95.8
scaffold_124	Hydpi2_TE2_REPET_TEs	match	6233	7524	0.0	+	.	ID=ms3306_scaffold_124_DTX-incomp_MCL75_Hydpi2-B-R880-Map4;Target=DTX-incomp_MCL75_Hydpi2-B-R880-Map4 1 1292;Identity=99.2
scaffold_124	Hydpi2_TE2_REPET_TEs	match_part	6233	7524	0.0	+	.	ID=mp3306-1_scaffold_124_DTX-incomp_MCL75_Hydpi2-B-R880-Map4;Parent=ms3306_scaffold_124_DTX-incomp_MCL75_Hydpi2-B-R880-Map4;Target=DTX-incomp_MCL75_Hydpi2-B-R880-Map4 1 1292;Identity=99.2
scaffold_124	Hydpi2_TE2_REPET_TEs	match	38661	38894	0.0	+	.	ID=ms3051_scaffold_124_RIX-incomp_MCL40_Hydpi2-B-R251-Map4;Target=RIX-incomp_MCL40_Hydpi2-B-R251-Map4 902 1135;Identity=99.2
scaffold_124	Hydpi2_TE2_REPET_TEs	match_part	38661	38894	0.0	+	.	ID=mp3051-1_scaffold_124_RIX-incomp_MCL40_Hydpi2-B-R251-Map4;Parent=ms3051_scaffold_124_RIX-incomp_MCL40_Hydpi2-B-R251-Map4;Target=RIX-incomp_MCL40_Hydpi2-B-R251-Map4 902 1135;Identity=99.2
scaffold_124	Hydpi2_TE2_REPET_TEs	match	23329	24655	0.0	+	.	ID=ms2956_scaffold_124_DTX-incomp_MCL75_Hydpi2-B-R880-Map4;Target=DTX-incomp_MCL75_Hydpi2-B-R880-Map4 2333 3745
scaffold_124	Hydpi2_TE2_REPET_TEs	match_part	23329	24361	0.0	+	.	ID=mp2956-1_scaffold_124_DTX-incomp_MCL75_Hydpi2-B-R880-Map4;Parent=ms2956_scaffold_124_DTX-incomp_MCL75_Hydpi2-B-R880-Map4;Target=DTX-incomp_MCL75_Hydpi2-B-R880-Map4 2333 3354;Identity=83.5
scaffold_124	Hydpi2_TE2_REPET_TEs	match_part	24330	24655	0.0	+	.	ID=mp2956-2_scaffold_124_DTX-incomp_MCL75_Hydpi2-B-R880-Map4;Parent=ms2956_scaffold_124_DTX-incomp_MCL75_Hydpi2-B-R880-Map4;Target=DTX-incomp_MCL75_Hydpi2-B-R880-Map4 3415 3745;Identity=94.0
scaffold_124	Hydpi2_TE2_REPET_TEs	match	25867	25903	0.0	-	.	ID=ms2957_scaffold_124_noCat_MCL42_Hydpi2-B-R301-Map17;Target=noCat_MCL42_Hydpi2-B-R301-Map17 1445 1480;Identity=86.5
scaffold_124	Hydpi2_TE2_REPET_TEs	match_part	25867	25903	0.0	-	.	ID=mp2957-1_scaffold_124_noCat_MCL42_Hydpi2-B-R301-Map17;Parent=ms2957_scaffold_124_noCat_MCL42_Hydpi2-B-R301-Map17;Target=noCat_MCL42_Hydpi2-B-R301-Map17 1445 1480;Identity=86.5
scaffold_124	Hydpi2_TE2_REPET_TEs	match	27834	27904	0.0	-	.	ID=ms3568_scaffold_124_DTX-incomp-chim_MCL33_Hydpi2-B-R1272-Map5;Target=DTX-incomp-chim_MCL33_Hydpi2-B-R1272-Map5 8472 8542;Identity=75.0
scaffold_124	Hydpi2_TE2_REPET_TEs	match_part	27834	27904	0.0	-	.	ID=mp3568-1_scaffold_124_DTX-incomp-chim_MCL33_Hydpi2-B-R1272-Map5;Parent=ms3568_scaffold_124_DTX-incomp-chim_MCL33_Hydpi2-B-R1272-Map5;Target=DTX-incomp-chim_MCL33_Hydpi2-B-R1272-Map5 8472 8542;Identity=75.0
scaffold_124	Hydpi2_TE2_REPET_TEs	match	9345	11466	0.0	+	.	ID=ms402_scaffold_124_DTX-incomp_MCL75_Hydpi2-B-R880-Map4;Target=DTX-incomp_MCL75_Hydpi2-B-R880-Map4 2857 4991;Identity=96.1
scaffold_124	Hydpi2_TE2_REPET_TEs	match_part	9345	11466	0.0	+	.	ID=mp402-1_scaffold_124_DTX-incomp_MCL75_Hydpi2-B-R880-Map4;Parent=ms402_scaffold_124_DTX-incomp_MCL75_Hydpi2-B-R880-Map4;Target=DTX-incomp_MCL75_Hydpi2-B-R880-Map4 2857 4991;Identity=96.1
scaffold_124	Hydpi2_TE2_REPET_TEs	match	32150	34360	0.0	+	.	ID=ms2815_scaffold_124_RLX-incomp_MCL39_Hydpi2-B-R231-Map20_reversed;Target=RLX-incomp_MCL39_Hydpi2-B-R231-Map20_reversed 3897 6108;Identity=92.4
scaffold_124	Hydpi2_TE2_REPET_TEs	match_part	32150	34360	0.0	+	.	ID=mp2815-1_scaffold_124_RLX-incomp_MCL39_Hydpi2-B-R231-Map20_reversed;Parent=ms2815_scaffold_124_RLX-incomp_MCL39_Hydpi2-B-R231-Map20_reversed;Target=RLX-incomp_MCL39_Hydpi2-B-R231-Map20_reversed 3897 6108;Identity=92.4
scaffold_124	Hydpi2_TE2_REPET_TEs	match	1	152	0.0	+	.	ID=ms1919_scaffold_124_noCat_MCL17_Hydpi2-B-G20-Map16;Target=noCat_MCL17_Hydpi2-B-G20-Map16 1071 1222;Identity=94.4
scaffold_124	Hydpi2_TE2_REPET_TEs	match_part	1	152	0.0	+	.	ID=mp1919-1_scaffold_124_noCat_MCL17_Hydpi2-B-G20-Map16;Parent=ms1919_scaffold_124_noCat_MCL17_Hydpi2-B-G20-Map16;Target=noCat_MCL17_Hydpi2-B-G20-Map16 1071 1222;Identity=94.4
##gff-version 3
##sequence-region scaffold_125 1 23255
scaffold_125	Hydpi2_TE2_REPET_TEs	match	198	1208	0.0	-	.	ID=ms3528_scaffold_125_DTX-incomp_MCL63_Hydpi2-B-R630-Map3_reversed;Target=DTX-incomp_MCL63_Hydpi2-B-R630-Map3_reversed 1 1015;Identity=73.3
scaffold_125	Hydpi2_TE2_REPET_TEs	match_part	198	1208	0.0	-	.	ID=mp3528-1_scaffold_125_DTX-incomp_MCL63_Hydpi2-B-R630-Map3_reversed;Parent=ms3528_scaffold_125_DTX-incomp_MCL63_Hydpi2-B-R630-Map3_reversed;Target=DTX-incomp_MCL63_Hydpi2-B-R630-Map3_reversed 1 1015;Identity=73.3
scaffold_125	Hydpi2_TE2_REPET_TEs	match	2564	2764	0.0	-	.	ID=ms3529_scaffold_125_RIX-incomp_MCL40_Hydpi2-B-R251-Map4;Target=RIX-incomp_MCL40_Hydpi2-B-R251-Map4 935 1135;Identity=98.0
scaffold_125	Hydpi2_TE2_REPET_TEs	match_part	2564	2764	0.0	-	.	ID=mp3529-1_scaffold_125_RIX-incomp_MCL40_Hydpi2-B-R251-Map4;Parent=ms3529_scaffold_125_RIX-incomp_MCL40_Hydpi2-B-R251-Map4;Target=RIX-incomp_MCL40_Hydpi2-B-R251-Map4 935 1135;Identity=98.0
scaffold_125	Hydpi2_TE2_REPET_TEs	match	8694	9135	0.0	-	.	ID=ms3402_scaffold_125_DTX-incomp_MCL72_Hydpi2-B-R795-Map3;Target=DTX-incomp_MCL72_Hydpi2-B-R795-Map3 6660 7109;Identity=80.0
scaffold_125	Hydpi2_TE2_REPET_TEs	match_part	8694	9135	0.0	-	.	ID=mp3402-1_scaffold_125_DTX-incomp_MCL72_Hydpi2-B-R795-Map3;Parent=ms3402_scaffold_125_DTX-incomp_MCL72_Hydpi2-B-R795-Map3;Target=DTX-incomp_MCL72_Hydpi2-B-R795-Map3 6660 7109;Identity=80.0
scaffold_125	Hydpi2_TE2_REPET_TEs	match	10627	10715	0.0	-	.	ID=ms3403_scaffold_125_RLX-comp_MCL2_Hydpi2-B-R97-Map20;Target=RLX-comp_MCL2_Hydpi2-B-R97-Map20 4214 4296;Identity=71.4
scaffold_125	Hydpi2_TE2_REPET_TEs	match_part	10627	10715	0.0	-	.	ID=mp3403-1_scaffold_125_RLX-comp_MCL2_Hydpi2-B-R97-Map20;Parent=ms3403_scaffold_125_RLX-comp_MCL2_Hydpi2-B-R97-Map20;Target=RLX-comp_MCL2_Hydpi2-B-R97-Map20 4214 4296;Identity=71.4
scaffold_125	Hydpi2_TE2_REPET_TEs	match	16978	17911	0.0	-	.	ID=ms2760_scaffold_125_DTX-incomp_MCL72_Hydpi2-B-R795-Map3;Target=DTX-incomp_MCL72_Hydpi2-B-R795-Map3 5643 6582;Identity=81.3
scaffold_125	Hydpi2_TE2_REPET_TEs	match_part	16978	17911	0.0	-	.	ID=mp2760-1_scaffold_125_DTX-incomp_MCL72_Hydpi2-B-R795-Map3;Parent=ms2760_scaffold_125_DTX-incomp_MCL72_Hydpi2-B-R795-Map3;Target=DTX-incomp_MCL72_Hydpi2-B-R795-Map3 5643 6582;Identity=81.3
##gff-version 3
##sequence-region scaffold_127 1 22911
scaffold_127	Hydpi2_TE2_REPET_TEs	match	148	1234	0.0	+	.	ID=ms353_scaffold_127_RIX-incomp_MCL40_Hydpi2-B-R251-Map4;Target=RIX-incomp_MCL40_Hydpi2-B-R251-Map4 4 1135;Identity=73.3
scaffold_127	Hydpi2_TE2_REPET_TEs	match_part	148	1234	0.0	+	.	ID=mp353-1_scaffold_127_RIX-incomp_MCL40_Hydpi2-B-R251-Map4;Parent=ms353_scaffold_127_RIX-incomp_MCL40_Hydpi2-B-R251-Map4;Target=RIX-incomp_MCL40_Hydpi2-B-R251-Map4 4 1135;Identity=73.3
scaffold_127	Hydpi2_TE2_REPET_TEs	match	1	93	0.0	-	.	ID=ms354_scaffold_127_RLX-comp_MCL2_Hydpi2-B-R97-Map20;Target=RLX-comp_MCL2_Hydpi2-B-R97-Map20 3532 3624;Identity=80.7
scaffold_127	Hydpi2_TE2_REPET_TEs	match_part	1	93	0.0	-	.	ID=mp354-1_scaffold_127_RLX-comp_MCL2_Hydpi2-B-R97-Map20;Parent=ms354_scaffold_127_RLX-comp_MCL2_Hydpi2-B-R97-Map20;Target=RLX-comp_MCL2_Hydpi2-B-R97-Map20 3532 3624;Identity=80.7
scaffold_127	Hydpi2_TE2_REPET_TEs	match	21858	22166	0.0	-	.	ID=ms36_scaffold_127_RLX-comp_MCL2_Hydpi2-B-R97-Map20;Target=RLX-comp_MCL2_Hydpi2-B-R97-Map20 4493 4803;Identity=95.1
scaffold_127	Hydpi2_TE2_REPET_TEs	match_part	21858	22166	0.0	-	.	ID=mp36-1_scaffold_127_RLX-comp_MCL2_Hydpi2-B-R97-Map20;Parent=ms36_scaffold_127_RLX-comp_MCL2_Hydpi2-B-R97-Map20;Target=RLX-comp_MCL2_Hydpi2-B-R97-Map20 4493 4803;Identity=95.1
scaffold_127	Hydpi2_TE2_REPET_TEs	match	10415	12948	0.0	+	.	ID=ms2798_scaffold_127_RLX-incomp_MCL50_Hydpi2-B-R454-Map7_reversed;Target=RLX-incomp_MCL50_Hydpi2-B-R454-Map7_reversed 1042 3581;Identity=71.9
scaffold_127	Hydpi2_TE2_REPET_TEs	match_part	10415	12948	0.0	+	.	ID=mp2798-1_scaffold_127_RLX-incomp_MCL50_Hydpi2-B-R454-Map7_reversed;Parent=ms2798_scaffold_127_RLX-incomp_MCL50_Hydpi2-B-R454-Map7_reversed;Target=RLX-incomp_MCL50_Hydpi2-B-R454-Map7_reversed 1042 3581;Identity=71.9
scaffold_127	Hydpi2_TE2_REPET_TEs	match	12949	13017	0.0	+	.	ID=ms2799_scaffold_127_DTX-incomp-chim_MCL33_Hydpi2-B-R1272-Map5;Target=DTX-incomp-chim_MCL33_Hydpi2-B-R1272-Map5 4085 4152;Identity=72.1
scaffold_127	Hydpi2_TE2_REPET_TEs	match_part	12949	13017	0.0	+	.	ID=mp2799-1_scaffold_127_DTX-incomp-chim_MCL33_Hydpi2-B-R1272-Map5;Parent=ms2799_scaffold_127_DTX-incomp-chim_MCL33_Hydpi2-B-R1272-Map5;Target=DTX-incomp-chim_MCL33_Hydpi2-B-R1272-Map5 4085 4152;Identity=72.1
##gff-version 3
##sequence-region scaffold_129 1 22294
scaffold_129	Hydpi2_TE2_REPET_TEs	match	12525	14072	0.0	+	.	ID=ms3625_scaffold_129_RLX-comp_MCL2_Hydpi2-B-R97-Map20;Target=RLX-comp_MCL2_Hydpi2-B-R97-Map20 106 1659;Identity=95.1
scaffold_129	Hydpi2_TE2_REPET_TEs	match_part	12525	14072	0.0	+	.	ID=mp3625-1_scaffold_129_RLX-comp_MCL2_Hydpi2-B-R97-Map20;Parent=ms3625_scaffold_129_RLX-comp_MCL2_Hydpi2-B-R97-Map20;Target=RLX-comp_MCL2_Hydpi2-B-R97-Map20 106 1659;Identity=95.1
scaffold_129	Hydpi2_TE2_REPET_TEs	match	969	1231	0.0	+	.	ID=ms67_scaffold_129_RLX-incomp_MCL1_Hydpi2-B-G93-Map5;Target=RLX-incomp_MCL1_Hydpi2-B-G93-Map5 1206 1498;Identity=95.8
scaffold_129	Hydpi2_TE2_REPET_TEs	match_part	969	1231	0.0	+	.	ID=mp67-1_scaffold_129_RLX-incomp_MCL1_Hydpi2-B-G93-Map5;Parent=ms67_scaffold_129_RLX-incomp_MCL1_Hydpi2-B-G93-Map5;Target=RLX-incomp_MCL1_Hydpi2-B-G93-Map5 1206 1498;Identity=95.8
##gff-version 3
##sequence-region scaffold_13 1 725060
scaffold_13	Hydpi2_TE2_REPET_TEs	match	290740	290884	0.0	+	.	ID=ms416_scaffold_13_DTX-incomp_MCL81_Hydpi2-B-R985-Map3;Target=DTX-incomp_MCL81_Hydpi2-B-R985-Map3 1812 1956;Identity=80.7
scaffold_13	Hydpi2_TE2_REPET_TEs	match_part	290740	290884	0.0	+	.	ID=mp416-1_scaffold_13_DTX-incomp_MCL81_Hydpi2-B-R985-Map3;Parent=ms416_scaffold_13_DTX-incomp_MCL81_Hydpi2-B-R985-Map3;Target=DTX-incomp_MCL81_Hydpi2-B-R985-Map3 1812 1956;Identity=80.7
scaffold_13	Hydpi2_TE2_REPET_TEs	match	298617	300357	0.0	+	.	ID=ms417_scaffold_13_DTX-incomp_MCL81_Hydpi2-B-R985-Map3;Target=DTX-incomp_MCL81_Hydpi2-B-R985-Map3 198 1956;Identity=86.0
scaffold_13	Hydpi2_TE2_REPET_TEs	match_part	298617	300357	0.0	+	.	ID=mp417-1_scaffold_13_DTX-incomp_MCL81_Hydpi2-B-R985-Map3;Parent=ms417_scaffold_13_DTX-incomp_MCL81_Hydpi2-B-R985-Map3;Target=DTX-incomp_MCL81_Hydpi2-B-R985-Map3 198 1956;Identity=86.0
scaffold_13	Hydpi2_TE2_REPET_TEs	match	124535	124566	0.0	+	.	ID=ms1378_scaffold_13_DTX-incomp_MCL41_Hydpi2-B-R252-Map3;Target=DTX-incomp_MCL41_Hydpi2-B-R252-Map3 226 257;Identity=87.5
scaffold_13	Hydpi2_TE2_REPET_TEs	match_part	124535	124566	0.0	+	.	ID=mp1378-1_scaffold_13_DTX-incomp_MCL41_Hydpi2-B-R252-Map3;Parent=ms1378_scaffold_13_DTX-incomp_MCL41_Hydpi2-B-R252-Map3;Target=DTX-incomp_MCL41_Hydpi2-B-R252-Map3 226 257;Identity=87.5
scaffold_13	Hydpi2_TE2_REPET_TEs	match	286521	287511	0.0	+	.	ID=ms1195_scaffold_13_DTX-incomp_MCL81_Hydpi2-B-R985-Map3;Target=DTX-incomp_MCL81_Hydpi2-B-R985-Map3 993 1956;Identity=73.1
scaffold_13	Hydpi2_TE2_REPET_TEs	match_part	286521	287511	0.0	+	.	ID=mp1195-1_scaffold_13_DTX-incomp_MCL81_Hydpi2-B-R985-Map3;Parent=ms1195_scaffold_13_DTX-incomp_MCL81_Hydpi2-B-R985-Map3;Target=DTX-incomp_MCL81_Hydpi2-B-R985-Map3 993 1956;Identity=73.1
scaffold_13	Hydpi2_TE2_REPET_TEs	match	237843	238891	0.0	+	.	ID=ms1828_scaffold_13_DTX-incomp_MCL27_Hydpi2-B-G92-Map3;Target=DTX-incomp_MCL27_Hydpi2-B-G92-Map3 1 1049;Identity=100.0
scaffold_13	Hydpi2_TE2_REPET_TEs	match_part	237843	238891	0.0	+	.	ID=mp1828-1_scaffold_13_DTX-incomp_MCL27_Hydpi2-B-G92-Map3;Parent=ms1828_scaffold_13_DTX-incomp_MCL27_Hydpi2-B-G92-Map3;Target=DTX-incomp_MCL27_Hydpi2-B-G92-Map3 1 1049;Identity=100.0
scaffold_13	Hydpi2_TE2_REPET_TEs	match	672620	674145	0.0	+	.	ID=ms2990_scaffold_13_RLX-incomp_MCL76_Hydpi2-B-R892-Map3;Target=RLX-incomp_MCL76_Hydpi2-B-R892-Map3 1314 1593
scaffold_13	Hydpi2_TE2_REPET_TEs	match_part	672620	672817	0.0	+	.	ID=mp2990-1_scaffold_13_RLX-incomp_MCL76_Hydpi2-B-R892-Map3;Parent=ms2990_scaffold_13_RLX-incomp_MCL76_Hydpi2-B-R892-Map3;Target=RLX-incomp_MCL76_Hydpi2-B-R892-Map3 1314 1511;Identity=97.0
scaffold_13	Hydpi2_TE2_REPET_TEs	match_part	674056	674145	0.0	+	.	ID=mp2990-2_scaffold_13_RLX-incomp_MCL76_Hydpi2-B-R892-Map3;Parent=ms2990_scaffold_13_RLX-incomp_MCL76_Hydpi2-B-R892-Map3;Target=RLX-incomp_MCL76_Hydpi2-B-R892-Map3 1504 1593;Identity=97.8
scaffold_13	Hydpi2_TE2_REPET_TEs	match	669559	670745	0.0	-	.	ID=ms105_scaffold_13_DTX-incomp_MCL81_Hydpi2-B-R985-Map3;Target=DTX-incomp_MCL81_Hydpi2-B-R985-Map3 910 1956
scaffold_13	Hydpi2_TE2_REPET_TEs	match_part	669559	669900	0.0	-	.	ID=mp105-1_scaffold_13_DTX-incomp_MCL81_Hydpi2-B-R985-Map3;Parent=ms105_scaffold_13_DTX-incomp_MCL81_Hydpi2-B-R985-Map3;Target=DTX-incomp_MCL81_Hydpi2-B-R985-Map3 1627 1956;Identity=78.0
scaffold_13	Hydpi2_TE2_REPET_TEs	match_part	670014	670745	0.0	-	.	ID=mp105-2_scaffold_13_DTX-incomp_MCL81_Hydpi2-B-R985-Map3;Parent=ms105_scaffold_13_DTX-incomp_MCL81_Hydpi2-B-R985-Map3;Target=DTX-incomp_MCL81_Hydpi2-B-R985-Map3 910 1636;Identity=75.5
scaffold_13	Hydpi2_TE2_REPET_TEs	match	286485	286520	0.0	+	.	ID=ms1194_scaffold_13_DTX-incomp_MCL81_Hydpi2-B-R985-Map3;Target=DTX-incomp_MCL81_Hydpi2-B-R985-Map3 958 992;Identity=61.7
scaffold_13	Hydpi2_TE2_REPET_TEs	match_part	286485	286520	0.0	+	.	ID=mp1194-1_scaffold_13_DTX-incomp_MCL81_Hydpi2-B-R985-Map3;Parent=ms1194_scaffold_13_DTX-incomp_MCL81_Hydpi2-B-R985-Map3;Target=DTX-incomp_MCL81_Hydpi2-B-R985-Map3 958 992;Identity=61.7
scaffold_13	Hydpi2_TE2_REPET_TEs	match	50391	52115	0.0	+	.	ID=ms1387_scaffold_13_DTX-incomp_MCL81_Hydpi2-B-R985-Map3;Target=DTX-incomp_MCL81_Hydpi2-B-R985-Map3 233 1945;Identity=73.7
scaffold_13	Hydpi2_TE2_REPET_TEs	match_part	50391	52115	0.0	+	.	ID=mp1387-1_scaffold_13_DTX-incomp_MCL81_Hydpi2-B-R985-Map3;Parent=ms1387_scaffold_13_DTX-incomp_MCL81_Hydpi2-B-R985-Map3;Target=DTX-incomp_MCL81_Hydpi2-B-R985-Map3 233 1945;Identity=73.7
scaffold_13	Hydpi2_TE2_REPET_TEs	match	275399	275430	0.0	-	.	ID=ms1196_scaffold_13_DTX-incomp_MCL41_Hydpi2-B-R252-Map3;Target=DTX-incomp_MCL41_Hydpi2-B-R252-Map3 226 257;Identity=90.6
scaffold_13	Hydpi2_TE2_REPET_TEs	match_part	275399	275430	0.0	-	.	ID=mp1196-1_scaffold_13_DTX-incomp_MCL41_Hydpi2-B-R252-Map3;Parent=ms1196_scaffold_13_DTX-incomp_MCL41_Hydpi2-B-R252-Map3;Target=DTX-incomp_MCL41_Hydpi2-B-R252-Map3 226 257;Identity=90.6
scaffold_13	Hydpi2_TE2_REPET_TEs	match	343607	345417	0.0	-	.	ID=ms418_scaffold_13_DTX-incomp_MCL81_Hydpi2-B-R985-Map3;Target=DTX-incomp_MCL81_Hydpi2-B-R985-Map3 118 1956;Identity=85.2
scaffold_13	Hydpi2_TE2_REPET_TEs	match_part	343607	345417	0.0	-	.	ID=mp418-1_scaffold_13_DTX-incomp_MCL81_Hydpi2-B-R985-Map3;Parent=ms418_scaffold_13_DTX-incomp_MCL81_Hydpi2-B-R985-Map3;Target=DTX-incomp_MCL81_Hydpi2-B-R985-Map3 118 1956;Identity=85.2
scaffold_13	Hydpi2_TE2_REPET_TEs	match	437339	437451	0.0	+	.	ID=ms3566_scaffold_13_DTX-incomp_MCL55_Hydpi2-B-R56-Map3;Target=DTX-incomp_MCL55_Hydpi2-B-R56-Map3 824 936;Identity=68.4
scaffold_13	Hydpi2_TE2_REPET_TEs	match_part	437339	437451	0.0	+	.	ID=mp3566-1_scaffold_13_DTX-incomp_MCL55_Hydpi2-B-R56-Map3;Parent=ms3566_scaffold_13_DTX-incomp_MCL55_Hydpi2-B-R56-Map3;Target=DTX-incomp_MCL55_Hydpi2-B-R56-Map3 824 936;Identity=68.4
scaffold_13	Hydpi2_TE2_REPET_TEs	match	674729	675203	0.0	+	.	ID=ms2989_scaffold_13_DTX-incomp_MCL81_Hydpi2-B-R985-Map3;Target=DTX-incomp_MCL81_Hydpi2-B-R985-Map3 1504 1956;Identity=78.3
scaffold_13	Hydpi2_TE2_REPET_TEs	match_part	674729	675203	0.0	+	.	ID=mp2989-1_scaffold_13_DTX-incomp_MCL81_Hydpi2-B-R985-Map3;Parent=ms2989_scaffold_13_DTX-incomp_MCL81_Hydpi2-B-R985-Map3;Target=DTX-incomp_MCL81_Hydpi2-B-R985-Map3 1504 1956;Identity=78.3
scaffold_13	Hydpi2_TE2_REPET_TEs	match	135135	135254	0.0	+	.	ID=ms752_scaffold_13_noCat_MCL44_Hydpi2-B-R383-Map18;Target=noCat_MCL44_Hydpi2-B-R383-Map18 8440 8583;Identity=73.8
scaffold_13	Hydpi2_TE2_REPET_TEs	match_part	135135	135254	0.0	+	.	ID=mp752-1_scaffold_13_noCat_MCL44_Hydpi2-B-R383-Map18;Parent=ms752_scaffold_13_noCat_MCL44_Hydpi2-B-R383-Map18;Target=noCat_MCL44_Hydpi2-B-R383-Map18 8440 8583;Identity=73.8
scaffold_13	Hydpi2_TE2_REPET_TEs	match	166101	166497	0.0	+	.	ID=ms753_scaffold_13_DTX-incomp_MCL55_Hydpi2-B-R56-Map3;Target=DTX-incomp_MCL55_Hydpi2-B-R56-Map3 1 417;Identity=88.3
scaffold_13	Hydpi2_TE2_REPET_TEs	match_part	166101	166497	0.0	+	.	ID=mp753-1_scaffold_13_DTX-incomp_MCL55_Hydpi2-B-R56-Map3;Parent=ms753_scaffold_13_DTX-incomp_MCL55_Hydpi2-B-R56-Map3;Target=DTX-incomp_MCL55_Hydpi2-B-R56-Map3 1 417;Identity=88.3
scaffold_13	Hydpi2_TE2_REPET_TEs	match	671891	674649	0.0	+	.	ID=ms2987_scaffold_13_DTX-incomp_MCL81_Hydpi2-B-R985-Map3;Target=DTX-incomp_MCL81_Hydpi2-B-R985-Map3 251 1469
scaffold_13	Hydpi2_TE2_REPET_TEs	match_part	671891	672617	0.0	+	.	ID=mp2987-1_scaffold_13_DTX-incomp_MCL81_Hydpi2-B-R985-Map3;Parent=ms2987_scaffold_13_DTX-incomp_MCL81_Hydpi2-B-R985-Map3;Target=DTX-incomp_MCL81_Hydpi2-B-R985-Map3 251 975;Identity=74.9
scaffold_13	Hydpi2_TE2_REPET_TEs	match_part	674193	674649	0.0	+	.	ID=mp2987-2_scaffold_13_DTX-incomp_MCL81_Hydpi2-B-R985-Map3;Parent=ms2987_scaffold_13_DTX-incomp_MCL81_Hydpi2-B-R985-Map3;Target=DTX-incomp_MCL81_Hydpi2-B-R985-Map3 1019 1469;Identity=73.2
scaffold_13	Hydpi2_TE2_REPET_TEs	match	12115	12752	0.0	-	.	ID=ms756_scaffold_13_DTX-incomp_MCL57_Hydpi2-B-R57-Map14;Target=DTX-incomp_MCL57_Hydpi2-B-R57-Map14 31 695;Identity=63.7
scaffold_13	Hydpi2_TE2_REPET_TEs	match_part	12115	12752	0.0	-	.	ID=mp756-1_scaffold_13_DTX-incomp_MCL57_Hydpi2-B-R57-Map14;Parent=ms756_scaffold_13_DTX-incomp_MCL57_Hydpi2-B-R57-Map14;Target=DTX-incomp_MCL57_Hydpi2-B-R57-Map14 31 695;Identity=63.7
scaffold_13	Hydpi2_TE2_REPET_TEs	match	484809	485091	0.0	+	.	ID=ms1141_scaffold_13_DTX-incomp-chim_MCL33_Hydpi2-B-R1272-Map5;Target=DTX-incomp-chim_MCL33_Hydpi2-B-R1272-Map5 10452 10734;Identity=94.3
scaffold_13	Hydpi2_TE2_REPET_TEs	match_part	484809	485091	0.0	+	.	ID=mp1141-1_scaffold_13_DTX-incomp-chim_MCL33_Hydpi2-B-R1272-Map5;Parent=ms1141_scaffold_13_DTX-incomp-chim_MCL33_Hydpi2-B-R1272-Map5;Target=DTX-incomp-chim_MCL33_Hydpi2-B-R1272-Map5 10452 10734;Identity=94.3
scaffold_13	Hydpi2_TE2_REPET_TEs	match	288504	289322	0.0	+	.	ID=ms11_scaffold_13_DTX-incomp_MCL81_Hydpi2-B-R985-Map3;Target=DTX-incomp_MCL81_Hydpi2-B-R985-Map3 658 1497;Identity=86.7
scaffold_13	Hydpi2_TE2_REPET_TEs	match_part	288504	289322	0.0	+	.	ID=mp11-1_scaffold_13_DTX-incomp_MCL81_Hydpi2-B-R985-Map3;Parent=ms11_scaffold_13_DTX-incomp_MCL81_Hydpi2-B-R985-Map3;Target=DTX-incomp_MCL81_Hydpi2-B-R985-Map3 658 1497;Identity=86.7
scaffold_13	Hydpi2_TE2_REPET_TEs	match	674650	674728	0.0	+	.	ID=ms2988_scaffold_13_DTX-incomp_MCL81_Hydpi2-B-R985-Map3;Target=DTX-incomp_MCL81_Hydpi2-B-R985-Map3 1443 1515;Identity=68.4
scaffold_13	Hydpi2_TE2_REPET_TEs	match_part	674650	674728	0.0	+	.	ID=mp2988-1_scaffold_13_DTX-incomp_MCL81_Hydpi2-B-R985-Map3;Parent=ms2988_scaffold_13_DTX-incomp_MCL81_Hydpi2-B-R985-Map3;Target=DTX-incomp_MCL81_Hydpi2-B-R985-Map3 1443 1515;Identity=68.4
scaffold_13	Hydpi2_TE2_REPET_TEs	match	616453	616496	0.0	+	.	ID=ms106_scaffold_13_DTX-incomp_MCL78_Hydpi2-B-R948-Map7;Target=DTX-incomp_MCL78_Hydpi2-B-R948-Map7 879 922;Identity=84.1
scaffold_13	Hydpi2_TE2_REPET_TEs	match_part	616453	616496	0.0	+	.	ID=mp106-1_scaffold_13_DTX-incomp_MCL78_Hydpi2-B-R948-Map7;Parent=ms106_scaffold_13_DTX-incomp_MCL78_Hydpi2-B-R948-Map7;Target=DTX-incomp_MCL78_Hydpi2-B-R948-Map7 879 922;Identity=84.1
##gff-version 3
##sequence-region scaffold_131 1 20675
scaffold_131	Hydpi2_TE2_REPET_TEs	match	5276	5556	0.0	-	.	ID=ms1482_scaffold_131_DTX-incomp-chim_MCL79_Hydpi2-B-R960-Map4;Target=DTX-incomp-chim_MCL79_Hydpi2-B-R960-Map4 122 419;Identity=75.1
scaffold_131	Hydpi2_TE2_REPET_TEs	match_part	5276	5556	0.0	-	.	ID=mp1482-1_scaffold_131_DTX-incomp-chim_MCL79_Hydpi2-B-R960-Map4;Parent=ms1482_scaffold_131_DTX-incomp-chim_MCL79_Hydpi2-B-R960-Map4;Target=DTX-incomp-chim_MCL79_Hydpi2-B-R960-Map4 122 419;Identity=75.1
scaffold_131	Hydpi2_TE2_REPET_TEs	match	10001	11886	0.0	-	.	ID=ms1483_scaffold_131_DTX-incomp-chim_MCL79_Hydpi2-B-R960-Map4;Target=DTX-incomp-chim_MCL79_Hydpi2-B-R960-Map4 462 4423
scaffold_131	Hydpi2_TE2_REPET_TEs	match_part	10001	10108	0.0	-	.	ID=mp1483-1_scaffold_131_DTX-incomp-chim_MCL79_Hydpi2-B-R960-Map4;Parent=ms1483_scaffold_131_DTX-incomp-chim_MCL79_Hydpi2-B-R960-Map4;Target=DTX-incomp-chim_MCL79_Hydpi2-B-R960-Map4 4316 4423;Identity=90.7
scaffold_131	Hydpi2_TE2_REPET_TEs	match_part	10072	10762	0.0	-	.	ID=mp1483-2_scaffold_131_DTX-incomp-chim_MCL79_Hydpi2-B-R960-Map4;Parent=ms1483_scaffold_131_DTX-incomp-chim_MCL79_Hydpi2-B-R960-Map4;Target=DTX-incomp-chim_MCL79_Hydpi2-B-R960-Map4 3476 4149;Identity=86.1
scaffold_131	Hydpi2_TE2_REPET_TEs	match_part	11136	11886	0.0	-	.	ID=mp1483-3_scaffold_131_DTX-incomp-chim_MCL79_Hydpi2-B-R960-Map4;Parent=ms1483_scaffold_131_DTX-incomp-chim_MCL79_Hydpi2-B-R960-Map4;Target=DTX-incomp-chim_MCL79_Hydpi2-B-R960-Map4 462 1194;Identity=81.6
scaffold_131	Hydpi2_TE2_REPET_TEs	match	14305	17014	0.0	-	.	ID=ms1484_scaffold_131_DTX-incomp-chim_MCL79_Hydpi2-B-R960-Map4;Target=DTX-incomp-chim_MCL79_Hydpi2-B-R960-Map4 4372 7163
scaffold_131	Hydpi2_TE2_REPET_TEs	match_part	14305	16778	0.0	-	.	ID=mp1484-1_scaffold_131_DTX-incomp-chim_MCL79_Hydpi2-B-R960-Map4;Parent=ms1484_scaffold_131_DTX-incomp-chim_MCL79_Hydpi2-B-R960-Map4;Target=DTX-incomp-chim_MCL79_Hydpi2-B-R960-Map4 4672 7163;Identity=85.5
scaffold_131	Hydpi2_TE2_REPET_TEs	match_part	16995	17014	0.0	-	.	ID=mp1484-2_scaffold_131_DTX-incomp-chim_MCL79_Hydpi2-B-R960-Map4;Parent=ms1484_scaffold_131_DTX-incomp-chim_MCL79_Hydpi2-B-R960-Map4;Target=DTX-incomp-chim_MCL79_Hydpi2-B-R960-Map4 4372 4390;Identity=88.0
scaffold_131	Hydpi2_TE2_REPET_TEs	match	17808	18880	0.0	-	.	ID=ms1485_scaffold_131_DTX-incomp-chim_MCL79_Hydpi2-B-R960-Map4;Target=DTX-incomp-chim_MCL79_Hydpi2-B-R960-Map4 675 3575
scaffold_131	Hydpi2_TE2_REPET_TEs	match_part	17808	18035	0.0	-	.	ID=mp1485-1_scaffold_131_DTX-incomp-chim_MCL79_Hydpi2-B-R960-Map4;Parent=ms1485_scaffold_131_DTX-incomp-chim_MCL79_Hydpi2-B-R960-Map4;Target=DTX-incomp-chim_MCL79_Hydpi2-B-R960-Map4 3359 3575;Identity=80.5
scaffold_131	Hydpi2_TE2_REPET_TEs	match_part	18342	18880	0.0	-	.	ID=mp1485-2_scaffold_131_DTX-incomp-chim_MCL79_Hydpi2-B-R960-Map4;Parent=ms1485_scaffold_131_DTX-incomp-chim_MCL79_Hydpi2-B-R960-Map4;Target=DTX-incomp-chim_MCL79_Hydpi2-B-R960-Map4 675 1205;Identity=82.6
scaffold_131	Hydpi2_TE2_REPET_TEs	match	5612	5712	0.0	-	.	ID=ms1486_scaffold_131_DTX-incomp_MCL78_Hydpi2-B-R948-Map7;Target=DTX-incomp_MCL78_Hydpi2-B-R948-Map7 7663 7765;Identity=77.5
scaffold_131	Hydpi2_TE2_REPET_TEs	match_part	5612	5712	0.0	-	.	ID=mp1486-1_scaffold_131_DTX-incomp_MCL78_Hydpi2-B-R948-Map7;Parent=ms1486_scaffold_131_DTX-incomp_MCL78_Hydpi2-B-R948-Map7;Target=DTX-incomp_MCL78_Hydpi2-B-R948-Map7 7663 7765;Identity=77.5
scaffold_131	Hydpi2_TE2_REPET_TEs	match	6096	10000	0.0	-	.	ID=ms1487_scaffold_131_DTX-incomp_MCL78_Hydpi2-B-R948-Map7;Target=DTX-incomp_MCL78_Hydpi2-B-R948-Map7 2055 5964;Identity=91.0
scaffold_131	Hydpi2_TE2_REPET_TEs	match_part	6096	10000	0.0	-	.	ID=mp1487-1_scaffold_131_DTX-incomp_MCL78_Hydpi2-B-R948-Map7;Parent=ms1487_scaffold_131_DTX-incomp_MCL78_Hydpi2-B-R948-Map7;Target=DTX-incomp_MCL78_Hydpi2-B-R948-Map7 2055 5964;Identity=91.0
scaffold_131	Hydpi2_TE2_REPET_TEs	match	14000	17134	0.0	-	.	ID=ms1488_scaffold_131_DTX-incomp_MCL78_Hydpi2-B-R948-Map7;Target=DTX-incomp_MCL78_Hydpi2-B-R948-Map7 1848 4952
scaffold_131	Hydpi2_TE2_REPET_TEs	match_part	14000	14062	0.0	-	.	ID=mp1488-1_scaffold_131_DTX-incomp_MCL78_Hydpi2-B-R948-Map7;Parent=ms1488_scaffold_131_DTX-incomp_MCL78_Hydpi2-B-R948-Map7;Target=DTX-incomp_MCL78_Hydpi2-B-R948-Map7 4890 4952;Identity=85.2
scaffold_131	Hydpi2_TE2_REPET_TEs	match_part	14063	14304	0.0	-	.	ID=mp1488-2_scaffold_131_DTX-incomp_MCL78_Hydpi2-B-R948-Map7;Parent=ms1488_scaffold_131_DTX-incomp_MCL78_Hydpi2-B-R948-Map7;Target=DTX-incomp_MCL78_Hydpi2-B-R948-Map7 4653 4892;Identity=84.3
scaffold_131	Hydpi2_TE2_REPET_TEs	match_part	17015	17134	0.0	-	.	ID=mp1488-3_scaffold_131_DTX-incomp_MCL78_Hydpi2-B-R948-Map7;Parent=ms1488_scaffold_131_DTX-incomp_MCL78_Hydpi2-B-R948-Map7;Target=DTX-incomp_MCL78_Hydpi2-B-R948-Map7 1848 1966;Identity=84.3
scaffold_131	Hydpi2_TE2_REPET_TEs	match	16779	16994	0.0	-	.	ID=ms1490_scaffold_131_DTX-incomp_MCL78_Hydpi2-B-R948-Map7;Target=DTX-incomp_MCL78_Hydpi2-B-R948-Map7 1868 2083;Identity=90.3
scaffold_131	Hydpi2_TE2_REPET_TEs	match_part	16779	16994	0.0	-	.	ID=mp1490-1_scaffold_131_DTX-incomp_MCL78_Hydpi2-B-R948-Map7;Parent=ms1490_scaffold_131_DTX-incomp_MCL78_Hydpi2-B-R948-Map7;Target=DTX-incomp_MCL78_Hydpi2-B-R948-Map7 1868 2083;Identity=90.3
scaffold_131	Hydpi2_TE2_REPET_TEs	match	17135	17807	0.0	-	.	ID=ms1491_scaffold_131_DTX-incomp_MCL78_Hydpi2-B-R948-Map7;Target=DTX-incomp_MCL78_Hydpi2-B-R948-Map7 1182 1885;Identity=89.8
scaffold_131	Hydpi2_TE2_REPET_TEs	match_part	17135	17807	0.0	-	.	ID=mp1491-1_scaffold_131_DTX-incomp_MCL78_Hydpi2-B-R948-Map7;Parent=ms1491_scaffold_131_DTX-incomp_MCL78_Hydpi2-B-R948-Map7;Target=DTX-incomp_MCL78_Hydpi2-B-R948-Map7 1182 1885;Identity=89.8
scaffold_131	Hydpi2_TE2_REPET_TEs	match	89	236	0.0	-	.	ID=ms1492_scaffold_131_RLX-incomp_MCL28_Hydpi2-B-R1079-Map3;Target=RLX-incomp_MCL28_Hydpi2-B-R1079-Map3 21 169;Identity=82.6
scaffold_131	Hydpi2_TE2_REPET_TEs	match_part	89	236	0.0	-	.	ID=mp1492-1_scaffold_131_RLX-incomp_MCL28_Hydpi2-B-R1079-Map3;Parent=ms1492_scaffold_131_RLX-incomp_MCL28_Hydpi2-B-R1079-Map3;Target=RLX-incomp_MCL28_Hydpi2-B-R1079-Map3 21 169;Identity=82.6
##gff-version 3
##sequence-region scaffold_133 1 20790
scaffold_133	Hydpi2_TE2_REPET_TEs	match	6501	7111	0.0	+	.	ID=ms2954_scaffold_133_DTX-incomp_MCL64_Hydpi2-B-R641-Map3;Target=DTX-incomp_MCL64_Hydpi2-B-R641-Map3 3712 4228;Identity=71.5
scaffold_133	Hydpi2_TE2_REPET_TEs	match_part	6501	7111	0.0	+	.	ID=mp2954-1_scaffold_133_DTX-incomp_MCL64_Hydpi2-B-R641-Map3;Parent=ms2954_scaffold_133_DTX-incomp_MCL64_Hydpi2-B-R641-Map3;Target=DTX-incomp_MCL64_Hydpi2-B-R641-Map3 3712 4228;Identity=71.5
scaffold_133	Hydpi2_TE2_REPET_TEs	match	7453	8833	0.0	+	.	ID=ms2955_scaffold_133_DTX-incomp_MCL64_Hydpi2-B-R641-Map3;Target=DTX-incomp_MCL64_Hydpi2-B-R641-Map3 47 2619
scaffold_133	Hydpi2_TE2_REPET_TEs	match_part	7453	7778	0.0	+	.	ID=mp2955-1_scaffold_133_DTX-incomp_MCL64_Hydpi2-B-R641-Map3;Parent=ms2955_scaffold_133_DTX-incomp_MCL64_Hydpi2-B-R641-Map3;Target=DTX-incomp_MCL64_Hydpi2-B-R641-Map3 47 358;Identity=86.5
scaffold_133	Hydpi2_TE2_REPET_TEs	match_part	7774	8833	0.0	+	.	ID=mp2955-2_scaffold_133_DTX-incomp_MCL64_Hydpi2-B-R641-Map3;Parent=ms2955_scaffold_133_DTX-incomp_MCL64_Hydpi2-B-R641-Map3;Target=DTX-incomp_MCL64_Hydpi2-B-R641-Map3 1520 2619;Identity=82.6
scaffold_133	Hydpi2_TE2_REPET_TEs	match	18665	18756	0.0	+	.	ID=ms2325_scaffold_133_DTX-incomp-chim_MCL33_Hydpi2-B-R1272-Map5;Target=DTX-incomp-chim_MCL33_Hydpi2-B-R1272-Map5 10465 10556;Identity=72.8
scaffold_133	Hydpi2_TE2_REPET_TEs	match_part	18665	18756	0.0	+	.	ID=mp2325-1_scaffold_133_DTX-incomp-chim_MCL33_Hydpi2-B-R1272-Map5;Parent=ms2325_scaffold_133_DTX-incomp-chim_MCL33_Hydpi2-B-R1272-Map5;Target=DTX-incomp-chim_MCL33_Hydpi2-B-R1272-Map5 10465 10556;Identity=72.8
scaffold_133	Hydpi2_TE2_REPET_TEs	match	10266	11109	0.0	+	.	ID=ms2326_scaffold_133_DXX-MITE_MCL31_Hydpi2-B-R1205-Map3;Target=DXX-MITE_MCL31_Hydpi2-B-R1205-Map3 1 842;Identity=98.0
scaffold_133	Hydpi2_TE2_REPET_TEs	match_part	10266	11109	0.0	+	.	ID=mp2326-1_scaffold_133_DXX-MITE_MCL31_Hydpi2-B-R1205-Map3;Parent=ms2326_scaffold_133_DXX-MITE_MCL31_Hydpi2-B-R1205-Map3;Target=DXX-MITE_MCL31_Hydpi2-B-R1205-Map3 1 842;Identity=98.0
##gff-version 3
##sequence-region scaffold_134 1 21536
scaffold_134	Hydpi2_TE2_REPET_TEs	match	3190	4091	0.0	-	.	ID=ms150_scaffold_134_DTX-incomp-chim_MCL79_Hydpi2-B-R960-Map4;Target=DTX-incomp-chim_MCL79_Hydpi2-B-R960-Map4 5048 5945;Identity=72.5
scaffold_134	Hydpi2_TE2_REPET_TEs	match_part	3190	4091	0.0	-	.	ID=mp150-1_scaffold_134_DTX-incomp-chim_MCL79_Hydpi2-B-R960-Map4;Parent=ms150_scaffold_134_DTX-incomp-chim_MCL79_Hydpi2-B-R960-Map4;Target=DTX-incomp-chim_MCL79_Hydpi2-B-R960-Map4 5048 5945;Identity=72.5
scaffold_134	Hydpi2_TE2_REPET_TEs	match	1032	1898	0.0	-	.	ID=ms3550_scaffold_134_DTX-incomp-chim_MCL79_Hydpi2-B-R960-Map4;Target=DTX-incomp-chim_MCL79_Hydpi2-B-R960-Map4 5086 5945;Identity=72.5
scaffold_134	Hydpi2_TE2_REPET_TEs	match_part	1032	1898	0.0	-	.	ID=mp3550-1_scaffold_134_DTX-incomp-chim_MCL79_Hydpi2-B-R960-Map4;Parent=ms3550_scaffold_134_DTX-incomp-chim_MCL79_Hydpi2-B-R960-Map4;Target=DTX-incomp-chim_MCL79_Hydpi2-B-R960-Map4 5086 5945;Identity=72.5
##gff-version 3
##sequence-region scaffold_135 1 19267
scaffold_135	Hydpi2_TE2_REPET_TEs	match	14558	14810	0.0	+	.	ID=ms3128_scaffold_135_DTX-incomp_MCL81_Hydpi2-B-R985-Map3;Target=DTX-incomp_MCL81_Hydpi2-B-R985-Map3 1704 1956;Identity=83.8
scaffold_135	Hydpi2_TE2_REPET_TEs	match_part	14558	14810	0.0	+	.	ID=mp3128-1_scaffold_135_DTX-incomp_MCL81_Hydpi2-B-R985-Map3;Parent=ms3128_scaffold_135_DTX-incomp_MCL81_Hydpi2-B-R985-Map3;Target=DTX-incomp_MCL81_Hydpi2-B-R985-Map3 1704 1956;Identity=83.8
scaffold_135	Hydpi2_TE2_REPET_TEs	match	3	1264	0.0	-	.	ID=ms3413_scaffold_135_DTX-incomp_MCL81_Hydpi2-B-R985-Map3;Target=DTX-incomp_MCL81_Hydpi2-B-R985-Map3 23 1295;Identity=84.3
scaffold_135	Hydpi2_TE2_REPET_TEs	match_part	3	1264	0.0	-	.	ID=mp3413-1_scaffold_135_DTX-incomp_MCL81_Hydpi2-B-R985-Map3;Parent=ms3413_scaffold_135_DTX-incomp_MCL81_Hydpi2-B-R985-Map3;Target=DTX-incomp_MCL81_Hydpi2-B-R985-Map3 23 1295;Identity=84.3
##gff-version 3
##sequence-region scaffold_136 1 19189
scaffold_136	Hydpi2_TE2_REPET_TEs	match	24	1488	0.0	+	.	ID=ms2215_scaffold_136_DTX-incomp-chim_MCL33_Hydpi2-B-R1272-Map5;Target=DTX-incomp-chim_MCL33_Hydpi2-B-R1272-Map5 9028 10424;Identity=74.6
scaffold_136	Hydpi2_TE2_REPET_TEs	match_part	24	1488	0.0	+	.	ID=mp2215-1_scaffold_136_DTX-incomp-chim_MCL33_Hydpi2-B-R1272-Map5;Parent=ms2215_scaffold_136_DTX-incomp-chim_MCL33_Hydpi2-B-R1272-Map5;Target=DTX-incomp-chim_MCL33_Hydpi2-B-R1272-Map5 9028 10424;Identity=74.6
##gff-version 3
##sequence-region scaffold_137 1 19181
scaffold_137	Hydpi2_TE2_REPET_TEs	match	7960	14098	0.0	-	.	ID=ms2708_scaffold_137_RLX-incomp_MCL39_Hydpi2-B-R231-Map20_reversed;Target=RLX-incomp_MCL39_Hydpi2-B-R231-Map20_reversed 1 6203
scaffold_137	Hydpi2_TE2_REPET_TEs	match_part	7960	13956	0.0	-	.	ID=mp2708-1_scaffold_137_RLX-incomp_MCL39_Hydpi2-B-R231-Map20_reversed;Parent=ms2708_scaffold_137_RLX-incomp_MCL39_Hydpi2-B-R231-Map20_reversed;Target=RLX-incomp_MCL39_Hydpi2-B-R231-Map20_reversed 195 6203;Identity=94.6
scaffold_137	Hydpi2_TE2_REPET_TEs	match_part	13973	14098	0.0	-	.	ID=mp2708-2_scaffold_137_RLX-incomp_MCL39_Hydpi2-B-R231-Map20_reversed;Parent=ms2708_scaffold_137_RLX-incomp_MCL39_Hydpi2-B-R231-Map20_reversed;Target=RLX-incomp_MCL39_Hydpi2-B-R231-Map20_reversed 1 126;Identity=94.4
##gff-version 3
##sequence-region scaffold_14 1 691653
scaffold_14	Hydpi2_TE2_REPET_TEs	match	487147	487221	0.0	+	.	ID=ms1033_scaffold_14_RLX-incomp_MCL50_Hydpi2-B-R454-Map7_reversed;Target=RLX-incomp_MCL50_Hydpi2-B-R454-Map7_reversed 505 575;Identity=77.5
scaffold_14	Hydpi2_TE2_REPET_TEs	match_part	487147	487221	0.0	+	.	ID=mp1033-1_scaffold_14_RLX-incomp_MCL50_Hydpi2-B-R454-Map7_reversed;Parent=ms1033_scaffold_14_RLX-incomp_MCL50_Hydpi2-B-R454-Map7_reversed;Target=RLX-incomp_MCL50_Hydpi2-B-R454-Map7_reversed 505 575;Identity=77.5
scaffold_14	Hydpi2_TE2_REPET_TEs	match	470580	470903	0.0	+	.	ID=ms1034_scaffold_14_DXX-MITE_MCL18_Hydpi2-B-G239-Map3;Target=DXX-MITE_MCL18_Hydpi2-B-G239-Map3 1 305;Identity=87.7
scaffold_14	Hydpi2_TE2_REPET_TEs	match_part	470580	470903	0.0	+	.	ID=mp1034-1_scaffold_14_DXX-MITE_MCL18_Hydpi2-B-G239-Map3;Parent=ms1034_scaffold_14_DXX-MITE_MCL18_Hydpi2-B-G239-Map3;Target=DXX-MITE_MCL18_Hydpi2-B-G239-Map3 1 305;Identity=87.7
scaffold_14	Hydpi2_TE2_REPET_TEs	match	483509	483544	0.0	+	.	ID=ms1035_scaffold_14_DTX-incomp_MCL41_Hydpi2-B-R252-Map3;Target=DTX-incomp_MCL41_Hydpi2-B-R252-Map3 221 256;Identity=88.9
scaffold_14	Hydpi2_TE2_REPET_TEs	match_part	483509	483544	0.0	+	.	ID=mp1035-1_scaffold_14_DTX-incomp_MCL41_Hydpi2-B-R252-Map3;Parent=ms1035_scaffold_14_DTX-incomp_MCL41_Hydpi2-B-R252-Map3;Target=DTX-incomp_MCL41_Hydpi2-B-R252-Map3 221 256;Identity=88.9
scaffold_14	Hydpi2_TE2_REPET_TEs	match	8076	8764	0.0	+	.	ID=ms2579_scaffold_14_DTX-incomp-chim_MCL79_Hydpi2-B-R960-Map4;Target=DTX-incomp-chim_MCL79_Hydpi2-B-R960-Map4 4434 5326
scaffold_14	Hydpi2_TE2_REPET_TEs	match_part	8076	8145	0.0	+	.	ID=mp2579-1_scaffold_14_DTX-incomp-chim_MCL79_Hydpi2-B-R960-Map4;Parent=ms2579_scaffold_14_DTX-incomp-chim_MCL79_Hydpi2-B-R960-Map4;Target=DTX-incomp-chim_MCL79_Hydpi2-B-R960-Map4 4434 4503;Identity=80.0
scaffold_14	Hydpi2_TE2_REPET_TEs	match_part	8168	8362	0.0	+	.	ID=mp2579-2_scaffold_14_DTX-incomp-chim_MCL79_Hydpi2-B-R960-Map4;Parent=ms2579_scaffold_14_DTX-incomp-chim_MCL79_Hydpi2-B-R960-Map4;Target=DTX-incomp-chim_MCL79_Hydpi2-B-R960-Map4 4660 4858;Identity=75.3
scaffold_14	Hydpi2_TE2_REPET_TEs	match_part	8367	8764	0.0	+	.	ID=mp2579-3_scaffold_14_DTX-incomp-chim_MCL79_Hydpi2-B-R960-Map4;Parent=ms2579_scaffold_14_DTX-incomp-chim_MCL79_Hydpi2-B-R960-Map4;Target=DTX-incomp-chim_MCL79_Hydpi2-B-R960-Map4 4907 5326;Identity=81.2
scaffold_14	Hydpi2_TE2_REPET_TEs	match	8765	8933	0.0	+	.	ID=ms2580_scaffold_14_DTX-incomp-chim_MCL79_Hydpi2-B-R960-Map4;Target=DTX-incomp-chim_MCL79_Hydpi2-B-R960-Map4 5574 5744;Identity=82.1
scaffold_14	Hydpi2_TE2_REPET_TEs	match_part	8765	8933	0.0	+	.	ID=mp2580-1_scaffold_14_DTX-incomp-chim_MCL79_Hydpi2-B-R960-Map4;Parent=ms2580_scaffold_14_DTX-incomp-chim_MCL79_Hydpi2-B-R960-Map4;Target=DTX-incomp-chim_MCL79_Hydpi2-B-R960-Map4 5574 5744;Identity=82.1
scaffold_14	Hydpi2_TE2_REPET_TEs	match	7866	7954	0.0	+	.	ID=ms2581_scaffold_14_DTX-incomp_MCL78_Hydpi2-B-R948-Map7;Target=DTX-incomp_MCL78_Hydpi2-B-R948-Map7 1502 1588;Identity=73.0
scaffold_14	Hydpi2_TE2_REPET_TEs	match_part	7866	7954	0.0	+	.	ID=mp2581-1_scaffold_14_DTX-incomp_MCL78_Hydpi2-B-R948-Map7;Parent=ms2581_scaffold_14_DTX-incomp_MCL78_Hydpi2-B-R948-Map7;Target=DTX-incomp_MCL78_Hydpi2-B-R948-Map7 1502 1588;Identity=73.0
scaffold_14	Hydpi2_TE2_REPET_TEs	match	14280	15460	0.0	+	.	ID=ms2582_scaffold_14_DTX-incomp_MCL77_Hydpi2-B-R9-Map3;Target=DTX-incomp_MCL77_Hydpi2-B-R9-Map3 107 759
scaffold_14	Hydpi2_TE2_REPET_TEs	match_part	14280	14344	0.0	+	.	ID=mp2582-1_scaffold_14_DTX-incomp_MCL77_Hydpi2-B-R9-Map3;Parent=ms2582_scaffold_14_DTX-incomp_MCL77_Hydpi2-B-R9-Map3;Target=DTX-incomp_MCL77_Hydpi2-B-R9-Map3 107 171;Identity=95.4
scaffold_14	Hydpi2_TE2_REPET_TEs	match_part	14873	15460	0.0	+	.	ID=mp2582-2_scaffold_14_DTX-incomp_MCL77_Hydpi2-B-R9-Map3;Parent=ms2582_scaffold_14_DTX-incomp_MCL77_Hydpi2-B-R9-Map3;Target=DTX-incomp_MCL77_Hydpi2-B-R9-Map3 162 759;Identity=92.3
scaffold_14	Hydpi2_TE2_REPET_TEs	match	443183	444884	0.0	+	.	ID=ms1562_scaffold_14_DTX-incomp_MCL81_Hydpi2-B-R985-Map3;Target=DTX-incomp_MCL81_Hydpi2-B-R985-Map3 217 1954;Identity=83.0
scaffold_14	Hydpi2_TE2_REPET_TEs	match_part	443183	444884	0.0	+	.	ID=mp1562-1_scaffold_14_DTX-incomp_MCL81_Hydpi2-B-R985-Map3;Parent=ms1562_scaffold_14_DTX-incomp_MCL81_Hydpi2-B-R985-Map3;Target=DTX-incomp_MCL81_Hydpi2-B-R985-Map3 217 1954;Identity=83.0
scaffold_14	Hydpi2_TE2_REPET_TEs	match	449065	449329	0.0	+	.	ID=ms37_scaffold_14_DTX-incomp_MCL81_Hydpi2-B-R985-Map3;Target=DTX-incomp_MCL81_Hydpi2-B-R985-Map3 1640 1916;Identity=84.2
scaffold_14	Hydpi2_TE2_REPET_TEs	match_part	449065	449329	0.0	+	.	ID=mp37-1_scaffold_14_DTX-incomp_MCL81_Hydpi2-B-R985-Map3;Parent=ms37_scaffold_14_DTX-incomp_MCL81_Hydpi2-B-R985-Map3;Target=DTX-incomp_MCL81_Hydpi2-B-R985-Map3 1640 1916;Identity=84.2
scaffold_14	Hydpi2_TE2_REPET_TEs	match	688239	691370	0.0	-	.	ID=ms3196_scaffold_14_RLX-incomp_MCL37_Hydpi2-B-R170-Map20;Target=RLX-incomp_MCL37_Hydpi2-B-R170-Map20 3232 6370;Identity=95.6
scaffold_14	Hydpi2_TE2_REPET_TEs	match_part	688239	691370	0.0	-	.	ID=mp3196-1_scaffold_14_RLX-incomp_MCL37_Hydpi2-B-R170-Map20;Parent=ms3196_scaffold_14_RLX-incomp_MCL37_Hydpi2-B-R170-Map20;Target=RLX-incomp_MCL37_Hydpi2-B-R170-Map20 3232 6370;Identity=95.6
scaffold_14	Hydpi2_TE2_REPET_TEs	match	601674	601912	0.0	+	.	ID=ms1760_scaffold_14_noCat_MCL3_Hydpi2-B-R96-Map20;Target=noCat_MCL3_Hydpi2-B-R96-Map20 256 493
scaffold_14	Hydpi2_TE2_REPET_TEs	match_part	601674	601761	0.0	+	.	ID=mp1760-1_scaffold_14_noCat_MCL3_Hydpi2-B-R96-Map20;Parent=ms1760_scaffold_14_noCat_MCL3_Hydpi2-B-R96-Map20;Target=noCat_MCL3_Hydpi2-B-R96-Map20 256 343;Identity=83.8
scaffold_14	Hydpi2_TE2_REPET_TEs	match_part	601762	601912	0.0	+	.	ID=mp1760-2_scaffold_14_noCat_MCL3_Hydpi2-B-R96-Map20;Parent=ms1760_scaffold_14_noCat_MCL3_Hydpi2-B-R96-Map20;Target=noCat_MCL3_Hydpi2-B-R96-Map20 337 493;Identity=82.6
scaffold_14	Hydpi2_TE2_REPET_TEs	match	686021	686482	0.0	+	.	ID=ms3605_scaffold_14_noCat_MCL7_Hydpi2-B-G227-Map20;Target=noCat_MCL7_Hydpi2-B-G227-Map20 4 489;Identity=96.7
scaffold_14	Hydpi2_TE2_REPET_TEs	match_part	686021	686482	0.0	+	.	ID=mp3605-1_scaffold_14_noCat_MCL7_Hydpi2-B-G227-Map20;Parent=ms3605_scaffold_14_noCat_MCL7_Hydpi2-B-G227-Map20;Target=noCat_MCL7_Hydpi2-B-G227-Map20 4 489;Identity=96.7
scaffold_14	Hydpi2_TE2_REPET_TEs	match	575415	575608	0.0	-	.	ID=ms3361_scaffold_14_RLX-incomp_MCL1_Hydpi2-B-G93-Map5;Target=RLX-incomp_MCL1_Hydpi2-B-G93-Map5 1470 1665;Identity=95.4
scaffold_14	Hydpi2_TE2_REPET_TEs	match_part	575415	575608	0.0	-	.	ID=mp3361-1_scaffold_14_RLX-incomp_MCL1_Hydpi2-B-G93-Map5;Parent=ms3361_scaffold_14_RLX-incomp_MCL1_Hydpi2-B-G93-Map5;Target=RLX-incomp_MCL1_Hydpi2-B-G93-Map5 1470 1665;Identity=95.4
scaffold_14	Hydpi2_TE2_REPET_TEs	match	572249	575414	0.0	-	.	ID=ms3362_scaffold_14_RLX-incomp_MCL3_Hydpi2-B-R440-Map20_reversed;Target=RLX-incomp_MCL3_Hydpi2-B-R440-Map20_reversed 2313 5478;Identity=95.5
scaffold_14	Hydpi2_TE2_REPET_TEs	match_part	572249	575414	0.0	-	.	ID=mp3362-1_scaffold_14_RLX-incomp_MCL3_Hydpi2-B-R440-Map20_reversed;Parent=ms3362_scaffold_14_RLX-incomp_MCL3_Hydpi2-B-R440-Map20_reversed;Target=RLX-incomp_MCL3_Hydpi2-B-R440-Map20_reversed 2313 5478;Identity=95.5
scaffold_14	Hydpi2_TE2_REPET_TEs	match	571991	572248	0.0	+	.	ID=ms3363_scaffold_14_DTX-incomp_MCL73_Hydpi2-B-R81-Map6;Target=DTX-incomp_MCL73_Hydpi2-B-R81-Map6 1632 1889;Identity=100.0
scaffold_14	Hydpi2_TE2_REPET_TEs	match_part	571991	572248	0.0	+	.	ID=mp3363-1_scaffold_14_DTX-incomp_MCL73_Hydpi2-B-R81-Map6;Parent=ms3363_scaffold_14_DTX-incomp_MCL73_Hydpi2-B-R81-Map6;Target=DTX-incomp_MCL73_Hydpi2-B-R81-Map6 1632 1889;Identity=100.0
scaffold_14	Hydpi2_TE2_REPET_TEs	match	290631	290766	0.0	-	.	ID=ms3803_scaffold_14_DTX-incomp-chim_MCL33_Hydpi2-B-R1272-Map5;Target=DTX-incomp-chim_MCL33_Hydpi2-B-R1272-Map5 811 943;Identity=77.3
scaffold_14	Hydpi2_TE2_REPET_TEs	match_part	290631	290766	0.0	-	.	ID=mp3803-1_scaffold_14_DTX-incomp-chim_MCL33_Hydpi2-B-R1272-Map5;Parent=ms3803_scaffold_14_DTX-incomp-chim_MCL33_Hydpi2-B-R1272-Map5;Target=DTX-incomp-chim_MCL33_Hydpi2-B-R1272-Map5 811 943;Identity=77.3
scaffold_14	Hydpi2_TE2_REPET_TEs	match	290767	290982	0.0	-	.	ID=ms3804_scaffold_14_DTX-incomp-chim_MCL33_Hydpi2-B-R1272-Map5;Target=DTX-incomp-chim_MCL33_Hydpi2-B-R1272-Map5 734 944;Identity=80.0
scaffold_14	Hydpi2_TE2_REPET_TEs	match_part	290767	290982	0.0	-	.	ID=mp3804-1_scaffold_14_DTX-incomp-chim_MCL33_Hydpi2-B-R1272-Map5;Parent=ms3804_scaffold_14_DTX-incomp-chim_MCL33_Hydpi2-B-R1272-Map5;Target=DTX-incomp-chim_MCL33_Hydpi2-B-R1272-Map5 734 944;Identity=80.0
scaffold_14	Hydpi2_TE2_REPET_TEs	match	290983	291037	0.0	-	.	ID=ms3805_scaffold_14_DTX-incomp-chim_MCL33_Hydpi2-B-R1272-Map5;Target=DTX-incomp-chim_MCL33_Hydpi2-B-R1272-Map5 812 865;Identity=83.3
scaffold_14	Hydpi2_TE2_REPET_TEs	match_part	290983	291037	0.0	-	.	ID=mp3805-1_scaffold_14_DTX-incomp-chim_MCL33_Hydpi2-B-R1272-Map5;Parent=ms3805_scaffold_14_DTX-incomp-chim_MCL33_Hydpi2-B-R1272-Map5;Target=DTX-incomp-chim_MCL33_Hydpi2-B-R1272-Map5 812 865;Identity=83.3
scaffold_14	Hydpi2_TE2_REPET_TEs	match	600875	601265	0.0	+	.	ID=ms1758_scaffold_14_noCat_MCL3_Hydpi2-B-R96-Map20;Target=noCat_MCL3_Hydpi2-B-R96-Map20 2 377
scaffold_14	Hydpi2_TE2_REPET_TEs	match_part	600875	601242	0.0	+	.	ID=mp1758-1_scaffold_14_noCat_MCL3_Hydpi2-B-R96-Map20;Parent=ms1758_scaffold_14_noCat_MCL3_Hydpi2-B-R96-Map20;Target=noCat_MCL3_Hydpi2-B-R96-Map20 2 345;Identity=94.2
scaffold_14	Hydpi2_TE2_REPET_TEs	match_part	601243	601265	0.0	+	.	ID=mp1758-2_scaffold_14_noCat_MCL3_Hydpi2-B-R96-Map20;Parent=ms1758_scaffold_14_noCat_MCL3_Hydpi2-B-R96-Map20;Target=noCat_MCL3_Hydpi2-B-R96-Map20 356 377;Identity=93.3
scaffold_14	Hydpi2_TE2_REPET_TEs	match	291268	291306	0.0	-	.	ID=ms3807_scaffold_14_DTX-incomp-chim_MCL33_Hydpi2-B-R1272-Map5;Target=DTX-incomp-chim_MCL33_Hydpi2-B-R1272-Map5 813 850;Identity=83.9
scaffold_14	Hydpi2_TE2_REPET_TEs	match_part	291268	291306	0.0	-	.	ID=mp3807-1_scaffold_14_DTX-incomp-chim_MCL33_Hydpi2-B-R1272-Map5;Parent=ms3807_scaffold_14_DTX-incomp-chim_MCL33_Hydpi2-B-R1272-Map5;Target=DTX-incomp-chim_MCL33_Hydpi2-B-R1272-Map5 813 850;Identity=83.9
scaffold_14	Hydpi2_TE2_REPET_TEs	match	291307	291777	0.0	-	.	ID=ms3808_scaffold_14_DTX-incomp-chim_MCL33_Hydpi2-B-R1272-Map5;Target=DTX-incomp-chim_MCL33_Hydpi2-B-R1272-Map5 740 944
scaffold_14	Hydpi2_TE2_REPET_TEs	match_part	291307	291439	0.0	-	.	ID=mp3808-1_scaffold_14_DTX-incomp-chim_MCL33_Hydpi2-B-R1272-Map5;Parent=ms3808_scaffold_14_DTX-incomp-chim_MCL33_Hydpi2-B-R1272-Map5;Target=DTX-incomp-chim_MCL33_Hydpi2-B-R1272-Map5 812 944;Identity=82.0
scaffold_14	Hydpi2_TE2_REPET_TEs	match_part	291664	291777	0.0	-	.	ID=mp3808-2_scaffold_14_DTX-incomp-chim_MCL33_Hydpi2-B-R1272-Map5;Parent=ms3808_scaffold_14_DTX-incomp-chim_MCL33_Hydpi2-B-R1272-Map5;Target=DTX-incomp-chim_MCL33_Hydpi2-B-R1272-Map5 740 848;Identity=79.3
scaffold_14	Hydpi2_TE2_REPET_TEs	match	291442	291663	0.0	-	.	ID=ms3809_scaffold_14_DTX-incomp-chim_MCL33_Hydpi2-B-R1272-Map5;Target=DTX-incomp-chim_MCL33_Hydpi2-B-R1272-Map5 728 944;Identity=83.0
scaffold_14	Hydpi2_TE2_REPET_TEs	match_part	291442	291663	0.0	-	.	ID=mp3809-1_scaffold_14_DTX-incomp-chim_MCL33_Hydpi2-B-R1272-Map5;Parent=ms3809_scaffold_14_DTX-incomp-chim_MCL33_Hydpi2-B-R1272-Map5;Target=DTX-incomp-chim_MCL33_Hydpi2-B-R1272-Map5 728 944;Identity=83.0
scaffold_14	Hydpi2_TE2_REPET_TEs	match	291778	291870	0.0	-	.	ID=ms3810_scaffold_14_DTX-incomp-chim_MCL33_Hydpi2-B-R1272-Map5;Target=DTX-incomp-chim_MCL33_Hydpi2-B-R1272-Map5 770 866;Identity=82.1
scaffold_14	Hydpi2_TE2_REPET_TEs	match_part	291778	291870	0.0	-	.	ID=mp3810-1_scaffold_14_DTX-incomp-chim_MCL33_Hydpi2-B-R1272-Map5;Parent=ms3810_scaffold_14_DTX-incomp-chim_MCL33_Hydpi2-B-R1272-Map5;Target=DTX-incomp-chim_MCL33_Hydpi2-B-R1272-Map5 770 866;Identity=82.1
scaffold_14	Hydpi2_TE2_REPET_TEs	match	305635	305772	0.0	+	.	ID=ms3811_scaffold_14_DTX-incomp-chim_MCL79_Hydpi2-B-R960-Map4;Target=DTX-incomp-chim_MCL79_Hydpi2-B-R960-Map4 2951 3083;Identity=94.7
scaffold_14	Hydpi2_TE2_REPET_TEs	match_part	305635	305772	0.0	+	.	ID=mp3811-1_scaffold_14_DTX-incomp-chim_MCL79_Hydpi2-B-R960-Map4;Parent=ms3811_scaffold_14_DTX-incomp-chim_MCL79_Hydpi2-B-R960-Map4;Target=DTX-incomp-chim_MCL79_Hydpi2-B-R960-Map4 2951 3083;Identity=94.7
scaffold_14	Hydpi2_TE2_REPET_TEs	match	604304	604759	0.0	+	.	ID=ms1764_scaffold_14_DXX-MITE_MCL3_Hydpi2-B-G193-Map7;Target=DXX-MITE_MCL3_Hydpi2-B-G193-Map7 2 457;Identity=95.4
scaffold_14	Hydpi2_TE2_REPET_TEs	match_part	604304	604759	0.0	+	.	ID=mp1764-1_scaffold_14_DXX-MITE_MCL3_Hydpi2-B-G193-Map7;Parent=ms1764_scaffold_14_DXX-MITE_MCL3_Hydpi2-B-G193-Map7;Target=DXX-MITE_MCL3_Hydpi2-B-G193-Map7 2 457;Identity=95.4
scaffold_14	Hydpi2_TE2_REPET_TEs	match	277280	277321	0.0	-	.	ID=ms3813_scaffold_14_DTX-incomp_MCL9_Hydpi2-B-R909-Map3;Target=DTX-incomp_MCL9_Hydpi2-B-R909-Map3 4229 4270;Identity=78.6
scaffold_14	Hydpi2_TE2_REPET_TEs	match_part	277280	277321	0.0	-	.	ID=mp3813-1_scaffold_14_DTX-incomp_MCL9_Hydpi2-B-R909-Map3;Parent=ms3813_scaffold_14_DTX-incomp_MCL9_Hydpi2-B-R909-Map3;Target=DTX-incomp_MCL9_Hydpi2-B-R909-Map3 4229 4270;Identity=78.6
scaffold_14	Hydpi2_TE2_REPET_TEs	match	297404	297438	0.0	-	.	ID=ms3814_scaffold_14_DTX-incomp_MCL41_Hydpi2-B-R252-Map3;Target=DTX-incomp_MCL41_Hydpi2-B-R252-Map3 225 259;Identity=88.6
scaffold_14	Hydpi2_TE2_REPET_TEs	match_part	297404	297438	0.0	-	.	ID=mp3814-1_scaffold_14_DTX-incomp_MCL41_Hydpi2-B-R252-Map3;Parent=ms3814_scaffold_14_DTX-incomp_MCL41_Hydpi2-B-R252-Map3;Target=DTX-incomp_MCL41_Hydpi2-B-R252-Map3 225 259;Identity=88.6
scaffold_14	Hydpi2_TE2_REPET_TEs	match	616061	616148	0.0	+	.	ID=ms1767_scaffold_14_noCat_MCL6_Hydpi2-B-R72-Map20;Target=noCat_MCL6_Hydpi2-B-R72-Map20 2 89;Identity=97.7
scaffold_14	Hydpi2_TE2_REPET_TEs	match_part	616061	616148	0.0	+	.	ID=mp1767-1_scaffold_14_noCat_MCL6_Hydpi2-B-R72-Map20;Parent=ms1767_scaffold_14_noCat_MCL6_Hydpi2-B-R72-Map20;Target=noCat_MCL6_Hydpi2-B-R72-Map20 2 89;Identity=97.7
scaffold_14	Hydpi2_TE2_REPET_TEs	match	602484	603119	0.0	+	.	ID=ms1768_scaffold_14_DTX-incomp_MCL66_Hydpi2-B-R650-Map3_reversed;Target=DTX-incomp_MCL66_Hydpi2-B-R650-Map3_reversed 40 635;Identity=80.9
scaffold_14	Hydpi2_TE2_REPET_TEs	match_part	602484	603119	0.0	+	.	ID=mp1768-1_scaffold_14_DTX-incomp_MCL66_Hydpi2-B-R650-Map3_reversed;Parent=ms1768_scaffold_14_DTX-incomp_MCL66_Hydpi2-B-R650-Map3_reversed;Target=DTX-incomp_MCL66_Hydpi2-B-R650-Map3_reversed 40 635;Identity=80.9
scaffold_14	Hydpi2_TE2_REPET_TEs	match	605440	605628	0.0	+	.	ID=ms1769_scaffold_14_noCat_MCL17_Hydpi2-B-G20-Map16;Target=noCat_MCL17_Hydpi2-B-G20-Map16 902 1081;Identity=70.3
scaffold_14	Hydpi2_TE2_REPET_TEs	match_part	605440	605628	0.0	+	.	ID=mp1769-1_scaffold_14_noCat_MCL17_Hydpi2-B-G20-Map16;Parent=ms1769_scaffold_14_noCat_MCL17_Hydpi2-B-G20-Map16;Target=noCat_MCL17_Hydpi2-B-G20-Map16 902 1081;Identity=70.3
scaffold_14	Hydpi2_TE2_REPET_TEs	match	613740	613765	0.0	+	.	ID=ms1770_scaffold_14_noCat_MCL17_Hydpi2-B-G20-Map16;Target=noCat_MCL17_Hydpi2-B-G20-Map16 42 67;Identity=83.0
scaffold_14	Hydpi2_TE2_REPET_TEs	match_part	613740	613765	0.0	+	.	ID=mp1770-1_scaffold_14_noCat_MCL17_Hydpi2-B-G20-Map16;Parent=ms1770_scaffold_14_noCat_MCL17_Hydpi2-B-G20-Map16;Target=noCat_MCL17_Hydpi2-B-G20-Map16 42 67;Identity=83.0
scaffold_14	Hydpi2_TE2_REPET_TEs	match	613766	614055	0.0	+	.	ID=ms1771_scaffold_14_noCat_MCL17_Hydpi2-B-G20-Map16;Target=noCat_MCL17_Hydpi2-B-G20-Map16 1 265;Identity=83.5
scaffold_14	Hydpi2_TE2_REPET_TEs	match_part	613766	614055	0.0	+	.	ID=mp1771-1_scaffold_14_noCat_MCL17_Hydpi2-B-G20-Map16;Parent=ms1771_scaffold_14_noCat_MCL17_Hydpi2-B-G20-Map16;Target=noCat_MCL17_Hydpi2-B-G20-Map16 1 265;Identity=83.5
scaffold_14	Hydpi2_TE2_REPET_TEs	match	614056	614135	0.0	+	.	ID=ms1772_scaffold_14_noCat_MCL17_Hydpi2-B-G20-Map16;Target=noCat_MCL17_Hydpi2-B-G20-Map16 158 239;Identity=81.9
scaffold_14	Hydpi2_TE2_REPET_TEs	match_part	614056	614135	0.0	+	.	ID=mp1772-1_scaffold_14_noCat_MCL17_Hydpi2-B-G20-Map16;Parent=ms1772_scaffold_14_noCat_MCL17_Hydpi2-B-G20-Map16;Target=noCat_MCL17_Hydpi2-B-G20-Map16 158 239;Identity=81.9
scaffold_14	Hydpi2_TE2_REPET_TEs	match	606908	612913	0.0	-	.	ID=ms1773_scaffold_14_RLX-incomp_MCL3_Hydpi2-B-R440-Map20_reversed;Target=RLX-incomp_MCL3_Hydpi2-B-R440-Map20_reversed 210 6024
scaffold_14	Hydpi2_TE2_REPET_TEs	match_part	606908	607598	0.0	-	.	ID=mp1773-1_scaffold_14_RLX-incomp_MCL3_Hydpi2-B-R440-Map20_reversed;Parent=ms1773_scaffold_14_RLX-incomp_MCL3_Hydpi2-B-R440-Map20_reversed;Target=RLX-incomp_MCL3_Hydpi2-B-R440-Map20_reversed 5334 6024;Identity=93.8
scaffold_14	Hydpi2_TE2_REPET_TEs	match_part	607599	607705	0.0	-	.	ID=mp1773-2_scaffold_14_RLX-incomp_MCL3_Hydpi2-B-R440-Map20_reversed;Parent=ms1773_scaffold_14_RLX-incomp_MCL3_Hydpi2-B-R440-Map20_reversed;Target=RLX-incomp_MCL3_Hydpi2-B-R440-Map20_reversed 5035 5141;Identity=92.5
scaffold_14	Hydpi2_TE2_REPET_TEs	match_part	607702	608210	0.0	-	.	ID=mp1773-3_scaffold_14_RLX-incomp_MCL3_Hydpi2-B-R440-Map20_reversed;Parent=ms1773_scaffold_14_RLX-incomp_MCL3_Hydpi2-B-R440-Map20_reversed;Target=RLX-incomp_MCL3_Hydpi2-B-R440-Map20_reversed 4298 4807;Identity=97.6
scaffold_14	Hydpi2_TE2_REPET_TEs	match_part	608836	612913	0.0	-	.	ID=mp1773-4_scaffold_14_RLX-incomp_MCL3_Hydpi2-B-R440-Map20_reversed;Parent=ms1773_scaffold_14_RLX-incomp_MCL3_Hydpi2-B-R440-Map20_reversed;Target=RLX-incomp_MCL3_Hydpi2-B-R440-Map20_reversed 210 4299;Identity=95.2
scaffold_14	Hydpi2_TE2_REPET_TEs	match	608211	608835	0.0	+	.	ID=ms1774_scaffold_14_DTX-incomp_MCL53_Hydpi2-B-R551-Map3;Target=DTX-incomp_MCL53_Hydpi2-B-R551-Map3 5 924
scaffold_14	Hydpi2_TE2_REPET_TEs	match_part	608211	608458	0.0	+	.	ID=mp1774-1_scaffold_14_DTX-incomp_MCL53_Hydpi2-B-R551-Map3;Parent=ms1774_scaffold_14_DTX-incomp_MCL53_Hydpi2-B-R551-Map3;Target=DTX-incomp_MCL53_Hydpi2-B-R551-Map3 5 252;Identity=95.2
scaffold_14	Hydpi2_TE2_REPET_TEs	match_part	608455	608835	0.0	+	.	ID=mp1774-2_scaffold_14_DTX-incomp_MCL53_Hydpi2-B-R551-Map3;Parent=ms1774_scaffold_14_DTX-incomp_MCL53_Hydpi2-B-R551-Map3;Target=DTX-incomp_MCL53_Hydpi2-B-R551-Map3 544 924;Identity=99.0
scaffold_14	Hydpi2_TE2_REPET_TEs	match	687225	687845	0.0	-	.	ID=ms3197_scaffold_14_RLX-incomp_MCL28_Hydpi2-B-R1079-Map3;Target=RLX-incomp_MCL28_Hydpi2-B-R1079-Map3 639 1243;Identity=78.7
scaffold_14	Hydpi2_TE2_REPET_TEs	match_part	687225	687845	0.0	-	.	ID=mp3197-1_scaffold_14_RLX-incomp_MCL28_Hydpi2-B-R1079-Map3;Parent=ms3197_scaffold_14_RLX-incomp_MCL28_Hydpi2-B-R1079-Map3;Target=RLX-incomp_MCL28_Hydpi2-B-R1079-Map3 639 1243;Identity=78.7
scaffold_14	Hydpi2_TE2_REPET_TEs	match	595188	596074	0.0	+	.	ID=ms3856_scaffold_14_RLX-incomp_MCL37_Hydpi2-B-R170-Map20;Target=RLX-incomp_MCL37_Hydpi2-B-R170-Map20 4251 5137;Identity=92.0
scaffold_14	Hydpi2_TE2_REPET_TEs	match_part	595188	596074	0.0	+	.	ID=mp3856-1_scaffold_14_RLX-incomp_MCL37_Hydpi2-B-R170-Map20;Parent=ms3856_scaffold_14_RLX-incomp_MCL37_Hydpi2-B-R170-Map20;Target=RLX-incomp_MCL37_Hydpi2-B-R170-Map20 4251 5137;Identity=92.0
scaffold_14	Hydpi2_TE2_REPET_TEs	match	563434	564908	0.0	+	.	ID=ms282_scaffold_14_DTX-incomp_MCL73_Hydpi2-B-R81-Map6;Target=DTX-incomp_MCL73_Hydpi2-B-R81-Map6 1 1482;Identity=98.9
scaffold_14	Hydpi2_TE2_REPET_TEs	match_part	563434	564908	0.0	+	.	ID=mp282-1_scaffold_14_DTX-incomp_MCL73_Hydpi2-B-R81-Map6;Parent=ms282_scaffold_14_DTX-incomp_MCL73_Hydpi2-B-R81-Map6;Target=DTX-incomp_MCL73_Hydpi2-B-R81-Map6 1 1482;Identity=98.9
scaffold_14	Hydpi2_TE2_REPET_TEs	match	562423	563433	0.0	+	.	ID=ms283_scaffold_14_noCat_MCL3_Hydpi2-B-G85-Map20;Target=noCat_MCL3_Hydpi2-B-G85-Map20 2 1014;Identity=94.0
scaffold_14	Hydpi2_TE2_REPET_TEs	match_part	562423	563433	0.0	+	.	ID=mp283-1_scaffold_14_noCat_MCL3_Hydpi2-B-G85-Map20;Parent=ms283_scaffold_14_noCat_MCL3_Hydpi2-B-G85-Map20;Target=noCat_MCL3_Hydpi2-B-G85-Map20 2 1014;Identity=94.0
scaffold_14	Hydpi2_TE2_REPET_TEs	match	564909	565003	0.0	+	.	ID=ms284_scaffold_14_noCat_MCL7_Hydpi2-B-G227-Map20;Target=noCat_MCL7_Hydpi2-B-G227-Map20 4 119;Identity=97.9
scaffold_14	Hydpi2_TE2_REPET_TEs	match_part	564909	565003	0.0	+	.	ID=mp284-1_scaffold_14_noCat_MCL7_Hydpi2-B-G227-Map20;Parent=ms284_scaffold_14_noCat_MCL7_Hydpi2-B-G227-Map20;Target=noCat_MCL7_Hydpi2-B-G227-Map20 4 119;Identity=97.9
scaffold_14	Hydpi2_TE2_REPET_TEs	match	560940	561355	0.0	-	.	ID=ms285_scaffold_14_RLX-incomp_MCL1_Hydpi2-B-G162-Map3_reversed;Target=RLX-incomp_MCL1_Hydpi2-B-G162-Map3_reversed 42 484;Identity=84.8
scaffold_14	Hydpi2_TE2_REPET_TEs	match_part	560940	561355	0.0	-	.	ID=mp285-1_scaffold_14_RLX-incomp_MCL1_Hydpi2-B-G162-Map3_reversed;Parent=ms285_scaffold_14_RLX-incomp_MCL1_Hydpi2-B-G162-Map3_reversed;Target=RLX-incomp_MCL1_Hydpi2-B-G162-Map3_reversed 42 484;Identity=84.8
scaffold_14	Hydpi2_TE2_REPET_TEs	match	555145	555609	0.0	+	.	ID=ms286_scaffold_14_RLX-incomp_MCL1_Hydpi2-B-R35-Map20;Target=RLX-incomp_MCL1_Hydpi2-B-R35-Map20 5966 6431;Identity=97.0
scaffold_14	Hydpi2_TE2_REPET_TEs	match_part	555145	555609	0.0	+	.	ID=mp286-1_scaffold_14_RLX-incomp_MCL1_Hydpi2-B-R35-Map20;Parent=ms286_scaffold_14_RLX-incomp_MCL1_Hydpi2-B-R35-Map20;Target=RLX-incomp_MCL1_Hydpi2-B-R35-Map20 5966 6431;Identity=97.0
scaffold_14	Hydpi2_TE2_REPET_TEs	match	550728	551019	0.0	-	.	ID=ms287_scaffold_14_RLX-incomp_MCL1_Hydpi2-B-R48-Map20;Target=RLX-incomp_MCL1_Hydpi2-B-R48-Map20 6095 6388;Identity=97.2
scaffold_14	Hydpi2_TE2_REPET_TEs	match_part	550728	551019	0.0	-	.	ID=mp287-1_scaffold_14_RLX-incomp_MCL1_Hydpi2-B-R48-Map20;Parent=ms287_scaffold_14_RLX-incomp_MCL1_Hydpi2-B-R48-Map20;Target=RLX-incomp_MCL1_Hydpi2-B-R48-Map20 6095 6388;Identity=97.2
scaffold_14	Hydpi2_TE2_REPET_TEs	match	551584	551806	0.0	-	.	ID=ms288_scaffold_14_RLX-incomp_MCL1_Hydpi2-B-R48-Map20;Target=RLX-incomp_MCL1_Hydpi2-B-R48-Map20 5870 6104;Identity=91.9
scaffold_14	Hydpi2_TE2_REPET_TEs	match_part	551584	551806	0.0	-	.	ID=mp288-1_scaffold_14_RLX-incomp_MCL1_Hydpi2-B-R48-Map20;Parent=ms288_scaffold_14_RLX-incomp_MCL1_Hydpi2-B-R48-Map20;Target=RLX-incomp_MCL1_Hydpi2-B-R48-Map20 5870 6104;Identity=91.9
scaffold_14	Hydpi2_TE2_REPET_TEs	match	501137	501167	0.0	-	.	ID=ms289_scaffold_14_DTX-incomp_MCL41_Hydpi2-B-R252-Map3;Target=DTX-incomp_MCL41_Hydpi2-B-R252-Map3 227 257;Identity=90.3
scaffold_14	Hydpi2_TE2_REPET_TEs	match_part	501137	501167	0.0	-	.	ID=mp289-1_scaffold_14_DTX-incomp_MCL41_Hydpi2-B-R252-Map3;Parent=ms289_scaffold_14_DTX-incomp_MCL41_Hydpi2-B-R252-Map3;Target=DTX-incomp_MCL41_Hydpi2-B-R252-Map3 227 257;Identity=90.3
scaffold_14	Hydpi2_TE2_REPET_TEs	match	551020	551204	0.0	+	.	ID=ms290_scaffold_14_DHX-comp_MCL45_Hydpi2-B-R396-Map4_reversed;Target=DHX-comp_MCL45_Hydpi2-B-R396-Map4_reversed 4 184;Identity=67.6
scaffold_14	Hydpi2_TE2_REPET_TEs	match_part	551020	551204	0.0	+	.	ID=mp290-1_scaffold_14_DHX-comp_MCL45_Hydpi2-B-R396-Map4_reversed;Parent=ms290_scaffold_14_DHX-comp_MCL45_Hydpi2-B-R396-Map4_reversed;Target=DHX-comp_MCL45_Hydpi2-B-R396-Map4_reversed 4 184;Identity=67.6
scaffold_14	Hydpi2_TE2_REPET_TEs	match	560564	560600	0.0	+	.	ID=ms291_scaffold_14_DTX-incomp_MCL27_Hydpi2-B-G92-Map3;Target=DTX-incomp_MCL27_Hydpi2-B-G92-Map3 3 39;Identity=83.8
scaffold_14	Hydpi2_TE2_REPET_TEs	match_part	560564	560600	0.0	+	.	ID=mp291-1_scaffold_14_DTX-incomp_MCL27_Hydpi2-B-G92-Map3;Parent=ms291_scaffold_14_DTX-incomp_MCL27_Hydpi2-B-G92-Map3;Target=DTX-incomp_MCL27_Hydpi2-B-G92-Map3 3 39;Identity=83.8
scaffold_14	Hydpi2_TE2_REPET_TEs	match	375883	375917	0.0	+	.	ID=ms817_scaffold_14_DTX-incomp_MCL41_Hydpi2-B-R252-Map3;Target=DTX-incomp_MCL41_Hydpi2-B-R252-Map3 225 259;Identity=85.7
scaffold_14	Hydpi2_TE2_REPET_TEs	match_part	375883	375917	0.0	+	.	ID=mp817-1_scaffold_14_DTX-incomp_MCL41_Hydpi2-B-R252-Map3;Parent=ms817_scaffold_14_DTX-incomp_MCL41_Hydpi2-B-R252-Map3;Target=DTX-incomp_MCL41_Hydpi2-B-R252-Map3 225 259;Identity=85.7
scaffold_14	Hydpi2_TE2_REPET_TEs	match	385946	385977	0.0	-	.	ID=ms818_scaffold_14_DTX-incomp_MCL41_Hydpi2-B-R252-Map3;Target=DTX-incomp_MCL41_Hydpi2-B-R252-Map3 226 257;Identity=96.9
scaffold_14	Hydpi2_TE2_REPET_TEs	match_part	385946	385977	0.0	-	.	ID=mp818-1_scaffold_14_DTX-incomp_MCL41_Hydpi2-B-R252-Map3;Parent=ms818_scaffold_14_DTX-incomp_MCL41_Hydpi2-B-R252-Map3;Target=DTX-incomp_MCL41_Hydpi2-B-R252-Map3 226 257;Identity=96.9
scaffold_14	Hydpi2_TE2_REPET_TEs	match	291038	291267	0.0	-	.	ID=ms3806_scaffold_14_DTX-incomp-chim_MCL33_Hydpi2-B-R1272-Map5;Target=DTX-incomp-chim_MCL33_Hydpi2-B-R1272-Map5 719 943;Identity=83.1
scaffold_14	Hydpi2_TE2_REPET_TEs	match_part	291038	291267	0.0	-	.	ID=mp3806-1_scaffold_14_DTX-incomp-chim_MCL33_Hydpi2-B-R1272-Map5;Parent=ms3806_scaffold_14_DTX-incomp-chim_MCL33_Hydpi2-B-R1272-Map5;Target=DTX-incomp-chim_MCL33_Hydpi2-B-R1272-Map5 719 943;Identity=83.1
scaffold_14	Hydpi2_TE2_REPET_TEs	match	588222	588695	0.0	-	.	ID=ms1851_scaffold_14_RLX-incomp_MCL1_Hydpi2-B-G154-Map4;Target=RLX-incomp_MCL1_Hydpi2-B-G154-Map4 2 476;Identity=94.5
scaffold_14	Hydpi2_TE2_REPET_TEs	match_part	588222	588695	0.0	-	.	ID=mp1851-1_scaffold_14_RLX-incomp_MCL1_Hydpi2-B-G154-Map4;Parent=ms1851_scaffold_14_RLX-incomp_MCL1_Hydpi2-B-G154-Map4;Target=RLX-incomp_MCL1_Hydpi2-B-G154-Map4 2 476;Identity=94.5
scaffold_14	Hydpi2_TE2_REPET_TEs	match	577599	584714	0.0	+	.	ID=ms1852_scaffold_14_RLX-incomp_MCL1_Hydpi2-B-R48-Map20;Target=RLX-incomp_MCL1_Hydpi2-B-R48-Map20 125 6387
scaffold_14	Hydpi2_TE2_REPET_TEs	match_part	577599	581046	0.0	+	.	ID=mp1852-1_scaffold_14_RLX-incomp_MCL1_Hydpi2-B-R48-Map20;Parent=ms1852_scaffold_14_RLX-incomp_MCL1_Hydpi2-B-R48-Map20;Target=RLX-incomp_MCL1_Hydpi2-B-R48-Map20 125 3612;Identity=93.5
scaffold_14	Hydpi2_TE2_REPET_TEs	match_part	581025	581586	0.0	+	.	ID=mp1852-2_scaffold_14_RLX-incomp_MCL1_Hydpi2-B-R48-Map20;Parent=ms1852_scaffold_14_RLX-incomp_MCL1_Hydpi2-B-R48-Map20;Target=RLX-incomp_MCL1_Hydpi2-B-R48-Map20 4249 4809;Identity=89.7
scaffold_14	Hydpi2_TE2_REPET_TEs	match_part	583137	584714	0.0	+	.	ID=mp1852-3_scaffold_14_RLX-incomp_MCL1_Hydpi2-B-R48-Map20;Parent=ms1852_scaffold_14_RLX-incomp_MCL1_Hydpi2-B-R48-Map20;Target=RLX-incomp_MCL1_Hydpi2-B-R48-Map20 4808 6387;Identity=93.8
scaffold_14	Hydpi2_TE2_REPET_TEs	match	594860	594944	0.0	+	.	ID=ms1853_scaffold_14_DTX-incomp_MCL58_Hydpi2-B-R576-Map5;Target=DTX-incomp_MCL58_Hydpi2-B-R576-Map5 1131 1208;Identity=71.8
scaffold_14	Hydpi2_TE2_REPET_TEs	match_part	594860	594944	0.0	+	.	ID=mp1853-1_scaffold_14_DTX-incomp_MCL58_Hydpi2-B-R576-Map5;Parent=ms1853_scaffold_14_DTX-incomp_MCL58_Hydpi2-B-R576-Map5;Target=DTX-incomp_MCL58_Hydpi2-B-R576-Map5 1131 1208;Identity=71.8
scaffold_14	Hydpi2_TE2_REPET_TEs	match	597412	598435	0.0	+	.	ID=ms1854_scaffold_14_noCat_MCL6_Hydpi2-B-R72-Map20;Target=noCat_MCL6_Hydpi2-B-R72-Map20 2 979;Identity=97.2
scaffold_14	Hydpi2_TE2_REPET_TEs	match_part	597412	598435	0.0	+	.	ID=mp1854-1_scaffold_14_noCat_MCL6_Hydpi2-B-R72-Map20;Parent=ms1854_scaffold_14_noCat_MCL6_Hydpi2-B-R72-Map20;Target=noCat_MCL6_Hydpi2-B-R72-Map20 2 979;Identity=97.2
scaffold_14	Hydpi2_TE2_REPET_TEs	match	584715	587385	0.0	-	.	ID=ms1856_scaffold_14_RLX-incomp_MCL3_Hydpi2-B-G155-Map3_reversed;Target=RLX-incomp_MCL3_Hydpi2-B-G155-Map3_reversed 1 2766
scaffold_14	Hydpi2_TE2_REPET_TEs	match_part	584715	585196	0.0	-	.	ID=mp1856-1_scaffold_14_RLX-incomp_MCL3_Hydpi2-B-G155-Map3_reversed;Parent=ms1856_scaffold_14_RLX-incomp_MCL3_Hydpi2-B-G155-Map3_reversed;Target=RLX-incomp_MCL3_Hydpi2-B-G155-Map3_reversed 2283 2766;Identity=96.1
scaffold_14	Hydpi2_TE2_REPET_TEs	match_part	585178	585643	0.0	-	.	ID=mp1856-2_scaffold_14_RLX-incomp_MCL3_Hydpi2-B-G155-Map3_reversed;Parent=ms1856_scaffold_14_RLX-incomp_MCL3_Hydpi2-B-G155-Map3_reversed;Target=RLX-incomp_MCL3_Hydpi2-B-G155-Map3_reversed 1790 2251;Identity=97.0
scaffold_14	Hydpi2_TE2_REPET_TEs	match_part	585641	587385	0.0	-	.	ID=mp1856-3_scaffold_14_RLX-incomp_MCL3_Hydpi2-B-G155-Map3_reversed;Parent=ms1856_scaffold_14_RLX-incomp_MCL3_Hydpi2-B-G155-Map3_reversed;Target=RLX-incomp_MCL3_Hydpi2-B-G155-Map3_reversed 1 1746;Identity=92.7
scaffold_14	Hydpi2_TE2_REPET_TEs	match	593725	594005	0.0	+	.	ID=ms1857_scaffold_14_noCat_MCL17_Hydpi2-B-G20-Map16;Target=noCat_MCL17_Hydpi2-B-G20-Map16 869 1126;Identity=78.4
scaffold_14	Hydpi2_TE2_REPET_TEs	match_part	593725	594005	0.0	+	.	ID=mp1857-1_scaffold_14_noCat_MCL17_Hydpi2-B-G20-Map16;Parent=ms1857_scaffold_14_noCat_MCL17_Hydpi2-B-G20-Map16;Target=noCat_MCL17_Hydpi2-B-G20-Map16 869 1126;Identity=78.4
scaffold_14	Hydpi2_TE2_REPET_TEs	match	594562	594859	0.0	-	.	ID=ms1858_scaffold_14_noCat_MCL17_Hydpi2-B-G20-Map16;Target=noCat_MCL17_Hydpi2-B-G20-Map16 869 1146;Identity=75.9
scaffold_14	Hydpi2_TE2_REPET_TEs	match_part	594562	594859	0.0	-	.	ID=mp1858-1_scaffold_14_noCat_MCL17_Hydpi2-B-G20-Map16;Parent=ms1858_scaffold_14_noCat_MCL17_Hydpi2-B-G20-Map16;Target=noCat_MCL17_Hydpi2-B-G20-Map16 869 1146;Identity=75.9
scaffold_14	Hydpi2_TE2_REPET_TEs	match	588852	589474	0.0	-	.	ID=ms1859_scaffold_14_noCat_MCL7_Hydpi2-B-G227-Map20;Target=noCat_MCL7_Hydpi2-B-G227-Map20 4 632;Identity=92.0
scaffold_14	Hydpi2_TE2_REPET_TEs	match_part	588852	589474	0.0	-	.	ID=mp1859-1_scaffold_14_noCat_MCL7_Hydpi2-B-G227-Map20;Parent=ms1859_scaffold_14_noCat_MCL7_Hydpi2-B-G227-Map20;Target=noCat_MCL7_Hydpi2-B-G227-Map20 4 632;Identity=92.0
scaffold_14	Hydpi2_TE2_REPET_TEs	match	596076	596453	0.0	-	.	ID=ms1860_scaffold_14_noCat_MCL7_Hydpi2-B-G227-Map20;Target=noCat_MCL7_Hydpi2-B-G227-Map20 4 386;Identity=89.9
scaffold_14	Hydpi2_TE2_REPET_TEs	match_part	596076	596453	0.0	-	.	ID=mp1860-1_scaffold_14_noCat_MCL7_Hydpi2-B-G227-Map20;Parent=ms1860_scaffold_14_noCat_MCL7_Hydpi2-B-G227-Map20;Target=noCat_MCL7_Hydpi2-B-G227-Map20 4 386;Identity=89.9
scaffold_14	Hydpi2_TE2_REPET_TEs	match	589475	593124	0.0	+	.	ID=ms1861_scaffold_14_RLX-incomp_MCL37_Hydpi2-B-R170-Map20;Target=RLX-incomp_MCL37_Hydpi2-B-R170-Map20 1 4263
scaffold_14	Hydpi2_TE2_REPET_TEs	match_part	589475	590368	0.0	+	.	ID=mp1861-1_scaffold_14_RLX-incomp_MCL37_Hydpi2-B-R170-Map20;Parent=ms1861_scaffold_14_RLX-incomp_MCL37_Hydpi2-B-R170-Map20;Target=RLX-incomp_MCL37_Hydpi2-B-R170-Map20 1 895;Identity=89.9
scaffold_14	Hydpi2_TE2_REPET_TEs	match_part	590351	593124	0.0	+	.	ID=mp1861-2_scaffold_14_RLX-incomp_MCL37_Hydpi2-B-R170-Map20;Parent=ms1861_scaffold_14_RLX-incomp_MCL37_Hydpi2-B-R170-Map20;Target=RLX-incomp_MCL37_Hydpi2-B-R170-Map20 1497 4263;Identity=90.8
scaffold_14	Hydpi2_TE2_REPET_TEs	match	312773	313206	0.0	+	.	ID=ms3812_scaffold_14_DXX-MITE_MCL18_Hydpi2-B-G239-Map3;Target=DXX-MITE_MCL18_Hydpi2-B-G239-Map3 1 434;Identity=100.0
scaffold_14	Hydpi2_TE2_REPET_TEs	match_part	312773	313206	0.0	+	.	ID=mp3812-1_scaffold_14_DXX-MITE_MCL18_Hydpi2-B-G239-Map3;Parent=ms3812_scaffold_14_DXX-MITE_MCL18_Hydpi2-B-G239-Map3;Target=DXX-MITE_MCL18_Hydpi2-B-G239-Map3 1 434;Identity=100.0
scaffold_14	Hydpi2_TE2_REPET_TEs	match	606543	606907	0.0	+	.	ID=ms1765_scaffold_14_DXX-MITE_MCL3_Hydpi2-B-G193-Map7;Target=DXX-MITE_MCL3_Hydpi2-B-G193-Map7 2 455
scaffold_14	Hydpi2_TE2_REPET_TEs	match_part	606543	606598	0.0	+	.	ID=mp1765-1_scaffold_14_DXX-MITE_MCL3_Hydpi2-B-G193-Map7;Parent=ms1765_scaffold_14_DXX-MITE_MCL3_Hydpi2-B-G193-Map7;Target=DXX-MITE_MCL3_Hydpi2-B-G193-Map7 2 58;Identity=89.5
scaffold_14	Hydpi2_TE2_REPET_TEs	match_part	606586	606907	0.0	+	.	ID=mp1765-2_scaffold_14_DXX-MITE_MCL3_Hydpi2-B-G193-Map7;Parent=ms1765_scaffold_14_DXX-MITE_MCL3_Hydpi2-B-G193-Map7;Target=DXX-MITE_MCL3_Hydpi2-B-G193-Map7 126 455;Identity=89.7
scaffold_14	Hydpi2_TE2_REPET_TEs	match	598887	599329	0.0	-	.	ID=ms1766_scaffold_14_noCat_MCL6_Hydpi2-B-R72-Map20;Target=noCat_MCL6_Hydpi2-B-R72-Map20 1 443;Identity=96.4
scaffold_14	Hydpi2_TE2_REPET_TEs	match_part	598887	599329	0.0	-	.	ID=mp1766-1_scaffold_14_noCat_MCL6_Hydpi2-B-R72-Map20;Parent=ms1766_scaffold_14_noCat_MCL6_Hydpi2-B-R72-Map20;Target=noCat_MCL6_Hydpi2-B-R72-Map20 1 443;Identity=96.4
scaffold_14	Hydpi2_TE2_REPET_TEs	match	655002	655254	0.0	-	.	ID=ms1388_scaffold_14_noCat_MCL6_Hydpi2-B-R72-Map20;Target=noCat_MCL6_Hydpi2-B-R72-Map20 1382 1633;Identity=86.6
scaffold_14	Hydpi2_TE2_REPET_TEs	match_part	655002	655254	0.0	-	.	ID=mp1388-1_scaffold_14_noCat_MCL6_Hydpi2-B-R72-Map20;Parent=ms1388_scaffold_14_noCat_MCL6_Hydpi2-B-R72-Map20;Target=noCat_MCL6_Hydpi2-B-R72-Map20 1382 1633;Identity=86.6
scaffold_14	Hydpi2_TE2_REPET_TEs	match	656820	657361	0.0	+	.	ID=ms1389_scaffold_14_DXX-MITE_MCL20_Hydpi2-B-G276-Map3;Target=DXX-MITE_MCL20_Hydpi2-B-G276-Map3 1 568;Identity=84.3
scaffold_14	Hydpi2_TE2_REPET_TEs	match_part	656820	657361	0.0	+	.	ID=mp1389-1_scaffold_14_DXX-MITE_MCL20_Hydpi2-B-G276-Map3;Parent=ms1389_scaffold_14_DXX-MITE_MCL20_Hydpi2-B-G276-Map3;Target=DXX-MITE_MCL20_Hydpi2-B-G276-Map3 1 568;Identity=84.3
scaffold_14	Hydpi2_TE2_REPET_TEs	match	656309	656730	0.0	+	.	ID=ms1390_scaffold_14_noCat_MCL15_Hydpi2-B-G177-Map20;Target=noCat_MCL15_Hydpi2-B-G177-Map20 14 439;Identity=97.4
scaffold_14	Hydpi2_TE2_REPET_TEs	match_part	656309	656730	0.0	+	.	ID=mp1390-1_scaffold_14_noCat_MCL15_Hydpi2-B-G177-Map20;Parent=ms1390_scaffold_14_noCat_MCL15_Hydpi2-B-G177-Map20;Target=noCat_MCL15_Hydpi2-B-G177-Map20 14 439;Identity=97.4
scaffold_14	Hydpi2_TE2_REPET_TEs	match	658200	658298	0.0	-	.	ID=ms1391_scaffold_14_noCat_MCL15_Hydpi2-B-G177-Map20;Target=noCat_MCL15_Hydpi2-B-G177-Map20 343 441;Identity=97.0
scaffold_14	Hydpi2_TE2_REPET_TEs	match_part	658200	658298	0.0	-	.	ID=mp1391-1_scaffold_14_noCat_MCL15_Hydpi2-B-G177-Map20;Parent=ms1391_scaffold_14_noCat_MCL15_Hydpi2-B-G177-Map20;Target=noCat_MCL15_Hydpi2-B-G177-Map20 343 441;Identity=97.0
scaffold_14	Hydpi2_TE2_REPET_TEs	match	640533	641213	0.0	+	.	ID=ms1392_scaffold_14_noCat_MCL17_Hydpi2-B-G20-Map16;Target=noCat_MCL17_Hydpi2-B-G20-Map16 51 803;Identity=90.7
scaffold_14	Hydpi2_TE2_REPET_TEs	match_part	640533	641213	0.0	+	.	ID=mp1392-1_scaffold_14_noCat_MCL17_Hydpi2-B-G20-Map16;Parent=ms1392_scaffold_14_noCat_MCL17_Hydpi2-B-G20-Map16;Target=noCat_MCL17_Hydpi2-B-G20-Map16 51 803;Identity=90.7
scaffold_14	Hydpi2_TE2_REPET_TEs	match	634647	634898	0.0	-	.	ID=ms1393_scaffold_14_RLX-incomp_MCL1_Hydpi2-B-R35-Map20;Target=RLX-incomp_MCL1_Hydpi2-B-R35-Map20 5966 6248;Identity=94.4
scaffold_14	Hydpi2_TE2_REPET_TEs	match_part	634647	634898	0.0	-	.	ID=mp1393-1_scaffold_14_RLX-incomp_MCL1_Hydpi2-B-R35-Map20;Parent=ms1393_scaffold_14_RLX-incomp_MCL1_Hydpi2-B-R35-Map20;Target=RLX-incomp_MCL1_Hydpi2-B-R35-Map20 5966 6248;Identity=94.4
scaffold_14	Hydpi2_TE2_REPET_TEs	match	643512	644004	0.0	-	.	ID=ms1395_scaffold_14_RLX-incomp_MCL1_Hydpi2-B-R35-Map20;Target=RLX-incomp_MCL1_Hydpi2-B-R35-Map20 5947 6431;Identity=94.6
scaffold_14	Hydpi2_TE2_REPET_TEs	match_part	643512	644004	0.0	-	.	ID=mp1395-1_scaffold_14_RLX-incomp_MCL1_Hydpi2-B-R35-Map20;Parent=ms1395_scaffold_14_RLX-incomp_MCL1_Hydpi2-B-R35-Map20;Target=RLX-incomp_MCL1_Hydpi2-B-R35-Map20 5947 6431;Identity=94.6
scaffold_14	Hydpi2_TE2_REPET_TEs	match	657722	657805	0.0	+	.	ID=ms1396_scaffold_14_RLX-incomp_MCL1_Hydpi2-B-R578-Map10;Target=RLX-incomp_MCL1_Hydpi2-B-R578-Map10 3111 3206;Identity=80.2
scaffold_14	Hydpi2_TE2_REPET_TEs	match_part	657722	657805	0.0	+	.	ID=mp1396-1_scaffold_14_RLX-incomp_MCL1_Hydpi2-B-R578-Map10;Parent=ms1396_scaffold_14_RLX-incomp_MCL1_Hydpi2-B-R578-Map10;Target=RLX-incomp_MCL1_Hydpi2-B-R578-Map10 3111 3206;Identity=80.2
scaffold_14	Hydpi2_TE2_REPET_TEs	match	635607	636137	0.0	-	.	ID=ms1397_scaffold_14_RLX-incomp_MCL68_Hydpi2-B-R71-Map5;Target=RLX-incomp_MCL68_Hydpi2-B-R71-Map5 1780 2317;Identity=86.9
scaffold_14	Hydpi2_TE2_REPET_TEs	match_part	635607	636137	0.0	-	.	ID=mp1397-1_scaffold_14_RLX-incomp_MCL68_Hydpi2-B-R71-Map5;Parent=ms1397_scaffold_14_RLX-incomp_MCL68_Hydpi2-B-R71-Map5;Target=RLX-incomp_MCL68_Hydpi2-B-R71-Map5 1780 2317;Identity=86.9
scaffold_14	Hydpi2_TE2_REPET_TEs	match	639778	639898	0.0	-	.	ID=ms1398_scaffold_14_RLX-incomp_MCL50_Hydpi2-B-R454-Map7_reversed;Target=RLX-incomp_MCL50_Hydpi2-B-R454-Map7_reversed 3457 3581;Identity=68.6
scaffold_14	Hydpi2_TE2_REPET_TEs	match_part	639778	639898	0.0	-	.	ID=mp1398-1_scaffold_14_RLX-incomp_MCL50_Hydpi2-B-R454-Map7_reversed;Parent=ms1398_scaffold_14_RLX-incomp_MCL50_Hydpi2-B-R454-Map7_reversed;Target=RLX-incomp_MCL50_Hydpi2-B-R454-Map7_reversed 3457 3581;Identity=68.6
scaffold_14	Hydpi2_TE2_REPET_TEs	match	644872	645205	0.0	-	.	ID=ms1399_scaffold_14_RLX-incomp_MCL50_Hydpi2-B-R454-Map7_reversed;Target=RLX-incomp_MCL50_Hydpi2-B-R454-Map7_reversed 2614 3088
scaffold_14	Hydpi2_TE2_REPET_TEs	match_part	644872	644981	0.0	-	.	ID=mp1399-1_scaffold_14_RLX-incomp_MCL50_Hydpi2-B-R454-Map7_reversed;Parent=ms1399_scaffold_14_RLX-incomp_MCL50_Hydpi2-B-R454-Map7_reversed;Target=RLX-incomp_MCL50_Hydpi2-B-R454-Map7_reversed 2979 3088;Identity=66.4
scaffold_14	Hydpi2_TE2_REPET_TEs	match_part	645119	645205	0.0	-	.	ID=mp1399-2_scaffold_14_RLX-incomp_MCL50_Hydpi2-B-R454-Map7_reversed;Parent=ms1399_scaffold_14_RLX-incomp_MCL50_Hydpi2-B-R454-Map7_reversed;Target=RLX-incomp_MCL50_Hydpi2-B-R454-Map7_reversed 2614 2700;Identity=69.0
scaffold_14	Hydpi2_TE2_REPET_TEs	match	164449	166250	0.0	-	.	ID=ms380_scaffold_14_DTX-incomp_MCL43_Hydpi2-B-R332-Map5;Target=DTX-incomp_MCL43_Hydpi2-B-R332-Map5 2 2031
scaffold_14	Hydpi2_TE2_REPET_TEs	match_part	164449	165479	0.0	-	.	ID=mp380-1_scaffold_14_DTX-incomp_MCL43_Hydpi2-B-R332-Map5;Parent=ms380_scaffold_14_DTX-incomp_MCL43_Hydpi2-B-R332-Map5;Target=DTX-incomp_MCL43_Hydpi2-B-R332-Map5 1010 2031;Identity=98.4
scaffold_14	Hydpi2_TE2_REPET_TEs	match_part	165480	166250	0.0	-	.	ID=mp380-2_scaffold_14_DTX-incomp_MCL43_Hydpi2-B-R332-Map5;Parent=ms380_scaffold_14_DTX-incomp_MCL43_Hydpi2-B-R332-Map5;Target=DTX-incomp_MCL43_Hydpi2-B-R332-Map5 2 772;Identity=98.8
scaffold_14	Hydpi2_TE2_REPET_TEs	match	616908	618313	0.0	+	.	ID=ms3505_scaffold_14_noCat_MCL6_Hydpi2-B-R72-Map20;Target=noCat_MCL6_Hydpi2-B-R72-Map20 824 2241;Identity=96.6
scaffold_14	Hydpi2_TE2_REPET_TEs	match_part	616908	618313	0.0	+	.	ID=mp3505-1_scaffold_14_noCat_MCL6_Hydpi2-B-R72-Map20;Parent=ms3505_scaffold_14_noCat_MCL6_Hydpi2-B-R72-Map20;Target=noCat_MCL6_Hydpi2-B-R72-Map20 824 2241;Identity=96.6
scaffold_14	Hydpi2_TE2_REPET_TEs	match	619682	619810	0.0	-	.	ID=ms3506_scaffold_14_noCat_MCL17_Hydpi2-B-G20-Map16;Target=noCat_MCL17_Hydpi2-B-G20-Map16 386 550;Identity=89.1
scaffold_14	Hydpi2_TE2_REPET_TEs	match_part	619682	619810	0.0	-	.	ID=mp3506-1_scaffold_14_noCat_MCL17_Hydpi2-B-G20-Map16;Parent=ms3506_scaffold_14_noCat_MCL17_Hydpi2-B-G20-Map16;Target=noCat_MCL17_Hydpi2-B-G20-Map16 386 550;Identity=89.1
scaffold_14	Hydpi2_TE2_REPET_TEs	match	670236	670670	0.0	-	.	ID=ms1991_scaffold_14_noCat_MCL15_Hydpi2-B-G177-Map20;Target=noCat_MCL15_Hydpi2-B-G177-Map20 1 439;Identity=98.2
scaffold_14	Hydpi2_TE2_REPET_TEs	match_part	670236	670670	0.0	-	.	ID=mp1991-1_scaffold_14_noCat_MCL15_Hydpi2-B-G177-Map20;Parent=ms1991_scaffold_14_noCat_MCL15_Hydpi2-B-G177-Map20;Target=noCat_MCL15_Hydpi2-B-G177-Map20 1 439;Identity=98.2
scaffold_14	Hydpi2_TE2_REPET_TEs	match	680552	683638	0.0	-	.	ID=ms1992_scaffold_14_noCat_MCL54_Hydpi2-B-R558-Map11;Target=noCat_MCL54_Hydpi2-B-R558-Map11 294 3522
scaffold_14	Hydpi2_TE2_REPET_TEs	match_part	680552	681347	0.0	-	.	ID=mp1992-1_scaffold_14_noCat_MCL54_Hydpi2-B-R558-Map11;Parent=ms1992_scaffold_14_noCat_MCL54_Hydpi2-B-R558-Map11;Target=noCat_MCL54_Hydpi2-B-R558-Map11 2717 3522;Identity=72.7
scaffold_14	Hydpi2_TE2_REPET_TEs	match_part	681427	683638	0.0	-	.	ID=mp1992-2_scaffold_14_noCat_MCL54_Hydpi2-B-R558-Map11;Parent=ms1992_scaffold_14_noCat_MCL54_Hydpi2-B-R558-Map11;Target=noCat_MCL54_Hydpi2-B-R558-Map11 294 2542;Identity=70.5
scaffold_14	Hydpi2_TE2_REPET_TEs	match	26908	27216	0.0	-	.	ID=ms2028_scaffold_14_DTX-incomp-chim_MCL33_Hydpi2-B-R1272-Map5;Target=DTX-incomp-chim_MCL33_Hydpi2-B-R1272-Map5 10460 10768;Identity=93.9
scaffold_14	Hydpi2_TE2_REPET_TEs	match_part	26908	27216	0.0	-	.	ID=mp2028-1_scaffold_14_DTX-incomp-chim_MCL33_Hydpi2-B-R1272-Map5;Parent=ms2028_scaffold_14_DTX-incomp-chim_MCL33_Hydpi2-B-R1272-Map5;Target=DTX-incomp-chim_MCL33_Hydpi2-B-R1272-Map5 10460 10768;Identity=93.9
scaffold_14	Hydpi2_TE2_REPET_TEs	match	630392	630923	0.0	-	.	ID=ms2029_scaffold_14_DTX-incomp-chim_MCL69_Hydpi2-B-R73-Map3;Target=DTX-incomp-chim_MCL69_Hydpi2-B-R73-Map3 980 1472;Identity=83.3
scaffold_14	Hydpi2_TE2_REPET_TEs	match_part	630392	630923	0.0	-	.	ID=mp2029-1_scaffold_14_DTX-incomp-chim_MCL69_Hydpi2-B-R73-Map3;Parent=ms2029_scaffold_14_DTX-incomp-chim_MCL69_Hydpi2-B-R73-Map3;Target=DTX-incomp-chim_MCL69_Hydpi2-B-R73-Map3 980 1472;Identity=83.3
scaffold_14	Hydpi2_TE2_REPET_TEs	match	634125	634167	0.0	-	.	ID=ms2030_scaffold_14_noCat_MCL44_Hydpi2-B-R383-Map18;Target=noCat_MCL44_Hydpi2-B-R383-Map18 7367 7408;Identity=86.0
scaffold_14	Hydpi2_TE2_REPET_TEs	match_part	634125	634167	0.0	-	.	ID=mp2030-1_scaffold_14_noCat_MCL44_Hydpi2-B-R383-Map18;Parent=ms2030_scaffold_14_noCat_MCL44_Hydpi2-B-R383-Map18;Target=noCat_MCL44_Hydpi2-B-R383-Map18 7367 7408;Identity=86.0
scaffold_14	Hydpi2_TE2_REPET_TEs	match	631128	631703	0.0	-	.	ID=ms2031_scaffold_14_noCat_MCL8_Hydpi2-B-G235-Map12;Target=noCat_MCL8_Hydpi2-B-G235-Map12 1 582;Identity=94.8
scaffold_14	Hydpi2_TE2_REPET_TEs	match_part	631128	631703	0.0	-	.	ID=mp2031-1_scaffold_14_noCat_MCL8_Hydpi2-B-G235-Map12;Parent=ms2031_scaffold_14_noCat_MCL8_Hydpi2-B-G235-Map12;Target=noCat_MCL8_Hydpi2-B-G235-Map12 1 582;Identity=94.8
scaffold_14	Hydpi2_TE2_REPET_TEs	match	634320	634546	0.0	-	.	ID=ms2032_scaffold_14_RLX-incomp_MCL1_Hydpi2-B-R35-Map20;Target=RLX-incomp_MCL1_Hydpi2-B-R35-Map20 6205 6431;Identity=97.4
scaffold_14	Hydpi2_TE2_REPET_TEs	match_part	634320	634546	0.0	-	.	ID=mp2032-1_scaffold_14_RLX-incomp_MCL1_Hydpi2-B-R35-Map20;Parent=ms2032_scaffold_14_RLX-incomp_MCL1_Hydpi2-B-R35-Map20;Target=RLX-incomp_MCL1_Hydpi2-B-R35-Map20 6205 6431;Identity=97.4
scaffold_14	Hydpi2_TE2_REPET_TEs	match	626261	626941	0.0	-	.	ID=ms2033_scaffold_14_noCat_MCL54_Hydpi2-B-R558-Map11;Target=noCat_MCL54_Hydpi2-B-R558-Map11 3331 4011;Identity=96.8
scaffold_14	Hydpi2_TE2_REPET_TEs	match_part	626261	626941	0.0	-	.	ID=mp2033-1_scaffold_14_noCat_MCL54_Hydpi2-B-R558-Map11;Parent=ms2033_scaffold_14_noCat_MCL54_Hydpi2-B-R558-Map11;Target=noCat_MCL54_Hydpi2-B-R558-Map11 3331 4011;Identity=96.8
scaffold_14	Hydpi2_TE2_REPET_TEs	match	627057	627658	0.0	+	.	ID=ms2034_scaffold_14_noCat_MCL54_Hydpi2-B-R558-Map11;Target=noCat_MCL54_Hydpi2-B-R558-Map11 2797 3391;Identity=70.8
scaffold_14	Hydpi2_TE2_REPET_TEs	match_part	627057	627658	0.0	+	.	ID=mp2034-1_scaffold_14_noCat_MCL54_Hydpi2-B-R558-Map11;Parent=ms2034_scaffold_14_noCat_MCL54_Hydpi2-B-R558-Map11;Target=noCat_MCL54_Hydpi2-B-R558-Map11 2797 3391;Identity=70.8
scaffold_14	Hydpi2_TE2_REPET_TEs	match	628070	628773	0.0	+	.	ID=ms2035_scaffold_14_noCat_MCL54_Hydpi2-B-R558-Map11;Target=noCat_MCL54_Hydpi2-B-R558-Map11 1047 1753;Identity=95.2
scaffold_14	Hydpi2_TE2_REPET_TEs	match_part	628070	628773	0.0	+	.	ID=mp2035-1_scaffold_14_noCat_MCL54_Hydpi2-B-R558-Map11;Parent=ms2035_scaffold_14_noCat_MCL54_Hydpi2-B-R558-Map11;Target=noCat_MCL54_Hydpi2-B-R558-Map11 1047 1753;Identity=95.2
scaffold_14	Hydpi2_TE2_REPET_TEs	match	628774	628829	0.0	+	.	ID=ms2036_scaffold_14_noCat_MCL54_Hydpi2-B-R558-Map11;Target=noCat_MCL54_Hydpi2-B-R558-Map11 3290 3345;Identity=87.5
scaffold_14	Hydpi2_TE2_REPET_TEs	match_part	628774	628829	0.0	+	.	ID=mp2036-1_scaffold_14_noCat_MCL54_Hydpi2-B-R558-Map11;Parent=ms2036_scaffold_14_noCat_MCL54_Hydpi2-B-R558-Map11;Target=noCat_MCL54_Hydpi2-B-R558-Map11 3290 3345;Identity=87.5
scaffold_14	Hydpi2_TE2_REPET_TEs	match	629407	629427	0.0	-	.	ID=ms2037_scaffold_14_noCat_MCL54_Hydpi2-B-R558-Map11;Target=noCat_MCL54_Hydpi2-B-R558-Map11 2513 2533;Identity=63.3
scaffold_14	Hydpi2_TE2_REPET_TEs	match_part	629407	629427	0.0	-	.	ID=mp2037-1_scaffold_14_noCat_MCL54_Hydpi2-B-R558-Map11;Parent=ms2037_scaffold_14_noCat_MCL54_Hydpi2-B-R558-Map11;Target=noCat_MCL54_Hydpi2-B-R558-Map11 2513 2533;Identity=63.3
scaffold_14	Hydpi2_TE2_REPET_TEs	match	629428	632417	0.0	-	.	ID=ms2038_scaffold_14_noCat_MCL54_Hydpi2-B-R558-Map11;Target=noCat_MCL54_Hydpi2-B-R558-Map11 289 2512
scaffold_14	Hydpi2_TE2_REPET_TEs	match_part	629428	630380	0.0	-	.	ID=mp2038-1_scaffold_14_noCat_MCL54_Hydpi2-B-R558-Map11;Parent=ms2038_scaffold_14_noCat_MCL54_Hydpi2-B-R558-Map11;Target=noCat_MCL54_Hydpi2-B-R558-Map11 1559 2512;Identity=68.3
scaffold_14	Hydpi2_TE2_REPET_TEs	match_part	631735	632417	0.0	-	.	ID=mp2038-2_scaffold_14_noCat_MCL54_Hydpi2-B-R558-Map11;Parent=ms2038_scaffold_14_noCat_MCL54_Hydpi2-B-R558-Map11;Target=noCat_MCL54_Hydpi2-B-R558-Map11 289 1009;Identity=73.3
scaffold_14	Hydpi2_TE2_REPET_TEs	match	619977	620050	0.0	-	.	ID=ms2039_scaffold_14_noCat_MCL17_Hydpi2-B-G20-Map16;Target=noCat_MCL17_Hydpi2-B-G20-Map16 317 403;Identity=74.7
scaffold_14	Hydpi2_TE2_REPET_TEs	match_part	619977	620050	0.0	-	.	ID=mp2039-1_scaffold_14_noCat_MCL17_Hydpi2-B-G20-Map16;Parent=ms2039_scaffold_14_noCat_MCL17_Hydpi2-B-G20-Map16;Target=noCat_MCL17_Hydpi2-B-G20-Map16 317 403;Identity=74.7
scaffold_14	Hydpi2_TE2_REPET_TEs	match	628855	629341	0.0	-	.	ID=ms2040_scaffold_14_noCat_MCL3_Hydpi2-B-R96-Map20;Target=noCat_MCL3_Hydpi2-B-R96-Map20 2 493;Identity=94.9
scaffold_14	Hydpi2_TE2_REPET_TEs	match_part	628855	629341	0.0	-	.	ID=mp2040-1_scaffold_14_noCat_MCL3_Hydpi2-B-R96-Map20;Parent=ms2040_scaffold_14_noCat_MCL3_Hydpi2-B-R96-Map20;Target=noCat_MCL3_Hydpi2-B-R96-Map20 2 493;Identity=94.9
##gff-version 3
##sequence-region scaffold_140 1 18801
scaffold_140	Hydpi2_TE2_REPET_TEs	match	339	779	0.0	-	.	ID=ms1680_scaffold_140_RLX-incomp_MCL50_Hydpi2-B-R454-Map7_reversed;Target=RLX-incomp_MCL50_Hydpi2-B-R454-Map7_reversed 1947 2385;Identity=70.3
scaffold_140	Hydpi2_TE2_REPET_TEs	match_part	339	779	0.0	-	.	ID=mp1680-1_scaffold_140_RLX-incomp_MCL50_Hydpi2-B-R454-Map7_reversed;Parent=ms1680_scaffold_140_RLX-incomp_MCL50_Hydpi2-B-R454-Map7_reversed;Target=RLX-incomp_MCL50_Hydpi2-B-R454-Map7_reversed 1947 2385;Identity=70.3
##gff-version 3
##sequence-region scaffold_141 1 18641
scaffold_141	Hydpi2_TE2_REPET_TEs	match	14034	15656	0.0	+	.	ID=ms2467_scaffold_141_DTX-incomp_MCL63_Hydpi2-B-R630-Map3_reversed;Target=DTX-incomp_MCL63_Hydpi2-B-R630-Map3_reversed 1 1629;Identity=84.8
scaffold_141	Hydpi2_TE2_REPET_TEs	match_part	14034	15656	0.0	+	.	ID=mp2467-1_scaffold_141_DTX-incomp_MCL63_Hydpi2-B-R630-Map3_reversed;Parent=ms2467_scaffold_141_DTX-incomp_MCL63_Hydpi2-B-R630-Map3_reversed;Target=DTX-incomp_MCL63_Hydpi2-B-R630-Map3_reversed 1 1629;Identity=84.8
##gff-version 3
##sequence-region scaffold_142 1 18445
scaffold_142	Hydpi2_TE2_REPET_TEs	match	36	882	0.0	+	.	ID=ms321_scaffold_142_DTX-incomp_MCL72_Hydpi2-B-R795-Map3;Target=DTX-incomp_MCL72_Hydpi2-B-R795-Map3 2059 2885;Identity=79.2
scaffold_142	Hydpi2_TE2_REPET_TEs	match_part	36	882	0.0	+	.	ID=mp321-1_scaffold_142_DTX-incomp_MCL72_Hydpi2-B-R795-Map3;Parent=ms321_scaffold_142_DTX-incomp_MCL72_Hydpi2-B-R795-Map3;Target=DTX-incomp_MCL72_Hydpi2-B-R795-Map3 2059 2885;Identity=79.2
scaffold_142	Hydpi2_TE2_REPET_TEs	match	883	1062	0.0	+	.	ID=ms322_scaffold_142_DTX-incomp_MCL72_Hydpi2-B-R795-Map3;Target=DTX-incomp_MCL72_Hydpi2-B-R795-Map3 10775 10942;Identity=80.5
scaffold_142	Hydpi2_TE2_REPET_TEs	match_part	883	1062	0.0	+	.	ID=mp322-1_scaffold_142_DTX-incomp_MCL72_Hydpi2-B-R795-Map3;Parent=ms322_scaffold_142_DTX-incomp_MCL72_Hydpi2-B-R795-Map3;Target=DTX-incomp_MCL72_Hydpi2-B-R795-Map3 10775 10942;Identity=80.5
scaffold_142	Hydpi2_TE2_REPET_TEs	match	6513	6668	0.0	+	.	ID=ms2189_scaffold_142_DTX-incomp_MCL72_Hydpi2-B-R795-Map3;Target=DTX-incomp_MCL72_Hydpi2-B-R795-Map3 8262 8404;Identity=77.9
scaffold_142	Hydpi2_TE2_REPET_TEs	match_part	6513	6668	0.0	+	.	ID=mp2189-1_scaffold_142_DTX-incomp_MCL72_Hydpi2-B-R795-Map3;Parent=ms2189_scaffold_142_DTX-incomp_MCL72_Hydpi2-B-R795-Map3;Target=DTX-incomp_MCL72_Hydpi2-B-R795-Map3 8262 8404;Identity=77.9
scaffold_142	Hydpi2_TE2_REPET_TEs	match	6669	7165	0.0	+	.	ID=ms2190_scaffold_142_DTX-incomp_MCL72_Hydpi2-B-R795-Map3;Target=DTX-incomp_MCL72_Hydpi2-B-R795-Map3 8413 8885;Identity=82.1
scaffold_142	Hydpi2_TE2_REPET_TEs	match_part	6669	7165	0.0	+	.	ID=mp2190-1_scaffold_142_DTX-incomp_MCL72_Hydpi2-B-R795-Map3;Parent=ms2190_scaffold_142_DTX-incomp_MCL72_Hydpi2-B-R795-Map3;Target=DTX-incomp_MCL72_Hydpi2-B-R795-Map3 8413 8885;Identity=82.1
scaffold_142	Hydpi2_TE2_REPET_TEs	match	7269	16692	0.0	+	.	ID=ms2191_scaffold_142_DTX-incomp_MCL72_Hydpi2-B-R795-Map3;Target=DTX-incomp_MCL72_Hydpi2-B-R795-Map3 1 9446
scaffold_142	Hydpi2_TE2_REPET_TEs	match_part	7269	10589	0.0	+	.	ID=mp2191-1_scaffold_142_DTX-incomp_MCL72_Hydpi2-B-R795-Map3;Parent=ms2191_scaffold_142_DTX-incomp_MCL72_Hydpi2-B-R795-Map3;Target=DTX-incomp_MCL72_Hydpi2-B-R795-Map3 1 3317;Identity=97.0
scaffold_142	Hydpi2_TE2_REPET_TEs	match_part	11387	12075	0.0	+	.	ID=mp2191-2_scaffold_142_DTX-incomp_MCL72_Hydpi2-B-R795-Map3;Parent=ms2191_scaffold_142_DTX-incomp_MCL72_Hydpi2-B-R795-Map3;Target=DTX-incomp_MCL72_Hydpi2-B-R795-Map3 3306 3992;Identity=93.1
scaffold_142	Hydpi2_TE2_REPET_TEs	match_part	12076	15296	0.0	+	.	ID=mp2191-3_scaffold_142_DTX-incomp_MCL72_Hydpi2-B-R795-Map3;Parent=ms2191_scaffold_142_DTX-incomp_MCL72_Hydpi2-B-R795-Map3;Target=DTX-incomp_MCL72_Hydpi2-B-R795-Map3 4507 7713;Identity=86.3
scaffold_142	Hydpi2_TE2_REPET_TEs	match_part	15999	16180	0.0	+	.	ID=mp2191-4_scaffold_142_DTX-incomp_MCL72_Hydpi2-B-R795-Map3;Parent=ms2191_scaffold_142_DTX-incomp_MCL72_Hydpi2-B-R795-Map3;Target=DTX-incomp_MCL72_Hydpi2-B-R795-Map3 8654 8859;Identity=82.4
scaffold_142	Hydpi2_TE2_REPET_TEs	match_part	16263	16692	0.0	+	.	ID=mp2191-5_scaffold_142_DTX-incomp_MCL72_Hydpi2-B-R795-Map3;Parent=ms2191_scaffold_142_DTX-incomp_MCL72_Hydpi2-B-R795-Map3;Target=DTX-incomp_MCL72_Hydpi2-B-R795-Map3 9047 9446;Identity=76.6
scaffold_142	Hydpi2_TE2_REPET_TEs	match	16693	17944	0.0	+	.	ID=ms2192_scaffold_142_DTX-incomp_MCL72_Hydpi2-B-R795-Map3;Target=DTX-incomp_MCL72_Hydpi2-B-R795-Map3 859 10422
scaffold_142	Hydpi2_TE2_REPET_TEs	match_part	16693	16703	0.0	+	.	ID=mp2192-1_scaffold_142_DTX-incomp_MCL72_Hydpi2-B-R795-Map3;Parent=ms2192_scaffold_142_DTX-incomp_MCL72_Hydpi2-B-R795-Map3;Target=DTX-incomp_MCL72_Hydpi2-B-R795-Map3 859 869;Identity=81.8
scaffold_142	Hydpi2_TE2_REPET_TEs	match_part	16695	17518	0.0	+	.	ID=mp2192-2_scaffold_142_DTX-incomp_MCL72_Hydpi2-B-R795-Map3;Parent=ms2192_scaffold_142_DTX-incomp_MCL72_Hydpi2-B-R795-Map3;Target=DTX-incomp_MCL72_Hydpi2-B-R795-Map3 966 1799;Identity=78.3
scaffold_142	Hydpi2_TE2_REPET_TEs	match_part	17519	17944	0.0	+	.	ID=mp2192-3_scaffold_142_DTX-incomp_MCL72_Hydpi2-B-R795-Map3;Parent=ms2192_scaffold_142_DTX-incomp_MCL72_Hydpi2-B-R795-Map3;Target=DTX-incomp_MCL72_Hydpi2-B-R795-Map3 10027 10422;Identity=80.4
scaffold_142	Hydpi2_TE2_REPET_TEs	match	1063	2124	0.0	+	.	ID=ms3857_scaffold_142_DTX-incomp_MCL72_Hydpi2-B-R795-Map3;Target=DTX-incomp_MCL72_Hydpi2-B-R795-Map3 2885 3875
scaffold_142	Hydpi2_TE2_REPET_TEs	match_part	1063	1266	0.0	+	.	ID=mp3857-1_scaffold_142_DTX-incomp_MCL72_Hydpi2-B-R795-Map3;Parent=ms3857_scaffold_142_DTX-incomp_MCL72_Hydpi2-B-R795-Map3;Target=DTX-incomp_MCL72_Hydpi2-B-R795-Map3 2885 3112;Identity=85.9
scaffold_142	Hydpi2_TE2_REPET_TEs	match_part	1561	2124	0.0	+	.	ID=mp3857-2_scaffold_142_DTX-incomp_MCL72_Hydpi2-B-R795-Map3;Parent=ms3857_scaffold_142_DTX-incomp_MCL72_Hydpi2-B-R795-Map3;Target=DTX-incomp_MCL72_Hydpi2-B-R795-Map3 3322 3875;Identity=82.1
scaffold_142	Hydpi2_TE2_REPET_TEs	match	17945	17969	0.0	+	.	ID=ms2194_scaffold_142_DTX-incomp_MCL72_Hydpi2-B-R795-Map3;Target=DTX-incomp_MCL72_Hydpi2-B-R795-Map3 1994 2020;Identity=82.4
scaffold_142	Hydpi2_TE2_REPET_TEs	match_part	17945	17969	0.0	+	.	ID=mp2194-1_scaffold_142_DTX-incomp_MCL72_Hydpi2-B-R795-Map3;Parent=ms2194_scaffold_142_DTX-incomp_MCL72_Hydpi2-B-R795-Map3;Target=DTX-incomp_MCL72_Hydpi2-B-R795-Map3 1994 2020;Identity=82.4
scaffold_142	Hydpi2_TE2_REPET_TEs	match	17970	18444	0.0	+	.	ID=ms2195_scaffold_142_DTX-incomp_MCL72_Hydpi2-B-R795-Map3;Target=DTX-incomp_MCL72_Hydpi2-B-R795-Map3 10250 10733
scaffold_142	Hydpi2_TE2_REPET_TEs	match_part	17970	18322	0.0	+	.	ID=mp2195-1_scaffold_142_DTX-incomp_MCL72_Hydpi2-B-R795-Map3;Parent=ms2195_scaffold_142_DTX-incomp_MCL72_Hydpi2-B-R795-Map3;Target=DTX-incomp_MCL72_Hydpi2-B-R795-Map3 10250 10609;Identity=78.3
scaffold_142	Hydpi2_TE2_REPET_TEs	match_part	18426	18444	0.0	+	.	ID=mp2195-2_scaffold_142_DTX-incomp_MCL72_Hydpi2-B-R795-Map3;Parent=ms2195_scaffold_142_DTX-incomp_MCL72_Hydpi2-B-R795-Map3;Target=DTX-incomp_MCL72_Hydpi2-B-R795-Map3 10715 10733;Identity=78.3
scaffold_142	Hydpi2_TE2_REPET_TEs	match	18323	18425	0.0	+	.	ID=ms2196_scaffold_142_DTX-incomp_MCL72_Hydpi2-B-R795-Map3;Target=DTX-incomp_MCL72_Hydpi2-B-R795-Map3 2739 2843;Identity=86.3
scaffold_142	Hydpi2_TE2_REPET_TEs	match_part	18323	18425	0.0	+	.	ID=mp2196-1_scaffold_142_DTX-incomp_MCL72_Hydpi2-B-R795-Map3;Parent=ms2196_scaffold_142_DTX-incomp_MCL72_Hydpi2-B-R795-Map3;Target=DTX-incomp_MCL72_Hydpi2-B-R795-Map3 2739 2843;Identity=86.3
##gff-version 3
##sequence-region scaffold_144 1 17308
scaffold_144	Hydpi2_TE2_REPET_TEs	match	14921	15189	0.0	+	.	ID=ms3494_scaffold_144_DTX-incomp_MCL66_Hydpi2-B-R650-Map3_reversed;Target=DTX-incomp_MCL66_Hydpi2-B-R650-Map3_reversed 399 647;Identity=78.0
scaffold_144	Hydpi2_TE2_REPET_TEs	match_part	14921	15189	0.0	+	.	ID=mp3494-1_scaffold_144_DTX-incomp_MCL66_Hydpi2-B-R650-Map3_reversed;Parent=ms3494_scaffold_144_DTX-incomp_MCL66_Hydpi2-B-R650-Map3_reversed;Target=DTX-incomp_MCL66_Hydpi2-B-R650-Map3_reversed 399 647;Identity=78.0
scaffold_144	Hydpi2_TE2_REPET_TEs	match	12623	13076	0.0	-	.	ID=ms3495_scaffold_144_noCat_MCL3_Hydpi2-B-G85-Map20;Target=noCat_MCL3_Hydpi2-B-G85-Map20 4 458;Identity=96.3
scaffold_144	Hydpi2_TE2_REPET_TEs	match_part	12623	13076	0.0	-	.	ID=mp3495-1_scaffold_144_noCat_MCL3_Hydpi2-B-G85-Map20;Parent=ms3495_scaffold_144_noCat_MCL3_Hydpi2-B-G85-Map20;Target=noCat_MCL3_Hydpi2-B-G85-Map20 4 458;Identity=96.3
scaffold_144	Hydpi2_TE2_REPET_TEs	match	14168	14920	0.0	+	.	ID=ms3496_scaffold_144_RLX-incomp_MCL28_Hydpi2-B-R1079-Map3;Target=RLX-incomp_MCL28_Hydpi2-B-R1079-Map3 580 1310;Identity=76.3
scaffold_144	Hydpi2_TE2_REPET_TEs	match_part	14168	14920	0.0	+	.	ID=mp3496-1_scaffold_144_RLX-incomp_MCL28_Hydpi2-B-R1079-Map3;Parent=ms3496_scaffold_144_RLX-incomp_MCL28_Hydpi2-B-R1079-Map3;Target=RLX-incomp_MCL28_Hydpi2-B-R1079-Map3 580 1310;Identity=76.3
scaffold_144	Hydpi2_TE2_REPET_TEs	match	11226	11848	0.0	+	.	ID=ms2252_scaffold_144_DXX-MITE_MCL22_Hydpi2-B-G299-Map3;Target=DXX-MITE_MCL22_Hydpi2-B-G299-Map3 1 623;Identity=99.7
scaffold_144	Hydpi2_TE2_REPET_TEs	match_part	11226	11848	0.0	+	.	ID=mp2252-1_scaffold_144_DXX-MITE_MCL22_Hydpi2-B-G299-Map3;Parent=ms2252_scaffold_144_DXX-MITE_MCL22_Hydpi2-B-G299-Map3;Target=DXX-MITE_MCL22_Hydpi2-B-G299-Map3 1 623;Identity=99.7
scaffold_144	Hydpi2_TE2_REPET_TEs	match	6026	7829	0.0	+	.	ID=ms2251_scaffold_144_DTX-incomp-chim_MCL33_Hydpi2-B-R1272-Map5;Target=DTX-incomp-chim_MCL33_Hydpi2-B-R1272-Map5 1 1569;Identity=97.3
scaffold_144	Hydpi2_TE2_REPET_TEs	match_part	6026	7829	0.0	+	.	ID=mp2251-1_scaffold_144_DTX-incomp-chim_MCL33_Hydpi2-B-R1272-Map5;Parent=ms2251_scaffold_144_DTX-incomp-chim_MCL33_Hydpi2-B-R1272-Map5;Target=DTX-incomp-chim_MCL33_Hydpi2-B-R1272-Map5 1 1569;Identity=97.3
scaffold_144	Hydpi2_TE2_REPET_TEs	match	16685	17308	0.0	+	.	ID=ms108_scaffold_144_RLX-incomp_MCL1_Hydpi2-B-G154-Map4;Target=RLX-incomp_MCL1_Hydpi2-B-G154-Map4 2 627;Identity=96.0
scaffold_144	Hydpi2_TE2_REPET_TEs	match_part	16685	17308	0.0	+	.	ID=mp108-1_scaffold_144_RLX-incomp_MCL1_Hydpi2-B-G154-Map4;Parent=ms108_scaffold_144_RLX-incomp_MCL1_Hydpi2-B-G154-Map4;Target=RLX-incomp_MCL1_Hydpi2-B-G154-Map4 2 627;Identity=96.0
##gff-version 3
##sequence-region scaffold_145 1 16977
scaffold_145	Hydpi2_TE2_REPET_TEs	match	6088	16977	0.0	+	.	ID=ms2302_scaffold_145_DTX-incomp-chim_MCL33_Hydpi2-B-R1272-Map5;Target=DTX-incomp-chim_MCL33_Hydpi2-B-R1272-Map5 59 10768;Identity=99.4
scaffold_145	Hydpi2_TE2_REPET_TEs	match_part	6088	16977	0.0	+	.	ID=mp2302-1_scaffold_145_DTX-incomp-chim_MCL33_Hydpi2-B-R1272-Map5;Parent=ms2302_scaffold_145_DTX-incomp-chim_MCL33_Hydpi2-B-R1272-Map5;Target=DTX-incomp-chim_MCL33_Hydpi2-B-R1272-Map5 59 10768;Identity=99.4
##gff-version 3
##sequence-region scaffold_147 1 16579
scaffold_147	Hydpi2_TE2_REPET_TEs	match	16424	16579	0.0	-	.	ID=ms2353_scaffold_147_DTX-incomp-chim_MCL33_Hydpi2-B-R1272-Map5;Target=DTX-incomp-chim_MCL33_Hydpi2-B-R1272-Map5 794 944;Identity=84.8
scaffold_147	Hydpi2_TE2_REPET_TEs	match_part	16424	16579	0.0	-	.	ID=mp2353-1_scaffold_147_DTX-incomp-chim_MCL33_Hydpi2-B-R1272-Map5;Parent=ms2353_scaffold_147_DTX-incomp-chim_MCL33_Hydpi2-B-R1272-Map5;Target=DTX-incomp-chim_MCL33_Hydpi2-B-R1272-Map5 794 944;Identity=84.8
scaffold_147	Hydpi2_TE2_REPET_TEs	match	12719	13551	0.0	+	.	ID=ms2354_scaffold_147_RLX-incomp_MCL39_Hydpi2-B-R231-Map20_reversed;Target=RLX-incomp_MCL39_Hydpi2-B-R231-Map20_reversed 5369 6203;Identity=89.6
scaffold_147	Hydpi2_TE2_REPET_TEs	match_part	12719	13551	0.0	+	.	ID=mp2354-1_scaffold_147_RLX-incomp_MCL39_Hydpi2-B-R231-Map20_reversed;Parent=ms2354_scaffold_147_RLX-incomp_MCL39_Hydpi2-B-R231-Map20_reversed;Target=RLX-incomp_MCL39_Hydpi2-B-R231-Map20_reversed 5369 6203;Identity=89.6
scaffold_147	Hydpi2_TE2_REPET_TEs	match	13552	13742	0.0	+	.	ID=ms2355_scaffold_147_RLX-incomp_MCL39_Hydpi2-B-R231-Map20_reversed;Target=RLX-incomp_MCL39_Hydpi2-B-R231-Map20_reversed 96 335
scaffold_147	Hydpi2_TE2_REPET_TEs	match_part	13552	13582	0.0	+	.	ID=mp2355-1_scaffold_147_RLX-incomp_MCL39_Hydpi2-B-R231-Map20_reversed;Parent=ms2355_scaffold_147_RLX-incomp_MCL39_Hydpi2-B-R231-Map20_reversed;Target=RLX-incomp_MCL39_Hydpi2-B-R231-Map20_reversed 96 126;Identity=91.3
scaffold_147	Hydpi2_TE2_REPET_TEs	match_part	13599	13742	0.0	+	.	ID=mp2355-2_scaffold_147_RLX-incomp_MCL39_Hydpi2-B-R231-Map20_reversed;Parent=ms2355_scaffold_147_RLX-incomp_MCL39_Hydpi2-B-R231-Map20_reversed;Target=RLX-incomp_MCL39_Hydpi2-B-R231-Map20_reversed 195 335;Identity=92.5
scaffold_147	Hydpi2_TE2_REPET_TEs	match	10118	10403	0.0	-	.	ID=ms2356_scaffold_147_RLX-incomp_MCL68_Hydpi2-B-R71-Map5;Target=RLX-incomp_MCL68_Hydpi2-B-R71-Map5 2329 2598;Identity=75.6
scaffold_147	Hydpi2_TE2_REPET_TEs	match_part	10118	10403	0.0	-	.	ID=mp2356-1_scaffold_147_RLX-incomp_MCL68_Hydpi2-B-R71-Map5;Parent=ms2356_scaffold_147_RLX-incomp_MCL68_Hydpi2-B-R71-Map5;Target=RLX-incomp_MCL68_Hydpi2-B-R71-Map5 2329 2598;Identity=75.6
scaffold_147	Hydpi2_TE2_REPET_TEs	match	13743	14654	0.0	-	.	ID=ms2357_scaffold_147_DHX-comp_MCL45_Hydpi2-B-R396-Map4_reversed;Target=DHX-comp_MCL45_Hydpi2-B-R396-Map4_reversed 1 912;Identity=99.7
scaffold_147	Hydpi2_TE2_REPET_TEs	match_part	13743	14654	0.0	-	.	ID=mp2357-1_scaffold_147_DHX-comp_MCL45_Hydpi2-B-R396-Map4_reversed;Parent=ms2357_scaffold_147_DHX-comp_MCL45_Hydpi2-B-R396-Map4_reversed;Target=DHX-comp_MCL45_Hydpi2-B-R396-Map4_reversed 1 912;Identity=99.7
scaffold_147	Hydpi2_TE2_REPET_TEs	match	1	384	0.0	+	.	ID=ms54_scaffold_147_noCat_MCL54_Hydpi2-B-R558-Map11;Target=noCat_MCL54_Hydpi2-B-R558-Map11 861 1251;Identity=70.1
scaffold_147	Hydpi2_TE2_REPET_TEs	match_part	1	384	0.0	+	.	ID=mp54-1_scaffold_147_noCat_MCL54_Hydpi2-B-R558-Map11;Parent=ms54_scaffold_147_noCat_MCL54_Hydpi2-B-R558-Map11;Target=noCat_MCL54_Hydpi2-B-R558-Map11 861 1251;Identity=70.1
##gff-version 3
##sequence-region scaffold_149 1 16223
scaffold_149	Hydpi2_TE2_REPET_TEs	match	14304	15247	0.0	+	.	ID=ms3786_scaffold_149_RLX-incomp_MCL50_Hydpi2-B-R454-Map7_reversed;Target=RLX-incomp_MCL50_Hydpi2-B-R454-Map7_reversed 1905 2857;Identity=73.3
scaffold_149	Hydpi2_TE2_REPET_TEs	match_part	14304	15247	0.0	+	.	ID=mp3786-1_scaffold_149_RLX-incomp_MCL50_Hydpi2-B-R454-Map7_reversed;Parent=ms3786_scaffold_149_RLX-incomp_MCL50_Hydpi2-B-R454-Map7_reversed;Target=RLX-incomp_MCL50_Hydpi2-B-R454-Map7_reversed 1905 2857;Identity=73.3
##gff-version 3
##sequence-region scaffold_15 1 696537
scaffold_15	Hydpi2_TE2_REPET_TEs	match	589334	589943	0.0	-	.	ID=ms2304_scaffold_15_RLX-incomp_MCL82_Hydpi2-B-R998-Map3;Target=RLX-incomp_MCL82_Hydpi2-B-R998-Map3 758 1366;Identity=68.6
scaffold_15	Hydpi2_TE2_REPET_TEs	match_part	589334	589943	0.0	-	.	ID=mp2304-1_scaffold_15_RLX-incomp_MCL82_Hydpi2-B-R998-Map3;Parent=ms2304_scaffold_15_RLX-incomp_MCL82_Hydpi2-B-R998-Map3;Target=RLX-incomp_MCL82_Hydpi2-B-R998-Map3 758 1366;Identity=68.6
scaffold_15	Hydpi2_TE2_REPET_TEs	match	134955	134984	0.0	+	.	ID=ms1044_scaffold_15_noCat_MCL7_Hydpi2-B-G227-Map20;Target=noCat_MCL7_Hydpi2-B-G227-Map20 585 614;Identity=96.7
scaffold_15	Hydpi2_TE2_REPET_TEs	match_part	134955	134984	0.0	+	.	ID=mp1044-1_scaffold_15_noCat_MCL7_Hydpi2-B-G227-Map20;Parent=ms1044_scaffold_15_noCat_MCL7_Hydpi2-B-G227-Map20;Target=noCat_MCL7_Hydpi2-B-G227-Map20 585 614;Identity=96.7
scaffold_15	Hydpi2_TE2_REPET_TEs	match	134985	135164	0.0	+	.	ID=ms1045_scaffold_15_noCat_MCL7_Hydpi2-B-G227-Map20;Target=noCat_MCL7_Hydpi2-B-G227-Map20 436 617;Identity=96.4
scaffold_15	Hydpi2_TE2_REPET_TEs	match_part	134985	135164	0.0	+	.	ID=mp1045-1_scaffold_15_noCat_MCL7_Hydpi2-B-G227-Map20;Parent=ms1045_scaffold_15_noCat_MCL7_Hydpi2-B-G227-Map20;Target=noCat_MCL7_Hydpi2-B-G227-Map20 436 617;Identity=96.4
scaffold_15	Hydpi2_TE2_REPET_TEs	match	135165	137584	0.0	+	.	ID=ms1046_scaffold_15_RLX-incomp_MCL1_Hydpi2-B-R305-Map20_reversed;Target=RLX-incomp_MCL1_Hydpi2-B-R305-Map20_reversed 3957 6377;Identity=94.1
scaffold_15	Hydpi2_TE2_REPET_TEs	match_part	135165	137584	0.0	+	.	ID=mp1046-1_scaffold_15_RLX-incomp_MCL1_Hydpi2-B-R305-Map20_reversed;Parent=ms1046_scaffold_15_RLX-incomp_MCL1_Hydpi2-B-R305-Map20_reversed;Target=RLX-incomp_MCL1_Hydpi2-B-R305-Map20_reversed 3957 6377;Identity=94.1
scaffold_15	Hydpi2_TE2_REPET_TEs	match	137585	138903	0.0	+	.	ID=ms1047_scaffold_15_RLX-incomp_MCL1_Hydpi2-B-R578-Map10;Target=RLX-incomp_MCL1_Hydpi2-B-R578-Map10 2254 3576;Identity=95.5
scaffold_15	Hydpi2_TE2_REPET_TEs	match_part	137585	138903	0.0	+	.	ID=mp1047-1_scaffold_15_RLX-incomp_MCL1_Hydpi2-B-R578-Map10;Parent=ms1047_scaffold_15_RLX-incomp_MCL1_Hydpi2-B-R578-Map10;Target=RLX-incomp_MCL1_Hydpi2-B-R578-Map10 2254 3576;Identity=95.5
scaffold_15	Hydpi2_TE2_REPET_TEs	match	159405	159450	0.0	-	.	ID=ms1048_scaffold_15_DTX-incomp_MCL9_Hydpi2-B-R909-Map3;Target=DTX-incomp_MCL9_Hydpi2-B-R909-Map3 4823 4868;Identity=78.3
scaffold_15	Hydpi2_TE2_REPET_TEs	match_part	159405	159450	0.0	-	.	ID=mp1048-1_scaffold_15_DTX-incomp_MCL9_Hydpi2-B-R909-Map3;Parent=ms1048_scaffold_15_DTX-incomp_MCL9_Hydpi2-B-R909-Map3;Target=DTX-incomp_MCL9_Hydpi2-B-R909-Map3 4823 4868;Identity=78.3
scaffold_15	Hydpi2_TE2_REPET_TEs	match	634172	635282	0.0	+	.	ID=ms3617_scaffold_15_noCat_MCL54_Hydpi2-B-R558-Map11;Target=noCat_MCL54_Hydpi2-B-R558-Map11 1766 3075
scaffold_15	Hydpi2_TE2_REPET_TEs	match_part	634172	634730	0.0	+	.	ID=mp3617-1_scaffold_15_noCat_MCL54_Hydpi2-B-R558-Map11;Parent=ms3617_scaffold_15_noCat_MCL54_Hydpi2-B-R558-Map11;Target=noCat_MCL54_Hydpi2-B-R558-Map11 1766 2320;Identity=68.1
scaffold_15	Hydpi2_TE2_REPET_TEs	match_part	634980	635282	0.0	+	.	ID=mp3617-2_scaffold_15_noCat_MCL54_Hydpi2-B-R558-Map11;Parent=ms3617_scaffold_15_noCat_MCL54_Hydpi2-B-R558-Map11;Target=noCat_MCL54_Hydpi2-B-R558-Map11 2780 3075;Identity=73.6
scaffold_15	Hydpi2_TE2_REPET_TEs	match	646408	646453	0.0	-	.	ID=ms3630_scaffold_15_noCat_MCL6_Hydpi2-B-R72-Map20;Target=noCat_MCL6_Hydpi2-B-R72-Map20 2 47;Identity=97.8
scaffold_15	Hydpi2_TE2_REPET_TEs	match_part	646408	646453	0.0	-	.	ID=mp3630-1_scaffold_15_noCat_MCL6_Hydpi2-B-R72-Map20;Parent=ms3630_scaffold_15_noCat_MCL6_Hydpi2-B-R72-Map20;Target=noCat_MCL6_Hydpi2-B-R72-Map20 2 47;Identity=97.8
scaffold_15	Hydpi2_TE2_REPET_TEs	match	227598	231757	0.0	+	.	ID=ms1598_scaffold_15_DTX-incomp_MCL81_Hydpi2-B-R985-Map3;Target=DTX-incomp_MCL81_Hydpi2-B-R985-Map3 1 1956
scaffold_15	Hydpi2_TE2_REPET_TEs	match_part	227598	229346	0.0	+	.	ID=mp1598-1_scaffold_15_DTX-incomp_MCL81_Hydpi2-B-R985-Map3;Parent=ms1598_scaffold_15_DTX-incomp_MCL81_Hydpi2-B-R985-Map3;Target=DTX-incomp_MCL81_Hydpi2-B-R985-Map3 202 1956;Identity=84.9
scaffold_15	Hydpi2_TE2_REPET_TEs	match_part	231646	231757	0.0	+	.	ID=mp1598-2_scaffold_15_DTX-incomp_MCL81_Hydpi2-B-R985-Map3;Parent=ms1598_scaffold_15_DTX-incomp_MCL81_Hydpi2-B-R985-Map3;Target=DTX-incomp_MCL81_Hydpi2-B-R985-Map3 1 106;Identity=86.8
scaffold_15	Hydpi2_TE2_REPET_TEs	match	27997	34083	0.0	-	.	ID=ms2648_scaffold_15_RLX-incomp_MCL1_Hydpi2-B-R48-Map20;Target=RLX-incomp_MCL1_Hydpi2-B-R48-Map20 1 6217
scaffold_15	Hydpi2_TE2_REPET_TEs	match_part	27997	30236	0.0	-	.	ID=mp2648-1_scaffold_15_RLX-incomp_MCL1_Hydpi2-B-R48-Map20;Parent=ms2648_scaffold_15_RLX-incomp_MCL1_Hydpi2-B-R48-Map20;Target=RLX-incomp_MCL1_Hydpi2-B-R48-Map20 3965 6217;Identity=88.9
scaffold_15	Hydpi2_TE2_REPET_TEs	match_part	30230	34083	0.0	-	.	ID=mp2648-2_scaffold_15_RLX-incomp_MCL1_Hydpi2-B-R48-Map20;Parent=ms2648_scaffold_15_RLX-incomp_MCL1_Hydpi2-B-R48-Map20;Target=RLX-incomp_MCL1_Hydpi2-B-R48-Map20 1 3919;Identity=90.8
scaffold_15	Hydpi2_TE2_REPET_TEs	match	34084	34551	0.0	-	.	ID=ms2649_scaffold_15_RLX-incomp_MCL1_Hydpi2-B-R48-Map20;Target=RLX-incomp_MCL1_Hydpi2-B-R48-Map20 5914 6387;Identity=91.7
scaffold_15	Hydpi2_TE2_REPET_TEs	match_part	34084	34551	0.0	-	.	ID=mp2649-1_scaffold_15_RLX-incomp_MCL1_Hydpi2-B-R48-Map20;Parent=ms2649_scaffold_15_RLX-incomp_MCL1_Hydpi2-B-R48-Map20;Target=RLX-incomp_MCL1_Hydpi2-B-R48-Map20 5914 6387;Identity=91.7
scaffold_15	Hydpi2_TE2_REPET_TEs	match	329612	329660	0.0	+	.	ID=ms607_scaffold_15_RLX-incomp_MCL50_Hydpi2-B-R454-Map7_reversed;Target=RLX-incomp_MCL50_Hydpi2-B-R454-Map7_reversed 505 555;Identity=82.0
scaffold_15	Hydpi2_TE2_REPET_TEs	match_part	329612	329660	0.0	+	.	ID=mp607-1_scaffold_15_RLX-incomp_MCL50_Hydpi2-B-R454-Map7_reversed;Parent=ms607_scaffold_15_RLX-incomp_MCL50_Hydpi2-B-R454-Map7_reversed;Target=RLX-incomp_MCL50_Hydpi2-B-R454-Map7_reversed 505 555;Identity=82.0
scaffold_15	Hydpi2_TE2_REPET_TEs	match	334689	334840	0.0	+	.	ID=ms608_scaffold_15_DTX-incomp_MCL75_Hydpi2-B-R880-Map4;Target=DTX-incomp_MCL75_Hydpi2-B-R880-Map4 1410 1573;Identity=70.7
scaffold_15	Hydpi2_TE2_REPET_TEs	match_part	334689	334840	0.0	+	.	ID=mp608-1_scaffold_15_DTX-incomp_MCL75_Hydpi2-B-R880-Map4;Parent=ms608_scaffold_15_DTX-incomp_MCL75_Hydpi2-B-R880-Map4;Target=DTX-incomp_MCL75_Hydpi2-B-R880-Map4 1410 1573;Identity=70.7
scaffold_15	Hydpi2_TE2_REPET_TEs	match	369521	369661	0.0	-	.	ID=ms609_scaffold_15_DTX-incomp_MCL75_Hydpi2-B-R880-Map4;Target=DTX-incomp_MCL75_Hydpi2-B-R880-Map4 1420 1573;Identity=67.1
scaffold_15	Hydpi2_TE2_REPET_TEs	match_part	369521	369661	0.0	-	.	ID=mp609-1_scaffold_15_DTX-incomp_MCL75_Hydpi2-B-R880-Map4;Parent=ms609_scaffold_15_DTX-incomp_MCL75_Hydpi2-B-R880-Map4;Target=DTX-incomp_MCL75_Hydpi2-B-R880-Map4 1420 1573;Identity=67.1
scaffold_15	Hydpi2_TE2_REPET_TEs	match	100691	101398	0.0	+	.	ID=ms2170_scaffold_15_DTX-incomp-chim_MCL69_Hydpi2-B-R73-Map3;Target=DTX-incomp-chim_MCL69_Hydpi2-B-R73-Map3 643 1770
scaffold_15	Hydpi2_TE2_REPET_TEs	match_part	100691	101108	0.0	+	.	ID=mp2170-1_scaffold_15_DTX-incomp-chim_MCL69_Hydpi2-B-R73-Map3;Parent=ms2170_scaffold_15_DTX-incomp-chim_MCL69_Hydpi2-B-R73-Map3;Target=DTX-incomp-chim_MCL69_Hydpi2-B-R73-Map3 643 1043;Identity=70.9
scaffold_15	Hydpi2_TE2_REPET_TEs	match_part	101095	101398	0.0	+	.	ID=mp2170-2_scaffold_15_DTX-incomp-chim_MCL69_Hydpi2-B-R73-Map3;Parent=ms2170_scaffold_15_DTX-incomp-chim_MCL69_Hydpi2-B-R73-Map3;Target=DTX-incomp-chim_MCL69_Hydpi2-B-R73-Map3 1472 1770;Identity=78.0
scaffold_15	Hydpi2_TE2_REPET_TEs	match	98535	98995	0.0	+	.	ID=ms2173_scaffold_15_RLX-incomp_MCL1_Hydpi2-B-R48-Map20;Target=RLX-incomp_MCL1_Hydpi2-B-R48-Map20 5920 6387;Identity=97.6
scaffold_15	Hydpi2_TE2_REPET_TEs	match_part	98535	98995	0.0	+	.	ID=mp2173-1_scaffold_15_RLX-incomp_MCL1_Hydpi2-B-R48-Map20;Parent=ms2173_scaffold_15_RLX-incomp_MCL1_Hydpi2-B-R48-Map20;Target=RLX-incomp_MCL1_Hydpi2-B-R48-Map20 5920 6387;Identity=97.6
scaffold_15	Hydpi2_TE2_REPET_TEs	match	95208	97914	0.0	+	.	ID=ms2174_scaffold_15_noCat_MCL42_Hydpi2-B-R301-Map17;Target=noCat_MCL42_Hydpi2-B-R301-Map17 1 1172
scaffold_15	Hydpi2_TE2_REPET_TEs	match_part	95208	95238	0.0	+	.	ID=mp2174-1_scaffold_15_noCat_MCL42_Hydpi2-B-R301-Map17;Parent=ms2174_scaffold_15_noCat_MCL42_Hydpi2-B-R301-Map17;Target=noCat_MCL42_Hydpi2-B-R301-Map17 1 31;Identity=93.5
scaffold_15	Hydpi2_TE2_REPET_TEs	match_part	95239	95505	0.0	+	.	ID=mp2174-2_scaffold_15_noCat_MCL42_Hydpi2-B-R301-Map17;Parent=ms2174_scaffold_15_noCat_MCL42_Hydpi2-B-R301-Map17;Target=noCat_MCL42_Hydpi2-B-R301-Map17 1 264;Identity=95.5
scaffold_15	Hydpi2_TE2_REPET_TEs	match_part	97458	97914	0.0	+	.	ID=mp2174-3_scaffold_15_noCat_MCL42_Hydpi2-B-R301-Map17;Parent=ms2174_scaffold_15_noCat_MCL42_Hydpi2-B-R301-Map17;Target=noCat_MCL42_Hydpi2-B-R301-Map17 756 1172;Identity=92.8
scaffold_15	Hydpi2_TE2_REPET_TEs	match	194273	195095	0.0	+	.	ID=ms3240_scaffold_15_DTX-incomp-chim_MCL69_Hydpi2-B-R73-Map3;Target=DTX-incomp-chim_MCL69_Hydpi2-B-R73-Map3 506 1768
scaffold_15	Hydpi2_TE2_REPET_TEs	match_part	194273	194763	0.0	+	.	ID=mp3240-1_scaffold_15_DTX-incomp-chim_MCL69_Hydpi2-B-R73-Map3;Parent=ms3240_scaffold_15_DTX-incomp-chim_MCL69_Hydpi2-B-R73-Map3;Target=DTX-incomp-chim_MCL69_Hydpi2-B-R73-Map3 506 1007;Identity=71.9
scaffold_15	Hydpi2_TE2_REPET_TEs	match_part	194798	195095	0.0	+	.	ID=mp3240-2_scaffold_15_DTX-incomp-chim_MCL69_Hydpi2-B-R73-Map3;Parent=ms3240_scaffold_15_DTX-incomp-chim_MCL69_Hydpi2-B-R73-Map3;Target=DTX-incomp-chim_MCL69_Hydpi2-B-R73-Map3 1472 1768;Identity=69.9
scaffold_15	Hydpi2_TE2_REPET_TEs	match	600964	602787	0.0	+	.	ID=ms3754_scaffold_15_RLX-incomp_MCL1_Hydpi2-B-R35-Map20;Target=RLX-incomp_MCL1_Hydpi2-B-R35-Map20 2283 4366
scaffold_15	Hydpi2_TE2_REPET_TEs	match_part	600964	601876	0.0	+	.	ID=mp3754-1_scaffold_15_RLX-incomp_MCL1_Hydpi2-B-R35-Map20;Parent=ms3754_scaffold_15_RLX-incomp_MCL1_Hydpi2-B-R35-Map20;Target=RLX-incomp_MCL1_Hydpi2-B-R35-Map20 2283 3197;Identity=96.9
scaffold_15	Hydpi2_TE2_REPET_TEs	match_part	601873	602787	0.0	+	.	ID=mp3754-2_scaffold_15_RLX-incomp_MCL1_Hydpi2-B-R35-Map20;Parent=ms3754_scaffold_15_RLX-incomp_MCL1_Hydpi2-B-R35-Map20;Target=RLX-incomp_MCL1_Hydpi2-B-R35-Map20 3452 4366;Identity=97.0
scaffold_15	Hydpi2_TE2_REPET_TEs	match	90954	91342	0.0	-	.	ID=ms2736_scaffold_15_noCat_MCL17_Hydpi2-B-G20-Map16;Target=noCat_MCL17_Hydpi2-B-G20-Map16 269 919
scaffold_15	Hydpi2_TE2_REPET_TEs	match_part	90954	91126	0.0	-	.	ID=mp2736-1_scaffold_15_noCat_MCL17_Hydpi2-B-G20-Map16;Parent=ms2736_scaffold_15_noCat_MCL17_Hydpi2-B-G20-Map16;Target=noCat_MCL17_Hydpi2-B-G20-Map16 746 919;Identity=80.6
scaffold_15	Hydpi2_TE2_REPET_TEs	match_part	91094	91342	0.0	-	.	ID=mp2736-2_scaffold_15_noCat_MCL17_Hydpi2-B-G20-Map16;Parent=ms2736_scaffold_15_noCat_MCL17_Hydpi2-B-G20-Map16;Target=noCat_MCL17_Hydpi2-B-G20-Map16 269 545;Identity=88.2
scaffold_15	Hydpi2_TE2_REPET_TEs	match	95002	95182	0.0	+	.	ID=ms2737_scaffold_15_noCat_MCL42_Hydpi2-B-R301-Map17;Target=noCat_MCL42_Hydpi2-B-R301-Map17 1128 1315;Identity=71.7
scaffold_15	Hydpi2_TE2_REPET_TEs	match_part	95002	95182	0.0	+	.	ID=mp2737-1_scaffold_15_noCat_MCL42_Hydpi2-B-R301-Map17;Parent=ms2737_scaffold_15_noCat_MCL42_Hydpi2-B-R301-Map17;Target=noCat_MCL42_Hydpi2-B-R301-Map17 1128 1315;Identity=71.7
scaffold_15	Hydpi2_TE2_REPET_TEs	match	418580	419539	0.0	-	.	ID=ms2758_scaffold_15_RLX-incomp_MCL39_Hydpi2-B-R231-Map20_reversed;Target=RLX-incomp_MCL39_Hydpi2-B-R231-Map20_reversed 1 964;Identity=89.3
scaffold_15	Hydpi2_TE2_REPET_TEs	match_part	418580	419539	0.0	-	.	ID=mp2758-1_scaffold_15_RLX-incomp_MCL39_Hydpi2-B-R231-Map20_reversed;Parent=ms2758_scaffold_15_RLX-incomp_MCL39_Hydpi2-B-R231-Map20_reversed;Target=RLX-incomp_MCL39_Hydpi2-B-R231-Map20_reversed 1 964;Identity=89.3
scaffold_15	Hydpi2_TE2_REPET_TEs	match	418334	418579	0.0	-	.	ID=ms2759_scaffold_15_noCat_MCL6_Hydpi2-B-R72-Map20;Target=noCat_MCL6_Hydpi2-B-R72-Map20 2 248;Identity=97.6
scaffold_15	Hydpi2_TE2_REPET_TEs	match_part	418334	418579	0.0	-	.	ID=mp2759-1_scaffold_15_noCat_MCL6_Hydpi2-B-R72-Map20;Parent=ms2759_scaffold_15_noCat_MCL6_Hydpi2-B-R72-Map20;Target=noCat_MCL6_Hydpi2-B-R72-Map20 2 248;Identity=97.6
scaffold_15	Hydpi2_TE2_REPET_TEs	match	120371	120391	0.0	-	.	ID=ms1739_scaffold_15_DTX-incomp-chim_MCL69_Hydpi2-B-R73-Map3;Target=DTX-incomp-chim_MCL69_Hydpi2-B-R73-Map3 4752 4772;Identity=85.7
scaffold_15	Hydpi2_TE2_REPET_TEs	match_part	120371	120391	0.0	-	.	ID=mp1739-1_scaffold_15_DTX-incomp-chim_MCL69_Hydpi2-B-R73-Map3;Parent=ms1739_scaffold_15_DTX-incomp-chim_MCL69_Hydpi2-B-R73-Map3;Target=DTX-incomp-chim_MCL69_Hydpi2-B-R73-Map3 4752 4772;Identity=85.7
scaffold_15	Hydpi2_TE2_REPET_TEs	match	123029	127727	0.0	+	.	ID=ms1740_scaffold_15_RLX-incomp_MCL1_Hydpi2-B-G154-Map4;Target=RLX-incomp_MCL1_Hydpi2-B-G154-Map4 1 4239
scaffold_15	Hydpi2_TE2_REPET_TEs	match_part	123029	123981	0.0	+	.	ID=mp1740-1_scaffold_15_RLX-incomp_MCL1_Hydpi2-B-G154-Map4;Parent=ms1740_scaffold_15_RLX-incomp_MCL1_Hydpi2-B-G154-Map4;Target=RLX-incomp_MCL1_Hydpi2-B-G154-Map4 1 942;Identity=94.6
scaffold_15	Hydpi2_TE2_REPET_TEs	match_part	124437	127727	0.0	+	.	ID=mp1740-2_scaffold_15_RLX-incomp_MCL1_Hydpi2-B-G154-Map4;Parent=ms1740_scaffold_15_RLX-incomp_MCL1_Hydpi2-B-G154-Map4;Target=RLX-incomp_MCL1_Hydpi2-B-G154-Map4 941 4239;Identity=90.3
scaffold_15	Hydpi2_TE2_REPET_TEs	match	123982	124435	0.0	+	.	ID=ms1741_scaffold_15_RLX-incomp_MCL1_Hydpi2-B-G93-Map5;Target=RLX-incomp_MCL1_Hydpi2-B-G93-Map5 1200 1665;Identity=96.6
scaffold_15	Hydpi2_TE2_REPET_TEs	match_part	123982	124435	0.0	+	.	ID=mp1741-1_scaffold_15_RLX-incomp_MCL1_Hydpi2-B-G93-Map5;Parent=ms1741_scaffold_15_RLX-incomp_MCL1_Hydpi2-B-G93-Map5;Target=RLX-incomp_MCL1_Hydpi2-B-G93-Map5 1200 1665;Identity=96.6
scaffold_15	Hydpi2_TE2_REPET_TEs	match	127728	127925	0.0	+	.	ID=ms1742_scaffold_15_RLX-incomp_MCL1_Hydpi2-B-R305-Map20_reversed;Target=RLX-incomp_MCL1_Hydpi2-B-R305-Map20_reversed 3782 3979;Identity=95.6
scaffold_15	Hydpi2_TE2_REPET_TEs	match_part	127728	127925	0.0	+	.	ID=mp1742-1_scaffold_15_RLX-incomp_MCL1_Hydpi2-B-R305-Map20_reversed;Parent=ms1742_scaffold_15_RLX-incomp_MCL1_Hydpi2-B-R305-Map20_reversed;Target=RLX-incomp_MCL1_Hydpi2-B-R305-Map20_reversed 3782 3979;Identity=95.6
scaffold_15	Hydpi2_TE2_REPET_TEs	match	113489	115099	0.0	-	.	ID=ms1743_scaffold_15_DTX-comp_MCL11_Hydpi2-B-G113-Map3_reversed;Target=DTX-comp_MCL11_Hydpi2-B-G113-Map3_reversed 9 1619;Identity=97.5
scaffold_15	Hydpi2_TE2_REPET_TEs	match_part	113489	115099	0.0	-	.	ID=mp1743-1_scaffold_15_DTX-comp_MCL11_Hydpi2-B-G113-Map3_reversed;Parent=ms1743_scaffold_15_DTX-comp_MCL11_Hydpi2-B-G113-Map3_reversed;Target=DTX-comp_MCL11_Hydpi2-B-G113-Map3_reversed 9 1619;Identity=97.5
scaffold_15	Hydpi2_TE2_REPET_TEs	match	116861	117314	0.0	-	.	ID=ms1744_scaffold_15_DXX-MITE_MCL3_Hydpi2-B-G193-Map7;Target=DXX-MITE_MCL3_Hydpi2-B-G193-Map7 3 458;Identity=91.4
scaffold_15	Hydpi2_TE2_REPET_TEs	match_part	116861	117314	0.0	-	.	ID=mp1744-1_scaffold_15_DXX-MITE_MCL3_Hydpi2-B-G193-Map7;Parent=ms1744_scaffold_15_DXX-MITE_MCL3_Hydpi2-B-G193-Map7;Target=DXX-MITE_MCL3_Hydpi2-B-G193-Map7 3 458;Identity=91.4
scaffold_15	Hydpi2_TE2_REPET_TEs	match	122440	123028	0.0	+	.	ID=ms1745_scaffold_15_RLX-incomp_MCL1_Hydpi2-B-R578-Map10;Target=RLX-incomp_MCL1_Hydpi2-B-R578-Map10 1667 2256;Identity=95.1
scaffold_15	Hydpi2_TE2_REPET_TEs	match_part	122440	123028	0.0	+	.	ID=mp1745-1_scaffold_15_RLX-incomp_MCL1_Hydpi2-B-R578-Map10;Parent=ms1745_scaffold_15_RLX-incomp_MCL1_Hydpi2-B-R578-Map10;Target=RLX-incomp_MCL1_Hydpi2-B-R578-Map10 1667 2256;Identity=95.1
scaffold_15	Hydpi2_TE2_REPET_TEs	match	116512	116857	0.0	-	.	ID=ms1746_scaffold_15_noCat_MCL17_Hydpi2-B-G20-Map16;Target=noCat_MCL17_Hydpi2-B-G20-Map16 56 431;Identity=87.9
scaffold_15	Hydpi2_TE2_REPET_TEs	match_part	116512	116857	0.0	-	.	ID=mp1746-1_scaffold_15_noCat_MCL17_Hydpi2-B-G20-Map16;Parent=ms1746_scaffold_15_noCat_MCL17_Hydpi2-B-G20-Map16;Target=noCat_MCL17_Hydpi2-B-G20-Map16 56 431;Identity=87.9
scaffold_15	Hydpi2_TE2_REPET_TEs	match	117415	117481	0.0	-	.	ID=ms1747_scaffold_15_noCat_MCL17_Hydpi2-B-G20-Map16;Target=noCat_MCL17_Hydpi2-B-G20-Map16 118 180;Identity=75.0
scaffold_15	Hydpi2_TE2_REPET_TEs	match_part	117415	117481	0.0	-	.	ID=mp1747-1_scaffold_15_noCat_MCL17_Hydpi2-B-G20-Map16;Parent=ms1747_scaffold_15_noCat_MCL17_Hydpi2-B-G20-Map16;Target=noCat_MCL17_Hydpi2-B-G20-Map16 118 180;Identity=75.0
scaffold_15	Hydpi2_TE2_REPET_TEs	match	110949	116198	0.0	-	.	ID=ms1748_scaffold_15_noCat_MCL42_Hydpi2-B-R301-Map17;Target=noCat_MCL42_Hydpi2-B-R301-Map17 1 5158
scaffold_15	Hydpi2_TE2_REPET_TEs	match_part	110949	113488	0.0	-	.	ID=mp1748-1_scaffold_15_noCat_MCL42_Hydpi2-B-R301-Map17;Parent=ms1748_scaffold_15_noCat_MCL42_Hydpi2-B-R301-Map17;Target=noCat_MCL42_Hydpi2-B-R301-Map17 2612 5158;Identity=96.4
scaffold_15	Hydpi2_TE2_REPET_TEs	match_part	115100	115423	0.0	-	.	ID=mp1748-2_scaffold_15_noCat_MCL42_Hydpi2-B-R301-Map17;Parent=ms1748_scaffold_15_noCat_MCL42_Hydpi2-B-R301-Map17;Target=noCat_MCL42_Hydpi2-B-R301-Map17 2290 2613;Identity=94.8
scaffold_15	Hydpi2_TE2_REPET_TEs	match_part	115411	116198	0.0	-	.	ID=mp1748-3_scaffold_15_noCat_MCL42_Hydpi2-B-R301-Map17;Parent=ms1748_scaffold_15_noCat_MCL42_Hydpi2-B-R301-Map17;Target=noCat_MCL42_Hydpi2-B-R301-Map17 1 787;Identity=96.1
scaffold_15	Hydpi2_TE2_REPET_TEs	match	116199	116342	0.0	-	.	ID=ms1749_scaffold_15_noCat_MCL42_Hydpi2-B-R301-Map17;Target=noCat_MCL42_Hydpi2-B-R301-Map17 1102 1253;Identity=82.9
scaffold_15	Hydpi2_TE2_REPET_TEs	match_part	116199	116342	0.0	-	.	ID=mp1749-1_scaffold_15_noCat_MCL42_Hydpi2-B-R301-Map17;Parent=ms1749_scaffold_15_noCat_MCL42_Hydpi2-B-R301-Map17;Target=noCat_MCL42_Hydpi2-B-R301-Map17 1102 1253;Identity=82.9
scaffold_15	Hydpi2_TE2_REPET_TEs	match	250367	250472	0.0	+	.	ID=ms214_scaffold_15_RLX-incomp_MCL28_Hydpi2-B-R1079-Map3;Target=RLX-incomp_MCL28_Hydpi2-B-R1079-Map3 696 798;Identity=80.2
scaffold_15	Hydpi2_TE2_REPET_TEs	match_part	250367	250472	0.0	+	.	ID=mp214-1_scaffold_15_RLX-incomp_MCL28_Hydpi2-B-R1079-Map3;Parent=ms214_scaffold_15_RLX-incomp_MCL28_Hydpi2-B-R1079-Map3;Target=RLX-incomp_MCL28_Hydpi2-B-R1079-Map3 696 798;Identity=80.2
scaffold_15	Hydpi2_TE2_REPET_TEs	match	249640	250110	0.0	-	.	ID=ms215_scaffold_15_DTX-incomp_MCL27_Hydpi2-B-G92-Map3;Target=DTX-incomp_MCL27_Hydpi2-B-G92-Map3 35 1049
scaffold_15	Hydpi2_TE2_REPET_TEs	match_part	249640	249687	0.0	-	.	ID=mp215-1_scaffold_15_DTX-incomp_MCL27_Hydpi2-B-G92-Map3;Parent=ms215_scaffold_15_DTX-incomp_MCL27_Hydpi2-B-G92-Map3;Target=DTX-incomp_MCL27_Hydpi2-B-G92-Map3 1003 1049;Identity=87.5
scaffold_15	Hydpi2_TE2_REPET_TEs	match_part	249694	249884	0.0	-	.	ID=mp215-2_scaffold_15_DTX-incomp_MCL27_Hydpi2-B-G92-Map3;Parent=ms215_scaffold_15_DTX-incomp_MCL27_Hydpi2-B-G92-Map3;Target=DTX-incomp_MCL27_Hydpi2-B-G92-Map3 722 938;Identity=67.2
scaffold_15	Hydpi2_TE2_REPET_TEs	match_part	249950	250110	0.0	-	.	ID=mp215-3_scaffold_15_DTX-incomp_MCL27_Hydpi2-B-G92-Map3;Parent=ms215_scaffold_15_DTX-incomp_MCL27_Hydpi2-B-G92-Map3;Target=DTX-incomp_MCL27_Hydpi2-B-G92-Map3 35 189;Identity=70.5
scaffold_15	Hydpi2_TE2_REPET_TEs	match	120392	120999	0.0	-	.	ID=ms1752_scaffold_15_noCat_MCL7_Hydpi2-B-G227-Map20;Target=noCat_MCL7_Hydpi2-B-G227-Map20 1 635;Identity=97.2
scaffold_15	Hydpi2_TE2_REPET_TEs	match_part	120392	120999	0.0	-	.	ID=mp1752-1_scaffold_15_noCat_MCL7_Hydpi2-B-G227-Map20;Parent=ms1752_scaffold_15_noCat_MCL7_Hydpi2-B-G227-Map20;Target=noCat_MCL7_Hydpi2-B-G227-Map20 1 635;Identity=97.2
scaffold_15	Hydpi2_TE2_REPET_TEs	match	127926	128133	0.0	+	.	ID=ms1753_scaffold_15_noCat_MCL7_Hydpi2-B-G227-Map20;Target=noCat_MCL7_Hydpi2-B-G227-Map20 4 234;Identity=97.1
scaffold_15	Hydpi2_TE2_REPET_TEs	match_part	127926	128133	0.0	+	.	ID=mp1753-1_scaffold_15_noCat_MCL7_Hydpi2-B-G227-Map20;Parent=ms1753_scaffold_15_noCat_MCL7_Hydpi2-B-G227-Map20;Target=noCat_MCL7_Hydpi2-B-G227-Map20 4 234;Identity=97.1
scaffold_15	Hydpi2_TE2_REPET_TEs	match	121331	121911	0.0	-	.	ID=ms1754_scaffold_15_RLX-incomp_MCL28_Hydpi2-B-R1079-Map3;Target=RLX-incomp_MCL28_Hydpi2-B-R1079-Map3 659 1239;Identity=76.1
scaffold_15	Hydpi2_TE2_REPET_TEs	match_part	121331	121911	0.0	-	.	ID=mp1754-1_scaffold_15_RLX-incomp_MCL28_Hydpi2-B-R1079-Map3;Parent=ms1754_scaffold_15_RLX-incomp_MCL28_Hydpi2-B-R1079-Map3;Target=RLX-incomp_MCL28_Hydpi2-B-R1079-Map3 659 1239;Identity=76.1
scaffold_15	Hydpi2_TE2_REPET_TEs	match	668060	668082	0.0	-	.	ID=ms2279_scaffold_15_RLX-incomp_MCL1_Hydpi2-B-G93-Map5;Target=RLX-incomp_MCL1_Hydpi2-B-G93-Map5 1186 1208;Identity=94.2
scaffold_15	Hydpi2_TE2_REPET_TEs	match_part	668060	668082	0.0	-	.	ID=mp2279-1_scaffold_15_RLX-incomp_MCL1_Hydpi2-B-G93-Map5;Parent=ms2279_scaffold_15_RLX-incomp_MCL1_Hydpi2-B-G93-Map5;Target=RLX-incomp_MCL1_Hydpi2-B-G93-Map5 1186 1208;Identity=94.2
scaffold_15	Hydpi2_TE2_REPET_TEs	match	667581	668059	0.0	+	.	ID=ms2280_scaffold_15_RLX-incomp_MCL1_Hydpi2-B-R48-Map20;Target=RLX-incomp_MCL1_Hydpi2-B-R48-Map20 5897 6387;Identity=95.2
scaffold_15	Hydpi2_TE2_REPET_TEs	match_part	667581	668059	0.0	+	.	ID=mp2280-1_scaffold_15_RLX-incomp_MCL1_Hydpi2-B-R48-Map20;Parent=ms2280_scaffold_15_RLX-incomp_MCL1_Hydpi2-B-R48-Map20;Target=RLX-incomp_MCL1_Hydpi2-B-R48-Map20 5897 6387;Identity=95.2
scaffold_15	Hydpi2_TE2_REPET_TEs	match	375063	375304	0.0	+	.	ID=ms1319_scaffold_15_DTX-incomp_MCL78_Hydpi2-B-R948-Map7;Target=DTX-incomp_MCL78_Hydpi2-B-R948-Map7 875 1104;Identity=92.4
scaffold_15	Hydpi2_TE2_REPET_TEs	match_part	375063	375304	0.0	+	.	ID=mp1319-1_scaffold_15_DTX-incomp_MCL78_Hydpi2-B-R948-Map7;Parent=ms1319_scaffold_15_DTX-incomp_MCL78_Hydpi2-B-R948-Map7;Target=DTX-incomp_MCL78_Hydpi2-B-R948-Map7 875 1104;Identity=92.4
scaffold_15	Hydpi2_TE2_REPET_TEs	match	205670	205720	0.0	+	.	ID=ms2290_scaffold_15_RLX-incomp_MCL68_Hydpi2-B-R71-Map5;Target=RLX-incomp_MCL68_Hydpi2-B-R71-Map5 87 143;Identity=81.1
scaffold_15	Hydpi2_TE2_REPET_TEs	match_part	205670	205720	0.0	+	.	ID=mp2290-1_scaffold_15_RLX-incomp_MCL68_Hydpi2-B-R71-Map5;Parent=ms2290_scaffold_15_RLX-incomp_MCL68_Hydpi2-B-R71-Map5;Target=RLX-incomp_MCL68_Hydpi2-B-R71-Map5 87 143;Identity=81.1
scaffold_15	Hydpi2_TE2_REPET_TEs	match	202823	204775	0.0	-	.	ID=ms2291_scaffold_15_DTX-incomp_MCL81_Hydpi2-B-R985-Map3;Target=DTX-incomp_MCL81_Hydpi2-B-R985-Map3 1 1956;Identity=84.1
scaffold_15	Hydpi2_TE2_REPET_TEs	match_part	202823	204775	0.0	-	.	ID=mp2291-1_scaffold_15_DTX-incomp_MCL81_Hydpi2-B-R985-Map3;Parent=ms2291_scaffold_15_DTX-incomp_MCL81_Hydpi2-B-R985-Map3;Target=DTX-incomp_MCL81_Hydpi2-B-R985-Map3 1 1956;Identity=84.1
scaffold_15	Hydpi2_TE2_REPET_TEs	match	207281	209155	0.0	-	.	ID=ms2292_scaffold_15_DTX-incomp_MCL81_Hydpi2-B-R985-Map3;Target=DTX-incomp_MCL81_Hydpi2-B-R985-Map3 62 1954;Identity=83.8
scaffold_15	Hydpi2_TE2_REPET_TEs	match_part	207281	209155	0.0	-	.	ID=mp2292-1_scaffold_15_DTX-incomp_MCL81_Hydpi2-B-R985-Map3;Parent=ms2292_scaffold_15_DTX-incomp_MCL81_Hydpi2-B-R985-Map3;Target=DTX-incomp_MCL81_Hydpi2-B-R985-Map3 62 1954;Identity=83.8
scaffold_15	Hydpi2_TE2_REPET_TEs	match	78047	78200	0.0	-	.	ID=ms1270_scaffold_15_RLX-incomp_MCL68_Hydpi2-B-R71-Map5;Target=RLX-incomp_MCL68_Hydpi2-B-R71-Map5 1302 1465;Identity=70.1
scaffold_15	Hydpi2_TE2_REPET_TEs	match_part	78047	78200	0.0	-	.	ID=mp1270-1_scaffold_15_RLX-incomp_MCL68_Hydpi2-B-R71-Map5;Parent=ms1270_scaffold_15_RLX-incomp_MCL68_Hydpi2-B-R71-Map5;Target=RLX-incomp_MCL68_Hydpi2-B-R71-Map5 1302 1465;Identity=70.1
scaffold_15	Hydpi2_TE2_REPET_TEs	match	71944	72038	0.0	-	.	ID=ms1271_scaffold_15_RLX-incomp_MCL1_Hydpi2-B-G154-Map4;Target=RLX-incomp_MCL1_Hydpi2-B-G154-Map4 364 455;Identity=86.7
scaffold_15	Hydpi2_TE2_REPET_TEs	match_part	71944	72038	0.0	-	.	ID=mp1271-1_scaffold_15_RLX-incomp_MCL1_Hydpi2-B-G154-Map4;Parent=ms1271_scaffold_15_RLX-incomp_MCL1_Hydpi2-B-G154-Map4;Target=RLX-incomp_MCL1_Hydpi2-B-G154-Map4 364 455;Identity=86.7
scaffold_15	Hydpi2_TE2_REPET_TEs	match	67254	68682	0.0	-	.	ID=ms1272_scaffold_15_RLX-incomp_MCL1_Hydpi2-B-G162-Map3_reversed;Target=RLX-incomp_MCL1_Hydpi2-B-G162-Map3_reversed 1 1529;Identity=88.8
scaffold_15	Hydpi2_TE2_REPET_TEs	match_part	67254	68682	0.0	-	.	ID=mp1272-1_scaffold_15_RLX-incomp_MCL1_Hydpi2-B-G162-Map3_reversed;Parent=ms1272_scaffold_15_RLX-incomp_MCL1_Hydpi2-B-G162-Map3_reversed;Target=RLX-incomp_MCL1_Hydpi2-B-G162-Map3_reversed 1 1529;Identity=88.8
scaffold_15	Hydpi2_TE2_REPET_TEs	match	64002	64259	0.0	-	.	ID=ms1274_scaffold_15_DTX-incomp_MCL58_Hydpi2-B-R576-Map5;Target=DTX-incomp_MCL58_Hydpi2-B-R576-Map5 1065 1352;Identity=97.3
scaffold_15	Hydpi2_TE2_REPET_TEs	match_part	64002	64259	0.0	-	.	ID=mp1274-1_scaffold_15_DTX-incomp_MCL58_Hydpi2-B-R576-Map5;Parent=ms1274_scaffold_15_DTX-incomp_MCL58_Hydpi2-B-R576-Map5;Target=DTX-incomp_MCL58_Hydpi2-B-R576-Map5 1065 1352;Identity=97.3
scaffold_15	Hydpi2_TE2_REPET_TEs	match	66608	67252	0.0	+	.	ID=ms1275_scaffold_15_DTX-incomp_MCL65_Hydpi2-B-R65-Map3;Target=DTX-incomp_MCL65_Hydpi2-B-R65-Map3 204 856;Identity=97.4
scaffold_15	Hydpi2_TE2_REPET_TEs	match_part	66608	67252	0.0	+	.	ID=mp1275-1_scaffold_15_DTX-incomp_MCL65_Hydpi2-B-R65-Map3;Parent=ms1275_scaffold_15_DTX-incomp_MCL65_Hydpi2-B-R65-Map3;Target=DTX-incomp_MCL65_Hydpi2-B-R65-Map3 204 856;Identity=97.4
scaffold_15	Hydpi2_TE2_REPET_TEs	match	74221	74594	0.0	-	.	ID=ms1276_scaffold_15_noCat_MCL14_Hydpi2-B-G169-Map13;Target=noCat_MCL14_Hydpi2-B-G169-Map13 4 378;Identity=93.5
scaffold_15	Hydpi2_TE2_REPET_TEs	match_part	74221	74594	0.0	-	.	ID=mp1276-1_scaffold_15_noCat_MCL14_Hydpi2-B-G169-Map13;Parent=ms1276_scaffold_15_noCat_MCL14_Hydpi2-B-G169-Map13;Target=noCat_MCL14_Hydpi2-B-G169-Map13 4 378;Identity=93.5
scaffold_15	Hydpi2_TE2_REPET_TEs	match	81295	81465	0.0	-	.	ID=ms1277_scaffold_15_noCat_MCL14_Hydpi2-B-G169-Map13;Target=noCat_MCL14_Hydpi2-B-G169-Map13 209 379;Identity=93.0
scaffold_15	Hydpi2_TE2_REPET_TEs	match_part	81295	81465	0.0	-	.	ID=mp1277-1_scaffold_15_noCat_MCL14_Hydpi2-B-G169-Map13;Parent=ms1277_scaffold_15_noCat_MCL14_Hydpi2-B-G169-Map13;Target=noCat_MCL14_Hydpi2-B-G169-Map13 209 379;Identity=93.0
scaffold_15	Hydpi2_TE2_REPET_TEs	match	69897	71943	0.0	+	.	ID=ms1278_scaffold_15_RLX-comp_MCL2_Hydpi2-B-R97-Map20;Target=RLX-comp_MCL2_Hydpi2-B-R97-Map20 2981 5055;Identity=86.8
scaffold_15	Hydpi2_TE2_REPET_TEs	match_part	69897	71943	0.0	+	.	ID=mp1278-1_scaffold_15_RLX-comp_MCL2_Hydpi2-B-R97-Map20;Parent=ms1278_scaffold_15_RLX-comp_MCL2_Hydpi2-B-R97-Map20;Target=RLX-comp_MCL2_Hydpi2-B-R97-Map20 2981 5055;Identity=86.8
scaffold_15	Hydpi2_TE2_REPET_TEs	match	56311	57886	0.0	+	.	ID=ms1279_scaffold_15_RLX-incomp_MCL47_Hydpi2-B-R43-Map7;Target=RLX-incomp_MCL47_Hydpi2-B-R43-Map7 591 2164;Identity=78.3
scaffold_15	Hydpi2_TE2_REPET_TEs	match_part	56311	57886	0.0	+	.	ID=mp1279-1_scaffold_15_RLX-incomp_MCL47_Hydpi2-B-R43-Map7;Parent=ms1279_scaffold_15_RLX-incomp_MCL47_Hydpi2-B-R43-Map7;Target=RLX-incomp_MCL47_Hydpi2-B-R43-Map7 591 2164;Identity=78.3
scaffold_15	Hydpi2_TE2_REPET_TEs	match	59985	60161	0.0	+	.	ID=ms1280_scaffold_15_DTX-incomp_MCL66_Hydpi2-B-R650-Map3_reversed;Target=DTX-incomp_MCL66_Hydpi2-B-R650-Map3_reversed 543 706;Identity=69.7
scaffold_15	Hydpi2_TE2_REPET_TEs	match_part	59985	60161	0.0	+	.	ID=mp1280-1_scaffold_15_DTX-incomp_MCL66_Hydpi2-B-R650-Map3_reversed;Parent=ms1280_scaffold_15_DTX-incomp_MCL66_Hydpi2-B-R650-Map3_reversed;Target=DTX-incomp_MCL66_Hydpi2-B-R650-Map3_reversed 543 706;Identity=69.7
scaffold_15	Hydpi2_TE2_REPET_TEs	match	587629	589266	0.0	-	.	ID=ms2305_scaffold_15_RLX-incomp_MCL10_Hydpi2-B-G109-Map3;Target=RLX-incomp_MCL10_Hydpi2-B-G109-Map3 152 1781;Identity=75.0
scaffold_15	Hydpi2_TE2_REPET_TEs	match_part	587629	589266	0.0	-	.	ID=mp2305-1_scaffold_15_RLX-incomp_MCL10_Hydpi2-B-G109-Map3;Parent=ms2305_scaffold_15_RLX-incomp_MCL10_Hydpi2-B-G109-Map3;Target=RLX-incomp_MCL10_Hydpi2-B-G109-Map3 152 1781;Identity=75.0
scaffold_15	Hydpi2_TE2_REPET_TEs	match	584293	585097	0.0	-	.	ID=ms2306_scaffold_15_RLX-incomp_MCL12_Hydpi2-B-G125-Map3;Target=RLX-incomp_MCL12_Hydpi2-B-G125-Map3 748 1549;Identity=72.8
scaffold_15	Hydpi2_TE2_REPET_TEs	match_part	584293	585097	0.0	-	.	ID=mp2306-1_scaffold_15_RLX-incomp_MCL12_Hydpi2-B-G125-Map3;Parent=ms2306_scaffold_15_RLX-incomp_MCL12_Hydpi2-B-G125-Map3;Target=RLX-incomp_MCL12_Hydpi2-B-G125-Map3 748 1549;Identity=72.8
scaffold_15	Hydpi2_TE2_REPET_TEs	match	585098	585151	0.0	-	.	ID=ms2307_scaffold_15_RLX-incomp_MCL12_Hydpi2-B-G125-Map3;Target=RLX-incomp_MCL12_Hydpi2-B-G125-Map3 693 746;Identity=61.4
scaffold_15	Hydpi2_TE2_REPET_TEs	match_part	585098	585151	0.0	-	.	ID=mp2307-1_scaffold_15_RLX-incomp_MCL12_Hydpi2-B-G125-Map3;Parent=ms2307_scaffold_15_RLX-incomp_MCL12_Hydpi2-B-G125-Map3;Target=RLX-incomp_MCL12_Hydpi2-B-G125-Map3 693 746;Identity=61.4
scaffold_15	Hydpi2_TE2_REPET_TEs	match	586051	587628	0.0	+	.	ID=ms2308_scaffold_15_RLX-incomp_MCL60_Hydpi2-B-R600-Map3;Target=RLX-incomp_MCL60_Hydpi2-B-R600-Map3 26 1599;Identity=98.1
scaffold_15	Hydpi2_TE2_REPET_TEs	match_part	586051	587628	0.0	+	.	ID=mp2308-1_scaffold_15_RLX-incomp_MCL60_Hydpi2-B-R600-Map3;Parent=ms2308_scaffold_15_RLX-incomp_MCL60_Hydpi2-B-R600-Map3;Target=RLX-incomp_MCL60_Hydpi2-B-R600-Map3 26 1599;Identity=98.1
scaffold_15	Hydpi2_TE2_REPET_TEs	match	118137	118287	0.0	+	.	ID=ms1750_scaffold_15_noCat_MCL42_Hydpi2-B-R301-Map17;Target=noCat_MCL42_Hydpi2-B-R301-Map17 1152 1315;Identity=70.7
scaffold_15	Hydpi2_TE2_REPET_TEs	match_part	118137	118287	0.0	+	.	ID=mp1750-1_scaffold_15_noCat_MCL42_Hydpi2-B-R301-Map17;Parent=ms1750_scaffold_15_noCat_MCL42_Hydpi2-B-R301-Map17;Target=noCat_MCL42_Hydpi2-B-R301-Map17 1152 1315;Identity=70.7
scaffold_15	Hydpi2_TE2_REPET_TEs	match	215695	217637	0.0	-	.	ID=ms2826_scaffold_15_DTX-incomp_MCL81_Hydpi2-B-R985-Map3;Target=DTX-incomp_MCL81_Hydpi2-B-R985-Map3 1 1956;Identity=85.0
scaffold_15	Hydpi2_TE2_REPET_TEs	match_part	215695	217637	0.0	-	.	ID=mp2826-1_scaffold_15_DTX-incomp_MCL81_Hydpi2-B-R985-Map3;Parent=ms2826_scaffold_15_DTX-incomp_MCL81_Hydpi2-B-R985-Map3;Target=DTX-incomp_MCL81_Hydpi2-B-R985-Map3 1 1956;Identity=85.0
scaffold_15	Hydpi2_TE2_REPET_TEs	match	118324	119498	0.0	+	.	ID=ms1751_scaffold_15_noCat_MCL42_Hydpi2-B-R301-Map17;Target=noCat_MCL42_Hydpi2-B-R301-Map17 1 2051
scaffold_15	Hydpi2_TE2_REPET_TEs	match_part	118324	118414	0.0	+	.	ID=mp1751-1_scaffold_15_noCat_MCL42_Hydpi2-B-R301-Map17;Parent=ms1751_scaffold_15_noCat_MCL42_Hydpi2-B-R301-Map17;Target=noCat_MCL42_Hydpi2-B-R301-Map17 1 88;Identity=88.6
scaffold_15	Hydpi2_TE2_REPET_TEs	match_part	118405	119498	0.0	+	.	ID=mp1751-2_scaffold_15_noCat_MCL42_Hydpi2-B-R301-Map17;Parent=ms1751_scaffold_15_noCat_MCL42_Hydpi2-B-R301-Map17;Target=noCat_MCL42_Hydpi2-B-R301-Map17 942 2051;Identity=88.9
scaffold_15	Hydpi2_TE2_REPET_TEs	match	25421	25470	0.0	+	.	ID=ms3364_scaffold_15_DTX-incomp-chim_MCL69_Hydpi2-B-R73-Map3;Target=DTX-incomp-chim_MCL69_Hydpi2-B-R73-Map3 4098 4146;Identity=82.2
scaffold_15	Hydpi2_TE2_REPET_TEs	match_part	25421	25470	0.0	+	.	ID=mp3364-1_scaffold_15_DTX-incomp-chim_MCL69_Hydpi2-B-R73-Map3;Parent=ms3364_scaffold_15_DTX-incomp-chim_MCL69_Hydpi2-B-R73-Map3;Target=DTX-incomp-chim_MCL69_Hydpi2-B-R73-Map3 4098 4146;Identity=82.2
scaffold_15	Hydpi2_TE2_REPET_TEs	match	27667	27835	0.0	-	.	ID=ms3365_scaffold_15_RLX-incomp_MCL1_Hydpi2-B-R48-Map20;Target=RLX-incomp_MCL1_Hydpi2-B-R48-Map20 6215 6387;Identity=94.1
scaffold_15	Hydpi2_TE2_REPET_TEs	match_part	27667	27835	0.0	-	.	ID=mp3365-1_scaffold_15_RLX-incomp_MCL1_Hydpi2-B-R48-Map20;Parent=ms3365_scaffold_15_RLX-incomp_MCL1_Hydpi2-B-R48-Map20;Target=RLX-incomp_MCL1_Hydpi2-B-R48-Map20 6215 6387;Identity=94.1
scaffold_15	Hydpi2_TE2_REPET_TEs	match	26687	27111	0.0	+	.	ID=ms3366_scaffold_15_noCat_MCL15_Hydpi2-B-G177-Map20;Target=noCat_MCL15_Hydpi2-B-G177-Map20 13 440;Identity=98.6
scaffold_15	Hydpi2_TE2_REPET_TEs	match_part	26687	27111	0.0	+	.	ID=mp3366-1_scaffold_15_noCat_MCL15_Hydpi2-B-G177-Map20;Parent=ms3366_scaffold_15_noCat_MCL15_Hydpi2-B-G177-Map20;Target=noCat_MCL15_Hydpi2-B-G177-Map20 13 440;Identity=98.6
scaffold_15	Hydpi2_TE2_REPET_TEs	match	25471	26076	0.0	+	.	ID=ms3367_scaffold_15_noCat_MCL7_Hydpi2-B-G227-Map20;Target=noCat_MCL7_Hydpi2-B-G227-Map20 4 634;Identity=88.8
scaffold_15	Hydpi2_TE2_REPET_TEs	match_part	25471	26076	0.0	+	.	ID=mp3367-1_scaffold_15_noCat_MCL7_Hydpi2-B-G227-Map20;Parent=ms3367_scaffold_15_noCat_MCL7_Hydpi2-B-G227-Map20;Target=noCat_MCL7_Hydpi2-B-G227-Map20 4 634;Identity=88.8
scaffold_15	Hydpi2_TE2_REPET_TEs	match	531421	531655	0.0	-	.	ID=ms3381_scaffold_15_DTX-incomp-chim_MCL69_Hydpi2-B-R73-Map3;Target=DTX-incomp-chim_MCL69_Hydpi2-B-R73-Map3 1026 1262;Identity=88.1
scaffold_15	Hydpi2_TE2_REPET_TEs	match_part	531421	531655	0.0	-	.	ID=mp3381-1_scaffold_15_DTX-incomp-chim_MCL69_Hydpi2-B-R73-Map3;Parent=ms3381_scaffold_15_DTX-incomp-chim_MCL69_Hydpi2-B-R73-Map3;Target=DTX-incomp-chim_MCL69_Hydpi2-B-R73-Map3 1026 1262;Identity=88.1
scaffold_15	Hydpi2_TE2_REPET_TEs	match	532516	534936	0.0	-	.	ID=ms3382_scaffold_15_RLX-comp_MCL2_Hydpi2-B-R97-Map20;Target=RLX-comp_MCL2_Hydpi2-B-R97-Map20 3151 5708
scaffold_15	Hydpi2_TE2_REPET_TEs	match_part	532516	534287	0.0	-	.	ID=mp3382-1_scaffold_15_RLX-comp_MCL2_Hydpi2-B-R97-Map20;Parent=ms3382_scaffold_15_RLX-comp_MCL2_Hydpi2-B-R97-Map20;Target=RLX-comp_MCL2_Hydpi2-B-R97-Map20 3930 5708;Identity=96.5
scaffold_15	Hydpi2_TE2_REPET_TEs	match_part	534281	534936	0.0	-	.	ID=mp3382-2_scaffold_15_RLX-comp_MCL2_Hydpi2-B-R97-Map20;Parent=ms3382_scaffold_15_RLX-comp_MCL2_Hydpi2-B-R97-Map20;Target=RLX-comp_MCL2_Hydpi2-B-R97-Map20 3151 3804;Identity=91.9
scaffold_15	Hydpi2_TE2_REPET_TEs	match	659641	661162	0.0	+	.	ID=ms3389_scaffold_15_DTX-incomp_MCL61_Hydpi2-B-R611-Map3;Target=DTX-incomp_MCL61_Hydpi2-B-R611-Map3 1 1525;Identity=96.8
scaffold_15	Hydpi2_TE2_REPET_TEs	match_part	659641	661162	0.0	+	.	ID=mp3389-1_scaffold_15_DTX-incomp_MCL61_Hydpi2-B-R611-Map3;Parent=ms3389_scaffold_15_DTX-incomp_MCL61_Hydpi2-B-R611-Map3;Target=DTX-incomp_MCL61_Hydpi2-B-R611-Map3 1 1525;Identity=96.8
scaffold_15	Hydpi2_TE2_REPET_TEs	match	559667	560314	0.0	+	.	ID=ms318_scaffold_15_noCat_MCL42_Hydpi2-B-R301-Map17;Target=noCat_MCL42_Hydpi2-B-R301-Map17 7379 8038;Identity=72.3
scaffold_15	Hydpi2_TE2_REPET_TEs	match_part	559667	560314	0.0	+	.	ID=mp318-1_scaffold_15_noCat_MCL42_Hydpi2-B-R301-Map17;Parent=ms318_scaffold_15_noCat_MCL42_Hydpi2-B-R301-Map17;Target=noCat_MCL42_Hydpi2-B-R301-Map17 7379 8038;Identity=72.3
scaffold_15	Hydpi2_TE2_REPET_TEs	match	11479	12025	0.0	+	.	ID=ms2381_scaffold_15_DTX-incomp_MCL66_Hydpi2-B-R650-Map3_reversed;Target=DTX-incomp_MCL66_Hydpi2-B-R650-Map3_reversed 501 696
scaffold_15	Hydpi2_TE2_REPET_TEs	match_part	11479	11569	0.0	+	.	ID=mp2381-1_scaffold_15_DTX-incomp_MCL66_Hydpi2-B-R650-Map3_reversed;Parent=ms2381_scaffold_15_DTX-incomp_MCL66_Hydpi2-B-R650-Map3_reversed;Target=DTX-incomp_MCL66_Hydpi2-B-R650-Map3_reversed 501 585;Identity=76.7
scaffold_15	Hydpi2_TE2_REPET_TEs	match_part	11890	12025	0.0	+	.	ID=mp2381-2_scaffold_15_DTX-incomp_MCL66_Hydpi2-B-R650-Map3_reversed;Parent=ms2381_scaffold_15_DTX-incomp_MCL66_Hydpi2-B-R650-Map3_reversed;Target=DTX-incomp_MCL66_Hydpi2-B-R650-Map3_reversed 578 696;Identity=70.7
scaffold_15	Hydpi2_TE2_REPET_TEs	match	17710	17886	0.0	-	.	ID=ms2382_scaffold_15_DTX-incomp_MCL66_Hydpi2-B-R650-Map3_reversed;Target=DTX-incomp_MCL66_Hydpi2-B-R650-Map3_reversed 427 600;Identity=66.7
scaffold_15	Hydpi2_TE2_REPET_TEs	match_part	17710	17886	0.0	-	.	ID=mp2382-1_scaffold_15_DTX-incomp_MCL66_Hydpi2-B-R650-Map3_reversed;Parent=ms2382_scaffold_15_DTX-incomp_MCL66_Hydpi2-B-R650-Map3_reversed;Target=DTX-incomp_MCL66_Hydpi2-B-R650-Map3_reversed 427 600;Identity=66.7
scaffold_15	Hydpi2_TE2_REPET_TEs	match	8203	8841	0.0	-	.	ID=ms2383_scaffold_15_noCat_MCL7_Hydpi2-B-G227-Map20;Target=noCat_MCL7_Hydpi2-B-G227-Map20 4 632;Identity=82.6
scaffold_15	Hydpi2_TE2_REPET_TEs	match_part	8203	8841	0.0	-	.	ID=mp2383-1_scaffold_15_noCat_MCL7_Hydpi2-B-G227-Map20;Parent=ms2383_scaffold_15_noCat_MCL7_Hydpi2-B-G227-Map20;Target=noCat_MCL7_Hydpi2-B-G227-Map20 4 632;Identity=82.6
scaffold_15	Hydpi2_TE2_REPET_TEs	match	16230	16454	0.0	+	.	ID=ms2384_scaffold_15_RLX-comp_MCL2_Hydpi2-B-R97-Map20;Target=RLX-comp_MCL2_Hydpi2-B-R97-Map20 5483 5709;Identity=95.2
scaffold_15	Hydpi2_TE2_REPET_TEs	match_part	16230	16454	0.0	+	.	ID=mp2384-1_scaffold_15_RLX-comp_MCL2_Hydpi2-B-R97-Map20;Parent=ms2384_scaffold_15_RLX-comp_MCL2_Hydpi2-B-R97-Map20;Target=RLX-comp_MCL2_Hydpi2-B-R97-Map20 5483 5709;Identity=95.2
scaffold_15	Hydpi2_TE2_REPET_TEs	match	527665	528103	0.0	-	.	ID=ms1878_scaffold_15_DTX-incomp_MCL58_Hydpi2-B-R576-Map5;Target=DTX-incomp_MCL58_Hydpi2-B-R576-Map5 484 960;Identity=82.8
scaffold_15	Hydpi2_TE2_REPET_TEs	match_part	527665	528103	0.0	-	.	ID=mp1878-1_scaffold_15_DTX-incomp_MCL58_Hydpi2-B-R576-Map5;Parent=ms1878_scaffold_15_DTX-incomp_MCL58_Hydpi2-B-R576-Map5;Target=DTX-incomp_MCL58_Hydpi2-B-R576-Map5 484 960;Identity=82.8
scaffold_15	Hydpi2_TE2_REPET_TEs	match	528104	528749	0.0	-	.	ID=ms1879_scaffold_15_DTX-incomp_MCL66_Hydpi2-B-R650-Map3_reversed;Target=DTX-incomp_MCL66_Hydpi2-B-R650-Map3_reversed 40 634;Identity=64.2
scaffold_15	Hydpi2_TE2_REPET_TEs	match_part	528104	528749	0.0	-	.	ID=mp1879-1_scaffold_15_DTX-incomp_MCL66_Hydpi2-B-R650-Map3_reversed;Parent=ms1879_scaffold_15_DTX-incomp_MCL66_Hydpi2-B-R650-Map3_reversed;Target=DTX-incomp_MCL66_Hydpi2-B-R650-Map3_reversed 40 634;Identity=64.2
scaffold_15	Hydpi2_TE2_REPET_TEs	match	524978	525975	0.0	+	.	ID=ms1881_scaffold_15_noCat_MCL44_Hydpi2-B-R383-Map18;Target=noCat_MCL44_Hydpi2-B-R383-Map18 2755 3754;Identity=93.8
scaffold_15	Hydpi2_TE2_REPET_TEs	match_part	524978	525975	0.0	+	.	ID=mp1881-1_scaffold_15_noCat_MCL44_Hydpi2-B-R383-Map18;Parent=ms1881_scaffold_15_noCat_MCL44_Hydpi2-B-R383-Map18;Target=noCat_MCL44_Hydpi2-B-R383-Map18 2755 3754;Identity=93.8
scaffold_15	Hydpi2_TE2_REPET_TEs	match	655563	657205	0.0	+	.	ID=ms2909_scaffold_15_noCat_MCL44_Hydpi2-B-R383-Map18;Target=noCat_MCL44_Hydpi2-B-R383-Map18 49 4384
scaffold_15	Hydpi2_TE2_REPET_TEs	match_part	655563	656762	0.0	+	.	ID=mp2909-1_scaffold_15_noCat_MCL44_Hydpi2-B-R383-Map18;Parent=ms2909_scaffold_15_noCat_MCL44_Hydpi2-B-R383-Map18;Target=noCat_MCL44_Hydpi2-B-R383-Map18 49 1277;Identity=94.1
scaffold_15	Hydpi2_TE2_REPET_TEs	match_part	656764	657205	0.0	+	.	ID=mp2909-2_scaffold_15_noCat_MCL44_Hydpi2-B-R383-Map18;Parent=ms2909_scaffold_15_noCat_MCL44_Hydpi2-B-R383-Map18;Target=noCat_MCL44_Hydpi2-B-R383-Map18 3942 4384;Identity=90.5
scaffold_15	Hydpi2_TE2_REPET_TEs	match	511219	512961	0.0	+	.	ID=ms381_scaffold_15_DTX-incomp_MCL59_Hydpi2-B-R592-Map5;Target=DTX-incomp_MCL59_Hydpi2-B-R592-Map5 1 1861
scaffold_15	Hydpi2_TE2_REPET_TEs	match_part	511219	512343	0.0	+	.	ID=mp381-1_scaffold_15_DTX-incomp_MCL59_Hydpi2-B-R592-Map5;Parent=ms381_scaffold_15_DTX-incomp_MCL59_Hydpi2-B-R592-Map5;Target=DTX-incomp_MCL59_Hydpi2-B-R592-Map5 1 1131;Identity=98.6
scaffold_15	Hydpi2_TE2_REPET_TEs	match_part	512619	512961	0.0	+	.	ID=mp381-2_scaffold_15_DTX-incomp_MCL59_Hydpi2-B-R592-Map5;Parent=ms381_scaffold_15_DTX-incomp_MCL59_Hydpi2-B-R592-Map5;Target=DTX-incomp_MCL59_Hydpi2-B-R592-Map5 1524 1861;Identity=97.6
scaffold_15	Hydpi2_TE2_REPET_TEs	match	480700	481741	0.0	+	.	ID=ms382_scaffold_15_DTX-incomp_MCL81_Hydpi2-B-R985-Map3;Target=DTX-incomp_MCL81_Hydpi2-B-R985-Map3 870 1944;Identity=75.7
scaffold_15	Hydpi2_TE2_REPET_TEs	match_part	480700	481741	0.0	+	.	ID=mp382-1_scaffold_15_DTX-incomp_MCL81_Hydpi2-B-R985-Map3;Parent=ms382_scaffold_15_DTX-incomp_MCL81_Hydpi2-B-R985-Map3;Target=DTX-incomp_MCL81_Hydpi2-B-R985-Map3 870 1944;Identity=75.7
scaffold_15	Hydpi2_TE2_REPET_TEs	match	576150	576426	0.0	+	.	ID=ms3474_scaffold_15_DTX-incomp-chim_MCL33_Hydpi2-B-R1272-Map5;Target=DTX-incomp-chim_MCL33_Hydpi2-B-R1272-Map5 4560 4838;Identity=63.8
scaffold_15	Hydpi2_TE2_REPET_TEs	match_part	576150	576426	0.0	+	.	ID=mp3474-1_scaffold_15_DTX-incomp-chim_MCL33_Hydpi2-B-R1272-Map5;Parent=ms3474_scaffold_15_DTX-incomp-chim_MCL33_Hydpi2-B-R1272-Map5;Target=DTX-incomp-chim_MCL33_Hydpi2-B-R1272-Map5 4560 4838;Identity=63.8
scaffold_15	Hydpi2_TE2_REPET_TEs	match	679712	679734	0.0	-	.	ID=ms1493_scaffold_15_RLX-incomp_MCL1_Hydpi2-B-G93-Map5;Target=RLX-incomp_MCL1_Hydpi2-B-G93-Map5 1186 1208;Identity=94.7
scaffold_15	Hydpi2_TE2_REPET_TEs	match_part	679712	679734	0.0	-	.	ID=mp1493-1_scaffold_15_RLX-incomp_MCL1_Hydpi2-B-G93-Map5;Parent=ms1493_scaffold_15_RLX-incomp_MCL1_Hydpi2-B-G93-Map5;Target=RLX-incomp_MCL1_Hydpi2-B-G93-Map5 1186 1208;Identity=94.7
scaffold_15	Hydpi2_TE2_REPET_TEs	match	675891	676176	0.0	+	.	ID=ms1494_scaffold_15_RLX-incomp_MCL1_Hydpi2-B-R48-Map20;Target=RLX-incomp_MCL1_Hydpi2-B-R48-Map20 6098 6386;Identity=96.9
scaffold_15	Hydpi2_TE2_REPET_TEs	match_part	675891	676176	0.0	+	.	ID=mp1494-1_scaffold_15_RLX-incomp_MCL1_Hydpi2-B-R48-Map20;Parent=ms1494_scaffold_15_RLX-incomp_MCL1_Hydpi2-B-R48-Map20;Target=RLX-incomp_MCL1_Hydpi2-B-R48-Map20 6098 6386;Identity=96.9
scaffold_15	Hydpi2_TE2_REPET_TEs	match	676177	679711	0.0	+	.	ID=ms1495_scaffold_15_RLX-incomp_MCL1_Hydpi2-B-R48-Map20;Target=RLX-incomp_MCL1_Hydpi2-B-R48-Map20 2850 6387;Identity=96.3
scaffold_15	Hydpi2_TE2_REPET_TEs	match_part	676177	679711	0.0	+	.	ID=mp1495-1_scaffold_15_RLX-incomp_MCL1_Hydpi2-B-R48-Map20;Parent=ms1495_scaffold_15_RLX-incomp_MCL1_Hydpi2-B-R48-Map20;Target=RLX-incomp_MCL1_Hydpi2-B-R48-Map20 2850 6387;Identity=96.3
scaffold_15	Hydpi2_TE2_REPET_TEs	match	688665	692653	0.0	+	.	ID=ms1496_scaffold_15_DTX-incomp_MCL62_Hydpi2-B-R615-Map5;Target=DTX-incomp_MCL62_Hydpi2-B-R615-Map5 1 3988;Identity=99.0
scaffold_15	Hydpi2_TE2_REPET_TEs	match_part	688665	692653	0.0	+	.	ID=mp1496-1_scaffold_15_DTX-incomp_MCL62_Hydpi2-B-R615-Map5;Parent=ms1496_scaffold_15_DTX-incomp_MCL62_Hydpi2-B-R615-Map5;Target=DTX-incomp_MCL62_Hydpi2-B-R615-Map5 1 3988;Identity=99.0
scaffold_15	Hydpi2_TE2_REPET_TEs	match	687576	687652	0.0	-	.	ID=ms1497_scaffold_15_DHX-comp_MCL45_Hydpi2-B-R396-Map4_reversed;Target=DHX-comp_MCL45_Hydpi2-B-R396-Map4_reversed 2025 2093;Identity=74.3
scaffold_15	Hydpi2_TE2_REPET_TEs	match_part	687576	687652	0.0	-	.	ID=mp1497-1_scaffold_15_DHX-comp_MCL45_Hydpi2-B-R396-Map4_reversed;Parent=ms1497_scaffold_15_DHX-comp_MCL45_Hydpi2-B-R396-Map4_reversed;Target=DHX-comp_MCL45_Hydpi2-B-R396-Map4_reversed 2025 2093;Identity=74.3
scaffold_15	Hydpi2_TE2_REPET_TEs	match	53435	53871	0.0	-	.	ID=ms3036_scaffold_15_noCat_MCL15_Hydpi2-B-G177-Map20;Target=noCat_MCL15_Hydpi2-B-G177-Map20 14 444;Identity=98.6
scaffold_15	Hydpi2_TE2_REPET_TEs	match_part	53435	53871	0.0	-	.	ID=mp3036-1_scaffold_15_noCat_MCL15_Hydpi2-B-G177-Map20;Parent=ms3036_scaffold_15_noCat_MCL15_Hydpi2-B-G177-Map20;Target=noCat_MCL15_Hydpi2-B-G177-Map20 14 444;Identity=98.6
scaffold_15	Hydpi2_TE2_REPET_TEs	match	578356	579799	0.0	+	.	ID=ms3549_scaffold_15_noCat_MCL44_Hydpi2-B-R383-Map18;Target=noCat_MCL44_Hydpi2-B-R383-Map18 4726 6226;Identity=90.2
scaffold_15	Hydpi2_TE2_REPET_TEs	match_part	578356	579799	0.0	+	.	ID=mp3549-1_scaffold_15_noCat_MCL44_Hydpi2-B-R383-Map18;Parent=ms3549_scaffold_15_noCat_MCL44_Hydpi2-B-R383-Map18;Target=noCat_MCL44_Hydpi2-B-R383-Map18 4726 6226;Identity=90.2
scaffold_15	Hydpi2_TE2_REPET_TEs	match	50086	50229	0.0	+	.	ID=ms3038_scaffold_15_noCat_MCL14_Hydpi2-B-G169-Map13;Target=noCat_MCL14_Hydpi2-B-G169-Map13 235 378;Identity=97.9
scaffold_15	Hydpi2_TE2_REPET_TEs	match_part	50086	50229	0.0	+	.	ID=mp3038-1_scaffold_15_noCat_MCL14_Hydpi2-B-G169-Map13;Parent=ms3038_scaffold_15_noCat_MCL14_Hydpi2-B-G169-Map13;Target=noCat_MCL14_Hydpi2-B-G169-Map13 235 378;Identity=97.9
scaffold_15	Hydpi2_TE2_REPET_TEs	match	55098	55381	0.0	+	.	ID=ms3039_scaffold_15_noCat_MCL14_Hydpi2-B-G169-Map13;Target=noCat_MCL14_Hydpi2-B-G169-Map13 5 316;Identity=99.3
scaffold_15	Hydpi2_TE2_REPET_TEs	match_part	55098	55381	0.0	+	.	ID=mp3039-1_scaffold_15_noCat_MCL14_Hydpi2-B-G169-Map13;Parent=ms3039_scaffold_15_noCat_MCL14_Hydpi2-B-G169-Map13;Target=noCat_MCL14_Hydpi2-B-G169-Map13 5 316;Identity=99.3
scaffold_15	Hydpi2_TE2_REPET_TEs	match	52125	52593	0.0	+	.	ID=ms3040_scaffold_15_noCat_MCL54_Hydpi2-B-R558-Map11;Target=noCat_MCL54_Hydpi2-B-R558-Map11 2913 3405;Identity=72.3
scaffold_15	Hydpi2_TE2_REPET_TEs	match_part	52125	52593	0.0	+	.	ID=mp3040-1_scaffold_15_noCat_MCL54_Hydpi2-B-R558-Map11;Parent=ms3040_scaffold_15_noCat_MCL54_Hydpi2-B-R558-Map11;Target=noCat_MCL54_Hydpi2-B-R558-Map11 2913 3405;Identity=72.3
scaffold_15	Hydpi2_TE2_REPET_TEs	match	52594	52642	0.0	+	.	ID=ms3041_scaffold_15_noCat_MCL54_Hydpi2-B-R558-Map11;Target=noCat_MCL54_Hydpi2-B-R558-Map11 3407 3458;Identity=62.5
scaffold_15	Hydpi2_TE2_REPET_TEs	match_part	52594	52642	0.0	+	.	ID=mp3041-1_scaffold_15_noCat_MCL54_Hydpi2-B-R558-Map11;Parent=ms3041_scaffold_15_noCat_MCL54_Hydpi2-B-R558-Map11;Target=noCat_MCL54_Hydpi2-B-R558-Map11 3407 3458;Identity=62.5
scaffold_15	Hydpi2_TE2_REPET_TEs	match	44377	45706	0.0	+	.	ID=ms2533_scaffold_15_DTX-incomp_MCL58_Hydpi2-B-R576-Map5;Target=DTX-incomp_MCL58_Hydpi2-B-R576-Map5 1 1352;Identity=98.8
scaffold_15	Hydpi2_TE2_REPET_TEs	match_part	44377	45706	0.0	+	.	ID=mp2533-1_scaffold_15_DTX-incomp_MCL58_Hydpi2-B-R576-Map5;Parent=ms2533_scaffold_15_DTX-incomp_MCL58_Hydpi2-B-R576-Map5;Target=DTX-incomp_MCL58_Hydpi2-B-R576-Map5 1 1352;Identity=98.8
scaffold_15	Hydpi2_TE2_REPET_TEs	match	49678	49985	0.0	+	.	ID=ms2534_scaffold_15_noCat_MCL14_Hydpi2-B-G169-Map13;Target=noCat_MCL14_Hydpi2-B-G169-Map13 5 316;Identity=98.7
scaffold_15	Hydpi2_TE2_REPET_TEs	match_part	49678	49985	0.0	+	.	ID=mp2534-1_scaffold_15_noCat_MCL14_Hydpi2-B-G169-Map13;Parent=ms2534_scaffold_15_noCat_MCL14_Hydpi2-B-G169-Map13;Target=noCat_MCL14_Hydpi2-B-G169-Map13 5 316;Identity=98.7
scaffold_15	Hydpi2_TE2_REPET_TEs	match	651698	653054	0.0	+	.	ID=ms3583_scaffold_15_DTX-incomp_MCL62_Hydpi2-B-R615-Map5;Target=DTX-incomp_MCL62_Hydpi2-B-R615-Map5 1497 2866;Identity=74.3
scaffold_15	Hydpi2_TE2_REPET_TEs	match_part	651698	653054	0.0	+	.	ID=mp3583-1_scaffold_15_DTX-incomp_MCL62_Hydpi2-B-R615-Map5;Parent=ms3583_scaffold_15_DTX-incomp_MCL62_Hydpi2-B-R615-Map5;Target=DTX-incomp_MCL62_Hydpi2-B-R615-Map5 1497 2866;Identity=74.3
##gff-version 3
##sequence-region scaffold_151 1 19432
scaffold_151	Hydpi2_TE2_REPET_TEs	match	14231	17231	0.0	-	.	ID=ms3056_scaffold_151_DTX-incomp_MCL72_Hydpi2-B-R795-Map3;Target=DTX-incomp_MCL72_Hydpi2-B-R795-Map3 2887 5620
scaffold_151	Hydpi2_TE2_REPET_TEs	match_part	14231	15316	0.0	-	.	ID=mp3056-1_scaffold_151_DTX-incomp_MCL72_Hydpi2-B-R795-Map3;Parent=ms3056_scaffold_151_DTX-incomp_MCL72_Hydpi2-B-R795-Map3;Target=DTX-incomp_MCL72_Hydpi2-B-R795-Map3 4609 5620;Identity=81.3
scaffold_151	Hydpi2_TE2_REPET_TEs	match_part	15452	16712	0.0	-	.	ID=mp3056-2_scaffold_151_DTX-incomp_MCL72_Hydpi2-B-R795-Map3;Parent=ms3056_scaffold_151_DTX-incomp_MCL72_Hydpi2-B-R795-Map3;Target=DTX-incomp_MCL72_Hydpi2-B-R795-Map3 3322 4599;Identity=82.2
scaffold_151	Hydpi2_TE2_REPET_TEs	match_part	17006	17231	0.0	-	.	ID=mp3056-3_scaffold_151_DTX-incomp_MCL72_Hydpi2-B-R795-Map3;Parent=ms3056_scaffold_151_DTX-incomp_MCL72_Hydpi2-B-R795-Map3;Target=DTX-incomp_MCL72_Hydpi2-B-R795-Map3 2887 3112;Identity=83.3
scaffold_151	Hydpi2_TE2_REPET_TEs	match	17232	17483	0.0	-	.	ID=ms3057_scaffold_151_DTX-incomp_MCL72_Hydpi2-B-R795-Map3;Target=DTX-incomp_MCL72_Hydpi2-B-R795-Map3 10715 10931;Identity=70.3
scaffold_151	Hydpi2_TE2_REPET_TEs	match_part	17232	17483	0.0	-	.	ID=mp3057-1_scaffold_151_DTX-incomp_MCL72_Hydpi2-B-R795-Map3;Parent=ms3057_scaffold_151_DTX-incomp_MCL72_Hydpi2-B-R795-Map3;Target=DTX-incomp_MCL72_Hydpi2-B-R795-Map3 10715 10931;Identity=70.3
scaffold_151	Hydpi2_TE2_REPET_TEs	match	17484	19426	0.0	-	.	ID=ms3058_scaffold_151_DTX-incomp_MCL72_Hydpi2-B-R795-Map3;Target=DTX-incomp_MCL72_Hydpi2-B-R795-Map3 941 2854;Identity=85.4
scaffold_151	Hydpi2_TE2_REPET_TEs	match_part	17484	19426	0.0	-	.	ID=mp3058-1_scaffold_151_DTX-incomp_MCL72_Hydpi2-B-R795-Map3;Parent=ms3058_scaffold_151_DTX-incomp_MCL72_Hydpi2-B-R795-Map3;Target=DTX-incomp_MCL72_Hydpi2-B-R795-Map3 941 2854;Identity=85.4
scaffold_151	Hydpi2_TE2_REPET_TEs	match	2582	7516	0.0	-	.	ID=ms112_scaffold_151_DTX-incomp_MCL72_Hydpi2-B-R795-Map3;Target=DTX-incomp_MCL72_Hydpi2-B-R795-Map3 4597 8907
scaffold_151	Hydpi2_TE2_REPET_TEs	match_part	2582	3152	0.0	-	.	ID=mp112-1_scaffold_151_DTX-incomp_MCL72_Hydpi2-B-R795-Map3;Parent=ms112_scaffold_151_DTX-incomp_MCL72_Hydpi2-B-R795-Map3;Target=DTX-incomp_MCL72_Hydpi2-B-R795-Map3 8329 8907;Identity=76.5
scaffold_151	Hydpi2_TE2_REPET_TEs	match_part	3986	5177	0.0	-	.	ID=mp112-2_scaffold_151_DTX-incomp_MCL72_Hydpi2-B-R795-Map3;Parent=ms112_scaffold_151_DTX-incomp_MCL72_Hydpi2-B-R795-Map3;Target=DTX-incomp_MCL72_Hydpi2-B-R795-Map3 6523 7713;Identity=87.7
scaffold_151	Hydpi2_TE2_REPET_TEs	match_part	5739	7516	0.0	-	.	ID=mp112-3_scaffold_151_DTX-incomp_MCL72_Hydpi2-B-R795-Map3;Parent=ms112_scaffold_151_DTX-incomp_MCL72_Hydpi2-B-R795-Map3;Target=DTX-incomp_MCL72_Hydpi2-B-R795-Map3 4597 6324;Identity=85.5
scaffold_151	Hydpi2_TE2_REPET_TEs	match	7517	7566	0.0	-	.	ID=ms113_scaffold_151_DTX-incomp_MCL72_Hydpi2-B-R795-Map3;Target=DTX-incomp_MCL72_Hydpi2-B-R795-Map3 4552 4600;Identity=81.8
scaffold_151	Hydpi2_TE2_REPET_TEs	match_part	7517	7566	0.0	-	.	ID=mp113-1_scaffold_151_DTX-incomp_MCL72_Hydpi2-B-R795-Map3;Parent=ms113_scaffold_151_DTX-incomp_MCL72_Hydpi2-B-R795-Map3;Target=DTX-incomp_MCL72_Hydpi2-B-R795-Map3 4552 4600;Identity=81.8
scaffold_151	Hydpi2_TE2_REPET_TEs	match	7644	7773	0.0	-	.	ID=ms114_scaffold_151_DTX-incomp_MCL72_Hydpi2-B-R795-Map3;Target=DTX-incomp_MCL72_Hydpi2-B-R795-Map3 4450 4602;Identity=88.8
scaffold_151	Hydpi2_TE2_REPET_TEs	match_part	7644	7773	0.0	-	.	ID=mp114-1_scaffold_151_DTX-incomp_MCL72_Hydpi2-B-R795-Map3;Parent=ms114_scaffold_151_DTX-incomp_MCL72_Hydpi2-B-R795-Map3;Target=DTX-incomp_MCL72_Hydpi2-B-R795-Map3 4450 4602;Identity=88.8
scaffold_151	Hydpi2_TE2_REPET_TEs	match	4	88	0.0	-	.	ID=ms3059_scaffold_151_DTX-incomp_MCL72_Hydpi2-B-R795-Map3;Target=DTX-incomp_MCL72_Hydpi2-B-R795-Map3 2993 3076;Identity=72.9
scaffold_151	Hydpi2_TE2_REPET_TEs	match_part	4	88	0.0	-	.	ID=mp3059-1_scaffold_151_DTX-incomp_MCL72_Hydpi2-B-R795-Map3;Parent=ms3059_scaffold_151_DTX-incomp_MCL72_Hydpi2-B-R795-Map3;Target=DTX-incomp_MCL72_Hydpi2-B-R795-Map3 2993 3076;Identity=72.9
scaffold_151	Hydpi2_TE2_REPET_TEs	match	96	1740	0.0	-	.	ID=ms3060_scaffold_151_DTX-incomp_MCL72_Hydpi2-B-R795-Map3;Target=DTX-incomp_MCL72_Hydpi2-B-R795-Map3 1310 10965
scaffold_151	Hydpi2_TE2_REPET_TEs	match_part	96	813	0.0	-	.	ID=mp3060-1_scaffold_151_DTX-incomp_MCL72_Hydpi2-B-R795-Map3;Parent=ms3060_scaffold_151_DTX-incomp_MCL72_Hydpi2-B-R795-Map3;Target=DTX-incomp_MCL72_Hydpi2-B-R795-Map3 10250 10965;Identity=80.5
scaffold_151	Hydpi2_TE2_REPET_TEs	match_part	848	1740	0.0	-	.	ID=mp3060-2_scaffold_151_DTX-incomp_MCL72_Hydpi2-B-R795-Map3;Parent=ms3060_scaffold_151_DTX-incomp_MCL72_Hydpi2-B-R795-Map3;Target=DTX-incomp_MCL72_Hydpi2-B-R795-Map3 1310 2221;Identity=76.1
scaffold_151	Hydpi2_TE2_REPET_TEs	match	1741	2097	0.0	-	.	ID=ms3061_scaffold_151_DTX-incomp_MCL72_Hydpi2-B-R795-Map3;Target=DTX-incomp_MCL72_Hydpi2-B-R795-Map3 909 1283
scaffold_151	Hydpi2_TE2_REPET_TEs	match_part	1741	1849	0.0	-	.	ID=mp3061-1_scaffold_151_DTX-incomp_MCL72_Hydpi2-B-R795-Map3;Parent=ms3061_scaffold_151_DTX-incomp_MCL72_Hydpi2-B-R795-Map3;Target=DTX-incomp_MCL72_Hydpi2-B-R795-Map3 1169 1283;Identity=69.2
scaffold_151	Hydpi2_TE2_REPET_TEs	match_part	2078	2097	0.0	-	.	ID=mp3061-2_scaffold_151_DTX-incomp_MCL72_Hydpi2-B-R795-Map3;Parent=ms3061_scaffold_151_DTX-incomp_MCL72_Hydpi2-B-R795-Map3;Target=DTX-incomp_MCL72_Hydpi2-B-R795-Map3 909 929;Identity=69.2
scaffold_151	Hydpi2_TE2_REPET_TEs	match	1850	2077	0.0	-	.	ID=ms3062_scaffold_151_DTX-incomp_MCL72_Hydpi2-B-R795-Map3;Target=DTX-incomp_MCL72_Hydpi2-B-R795-Map3 1004 1263;Identity=75.8
scaffold_151	Hydpi2_TE2_REPET_TEs	match_part	1850	2077	0.0	-	.	ID=mp3062-1_scaffold_151_DTX-incomp_MCL72_Hydpi2-B-R795-Map3;Parent=ms3062_scaffold_151_DTX-incomp_MCL72_Hydpi2-B-R795-Map3;Target=DTX-incomp_MCL72_Hydpi2-B-R795-Map3 1004 1263;Identity=75.8
scaffold_151	Hydpi2_TE2_REPET_TEs	match	2098	2541	0.0	-	.	ID=ms3063_scaffold_151_DTX-incomp_MCL72_Hydpi2-B-R795-Map3;Target=DTX-incomp_MCL72_Hydpi2-B-R795-Map3 442 869;Identity=80.4
scaffold_151	Hydpi2_TE2_REPET_TEs	match_part	2098	2541	0.0	-	.	ID=mp3063-1_scaffold_151_DTX-incomp_MCL72_Hydpi2-B-R795-Map3;Parent=ms3063_scaffold_151_DTX-incomp_MCL72_Hydpi2-B-R795-Map3;Target=DTX-incomp_MCL72_Hydpi2-B-R795-Map3 442 869;Identity=80.4
scaffold_151	Hydpi2_TE2_REPET_TEs	match	10402	13702	0.0	-	.	ID=ms3096_scaffold_151_DTX-incomp_MCL72_Hydpi2-B-R795-Map3;Target=DTX-incomp_MCL72_Hydpi2-B-R795-Map3 2597 7713
scaffold_151	Hydpi2_TE2_REPET_TEs	match_part	10402	13466	0.0	-	.	ID=mp3096-1_scaffold_151_DTX-incomp_MCL72_Hydpi2-B-R795-Map3;Parent=ms3096_scaffold_151_DTX-incomp_MCL72_Hydpi2-B-R795-Map3;Target=DTX-incomp_MCL72_Hydpi2-B-R795-Map3 4676 7713;Identity=85.8
scaffold_151	Hydpi2_TE2_REPET_TEs	match_part	13461	13702	0.0	-	.	ID=mp3096-2_scaffold_151_DTX-incomp_MCL72_Hydpi2-B-R795-Map3;Parent=ms3096_scaffold_151_DTX-incomp_MCL72_Hydpi2-B-R795-Map3;Target=DTX-incomp_MCL72_Hydpi2-B-R795-Map3 2597 2848;Identity=83.2
##gff-version 3
##sequence-region scaffold_152 1 15353
scaffold_152	Hydpi2_TE2_REPET_TEs	match	1291	2216	0.0	-	.	ID=ms3332_scaffold_152_DTX-incomp_MCL53_Hydpi2-B-R551-Map3;Target=DTX-incomp_MCL53_Hydpi2-B-R551-Map3 1 926;Identity=98.6
scaffold_152	Hydpi2_TE2_REPET_TEs	match_part	1291	2216	0.0	-	.	ID=mp3332-1_scaffold_152_DTX-incomp_MCL53_Hydpi2-B-R551-Map3;Parent=ms3332_scaffold_152_DTX-incomp_MCL53_Hydpi2-B-R551-Map3;Target=DTX-incomp_MCL53_Hydpi2-B-R551-Map3 1 926;Identity=98.6
##gff-version 3
##sequence-region scaffold_154 1 14700
scaffold_154	Hydpi2_TE2_REPET_TEs	match	1	733	0.0	+	.	ID=ms3523_scaffold_154_DTX-incomp_MCL9_Hydpi2-B-R909-Map3;Target=DTX-incomp_MCL9_Hydpi2-B-R909-Map3 6341 7072;Identity=85.7
scaffold_154	Hydpi2_TE2_REPET_TEs	match_part	1	733	0.0	+	.	ID=mp3523-1_scaffold_154_DTX-incomp_MCL9_Hydpi2-B-R909-Map3;Parent=ms3523_scaffold_154_DTX-incomp_MCL9_Hydpi2-B-R909-Map3;Target=DTX-incomp_MCL9_Hydpi2-B-R909-Map3 6341 7072;Identity=85.7
scaffold_154	Hydpi2_TE2_REPET_TEs	match	2621	2780	0.0	+	.	ID=ms3524_scaffold_154_DTX-incomp_MCL9_Hydpi2-B-R909-Map3;Target=DTX-incomp_MCL9_Hydpi2-B-R909-Map3 5532 5698;Identity=86.6
scaffold_154	Hydpi2_TE2_REPET_TEs	match_part	2621	2780	0.0	+	.	ID=mp3524-1_scaffold_154_DTX-incomp_MCL9_Hydpi2-B-R909-Map3;Parent=ms3524_scaffold_154_DTX-incomp_MCL9_Hydpi2-B-R909-Map3;Target=DTX-incomp_MCL9_Hydpi2-B-R909-Map3 5532 5698;Identity=86.6
scaffold_154	Hydpi2_TE2_REPET_TEs	match	4916	5039	0.0	+	.	ID=ms2414_scaffold_154_DTX-incomp_MCL9_Hydpi2-B-R909-Map3;Target=DTX-incomp_MCL9_Hydpi2-B-R909-Map3 7810 7933;Identity=96.0
scaffold_154	Hydpi2_TE2_REPET_TEs	match_part	4916	5039	0.0	+	.	ID=mp2414-1_scaffold_154_DTX-incomp_MCL9_Hydpi2-B-R909-Map3;Parent=ms2414_scaffold_154_DTX-incomp_MCL9_Hydpi2-B-R909-Map3;Target=DTX-incomp_MCL9_Hydpi2-B-R909-Map3 7810 7933;Identity=96.0
scaffold_154	Hydpi2_TE2_REPET_TEs	match	5329	5673	0.0	+	.	ID=ms2415_scaffold_154_DTX-incomp_MCL9_Hydpi2-B-R909-Map3;Target=DTX-incomp_MCL9_Hydpi2-B-R909-Map3 4470 4805;Identity=91.3
scaffold_154	Hydpi2_TE2_REPET_TEs	match_part	5329	5673	0.0	+	.	ID=mp2415-1_scaffold_154_DTX-incomp_MCL9_Hydpi2-B-R909-Map3;Parent=ms2415_scaffold_154_DTX-incomp_MCL9_Hydpi2-B-R909-Map3;Target=DTX-incomp_MCL9_Hydpi2-B-R909-Map3 4470 4805;Identity=91.3
##gff-version 3
##sequence-region scaffold_155 1 14595
scaffold_155	Hydpi2_TE2_REPET_TEs	match	3281	3719	0.0	+	.	ID=ms3251_scaffold_155_DXX-MITE_MCL18_Hydpi2-B-G239-Map3;Target=DXX-MITE_MCL18_Hydpi2-B-G239-Map3 1 433;Identity=99.5
scaffold_155	Hydpi2_TE2_REPET_TEs	match_part	3281	3719	0.0	+	.	ID=mp3251-1_scaffold_155_DXX-MITE_MCL18_Hydpi2-B-G239-Map3;Parent=ms3251_scaffold_155_DXX-MITE_MCL18_Hydpi2-B-G239-Map3;Target=DXX-MITE_MCL18_Hydpi2-B-G239-Map3 1 433;Identity=99.5
##gff-version 3
##sequence-region scaffold_158 1 14347
scaffold_158	Hydpi2_TE2_REPET_TEs	match	1	76	0.0	+	.	ID=ms3657_scaffold_158_DTX-incomp-chim_MCL33_Hydpi2-B-R1272-Map5;Target=DTX-incomp-chim_MCL33_Hydpi2-B-R1272-Map5 884 964;Identity=93.4
scaffold_158	Hydpi2_TE2_REPET_TEs	match_part	1	76	0.0	+	.	ID=mp3657-1_scaffold_158_DTX-incomp-chim_MCL33_Hydpi2-B-R1272-Map5;Parent=ms3657_scaffold_158_DTX-incomp-chim_MCL33_Hydpi2-B-R1272-Map5;Target=DTX-incomp-chim_MCL33_Hydpi2-B-R1272-Map5 884 964;Identity=93.4
##gff-version 3
##sequence-region scaffold_159 1 14296
scaffold_159	Hydpi2_TE2_REPET_TEs	match	12121	12152	0.0	+	.	ID=ms3159_scaffold_159_DTX-incomp_MCL41_Hydpi2-B-R252-Map3;Target=DTX-incomp_MCL41_Hydpi2-B-R252-Map3 226 257;Identity=87.5
scaffold_159	Hydpi2_TE2_REPET_TEs	match_part	12121	12152	0.0	+	.	ID=mp3159-1_scaffold_159_DTX-incomp_MCL41_Hydpi2-B-R252-Map3;Parent=ms3159_scaffold_159_DTX-incomp_MCL41_Hydpi2-B-R252-Map3;Target=DTX-incomp_MCL41_Hydpi2-B-R252-Map3 226 257;Identity=87.5
##gff-version 3
##sequence-region scaffold_16 1 689477
scaffold_16	Hydpi2_TE2_REPET_TEs	match	622068	622523	0.0	-	.	ID=ms3035_scaffold_16_DTX-incomp_MCL64_Hydpi2-B-R641-Map3;Target=DTX-incomp_MCL64_Hydpi2-B-R641-Map3 3800 4224;Identity=81.8
scaffold_16	Hydpi2_TE2_REPET_TEs	match_part	622068	622523	0.0	-	.	ID=mp3035-1_scaffold_16_DTX-incomp_MCL64_Hydpi2-B-R641-Map3;Parent=ms3035_scaffold_16_DTX-incomp_MCL64_Hydpi2-B-R641-Map3;Target=DTX-incomp_MCL64_Hydpi2-B-R641-Map3 3800 4224;Identity=81.8
scaffold_16	Hydpi2_TE2_REPET_TEs	match	678775	683274	0.0	+	.	ID=ms586_scaffold_16_DTX-incomp_MCL64_Hydpi2-B-R641-Map3;Target=DTX-incomp_MCL64_Hydpi2-B-R641-Map3 1 4477;Identity=99.5
scaffold_16	Hydpi2_TE2_REPET_TEs	match_part	678775	683274	0.0	+	.	ID=mp586-1_scaffold_16_DTX-incomp_MCL64_Hydpi2-B-R641-Map3;Parent=ms586_scaffold_16_DTX-incomp_MCL64_Hydpi2-B-R641-Map3;Target=DTX-incomp_MCL64_Hydpi2-B-R641-Map3 1 4477;Identity=99.5
scaffold_16	Hydpi2_TE2_REPET_TEs	match	671885	671951	0.0	+	.	ID=ms583_scaffold_16_DTX-incomp_MCL64_Hydpi2-B-R641-Map3;Target=DTX-incomp_MCL64_Hydpi2-B-R641-Map3 2732 2798;Identity=80.6
scaffold_16	Hydpi2_TE2_REPET_TEs	match_part	671885	671951	0.0	+	.	ID=mp583-1_scaffold_16_DTX-incomp_MCL64_Hydpi2-B-R641-Map3;Parent=ms583_scaffold_16_DTX-incomp_MCL64_Hydpi2-B-R641-Map3;Target=DTX-incomp_MCL64_Hydpi2-B-R641-Map3 2732 2798;Identity=80.6
scaffold_16	Hydpi2_TE2_REPET_TEs	match	672354	672698	0.0	+	.	ID=ms584_scaffold_16_DTX-incomp_MCL64_Hydpi2-B-R641-Map3;Target=DTX-incomp_MCL64_Hydpi2-B-R641-Map3 3538 3709
scaffold_16	Hydpi2_TE2_REPET_TEs	match_part	672354	672459	0.0	+	.	ID=mp584-1_scaffold_16_DTX-incomp_MCL64_Hydpi2-B-R641-Map3;Parent=ms584_scaffold_16_DTX-incomp_MCL64_Hydpi2-B-R641-Map3;Target=DTX-incomp_MCL64_Hydpi2-B-R641-Map3 3538 3635;Identity=70.0
scaffold_16	Hydpi2_TE2_REPET_TEs	match_part	672607	672698	0.0	+	.	ID=mp584-2_scaffold_16_DTX-incomp_MCL64_Hydpi2-B-R641-Map3;Parent=ms584_scaffold_16_DTX-incomp_MCL64_Hydpi2-B-R641-Map3;Target=DTX-incomp_MCL64_Hydpi2-B-R641-Map3 3621 3709;Identity=80.9
scaffold_16	Hydpi2_TE2_REPET_TEs	match	677971	678516	0.0	+	.	ID=ms585_scaffold_16_DTX-incomp_MCL64_Hydpi2-B-R641-Map3;Target=DTX-incomp_MCL64_Hydpi2-B-R641-Map3 3712 4240;Identity=74.4
scaffold_16	Hydpi2_TE2_REPET_TEs	match_part	677971	678516	0.0	+	.	ID=mp585-1_scaffold_16_DTX-incomp_MCL64_Hydpi2-B-R641-Map3;Parent=ms585_scaffold_16_DTX-incomp_MCL64_Hydpi2-B-R641-Map3;Target=DTX-incomp_MCL64_Hydpi2-B-R641-Map3 3712 4240;Identity=74.4
scaffold_16	Hydpi2_TE2_REPET_TEs	match	34665	35518	0.0	-	.	ID=ms810_scaffold_16_DTX-incomp_MCL81_Hydpi2-B-R985-Map3;Target=DTX-incomp_MCL81_Hydpi2-B-R985-Map3 1109 1955;Identity=74.5
scaffold_16	Hydpi2_TE2_REPET_TEs	match_part	34665	35518	0.0	-	.	ID=mp810-1_scaffold_16_DTX-incomp_MCL81_Hydpi2-B-R985-Map3;Parent=ms810_scaffold_16_DTX-incomp_MCL81_Hydpi2-B-R985-Map3;Target=DTX-incomp_MCL81_Hydpi2-B-R985-Map3 1109 1955;Identity=74.5
scaffold_16	Hydpi2_TE2_REPET_TEs	match	41647	42364	0.0	+	.	ID=ms811_scaffold_16_DTX-incomp_MCL81_Hydpi2-B-R985-Map3;Target=DTX-incomp_MCL81_Hydpi2-B-R985-Map3 1118 1834;Identity=66.5
scaffold_16	Hydpi2_TE2_REPET_TEs	match_part	41647	42364	0.0	+	.	ID=mp811-1_scaffold_16_DTX-incomp_MCL81_Hydpi2-B-R985-Map3;Parent=ms811_scaffold_16_DTX-incomp_MCL81_Hydpi2-B-R985-Map3;Target=DTX-incomp_MCL81_Hydpi2-B-R985-Map3 1118 1834;Identity=66.5
scaffold_16	Hydpi2_TE2_REPET_TEs	match	630131	630959	0.0	-	.	ID=ms2495_scaffold_16_DTX-incomp_MCL64_Hydpi2-B-R641-Map3;Target=DTX-incomp_MCL64_Hydpi2-B-R641-Map3 2958 3710
scaffold_16	Hydpi2_TE2_REPET_TEs	match_part	630131	630222	0.0	-	.	ID=mp2495-1_scaffold_16_DTX-incomp_MCL64_Hydpi2-B-R641-Map3;Parent=ms2495_scaffold_16_DTX-incomp_MCL64_Hydpi2-B-R641-Map3;Target=DTX-incomp_MCL64_Hydpi2-B-R641-Map3 3617 3710;Identity=80.4
scaffold_16	Hydpi2_TE2_REPET_TEs	match_part	630668	630959	0.0	-	.	ID=mp2495-2_scaffold_16_DTX-incomp_MCL64_Hydpi2-B-R641-Map3;Parent=ms2495_scaffold_16_DTX-incomp_MCL64_Hydpi2-B-R641-Map3;Target=DTX-incomp_MCL64_Hydpi2-B-R641-Map3 2958 3289;Identity=77.5
scaffold_16	Hydpi2_TE2_REPET_TEs	match	268633	268702	0.0	+	.	ID=ms2893_scaffold_16_RLX-incomp_MCL68_Hydpi2-B-R71-Map5;Target=RLX-incomp_MCL68_Hydpi2-B-R71-Map5 2533 2601;Identity=74.3
scaffold_16	Hydpi2_TE2_REPET_TEs	match_part	268633	268702	0.0	+	.	ID=mp2893-1_scaffold_16_RLX-incomp_MCL68_Hydpi2-B-R71-Map5;Parent=ms2893_scaffold_16_RLX-incomp_MCL68_Hydpi2-B-R71-Map5;Target=RLX-incomp_MCL68_Hydpi2-B-R71-Map5 2533 2601;Identity=74.3
scaffold_16	Hydpi2_TE2_REPET_TEs	match	20916	21135	0.0	+	.	ID=ms1327_scaffold_16_DTX-incomp_MCL55_Hydpi2-B-R56-Map3;Target=DTX-incomp_MCL55_Hydpi2-B-R56-Map3 717 936;Identity=64.4
scaffold_16	Hydpi2_TE2_REPET_TEs	match_part	20916	21135	0.0	+	.	ID=mp1327-1_scaffold_16_DTX-incomp_MCL55_Hydpi2-B-R56-Map3;Parent=ms1327_scaffold_16_DTX-incomp_MCL55_Hydpi2-B-R56-Map3;Target=DTX-incomp_MCL55_Hydpi2-B-R56-Map3 717 936;Identity=64.4
scaffold_16	Hydpi2_TE2_REPET_TEs	match	5743	7084	0.0	+	.	ID=ms1328_scaffold_16_DTX-incomp_MCL57_Hydpi2-B-R57-Map14;Target=DTX-incomp_MCL57_Hydpi2-B-R57-Map14 1 1342;Identity=99.2
scaffold_16	Hydpi2_TE2_REPET_TEs	match_part	5743	7084	0.0	+	.	ID=mp1328-1_scaffold_16_DTX-incomp_MCL57_Hydpi2-B-R57-Map14;Parent=ms1328_scaffold_16_DTX-incomp_MCL57_Hydpi2-B-R57-Map14;Target=DTX-incomp_MCL57_Hydpi2-B-R57-Map14 1 1342;Identity=99.2
scaffold_16	Hydpi2_TE2_REPET_TEs	match	7170	7218	0.0	-	.	ID=ms1329_scaffold_16_RLX-incomp_MCL50_Hydpi2-B-R454-Map7_reversed;Target=RLX-incomp_MCL50_Hydpi2-B-R454-Map7_reversed 505 555;Identity=86.0
scaffold_16	Hydpi2_TE2_REPET_TEs	match_part	7170	7218	0.0	-	.	ID=mp1329-1_scaffold_16_RLX-incomp_MCL50_Hydpi2-B-R454-Map7_reversed;Parent=ms1329_scaffold_16_RLX-incomp_MCL50_Hydpi2-B-R454-Map7_reversed;Target=RLX-incomp_MCL50_Hydpi2-B-R454-Map7_reversed 505 555;Identity=86.0
scaffold_16	Hydpi2_TE2_REPET_TEs	match	140738	140847	0.0	+	.	ID=ms1268_scaffold_16_RLX-incomp_MCL68_Hydpi2-B-R71-Map5;Target=RLX-incomp_MCL68_Hydpi2-B-R71-Map5 806 900;Identity=74.2
scaffold_16	Hydpi2_TE2_REPET_TEs	match_part	140738	140847	0.0	+	.	ID=mp1268-1_scaffold_16_RLX-incomp_MCL68_Hydpi2-B-R71-Map5;Parent=ms1268_scaffold_16_RLX-incomp_MCL68_Hydpi2-B-R71-Map5;Target=RLX-incomp_MCL68_Hydpi2-B-R71-Map5 806 900;Identity=74.2
scaffold_16	Hydpi2_TE2_REPET_TEs	match	89854	89899	0.0	+	.	ID=ms341_scaffold_16_DTX-incomp_MCL25_Hydpi2-B-G43-Map3;Target=DTX-incomp_MCL25_Hydpi2-B-G43-Map3 752 796;Identity=84.8
scaffold_16	Hydpi2_TE2_REPET_TEs	match_part	89854	89899	0.0	+	.	ID=mp341-1_scaffold_16_DTX-incomp_MCL25_Hydpi2-B-G43-Map3;Parent=ms341_scaffold_16_DTX-incomp_MCL25_Hydpi2-B-G43-Map3;Target=DTX-incomp_MCL25_Hydpi2-B-G43-Map3 752 796;Identity=84.8
scaffold_16	Hydpi2_TE2_REPET_TEs	match	630533	630571	0.0	-	.	ID=ms2494_scaffold_16_DTX-incomp_MCL72_Hydpi2-B-R795-Map3;Target=DTX-incomp_MCL72_Hydpi2-B-R795-Map3 2847 2884;Identity=89.7
scaffold_16	Hydpi2_TE2_REPET_TEs	match_part	630533	630571	0.0	-	.	ID=mp2494-1_scaffold_16_DTX-incomp_MCL72_Hydpi2-B-R795-Map3;Parent=ms2494_scaffold_16_DTX-incomp_MCL72_Hydpi2-B-R795-Map3;Target=DTX-incomp_MCL72_Hydpi2-B-R795-Map3 2847 2884;Identity=89.7
scaffold_16	Hydpi2_TE2_REPET_TEs	match	247254	247319	0.0	-	.	ID=ms251_scaffold_16_DTX-incomp_MCL41_Hydpi2-B-R252-Map3;Target=DTX-incomp_MCL41_Hydpi2-B-R252-Map3 725 788;Identity=79.1
scaffold_16	Hydpi2_TE2_REPET_TEs	match_part	247254	247319	0.0	-	.	ID=mp251-1_scaffold_16_DTX-incomp_MCL41_Hydpi2-B-R252-Map3;Parent=ms251_scaffold_16_DTX-incomp_MCL41_Hydpi2-B-R252-Map3;Target=DTX-incomp_MCL41_Hydpi2-B-R252-Map3 725 788;Identity=79.1
scaffold_16	Hydpi2_TE2_REPET_TEs	match	202587	202647	0.0	+	.	ID=ms252_scaffold_16_DTX-incomp_MCL13_Hydpi2-B-G127-Map4;Target=DTX-incomp_MCL13_Hydpi2-B-G127-Map4 4 61;Identity=96.6
scaffold_16	Hydpi2_TE2_REPET_TEs	match_part	202587	202647	0.0	+	.	ID=mp252-1_scaffold_16_DTX-incomp_MCL13_Hydpi2-B-G127-Map4;Parent=ms252_scaffold_16_DTX-incomp_MCL13_Hydpi2-B-G127-Map4;Target=DTX-incomp_MCL13_Hydpi2-B-G127-Map4 4 61;Identity=96.6
scaffold_16	Hydpi2_TE2_REPET_TEs	match	183750	183857	0.0	-	.	ID=ms253_scaffold_16_DTX-incomp_MCL55_Hydpi2-B-R56-Map3;Target=DTX-incomp_MCL55_Hydpi2-B-R56-Map3 431 538;Identity=92.6
scaffold_16	Hydpi2_TE2_REPET_TEs	match_part	183750	183857	0.0	-	.	ID=mp253-1_scaffold_16_DTX-incomp_MCL55_Hydpi2-B-R56-Map3;Parent=ms253_scaffold_16_DTX-incomp_MCL55_Hydpi2-B-R56-Map3;Target=DTX-incomp_MCL55_Hydpi2-B-R56-Map3 431 538;Identity=92.6
scaffold_16	Hydpi2_TE2_REPET_TEs	match	222241	223006	0.0	-	.	ID=ms254_scaffold_16_DTX-incomp_MCL63_Hydpi2-B-R630-Map3_reversed;Target=DTX-incomp_MCL63_Hydpi2-B-R630-Map3_reversed 859 1630;Identity=97.8
scaffold_16	Hydpi2_TE2_REPET_TEs	match_part	222241	223006	0.0	-	.	ID=mp254-1_scaffold_16_DTX-incomp_MCL63_Hydpi2-B-R630-Map3_reversed;Parent=ms254_scaffold_16_DTX-incomp_MCL63_Hydpi2-B-R630-Map3_reversed;Target=DTX-incomp_MCL63_Hydpi2-B-R630-Map3_reversed 859 1630;Identity=97.8
scaffold_16	Hydpi2_TE2_REPET_TEs	match	137016	138456	0.0	+	.	ID=ms1269_scaffold_16_DTX-incomp_MCL21_Hydpi2-B-G29-Map6;Target=DTX-incomp_MCL21_Hydpi2-B-G29-Map6 1 878
scaffold_16	Hydpi2_TE2_REPET_TEs	match_part	137016	137380	0.0	+	.	ID=mp1269-1_scaffold_16_DTX-incomp_MCL21_Hydpi2-B-G29-Map6;Parent=ms1269_scaffold_16_DTX-incomp_MCL21_Hydpi2-B-G29-Map6;Target=DTX-incomp_MCL21_Hydpi2-B-G29-Map6 1 358;Identity=98.0
scaffold_16	Hydpi2_TE2_REPET_TEs	match_part	137937	138456	0.0	+	.	ID=mp1269-2_scaffold_16_DTX-incomp_MCL21_Hydpi2-B-G29-Map6;Parent=ms1269_scaffold_16_DTX-incomp_MCL21_Hydpi2-B-G29-Map6;Target=DTX-incomp_MCL21_Hydpi2-B-G29-Map6 351 878;Identity=96.9
##gff-version 3
##sequence-region scaffold_160 1 14325
scaffold_160	Hydpi2_TE2_REPET_TEs	match	1	1417	0.0	+	.	ID=ms3077_scaffold_160_RLX-comp_MCL2_Hydpi2-B-R97-Map20;Target=RLX-comp_MCL2_Hydpi2-B-R97-Map20 82 1507;Identity=91.0
scaffold_160	Hydpi2_TE2_REPET_TEs	match_part	1	1417	0.0	+	.	ID=mp3077-1_scaffold_160_RLX-comp_MCL2_Hydpi2-B-R97-Map20;Parent=ms3077_scaffold_160_RLX-comp_MCL2_Hydpi2-B-R97-Map20;Target=RLX-comp_MCL2_Hydpi2-B-R97-Map20 82 1507;Identity=91.0
scaffold_160	Hydpi2_TE2_REPET_TEs	match	2456	5116	0.0	+	.	ID=ms3078_scaffold_160_RLX-comp_MCL2_Hydpi2-B-R97-Map20;Target=RLX-comp_MCL2_Hydpi2-B-R97-Map20 1499 4155;Identity=87.0
scaffold_160	Hydpi2_TE2_REPET_TEs	match_part	2456	5116	0.0	+	.	ID=mp3078-1_scaffold_160_RLX-comp_MCL2_Hydpi2-B-R97-Map20;Parent=ms3078_scaffold_160_RLX-comp_MCL2_Hydpi2-B-R97-Map20;Target=RLX-comp_MCL2_Hydpi2-B-R97-Map20 1499 4155;Identity=87.0
scaffold_160	Hydpi2_TE2_REPET_TEs	match	1749	2235	0.0	+	.	ID=ms3079_scaffold_160_RLX-incomp_MCL28_Hydpi2-B-R1079-Map3;Target=RLX-incomp_MCL28_Hydpi2-B-R1079-Map3 696 1174;Identity=76.7
scaffold_160	Hydpi2_TE2_REPET_TEs	match_part	1749	2235	0.0	+	.	ID=mp3079-1_scaffold_160_RLX-incomp_MCL28_Hydpi2-B-R1079-Map3;Parent=ms3079_scaffold_160_RLX-incomp_MCL28_Hydpi2-B-R1079-Map3;Target=RLX-incomp_MCL28_Hydpi2-B-R1079-Map3 696 1174;Identity=76.7
##gff-version 3
##sequence-region scaffold_161 1 13895
scaffold_161	Hydpi2_TE2_REPET_TEs	match	5276	6323	0.0	-	.	ID=ms2523_scaffold_161_DTX-incomp_MCL63_Hydpi2-B-R630-Map3_reversed;Target=DTX-incomp_MCL63_Hydpi2-B-R630-Map3_reversed 70 1111;Identity=72.6
scaffold_161	Hydpi2_TE2_REPET_TEs	match_part	5276	6323	0.0	-	.	ID=mp2523-1_scaffold_161_DTX-incomp_MCL63_Hydpi2-B-R630-Map3_reversed;Parent=ms2523_scaffold_161_DTX-incomp_MCL63_Hydpi2-B-R630-Map3_reversed;Target=DTX-incomp_MCL63_Hydpi2-B-R630-Map3_reversed 70 1111;Identity=72.6
scaffold_161	Hydpi2_TE2_REPET_TEs	match	6333	6484	0.0	+	.	ID=ms2524_scaffold_161_DTX-incomp_MCL46_Hydpi2-B-R408-Map4;Target=DTX-incomp_MCL46_Hydpi2-B-R408-Map4 1 163;Identity=85.8
scaffold_161	Hydpi2_TE2_REPET_TEs	match_part	6333	6484	0.0	+	.	ID=mp2524-1_scaffold_161_DTX-incomp_MCL46_Hydpi2-B-R408-Map4;Parent=ms2524_scaffold_161_DTX-incomp_MCL46_Hydpi2-B-R408-Map4;Target=DTX-incomp_MCL46_Hydpi2-B-R408-Map4 1 163;Identity=85.8
scaffold_161	Hydpi2_TE2_REPET_TEs	match	8990	9748	0.0	+	.	ID=ms2525_scaffold_161_DTX-incomp_MCL46_Hydpi2-B-R408-Map4;Target=DTX-incomp_MCL46_Hydpi2-B-R408-Map4 238 988;Identity=79.5
scaffold_161	Hydpi2_TE2_REPET_TEs	match_part	8990	9748	0.0	+	.	ID=mp2525-1_scaffold_161_DTX-incomp_MCL46_Hydpi2-B-R408-Map4;Parent=ms2525_scaffold_161_DTX-incomp_MCL46_Hydpi2-B-R408-Map4;Target=DTX-incomp_MCL46_Hydpi2-B-R408-Map4 238 988;Identity=79.5
##gff-version 3
##sequence-region scaffold_163 1 13406
scaffold_163	Hydpi2_TE2_REPET_TEs	match	8638	8931	0.0	-	.	ID=ms2136_scaffold_163_DTX-incomp_MCL30_Hydpi2-B-R116-Map4;Target=DTX-incomp_MCL30_Hydpi2-B-R116-Map4 1700 2005;Identity=76.7
scaffold_163	Hydpi2_TE2_REPET_TEs	match_part	8638	8931	0.0	-	.	ID=mp2136-1_scaffold_163_DTX-incomp_MCL30_Hydpi2-B-R116-Map4;Parent=ms2136_scaffold_163_DTX-incomp_MCL30_Hydpi2-B-R116-Map4;Target=DTX-incomp_MCL30_Hydpi2-B-R116-Map4 1700 2005;Identity=76.7
scaffold_163	Hydpi2_TE2_REPET_TEs	match	2486	2832	0.0	-	.	ID=ms2134_scaffold_163_DTX-incomp-chim_MCL33_Hydpi2-B-R1272-Map5;Target=DTX-incomp-chim_MCL33_Hydpi2-B-R1272-Map5 3784 4141;Identity=73.4
scaffold_163	Hydpi2_TE2_REPET_TEs	match_part	2486	2832	0.0	-	.	ID=mp2134-1_scaffold_163_DTX-incomp-chim_MCL33_Hydpi2-B-R1272-Map5;Parent=ms2134_scaffold_163_DTX-incomp-chim_MCL33_Hydpi2-B-R1272-Map5;Target=DTX-incomp-chim_MCL33_Hydpi2-B-R1272-Map5 3784 4141;Identity=73.4
scaffold_163	Hydpi2_TE2_REPET_TEs	match	2833	4282	0.0	-	.	ID=ms2135_scaffold_163_RLX-incomp_MCL50_Hydpi2-B-R454-Map7_reversed;Target=RLX-incomp_MCL50_Hydpi2-B-R454-Map7_reversed 1778 3263;Identity=69.9
scaffold_163	Hydpi2_TE2_REPET_TEs	match_part	2833	4282	0.0	-	.	ID=mp2135-1_scaffold_163_RLX-incomp_MCL50_Hydpi2-B-R454-Map7_reversed;Parent=ms2135_scaffold_163_RLX-incomp_MCL50_Hydpi2-B-R454-Map7_reversed;Target=RLX-incomp_MCL50_Hydpi2-B-R454-Map7_reversed 1778 3263;Identity=69.9
##gff-version 3
##sequence-region scaffold_164 1 13319
scaffold_164	Hydpi2_TE2_REPET_TEs	match	12654	12992	0.0	+	.	ID=ms3594_scaffold_164_RLX-incomp_MCL39_Hydpi2-B-R231-Map20_reversed;Target=RLX-incomp_MCL39_Hydpi2-B-R231-Map20_reversed 1 338;Identity=90.8
scaffold_164	Hydpi2_TE2_REPET_TEs	match_part	12654	12992	0.0	+	.	ID=mp3594-1_scaffold_164_RLX-incomp_MCL39_Hydpi2-B-R231-Map20_reversed;Parent=ms3594_scaffold_164_RLX-incomp_MCL39_Hydpi2-B-R231-Map20_reversed;Target=RLX-incomp_MCL39_Hydpi2-B-R231-Map20_reversed 1 338;Identity=90.8
scaffold_164	Hydpi2_TE2_REPET_TEs	match	12257	12289	0.0	+	.	ID=ms3595_scaffold_164_noCat_MCL44_Hydpi2-B-R383-Map18;Target=noCat_MCL44_Hydpi2-B-R383-Map18 84 116;Identity=90.9
scaffold_164	Hydpi2_TE2_REPET_TEs	match_part	12257	12289	0.0	+	.	ID=mp3595-1_scaffold_164_noCat_MCL44_Hydpi2-B-R383-Map18;Parent=ms3595_scaffold_164_noCat_MCL44_Hydpi2-B-R383-Map18;Target=noCat_MCL44_Hydpi2-B-R383-Map18 84 116;Identity=90.9
scaffold_164	Hydpi2_TE2_REPET_TEs	match	1	95	0.0	+	.	ID=ms3725_scaffold_164_DTX-incomp_MCL9_Hydpi2-B-R909-Map3;Target=DTX-incomp_MCL9_Hydpi2-B-R909-Map3 7839 7933;Identity=100.0
scaffold_164	Hydpi2_TE2_REPET_TEs	match_part	1	95	0.0	+	.	ID=mp3725-1_scaffold_164_DTX-incomp_MCL9_Hydpi2-B-R909-Map3;Parent=ms3725_scaffold_164_DTX-incomp_MCL9_Hydpi2-B-R909-Map3;Target=DTX-incomp_MCL9_Hydpi2-B-R909-Map3 7839 7933;Identity=100.0
scaffold_164	Hydpi2_TE2_REPET_TEs	match	1436	1620	0.0	+	.	ID=ms3726_scaffold_164_DHX-comp_MCL45_Hydpi2-B-R396-Map4_reversed;Target=DHX-comp_MCL45_Hydpi2-B-R396-Map4_reversed 2 184;Identity=68.1
scaffold_164	Hydpi2_TE2_REPET_TEs	match_part	1436	1620	0.0	+	.	ID=mp3726-1_scaffold_164_DHX-comp_MCL45_Hydpi2-B-R396-Map4_reversed;Parent=ms3726_scaffold_164_DHX-comp_MCL45_Hydpi2-B-R396-Map4_reversed;Target=DHX-comp_MCL45_Hydpi2-B-R396-Map4_reversed 2 184;Identity=68.1
##gff-version 3
##sequence-region scaffold_165 1 13266
scaffold_165	Hydpi2_TE2_REPET_TEs	match	938	1023	0.0	-	.	ID=ms1945_scaffold_165_DTX-incomp-chim_MCL33_Hydpi2-B-R1272-Map5;Target=DTX-incomp-chim_MCL33_Hydpi2-B-R1272-Map5 10673 10768;Identity=77.3
scaffold_165	Hydpi2_TE2_REPET_TEs	match_part	938	1023	0.0	-	.	ID=mp1945-1_scaffold_165_DTX-incomp-chim_MCL33_Hydpi2-B-R1272-Map5;Parent=ms1945_scaffold_165_DTX-incomp-chim_MCL33_Hydpi2-B-R1272-Map5;Target=DTX-incomp-chim_MCL33_Hydpi2-B-R1272-Map5 10673 10768;Identity=77.3
scaffold_165	Hydpi2_TE2_REPET_TEs	match	12022	12158	0.0	+	.	ID=ms74_scaffold_165_RLX-incomp_MCL1_Hydpi2-B-G70-Map3;Target=RLX-incomp_MCL1_Hydpi2-B-G70-Map3 111 251;Identity=84.8
scaffold_165	Hydpi2_TE2_REPET_TEs	match_part	12022	12158	0.0	+	.	ID=mp74-1_scaffold_165_RLX-incomp_MCL1_Hydpi2-B-G70-Map3;Parent=ms74_scaffold_165_RLX-incomp_MCL1_Hydpi2-B-G70-Map3;Target=RLX-incomp_MCL1_Hydpi2-B-G70-Map3 111 251;Identity=84.8
scaffold_165	Hydpi2_TE2_REPET_TEs	match	13015	13152	0.0	-	.	ID=ms75_scaffold_165_RIX-incomp_MCL40_Hydpi2-B-R251-Map4;Target=RIX-incomp_MCL40_Hydpi2-B-R251-Map4 450 582;Identity=72.4
scaffold_165	Hydpi2_TE2_REPET_TEs	match_part	13015	13152	0.0	-	.	ID=mp75-1_scaffold_165_RIX-incomp_MCL40_Hydpi2-B-R251-Map4;Parent=ms75_scaffold_165_RIX-incomp_MCL40_Hydpi2-B-R251-Map4;Target=RIX-incomp_MCL40_Hydpi2-B-R251-Map4 450 582;Identity=72.4
##gff-version 3
##sequence-region scaffold_167 1 13247
scaffold_167	Hydpi2_TE2_REPET_TEs	match	12982	13247	0.0	+	.	ID=ms2966_scaffold_167_DTX-incomp_MCL57_Hydpi2-B-R57-Map14;Target=DTX-incomp_MCL57_Hydpi2-B-R57-Map14 1 268;Identity=97.8
scaffold_167	Hydpi2_TE2_REPET_TEs	match_part	12982	13247	0.0	+	.	ID=mp2966-1_scaffold_167_DTX-incomp_MCL57_Hydpi2-B-R57-Map14;Parent=ms2966_scaffold_167_DTX-incomp_MCL57_Hydpi2-B-R57-Map14;Target=DTX-incomp_MCL57_Hydpi2-B-R57-Map14 1 268;Identity=97.8
##gff-version 3
##sequence-region scaffold_169 1 12980
scaffold_169	Hydpi2_TE2_REPET_TEs	match	1324	1460	0.0	+	.	ID=ms3160_scaffold_169_DTX-incomp-chim_MCL33_Hydpi2-B-R1272-Map5;Target=DTX-incomp-chim_MCL33_Hydpi2-B-R1272-Map5 1117 1266;Identity=68.1
scaffold_169	Hydpi2_TE2_REPET_TEs	match_part	1324	1460	0.0	+	.	ID=mp3160-1_scaffold_169_DTX-incomp-chim_MCL33_Hydpi2-B-R1272-Map5;Parent=ms3160_scaffold_169_DTX-incomp-chim_MCL33_Hydpi2-B-R1272-Map5;Target=DTX-incomp-chim_MCL33_Hydpi2-B-R1272-Map5 1117 1266;Identity=68.1
##gff-version 3
##sequence-region scaffold_17 1 657611
scaffold_17	Hydpi2_TE2_REPET_TEs	match	260903	261187	0.0	+	.	ID=ms107_scaffold_17_DTX-incomp_MCL9_Hydpi2-B-R909-Map3;Target=DTX-incomp_MCL9_Hydpi2-B-R909-Map3 6987 7251;Identity=78.4
scaffold_17	Hydpi2_TE2_REPET_TEs	match_part	260903	261187	0.0	+	.	ID=mp107-1_scaffold_17_DTX-incomp_MCL9_Hydpi2-B-R909-Map3;Parent=ms107_scaffold_17_DTX-incomp_MCL9_Hydpi2-B-R909-Map3;Target=DTX-incomp_MCL9_Hydpi2-B-R909-Map3 6987 7251;Identity=78.4
scaffold_17	Hydpi2_TE2_REPET_TEs	match	42377	42735	0.0	-	.	ID=ms2603_scaffold_17_DTX-incomp_MCL66_Hydpi2-B-R650-Map3_reversed;Target=DTX-incomp_MCL66_Hydpi2-B-R650-Map3_reversed 45 427;Identity=83.3
scaffold_17	Hydpi2_TE2_REPET_TEs	match_part	42377	42735	0.0	-	.	ID=mp2603-1_scaffold_17_DTX-incomp_MCL66_Hydpi2-B-R650-Map3_reversed;Parent=ms2603_scaffold_17_DTX-incomp_MCL66_Hydpi2-B-R650-Map3_reversed;Target=DTX-incomp_MCL66_Hydpi2-B-R650-Map3_reversed 45 427;Identity=83.3
scaffold_17	Hydpi2_TE2_REPET_TEs	match	10540	11003	0.0	+	.	ID=ms3682_scaffold_17_RLX-incomp_MCL1_Hydpi2-B-R35-Map20;Target=RLX-incomp_MCL1_Hydpi2-B-R35-Map20 5966 6431;Identity=97.0
scaffold_17	Hydpi2_TE2_REPET_TEs	match_part	10540	11003	0.0	+	.	ID=mp3682-1_scaffold_17_RLX-incomp_MCL1_Hydpi2-B-R35-Map20;Parent=ms3682_scaffold_17_RLX-incomp_MCL1_Hydpi2-B-R35-Map20;Target=RLX-incomp_MCL1_Hydpi2-B-R35-Map20 5966 6431;Identity=97.0
scaffold_17	Hydpi2_TE2_REPET_TEs	match	11412	12199	0.0	-	.	ID=ms3683_scaffold_17_noCat_MCL6_Hydpi2-B-R72-Map20;Target=noCat_MCL6_Hydpi2-B-R72-Map20 1450 2241;Identity=98.3
scaffold_17	Hydpi2_TE2_REPET_TEs	match_part	11412	12199	0.0	-	.	ID=mp3683-1_scaffold_17_noCat_MCL6_Hydpi2-B-R72-Map20;Parent=ms3683_scaffold_17_noCat_MCL6_Hydpi2-B-R72-Map20;Target=noCat_MCL6_Hydpi2-B-R72-Map20 1450 2241;Identity=98.3
scaffold_17	Hydpi2_TE2_REPET_TEs	match	649525	651053	0.0	+	.	ID=ms901_scaffold_17_DTX-incomp_MCL61_Hydpi2-B-R611-Map3;Target=DTX-incomp_MCL61_Hydpi2-B-R611-Map3 1 1525;Identity=99.3
scaffold_17	Hydpi2_TE2_REPET_TEs	match_part	649525	651053	0.0	+	.	ID=mp901-1_scaffold_17_DTX-incomp_MCL61_Hydpi2-B-R611-Map3;Parent=ms901_scaffold_17_DTX-incomp_MCL61_Hydpi2-B-R611-Map3;Target=DTX-incomp_MCL61_Hydpi2-B-R611-Map3 1 1525;Identity=99.3
scaffold_17	Hydpi2_TE2_REPET_TEs	match	117771	118394	0.0	-	.	ID=ms743_scaffold_17_DXX-MITE_MCL23_Hydpi2-B-G300-Map3;Target=DXX-MITE_MCL23_Hydpi2-B-G300-Map3 2 625;Identity=100.0
scaffold_17	Hydpi2_TE2_REPET_TEs	match_part	117771	118394	0.0	-	.	ID=mp743-1_scaffold_17_DXX-MITE_MCL23_Hydpi2-B-G300-Map3;Parent=ms743_scaffold_17_DXX-MITE_MCL23_Hydpi2-B-G300-Map3;Target=DXX-MITE_MCL23_Hydpi2-B-G300-Map3 2 625;Identity=100.0
scaffold_17	Hydpi2_TE2_REPET_TEs	match	14066	14250	0.0	-	.	ID=ms1834_scaffold_17_noCat_MCL6_Hydpi2-B-R72-Map20;Target=noCat_MCL6_Hydpi2-B-R72-Map20 2 187;Identity=96.8
scaffold_17	Hydpi2_TE2_REPET_TEs	match_part	14066	14250	0.0	-	.	ID=mp1834-1_scaffold_17_noCat_MCL6_Hydpi2-B-R72-Map20;Parent=ms1834_scaffold_17_noCat_MCL6_Hydpi2-B-R72-Map20;Target=noCat_MCL6_Hydpi2-B-R72-Map20 2 187;Identity=96.8
scaffold_17	Hydpi2_TE2_REPET_TEs	match	28050	28313	0.0	-	.	ID=ms1835_scaffold_17_noCat_MCL17_Hydpi2-B-G20-Map16;Target=noCat_MCL17_Hydpi2-B-G20-Map16 279 558;Identity=80.7
scaffold_17	Hydpi2_TE2_REPET_TEs	match_part	28050	28313	0.0	-	.	ID=mp1835-1_scaffold_17_noCat_MCL17_Hydpi2-B-G20-Map16;Parent=ms1835_scaffold_17_noCat_MCL17_Hydpi2-B-G20-Map16;Target=noCat_MCL17_Hydpi2-B-G20-Map16 279 558;Identity=80.7
scaffold_17	Hydpi2_TE2_REPET_TEs	match	56601	56672	0.0	+	.	ID=ms3404_scaffold_17_RLX-comp_MCL2_Hydpi2-B-R97-Map20;Target=RLX-comp_MCL2_Hydpi2-B-R97-Map20 5485 5557;Identity=98.6
scaffold_17	Hydpi2_TE2_REPET_TEs	match_part	56601	56672	0.0	+	.	ID=mp3404-1_scaffold_17_RLX-comp_MCL2_Hydpi2-B-R97-Map20;Parent=ms3404_scaffold_17_RLX-comp_MCL2_Hydpi2-B-R97-Map20;Target=RLX-comp_MCL2_Hydpi2-B-R97-Map20 5485 5557;Identity=98.6
scaffold_17	Hydpi2_TE2_REPET_TEs	match	601661	603217	0.0	-	.	ID=ms754_scaffold_17_DTX-incomp_MCL13_Hydpi2-B-G127-Map4;Target=DTX-incomp_MCL13_Hydpi2-B-G127-Map4 1 1557;Identity=99.8
scaffold_17	Hydpi2_TE2_REPET_TEs	match_part	601661	603217	0.0	-	.	ID=mp754-1_scaffold_17_DTX-incomp_MCL13_Hydpi2-B-G127-Map4;Parent=ms754_scaffold_17_DTX-incomp_MCL13_Hydpi2-B-G127-Map4;Target=DTX-incomp_MCL13_Hydpi2-B-G127-Map4 1 1557;Identity=99.8
scaffold_17	Hydpi2_TE2_REPET_TEs	match	8070	10418	0.0	+	.	ID=ms815_scaffold_17_RLX-incomp_MCL1_Hydpi2-B-R35-Map20;Target=RLX-incomp_MCL1_Hydpi2-B-R35-Map20 3682 6040;Identity=98.5
scaffold_17	Hydpi2_TE2_REPET_TEs	match_part	8070	10418	0.0	+	.	ID=mp815-1_scaffold_17_RLX-incomp_MCL1_Hydpi2-B-R35-Map20;Parent=ms815_scaffold_17_RLX-incomp_MCL1_Hydpi2-B-R35-Map20;Target=RLX-incomp_MCL1_Hydpi2-B-R35-Map20 3682 6040;Identity=98.5
scaffold_17	Hydpi2_TE2_REPET_TEs	match	32037	35674	0.0	-	.	ID=ms2352_scaffold_17_DTX-incomp_MCL62_Hydpi2-B-R615-Map5;Target=DTX-incomp_MCL62_Hydpi2-B-R615-Map5 3 3683;Identity=76.4
scaffold_17	Hydpi2_TE2_REPET_TEs	match_part	32037	35674	0.0	-	.	ID=mp2352-1_scaffold_17_DTX-incomp_MCL62_Hydpi2-B-R615-Map5;Parent=ms2352_scaffold_17_DTX-incomp_MCL62_Hydpi2-B-R615-Map5;Target=DTX-incomp_MCL62_Hydpi2-B-R615-Map5 3 3683;Identity=76.4
scaffold_17	Hydpi2_TE2_REPET_TEs	match	41603	42376	0.0	-	.	ID=ms2602_scaffold_17_DTX-incomp_MCL66_Hydpi2-B-R650-Map3_reversed;Target=DTX-incomp_MCL66_Hydpi2-B-R650-Map3_reversed 1 770;Identity=95.6
scaffold_17	Hydpi2_TE2_REPET_TEs	match_part	41603	42376	0.0	-	.	ID=mp2602-1_scaffold_17_DTX-incomp_MCL66_Hydpi2-B-R650-Map3_reversed;Parent=ms2602_scaffold_17_DTX-incomp_MCL66_Hydpi2-B-R650-Map3_reversed;Target=DTX-incomp_MCL66_Hydpi2-B-R650-Map3_reversed 1 770;Identity=95.6
scaffold_17	Hydpi2_TE2_REPET_TEs	match	104850	104917	0.0	-	.	ID=ms611_scaffold_17_noCat_MCL44_Hydpi2-B-R383-Map18;Target=noCat_MCL44_Hydpi2-B-R383-Map18 7527 7597;Identity=81.2
scaffold_17	Hydpi2_TE2_REPET_TEs	match_part	104850	104917	0.0	-	.	ID=mp611-1_scaffold_17_noCat_MCL44_Hydpi2-B-R383-Map18;Parent=ms611_scaffold_17_noCat_MCL44_Hydpi2-B-R383-Map18;Target=noCat_MCL44_Hydpi2-B-R383-Map18 7527 7597;Identity=81.2
scaffold_17	Hydpi2_TE2_REPET_TEs	match	574349	574914	0.0	-	.	ID=ms755_scaffold_17_DTX-incomp_MCL75_Hydpi2-B-R880-Map4;Target=DTX-incomp_MCL75_Hydpi2-B-R880-Map4 1414 1982;Identity=64.9
scaffold_17	Hydpi2_TE2_REPET_TEs	match_part	574349	574914	0.0	-	.	ID=mp755-1_scaffold_17_DTX-incomp_MCL75_Hydpi2-B-R880-Map4;Parent=ms755_scaffold_17_DTX-incomp_MCL75_Hydpi2-B-R880-Map4;Target=DTX-incomp_MCL75_Hydpi2-B-R880-Map4 1414 1982;Identity=64.9
scaffold_17	Hydpi2_TE2_REPET_TEs	match	463022	464548	0.0	-	.	ID=ms3574_scaffold_17_DTX-incomp_MCL61_Hydpi2-B-R611-Map3;Target=DTX-incomp_MCL61_Hydpi2-B-R611-Map3 1 1524;Identity=95.3
scaffold_17	Hydpi2_TE2_REPET_TEs	match_part	463022	464548	0.0	-	.	ID=mp3574-1_scaffold_17_DTX-incomp_MCL61_Hydpi2-B-R611-Map3;Parent=ms3574_scaffold_17_DTX-incomp_MCL61_Hydpi2-B-R611-Map3;Target=DTX-incomp_MCL61_Hydpi2-B-R611-Map3 1 1524;Identity=95.3
scaffold_17	Hydpi2_TE2_REPET_TEs	match	333544	334243	0.0	-	.	ID=ms3575_scaffold_17_DTX-incomp_MCL78_Hydpi2-B-R948-Map7;Target=DTX-incomp_MCL78_Hydpi2-B-R948-Map7 198 911;Identity=71.3
scaffold_17	Hydpi2_TE2_REPET_TEs	match_part	333544	334243	0.0	-	.	ID=mp3575-1_scaffold_17_DTX-incomp_MCL78_Hydpi2-B-R948-Map7;Parent=ms3575_scaffold_17_DTX-incomp_MCL78_Hydpi2-B-R948-Map7;Target=DTX-incomp_MCL78_Hydpi2-B-R948-Map7 198 911;Identity=71.3
scaffold_17	Hydpi2_TE2_REPET_TEs	match	334244	334274	0.0	-	.	ID=ms3576_scaffold_17_DTX-incomp_MCL78_Hydpi2-B-R948-Map7;Target=DTX-incomp_MCL78_Hydpi2-B-R948-Map7 169 199;Identity=62.5
scaffold_17	Hydpi2_TE2_REPET_TEs	match_part	334244	334274	0.0	-	.	ID=mp3576-1_scaffold_17_DTX-incomp_MCL78_Hydpi2-B-R948-Map7;Parent=ms3576_scaffold_17_DTX-incomp_MCL78_Hydpi2-B-R948-Map7;Target=DTX-incomp_MCL78_Hydpi2-B-R948-Map7 169 199;Identity=62.5
scaffold_17	Hydpi2_TE2_REPET_TEs	match	1	1281	0.0	-	.	ID=ms1913_scaffold_17_RLX-incomp_MCL1_Hydpi2-B-R48-Map20;Target=RLX-incomp_MCL1_Hydpi2-B-R48-Map20 752 2067;Identity=95.2
scaffold_17	Hydpi2_TE2_REPET_TEs	match_part	1	1281	0.0	-	.	ID=mp1913-1_scaffold_17_RLX-incomp_MCL1_Hydpi2-B-R48-Map20;Parent=ms1913_scaffold_17_RLX-incomp_MCL1_Hydpi2-B-R48-Map20;Target=RLX-incomp_MCL1_Hydpi2-B-R48-Map20 752 2067;Identity=95.2
scaffold_17	Hydpi2_TE2_REPET_TEs	match	31195	31374	0.0	+	.	ID=ms2351_scaffold_17_DTX-incomp_MCL62_Hydpi2-B-R615-Map5;Target=DTX-incomp_MCL62_Hydpi2-B-R615-Map5 3815 3988;Identity=75.0
scaffold_17	Hydpi2_TE2_REPET_TEs	match_part	31195	31374	0.0	+	.	ID=mp2351-1_scaffold_17_DTX-incomp_MCL62_Hydpi2-B-R615-Map5;Parent=ms2351_scaffold_17_DTX-incomp_MCL62_Hydpi2-B-R615-Map5;Target=DTX-incomp_MCL62_Hydpi2-B-R615-Map5 3815 3988;Identity=75.0
scaffold_17	Hydpi2_TE2_REPET_TEs	match	12482	13504	0.0	+	.	ID=ms61_scaffold_17_RLX-incomp_MCL1_Hydpi2-B-G162-Map3_reversed;Target=RLX-incomp_MCL1_Hydpi2-B-G162-Map3_reversed 4379 5395;Identity=91.7
scaffold_17	Hydpi2_TE2_REPET_TEs	match_part	12482	13504	0.0	+	.	ID=mp61-1_scaffold_17_RLX-incomp_MCL1_Hydpi2-B-G162-Map3_reversed;Parent=ms61_scaffold_17_RLX-incomp_MCL1_Hydpi2-B-G162-Map3_reversed;Target=RLX-incomp_MCL1_Hydpi2-B-G162-Map3_reversed 4379 5395;Identity=91.7
##gff-version 3
##sequence-region scaffold_170 1 13398
scaffold_170	Hydpi2_TE2_REPET_TEs	match	9050	13398	0.0	-	.	ID=ms3210_scaffold_170_RLX-incomp_MCL3_Hydpi2-B-R440-Map20_reversed;Target=RLX-incomp_MCL3_Hydpi2-B-R440-Map20_reversed 1327 5676;Identity=97.4
scaffold_170	Hydpi2_TE2_REPET_TEs	match_part	9050	13398	0.0	-	.	ID=mp3210-1_scaffold_170_RLX-incomp_MCL3_Hydpi2-B-R440-Map20_reversed;Parent=ms3210_scaffold_170_RLX-incomp_MCL3_Hydpi2-B-R440-Map20_reversed;Target=RLX-incomp_MCL3_Hydpi2-B-R440-Map20_reversed 1327 5676;Identity=97.4
scaffold_170	Hydpi2_TE2_REPET_TEs	match	1	221	0.0	-	.	ID=ms3317_scaffold_170_noCat_MCL6_Hydpi2-B-R72-Map20;Target=noCat_MCL6_Hydpi2-B-R72-Map20 2 222;Identity=96.4
scaffold_170	Hydpi2_TE2_REPET_TEs	match_part	1	221	0.0	-	.	ID=mp3317-1_scaffold_170_noCat_MCL6_Hydpi2-B-R72-Map20;Parent=ms3317_scaffold_170_noCat_MCL6_Hydpi2-B-R72-Map20;Target=noCat_MCL6_Hydpi2-B-R72-Map20 2 222;Identity=96.4
scaffold_170	Hydpi2_TE2_REPET_TEs	match	3510	3777	0.0	-	.	ID=ms3318_scaffold_170_noCat_MCL3_Hydpi2-B-R96-Map20;Target=noCat_MCL3_Hydpi2-B-R96-Map20 219 492;Identity=94.4
scaffold_170	Hydpi2_TE2_REPET_TEs	match_part	3510	3777	0.0	-	.	ID=mp3318-1_scaffold_170_noCat_MCL3_Hydpi2-B-R96-Map20;Parent=ms3318_scaffold_170_noCat_MCL3_Hydpi2-B-R96-Map20;Target=noCat_MCL3_Hydpi2-B-R96-Map20 219 492;Identity=94.4
##gff-version 3
##sequence-region scaffold_171 1 12897
scaffold_171	Hydpi2_TE2_REPET_TEs	match	12654	12897	0.0	-	.	ID=ms2880_scaffold_171_RLX-incomp_MCL1_Hydpi2-B-R35-Map20;Target=RLX-incomp_MCL1_Hydpi2-B-R35-Map20 6185 6428;Identity=96.8
scaffold_171	Hydpi2_TE2_REPET_TEs	match_part	12654	12897	0.0	-	.	ID=mp2880-1_scaffold_171_RLX-incomp_MCL1_Hydpi2-B-R35-Map20;Parent=ms2880_scaffold_171_RLX-incomp_MCL1_Hydpi2-B-R35-Map20;Target=RLX-incomp_MCL1_Hydpi2-B-R35-Map20 6185 6428;Identity=96.8
scaffold_171	Hydpi2_TE2_REPET_TEs	match	8937	12653	0.0	+	.	ID=ms2881_scaffold_171_RLX-incomp_MCL39_Hydpi2-B-R231-Map20_reversed;Target=RLX-incomp_MCL39_Hydpi2-B-R231-Map20_reversed 1 3726;Identity=93.3
scaffold_171	Hydpi2_TE2_REPET_TEs	match_part	8937	12653	0.0	+	.	ID=mp2881-1_scaffold_171_RLX-incomp_MCL39_Hydpi2-B-R231-Map20_reversed;Parent=ms2881_scaffold_171_RLX-incomp_MCL39_Hydpi2-B-R231-Map20_reversed;Target=RLX-incomp_MCL39_Hydpi2-B-R231-Map20_reversed 1 3726;Identity=93.3
scaffold_171	Hydpi2_TE2_REPET_TEs	match	7299	7529	0.0	+	.	ID=ms2882_scaffold_171_DTX-incomp-chim_MCL33_Hydpi2-B-R1272-Map5;Target=DTX-incomp-chim_MCL33_Hydpi2-B-R1272-Map5 4614 4845;Identity=66.7
scaffold_171	Hydpi2_TE2_REPET_TEs	match_part	7299	7529	0.0	+	.	ID=mp2882-1_scaffold_171_DTX-incomp-chim_MCL33_Hydpi2-B-R1272-Map5;Parent=ms2882_scaffold_171_DTX-incomp-chim_MCL33_Hydpi2-B-R1272-Map5;Target=DTX-incomp-chim_MCL33_Hydpi2-B-R1272-Map5 4614 4845;Identity=66.7
scaffold_171	Hydpi2_TE2_REPET_TEs	match	2652	4489	0.0	+	.	ID=ms3179_scaffold_171_RLX-incomp_MCL50_Hydpi2-B-R454-Map7_reversed;Target=RLX-incomp_MCL50_Hydpi2-B-R454-Map7_reversed 1062 2900;Identity=72.6
scaffold_171	Hydpi2_TE2_REPET_TEs	match_part	2652	4489	0.0	+	.	ID=mp3179-1_scaffold_171_RLX-incomp_MCL50_Hydpi2-B-R454-Map7_reversed;Parent=ms3179_scaffold_171_RLX-incomp_MCL50_Hydpi2-B-R454-Map7_reversed;Target=RLX-incomp_MCL50_Hydpi2-B-R454-Map7_reversed 1062 2900;Identity=72.6
##gff-version 3
##sequence-region scaffold_172 1 12510
scaffold_172	Hydpi2_TE2_REPET_TEs	match	11063	11967	0.0	+	.	ID=ms3778_scaffold_172_DTX-incomp_MCL80_Hydpi2-B-R982-Map3;Target=DTX-incomp_MCL80_Hydpi2-B-R982-Map3 365 1233
scaffold_172	Hydpi2_TE2_REPET_TEs	match_part	11063	11087	0.0	+	.	ID=mp3778-1_scaffold_172_DTX-incomp_MCL80_Hydpi2-B-R982-Map3;Parent=ms3778_scaffold_172_DTX-incomp_MCL80_Hydpi2-B-R982-Map3;Target=DTX-incomp_MCL80_Hydpi2-B-R982-Map3 365 388;Identity=62.9
scaffold_172	Hydpi2_TE2_REPET_TEs	match_part	11870	11967	0.0	+	.	ID=mp3778-2_scaffold_172_DTX-incomp_MCL80_Hydpi2-B-R982-Map3;Parent=ms3778_scaffold_172_DTX-incomp_MCL80_Hydpi2-B-R982-Map3;Target=DTX-incomp_MCL80_Hydpi2-B-R982-Map3 1140 1233;Identity=62.9
scaffold_172	Hydpi2_TE2_REPET_TEs	match	11088	12469	0.0	+	.	ID=ms3779_scaffold_172_DTX-incomp_MCL80_Hydpi2-B-R982-Map3;Target=DTX-incomp_MCL80_Hydpi2-B-R982-Map3 390 1716
scaffold_172	Hydpi2_TE2_REPET_TEs	match_part	11088	11869	0.0	+	.	ID=mp3779-1_scaffold_172_DTX-incomp_MCL80_Hydpi2-B-R982-Map3;Parent=ms3779_scaffold_172_DTX-incomp_MCL80_Hydpi2-B-R982-Map3;Target=DTX-incomp_MCL80_Hydpi2-B-R982-Map3 390 1177;Identity=70.5
scaffold_172	Hydpi2_TE2_REPET_TEs	match_part	11968	12469	0.0	+	.	ID=mp3779-2_scaffold_172_DTX-incomp_MCL80_Hydpi2-B-R982-Map3;Parent=ms3779_scaffold_172_DTX-incomp_MCL80_Hydpi2-B-R982-Map3;Target=DTX-incomp_MCL80_Hydpi2-B-R982-Map3 1210 1716;Identity=72.6
scaffold_172	Hydpi2_TE2_REPET_TEs	match	3635	3738	0.0	+	.	ID=ms3590_scaffold_172_DTX-incomp_MCL80_Hydpi2-B-R982-Map3;Target=DTX-incomp_MCL80_Hydpi2-B-R982-Map3 1791 1894;Identity=76.0
scaffold_172	Hydpi2_TE2_REPET_TEs	match_part	3635	3738	0.0	+	.	ID=mp3590-1_scaffold_172_DTX-incomp_MCL80_Hydpi2-B-R982-Map3;Parent=ms3590_scaffold_172_DTX-incomp_MCL80_Hydpi2-B-R982-Map3;Target=DTX-incomp_MCL80_Hydpi2-B-R982-Map3 1791 1894;Identity=76.0
##gff-version 3
##sequence-region scaffold_174 1 12162
scaffold_174	Hydpi2_TE2_REPET_TEs	match	7364	7515	0.0	-	.	ID=ms3121_scaffold_174_RLX-incomp_MCL68_Hydpi2-B-R71-Map5;Target=RLX-incomp_MCL68_Hydpi2-B-R71-Map5 4891 5039;Identity=89.9
scaffold_174	Hydpi2_TE2_REPET_TEs	match_part	7364	7515	0.0	-	.	ID=mp3121-1_scaffold_174_RLX-incomp_MCL68_Hydpi2-B-R71-Map5;Parent=ms3121_scaffold_174_RLX-incomp_MCL68_Hydpi2-B-R71-Map5;Target=RLX-incomp_MCL68_Hydpi2-B-R71-Map5 4891 5039;Identity=89.9
scaffold_174	Hydpi2_TE2_REPET_TEs	match	3023	3118	0.0	+	.	ID=ms594_scaffold_174_noCat_MCL6_Hydpi2-B-R72-Map20;Target=noCat_MCL6_Hydpi2-B-R72-Map20 2145 2241;Identity=99.0
scaffold_174	Hydpi2_TE2_REPET_TEs	match_part	3023	3118	0.0	+	.	ID=mp594-1_scaffold_174_noCat_MCL6_Hydpi2-B-R72-Map20;Parent=ms594_scaffold_174_noCat_MCL6_Hydpi2-B-R72-Map20;Target=noCat_MCL6_Hydpi2-B-R72-Map20 2145 2241;Identity=99.0
scaffold_174	Hydpi2_TE2_REPET_TEs	match	5066	5317	0.0	-	.	ID=ms595_scaffold_174_noCat_MCL6_Hydpi2-B-R72-Map20;Target=noCat_MCL6_Hydpi2-B-R72-Map20 1993 2241;Identity=98.0
scaffold_174	Hydpi2_TE2_REPET_TEs	match_part	5066	5317	0.0	-	.	ID=mp595-1_scaffold_174_noCat_MCL6_Hydpi2-B-R72-Map20;Parent=ms595_scaffold_174_noCat_MCL6_Hydpi2-B-R72-Map20;Target=noCat_MCL6_Hydpi2-B-R72-Map20 1993 2241;Identity=98.0
scaffold_174	Hydpi2_TE2_REPET_TEs	match	996	1238	0.0	+	.	ID=ms71_scaffold_174_noCat_MCL6_Hydpi2-B-R72-Map20;Target=noCat_MCL6_Hydpi2-B-R72-Map20 2 245;Identity=97.5
scaffold_174	Hydpi2_TE2_REPET_TEs	match_part	996	1238	0.0	+	.	ID=mp71-1_scaffold_174_noCat_MCL6_Hydpi2-B-R72-Map20;Parent=ms71_scaffold_174_noCat_MCL6_Hydpi2-B-R72-Map20;Target=noCat_MCL6_Hydpi2-B-R72-Map20 2 245;Identity=97.5
##gff-version 3
##sequence-region scaffold_175 1 12034
scaffold_175	Hydpi2_TE2_REPET_TEs	match	11639	12033	0.0	+	.	ID=ms3514_scaffold_175_RLX-incomp_MCL1_Hydpi2-B-R305-Map20_reversed;Target=RLX-incomp_MCL1_Hydpi2-B-R305-Map20_reversed 2301 2695;Identity=96.7
scaffold_175	Hydpi2_TE2_REPET_TEs	match_part	11639	12033	0.0	+	.	ID=mp3514-1_scaffold_175_RLX-incomp_MCL1_Hydpi2-B-R305-Map20_reversed;Parent=ms3514_scaffold_175_RLX-incomp_MCL1_Hydpi2-B-R305-Map20_reversed;Target=RLX-incomp_MCL1_Hydpi2-B-R305-Map20_reversed 2301 2695;Identity=96.7
scaffold_175	Hydpi2_TE2_REPET_TEs	match	9149	11638	0.0	-	.	ID=ms3515_scaffold_175_RLX-comp_MCL2_Hydpi2-B-R97-Map20;Target=RLX-comp_MCL2_Hydpi2-B-R97-Map20 1494 4014;Identity=96.8
scaffold_175	Hydpi2_TE2_REPET_TEs	match_part	9149	11638	0.0	-	.	ID=mp3515-1_scaffold_175_RLX-comp_MCL2_Hydpi2-B-R97-Map20;Parent=ms3515_scaffold_175_RLX-comp_MCL2_Hydpi2-B-R97-Map20;Target=RLX-comp_MCL2_Hydpi2-B-R97-Map20 1494 4014;Identity=96.8
scaffold_175	Hydpi2_TE2_REPET_TEs	match	1765	1870	0.0	+	.	ID=ms541_scaffold_175_DTX-incomp-chim_MCL33_Hydpi2-B-R1272-Map5;Target=DTX-incomp-chim_MCL33_Hydpi2-B-R1272-Map5 4082 4186;Identity=72.4
scaffold_175	Hydpi2_TE2_REPET_TEs	match_part	1765	1870	0.0	+	.	ID=mp541-1_scaffold_175_DTX-incomp-chim_MCL33_Hydpi2-B-R1272-Map5;Parent=ms541_scaffold_175_DTX-incomp-chim_MCL33_Hydpi2-B-R1272-Map5;Target=DTX-incomp-chim_MCL33_Hydpi2-B-R1272-Map5 4082 4186;Identity=72.4
scaffold_175	Hydpi2_TE2_REPET_TEs	match	229	1764	0.0	+	.	ID=ms542_scaffold_175_RLX-incomp_MCL50_Hydpi2-B-R454-Map7_reversed;Target=RLX-incomp_MCL50_Hydpi2-B-R454-Map7_reversed 2038 3568;Identity=74.7
scaffold_175	Hydpi2_TE2_REPET_TEs	match_part	229	1764	0.0	+	.	ID=mp542-1_scaffold_175_RLX-incomp_MCL50_Hydpi2-B-R454-Map7_reversed;Parent=ms542_scaffold_175_RLX-incomp_MCL50_Hydpi2-B-R454-Map7_reversed;Target=RLX-incomp_MCL50_Hydpi2-B-R454-Map7_reversed 2038 3568;Identity=74.7
scaffold_175	Hydpi2_TE2_REPET_TEs	match	1	226	0.0	-	.	ID=ms543_scaffold_175_noCat_MCL6_Hydpi2-B-R72-Map20;Target=noCat_MCL6_Hydpi2-B-R72-Map20 1 227;Identity=97.3
scaffold_175	Hydpi2_TE2_REPET_TEs	match_part	1	226	0.0	-	.	ID=mp543-1_scaffold_175_noCat_MCL6_Hydpi2-B-R72-Map20;Parent=ms543_scaffold_175_noCat_MCL6_Hydpi2-B-R72-Map20;Target=noCat_MCL6_Hydpi2-B-R72-Map20 1 227;Identity=97.3
##gff-version 3
##sequence-region scaffold_176 1 12373
scaffold_176	Hydpi2_TE2_REPET_TEs	match	10568	12220	0.0	+	.	ID=ms3753_scaffold_176_DTX-incomp_MCL59_Hydpi2-B-R592-Map5;Target=DTX-incomp_MCL59_Hydpi2-B-R592-Map5 168 1861;Identity=97.5
scaffold_176	Hydpi2_TE2_REPET_TEs	match_part	10568	12220	0.0	+	.	ID=mp3753-1_scaffold_176_DTX-incomp_MCL59_Hydpi2-B-R592-Map5;Parent=ms3753_scaffold_176_DTX-incomp_MCL59_Hydpi2-B-R592-Map5;Target=DTX-incomp_MCL59_Hydpi2-B-R592-Map5 168 1861;Identity=97.5
##gff-version 3
##sequence-region scaffold_178 1 11755
scaffold_178	Hydpi2_TE2_REPET_TEs	match	10454	11754	0.0	-	.	ID=ms3391_scaffold_178_noCat_MCL6_Hydpi2-B-R72-Map20;Target=noCat_MCL6_Hydpi2-B-R72-Map20 938 2239;Identity=93.7
scaffold_178	Hydpi2_TE2_REPET_TEs	match_part	10454	11754	0.0	-	.	ID=mp3391-1_scaffold_178_noCat_MCL6_Hydpi2-B-R72-Map20;Parent=ms3391_scaffold_178_noCat_MCL6_Hydpi2-B-R72-Map20;Target=noCat_MCL6_Hydpi2-B-R72-Map20 938 2239;Identity=93.7
##gff-version 3
##sequence-region scaffold_18 1 666168
scaffold_18	Hydpi2_TE2_REPET_TEs	match	91024	91061	0.0	-	.	ID=ms2408_scaffold_18_DTX-incomp_MCL9_Hydpi2-B-R909-Map3;Target=DTX-incomp_MCL9_Hydpi2-B-R909-Map3 4232 4269;Identity=86.8
scaffold_18	Hydpi2_TE2_REPET_TEs	match_part	91024	91061	0.0	-	.	ID=mp2408-1_scaffold_18_DTX-incomp_MCL9_Hydpi2-B-R909-Map3;Parent=ms2408_scaffold_18_DTX-incomp_MCL9_Hydpi2-B-R909-Map3;Target=DTX-incomp_MCL9_Hydpi2-B-R909-Map3 4232 4269;Identity=86.8
scaffold_18	Hydpi2_TE2_REPET_TEs	match	660301	666168	0.0	-	.	ID=ms2921_scaffold_18_RLX-incomp_MCL39_Hydpi2-B-R231-Map20_reversed;Target=RLX-incomp_MCL39_Hydpi2-B-R231-Map20_reversed 244 6203;Identity=93.1
scaffold_18	Hydpi2_TE2_REPET_TEs	match_part	660301	666168	0.0	-	.	ID=mp2921-1_scaffold_18_RLX-incomp_MCL39_Hydpi2-B-R231-Map20_reversed;Parent=ms2921_scaffold_18_RLX-incomp_MCL39_Hydpi2-B-R231-Map20_reversed;Target=RLX-incomp_MCL39_Hydpi2-B-R231-Map20_reversed 244 6203;Identity=93.1
scaffold_18	Hydpi2_TE2_REPET_TEs	match	413144	414300	0.0	+	.	ID=ms2699_scaffold_18_DTX-incomp_MCL63_Hydpi2-B-R630-Map3_reversed;Target=DTX-incomp_MCL63_Hydpi2-B-R630-Map3_reversed 278 1440;Identity=70.4
scaffold_18	Hydpi2_TE2_REPET_TEs	match_part	413144	414300	0.0	+	.	ID=mp2699-1_scaffold_18_DTX-incomp_MCL63_Hydpi2-B-R630-Map3_reversed;Parent=ms2699_scaffold_18_DTX-incomp_MCL63_Hydpi2-B-R630-Map3_reversed;Target=DTX-incomp_MCL63_Hydpi2-B-R630-Map3_reversed 278 1440;Identity=70.4
scaffold_18	Hydpi2_TE2_REPET_TEs	match	414301	414324	0.0	+	.	ID=ms2700_scaffold_18_DTX-incomp_MCL63_Hydpi2-B-R630-Map3_reversed;Target=DTX-incomp_MCL63_Hydpi2-B-R630-Map3_reversed 1441 1464;Identity=61.3
scaffold_18	Hydpi2_TE2_REPET_TEs	match_part	414301	414324	0.0	+	.	ID=mp2700-1_scaffold_18_DTX-incomp_MCL63_Hydpi2-B-R630-Map3_reversed;Parent=ms2700_scaffold_18_DTX-incomp_MCL63_Hydpi2-B-R630-Map3_reversed;Target=DTX-incomp_MCL63_Hydpi2-B-R630-Map3_reversed 1441 1464;Identity=61.3
scaffold_18	Hydpi2_TE2_REPET_TEs	match	91595	91632	0.0	-	.	ID=ms371_scaffold_18_DTX-incomp_MCL9_Hydpi2-B-R909-Map3;Target=DTX-incomp_MCL9_Hydpi2-B-R909-Map3 4232 4269;Identity=86.8
scaffold_18	Hydpi2_TE2_REPET_TEs	match_part	91595	91632	0.0	-	.	ID=mp371-1_scaffold_18_DTX-incomp_MCL9_Hydpi2-B-R909-Map3;Parent=ms371_scaffold_18_DTX-incomp_MCL9_Hydpi2-B-R909-Map3;Target=DTX-incomp_MCL9_Hydpi2-B-R909-Map3 4232 4269;Identity=86.8
scaffold_18	Hydpi2_TE2_REPET_TEs	match	495920	495987	0.0	-	.	ID=ms3669_scaffold_18_DTX-incomp-chim_MCL79_Hydpi2-B-R960-Map4;Target=DTX-incomp-chim_MCL79_Hydpi2-B-R960-Map4 663 728;Identity=79.4
scaffold_18	Hydpi2_TE2_REPET_TEs	match_part	495920	495987	0.0	-	.	ID=mp3669-1_scaffold_18_DTX-incomp-chim_MCL79_Hydpi2-B-R960-Map4;Parent=ms3669_scaffold_18_DTX-incomp-chim_MCL79_Hydpi2-B-R960-Map4;Target=DTX-incomp-chim_MCL79_Hydpi2-B-R960-Map4 663 728;Identity=79.4
scaffold_18	Hydpi2_TE2_REPET_TEs	match	549975	550648	0.0	+	.	ID=ms3670_scaffold_18_DTX-incomp_MCL25_Hydpi2-B-G43-Map3;Target=DTX-incomp_MCL25_Hydpi2-B-G43-Map3 3 668;Identity=67.2
scaffold_18	Hydpi2_TE2_REPET_TEs	match_part	549975	550648	0.0	+	.	ID=mp3670-1_scaffold_18_DTX-incomp_MCL25_Hydpi2-B-G43-Map3;Parent=ms3670_scaffold_18_DTX-incomp_MCL25_Hydpi2-B-G43-Map3;Target=DTX-incomp_MCL25_Hydpi2-B-G43-Map3 3 668;Identity=67.2
##gff-version 3
##sequence-region scaffold_181 1 11742
scaffold_181	Hydpi2_TE2_REPET_TEs	match	8285	11019	0.0	+	.	ID=ms3281_scaffold_181_DTX-incomp-chim_MCL33_Hydpi2-B-R1272-Map5;Target=DTX-incomp-chim_MCL33_Hydpi2-B-R1272-Map5 2480 5171
scaffold_181	Hydpi2_TE2_REPET_TEs	match_part	8285	9956	0.0	+	.	ID=mp3281-1_scaffold_181_DTX-incomp-chim_MCL33_Hydpi2-B-R1272-Map5;Parent=ms3281_scaffold_181_DTX-incomp-chim_MCL33_Hydpi2-B-R1272-Map5;Target=DTX-incomp-chim_MCL33_Hydpi2-B-R1272-Map5 2480 4141;Identity=73.2
scaffold_181	Hydpi2_TE2_REPET_TEs	match_part	10190	11019	0.0	+	.	ID=mp3281-2_scaffold_181_DTX-incomp-chim_MCL33_Hydpi2-B-R1272-Map5;Parent=ms3281_scaffold_181_DTX-incomp-chim_MCL33_Hydpi2-B-R1272-Map5;Target=DTX-incomp-chim_MCL33_Hydpi2-B-R1272-Map5 4335 5171;Identity=63.5
##gff-version 3
##sequence-region scaffold_182 1 10842
scaffold_182	Hydpi2_TE2_REPET_TEs	match	1	348	0.0	-	.	ID=ms3280_scaffold_182_RLX-comp_MCL2_Hydpi2-B-R97-Map20;Target=RLX-comp_MCL2_Hydpi2-B-R97-Map20 3629 3976;Identity=87.4
scaffold_182	Hydpi2_TE2_REPET_TEs	match_part	1	348	0.0	-	.	ID=mp3280-1_scaffold_182_RLX-comp_MCL2_Hydpi2-B-R97-Map20;Parent=ms3280_scaffold_182_RLX-comp_MCL2_Hydpi2-B-R97-Map20;Target=RLX-comp_MCL2_Hydpi2-B-R97-Map20 3629 3976;Identity=87.4
scaffold_182	Hydpi2_TE2_REPET_TEs	match	9420	10842	0.0	+	.	ID=ms3598_scaffold_182_RLX-comp_MCL2_Hydpi2-B-R97-Map20;Target=RLX-comp_MCL2_Hydpi2-B-R97-Map20 1910 3332;Identity=97.4
[truncated: 6,466 more rows]
