# Supplementary material for: Comparative genomics of Coniophora olivacea reveals different patterns of genome expansion in Boletales
Source: BMC Genomics. 2017 Nov 16;18:883. doi: 10.1186/s12864-017-4243-z (PMC5689174; doi:10.1186/s12864-017-4243-z)
Supplement: Supplementary file 9 — Dataset S4. TE annotation in S. lacrymans. Classification information at the order level is included in the output format of PASTEC. (GFF3 8198 kb) [file 12864_2017_4243_MOESM9_ESM.gff3]

##gff-version 3
##sequence-region scaffold_10 1 1977212
scaffold_10	Serla_TEannot2_REPET_TEs	match	738025	738088	0.0	+	.	ID=ms16411_scaffold_10_DHX-incomp-chim_SerlaS7_9_2-B-R996-Map5;Target=DHX-incomp-chim_SerlaS7_9_2-B-R996-Map5 6414 6477;Identity=97.0
scaffold_10	Serla_TEannot2_REPET_TEs	match_part	738025	738088	0.0	+	.	ID=mp16411-1_scaffold_10_DHX-incomp-chim_SerlaS7_9_2-B-R996-Map5;Parent=ms16411_scaffold_10_DHX-incomp-chim_SerlaS7_9_2-B-R996-Map5;Target=DHX-incomp-chim_SerlaS7_9_2-B-R996-Map5 6414 6477;Identity=97.0
scaffold_10	Serla_TEannot2_REPET_TEs	match	758484	758512	0.0	-	.	ID=ms16413_scaffold_10_DHX-incomp-chim_SerlaS7_9_2-B-R996-Map5;Target=DHX-incomp-chim_SerlaS7_9_2-B-R996-Map5 6451 6479;Identity=90.0
scaffold_10	Serla_TEannot2_REPET_TEs	match_part	758484	758512	0.0	-	.	ID=mp16413-1_scaffold_10_DHX-incomp-chim_SerlaS7_9_2-B-R996-Map5;Parent=ms16413_scaffold_10_DHX-incomp-chim_SerlaS7_9_2-B-R996-Map5;Target=DHX-incomp-chim_SerlaS7_9_2-B-R996-Map5 6451 6479;Identity=90.0
scaffold_10	Serla_TEannot2_REPET_TEs	match	760010	760398	0.0	-	.	ID=ms16414_scaffold_10_DHX-incomp-chim_SerlaS7_9_2-B-R996-Map5;Target=DHX-incomp-chim_SerlaS7_9_2-B-R996-Map5 4028 4602
scaffold_10	Serla_TEannot2_REPET_TEs	match_part	760010	760132	0.0	-	.	ID=mp16414-1_scaffold_10_DHX-incomp-chim_SerlaS7_9_2-B-R996-Map5;Parent=ms16414_scaffold_10_DHX-incomp-chim_SerlaS7_9_2-B-R996-Map5;Target=DHX-incomp-chim_SerlaS7_9_2-B-R996-Map5 4480 4602;Identity=74.8
scaffold_10	Serla_TEannot2_REPET_TEs	match_part	760359	760398	0.0	-	.	ID=mp16414-2_scaffold_10_DHX-incomp-chim_SerlaS7_9_2-B-R996-Map5;Parent=ms16414_scaffold_10_DHX-incomp-chim_SerlaS7_9_2-B-R996-Map5;Target=DHX-incomp-chim_SerlaS7_9_2-B-R996-Map5 4028 4067;Identity=66.5
scaffold_10	Serla_TEannot2_REPET_TEs	match	765259	765291	0.0	+	.	ID=ms16415_scaffold_10_DHX-incomp-chim_SerlaS7_9_2-B-R996-Map5;Target=DHX-incomp-chim_SerlaS7_9_2-B-R996-Map5 6453 6484;Identity=90.9
scaffold_10	Serla_TEannot2_REPET_TEs	match_part	765259	765291	0.0	+	.	ID=mp16415-1_scaffold_10_DHX-incomp-chim_SerlaS7_9_2-B-R996-Map5;Parent=ms16415_scaffold_10_DHX-incomp-chim_SerlaS7_9_2-B-R996-Map5;Target=DHX-incomp-chim_SerlaS7_9_2-B-R996-Map5 6453 6484;Identity=90.9
scaffold_10	Serla_TEannot2_REPET_TEs	match	813019	813258	0.0	-	.	ID=ms16416_scaffold_10_DHX-incomp-chim_SerlaS7_9_2-B-R996-Map5;Target=DHX-incomp-chim_SerlaS7_9_2-B-R996-Map5 3340 3574;Identity=86.7
scaffold_10	Serla_TEannot2_REPET_TEs	match_part	813019	813258	0.0	-	.	ID=mp16416-1_scaffold_10_DHX-incomp-chim_SerlaS7_9_2-B-R996-Map5;Parent=ms16416_scaffold_10_DHX-incomp-chim_SerlaS7_9_2-B-R996-Map5;Target=DHX-incomp-chim_SerlaS7_9_2-B-R996-Map5 3340 3574;Identity=86.7
scaffold_10	Serla_TEannot2_REPET_TEs	match	816883	817159	0.0	-	.	ID=ms16417_scaffold_10_DHX-incomp-chim_SerlaS7_9_2-B-R996-Map5;Target=DHX-incomp-chim_SerlaS7_9_2-B-R996-Map5 2690 2979;Identity=80.7
scaffold_10	Serla_TEannot2_REPET_TEs	match_part	816883	817159	0.0	-	.	ID=mp16417-1_scaffold_10_DHX-incomp-chim_SerlaS7_9_2-B-R996-Map5;Parent=ms16417_scaffold_10_DHX-incomp-chim_SerlaS7_9_2-B-R996-Map5;Target=DHX-incomp-chim_SerlaS7_9_2-B-R996-Map5 2690 2979;Identity=80.7
scaffold_10	Serla_TEannot2_REPET_TEs	match	865338	865586	0.0	-	.	ID=ms16418_scaffold_10_DHX-incomp-chim_SerlaS7_9_2-B-R996-Map5;Target=DHX-incomp-chim_SerlaS7_9_2-B-R996-Map5 3310 3556;Identity=87.3
scaffold_10	Serla_TEannot2_REPET_TEs	match_part	865338	865586	0.0	-	.	ID=mp16418-1_scaffold_10_DHX-incomp-chim_SerlaS7_9_2-B-R996-Map5;Parent=ms16418_scaffold_10_DHX-incomp-chim_SerlaS7_9_2-B-R996-Map5;Target=DHX-incomp-chim_SerlaS7_9_2-B-R996-Map5 3310 3556;Identity=87.3
scaffold_10	Serla_TEannot2_REPET_TEs	match	831185	831517	0.0	-	.	ID=ms16420_scaffold_10_DHX-incomp_SerlaS7_9_2-B-G1039-Map4;Target=DHX-incomp_SerlaS7_9_2-B-G1039-Map4 10 418
scaffold_10	Serla_TEannot2_REPET_TEs	match_part	831185	831413	0.0	-	.	ID=mp16420-1_scaffold_10_DHX-incomp_SerlaS7_9_2-B-G1039-Map4;Parent=ms16420_scaffold_10_DHX-incomp_SerlaS7_9_2-B-G1039-Map4;Target=DHX-incomp_SerlaS7_9_2-B-G1039-Map4 182 418;Identity=86.8
scaffold_10	Serla_TEannot2_REPET_TEs	match_part	831414	831517	0.0	-	.	ID=mp16420-2_scaffold_10_DHX-incomp_SerlaS7_9_2-B-G1039-Map4;Parent=ms16420_scaffold_10_DHX-incomp_SerlaS7_9_2-B-G1039-Map4;Target=DHX-incomp_SerlaS7_9_2-B-G1039-Map4 10 123;Identity=77.6
scaffold_10	Serla_TEannot2_REPET_TEs	match	760399	761942	0.0	-	.	ID=ms16421_scaffold_10_DHX-incomp_SerlaS7_9_2-B-R255-Map4;Target=DHX-incomp_SerlaS7_9_2-B-R255-Map4 1457 3003;Identity=67.7
scaffold_10	Serla_TEannot2_REPET_TEs	match_part	760399	761942	0.0	-	.	ID=mp16421-1_scaffold_10_DHX-incomp_SerlaS7_9_2-B-R255-Map4;Parent=ms16421_scaffold_10_DHX-incomp_SerlaS7_9_2-B-R255-Map4;Target=DHX-incomp_SerlaS7_9_2-B-R255-Map4 1457 3003;Identity=67.7
scaffold_10	Serla_TEannot2_REPET_TEs	match	757912	758483	0.0	+	.	ID=ms16422_scaffold_10_DHX-incomp_SerlaS7_9_2-B-R317-Map4_reversed;Target=DHX-incomp_SerlaS7_9_2-B-R317-Map4_reversed 1 577;Identity=73.8
scaffold_10	Serla_TEannot2_REPET_TEs	match_part	757912	758483	0.0	+	.	ID=mp16422-1_scaffold_10_DHX-incomp_SerlaS7_9_2-B-R317-Map4_reversed;Parent=ms16422_scaffold_10_DHX-incomp_SerlaS7_9_2-B-R317-Map4_reversed;Target=DHX-incomp_SerlaS7_9_2-B-R317-Map4_reversed 1 577;Identity=73.8
scaffold_10	Serla_TEannot2_REPET_TEs	match	764301	764441	0.0	-	.	ID=ms16424_scaffold_10_DTX-incomp-chim_SerlaS7_9_2-B-R1047-Map5_reversed;Target=DTX-incomp-chim_SerlaS7_9_2-B-R1047-Map5_reversed 947 1087;Identity=70.1
scaffold_10	Serla_TEannot2_REPET_TEs	match_part	764301	764441	0.0	-	.	ID=mp16424-1_scaffold_10_DTX-incomp-chim_SerlaS7_9_2-B-R1047-Map5_reversed;Parent=ms16424_scaffold_10_DTX-incomp-chim_SerlaS7_9_2-B-R1047-Map5_reversed;Target=DTX-incomp-chim_SerlaS7_9_2-B-R1047-Map5_reversed 947 1087;Identity=70.1
scaffold_10	Serla_TEannot2_REPET_TEs	match	772091	772118	0.0	+	.	ID=ms16425_scaffold_10_DTX-incomp-chim_SerlaS7_9_2-B-R1061-Map5_reversed;Target=DTX-incomp-chim_SerlaS7_9_2-B-R1061-Map5_reversed 1116 1144;Identity=83.4
scaffold_10	Serla_TEannot2_REPET_TEs	match_part	772091	772118	0.0	+	.	ID=mp16425-1_scaffold_10_DTX-incomp-chim_SerlaS7_9_2-B-R1061-Map5_reversed;Parent=ms16425_scaffold_10_DTX-incomp-chim_SerlaS7_9_2-B-R1061-Map5_reversed;Target=DTX-incomp-chim_SerlaS7_9_2-B-R1061-Map5_reversed 1116 1144;Identity=83.4
scaffold_10	Serla_TEannot2_REPET_TEs	match	820181	820223	0.0	-	.	ID=ms16428_scaffold_10_DTX-incomp-chim_SerlaS7_9_2-B-R1290-Map3;Target=DTX-incomp-chim_SerlaS7_9_2-B-R1290-Map3 435 477;Identity=87.4
scaffold_10	Serla_TEannot2_REPET_TEs	match_part	820181	820223	0.0	-	.	ID=mp16428-1_scaffold_10_DTX-incomp-chim_SerlaS7_9_2-B-R1290-Map3;Parent=ms16428_scaffold_10_DTX-incomp-chim_SerlaS7_9_2-B-R1290-Map3;Target=DTX-incomp-chim_SerlaS7_9_2-B-R1290-Map3 435 477;Identity=87.4
scaffold_10	Serla_TEannot2_REPET_TEs	match	837853	842157	0.0	+	.	ID=ms16430_scaffold_10_DTX-incomp-chim_SerlaS7_9_2-B-R322-Map7_reversed;Target=DTX-incomp-chim_SerlaS7_9_2-B-R322-Map7_reversed 1 2371
scaffold_10	Serla_TEannot2_REPET_TEs	match_part	837853	838399	0.0	+	.	ID=mp16430-1_scaffold_10_DTX-incomp-chim_SerlaS7_9_2-B-R322-Map7_reversed;Parent=ms16430_scaffold_10_DTX-incomp-chim_SerlaS7_9_2-B-R322-Map7_reversed;Target=DTX-incomp-chim_SerlaS7_9_2-B-R322-Map7_reversed 1 552;Identity=75.9
scaffold_10	Serla_TEannot2_REPET_TEs	match_part	838698	838737	0.0	+	.	ID=mp16430-2_scaffold_10_DTX-incomp-chim_SerlaS7_9_2-B-R322-Map7_reversed;Parent=ms16430_scaffold_10_DTX-incomp-chim_SerlaS7_9_2-B-R322-Map7_reversed;Target=DTX-incomp-chim_SerlaS7_9_2-B-R322-Map7_reversed 549 589;Identity=90.0
scaffold_10	Serla_TEannot2_REPET_TEs	match_part	840381	842157	0.0	+	.	ID=mp16430-3_scaffold_10_DTX-incomp-chim_SerlaS7_9_2-B-R322-Map7_reversed;Parent=ms16430_scaffold_10_DTX-incomp-chim_SerlaS7_9_2-B-R322-Map7_reversed;Target=DTX-incomp-chim_SerlaS7_9_2-B-R322-Map7_reversed 586 2371;Identity=74.6
scaffold_10	Serla_TEannot2_REPET_TEs	match	737527	739053	0.0	+	.	ID=ms16432_scaffold_10_DTX-incomp-chim_SerlaS7_9_2-B-R450-Map5;Target=DTX-incomp-chim_SerlaS7_9_2-B-R450-Map5 405 1690
scaffold_10	Serla_TEannot2_REPET_TEs	match_part	737527	737812	0.0	+	.	ID=mp16432-1_scaffold_10_DTX-incomp-chim_SerlaS7_9_2-B-R450-Map5;Parent=ms16432_scaffold_10_DTX-incomp-chim_SerlaS7_9_2-B-R450-Map5;Target=DTX-incomp-chim_SerlaS7_9_2-B-R450-Map5 405 689;Identity=86.3
scaffold_10	Serla_TEannot2_REPET_TEs	match_part	738089	739053	0.0	+	.	ID=mp16432-2_scaffold_10_DTX-incomp-chim_SerlaS7_9_2-B-R450-Map5;Parent=ms16432_scaffold_10_DTX-incomp-chim_SerlaS7_9_2-B-R450-Map5;Target=DTX-incomp-chim_SerlaS7_9_2-B-R450-Map5 687 1690;Identity=87.2
scaffold_10	Serla_TEannot2_REPET_TEs	match	742754	744131	0.0	+	.	ID=ms16433_scaffold_10_DTX-incomp-chim_SerlaS7_9_2-B-R450-Map5;Target=DTX-incomp-chim_SerlaS7_9_2-B-R450-Map5 2974 3543
scaffold_10	Serla_TEannot2_REPET_TEs	match_part	742754	742879	0.0	+	.	ID=mp16433-1_scaffold_10_DTX-incomp-chim_SerlaS7_9_2-B-R450-Map5;Parent=ms16433_scaffold_10_DTX-incomp-chim_SerlaS7_9_2-B-R450-Map5;Target=DTX-incomp-chim_SerlaS7_9_2-B-R450-Map5 2974 3102;Identity=84.1
scaffold_10	Serla_TEannot2_REPET_TEs	match_part	742997	743096	0.0	+	.	ID=mp16433-2_scaffold_10_DTX-incomp-chim_SerlaS7_9_2-B-R450-Map5;Parent=ms16433_scaffold_10_DTX-incomp-chim_SerlaS7_9_2-B-R450-Map5;Target=DTX-incomp-chim_SerlaS7_9_2-B-R450-Map5 3098 3200;Identity=75.0
scaffold_10	Serla_TEannot2_REPET_TEs	match_part	743786	744131	0.0	+	.	ID=mp16433-3_scaffold_10_DTX-incomp-chim_SerlaS7_9_2-B-R450-Map5;Parent=ms16433_scaffold_10_DTX-incomp-chim_SerlaS7_9_2-B-R450-Map5;Target=DTX-incomp-chim_SerlaS7_9_2-B-R450-Map5 3197 3543;Identity=82.1
scaffold_10	Serla_TEannot2_REPET_TEs	match	743097	743783	0.0	-	.	ID=ms16434_scaffold_10_DTX-incomp-chim_SerlaS7_9_2-B-R450-Map5;Target=DTX-incomp-chim_SerlaS7_9_2-B-R450-Map5 2974 3543
scaffold_10	Serla_TEannot2_REPET_TEs	match_part	743097	743537	0.0	-	.	ID=mp16434-1_scaffold_10_DTX-incomp-chim_SerlaS7_9_2-B-R450-Map5;Parent=ms16434_scaffold_10_DTX-incomp-chim_SerlaS7_9_2-B-R450-Map5;Target=DTX-incomp-chim_SerlaS7_9_2-B-R450-Map5 3099 3543;Identity=81.7
scaffold_10	Serla_TEannot2_REPET_TEs	match_part	743655	743783	0.0	-	.	ID=mp16434-2_scaffold_10_DTX-incomp-chim_SerlaS7_9_2-B-R450-Map5;Parent=ms16434_scaffold_10_DTX-incomp-chim_SerlaS7_9_2-B-R450-Map5;Target=DTX-incomp-chim_SerlaS7_9_2-B-R450-Map5 2974 3105;Identity=85.3
scaffold_10	Serla_TEannot2_REPET_TEs	match	744872	745174	0.0	-	.	ID=ms16435_scaffold_10_DTX-incomp-chim_SerlaS7_9_2-B-R450-Map5;Target=DTX-incomp-chim_SerlaS7_9_2-B-R450-Map5 1 293;Identity=98.3
scaffold_10	Serla_TEannot2_REPET_TEs	match_part	744872	745174	0.0	-	.	ID=mp16435-1_scaffold_10_DTX-incomp-chim_SerlaS7_9_2-B-R450-Map5;Parent=ms16435_scaffold_10_DTX-incomp-chim_SerlaS7_9_2-B-R450-Map5;Target=DTX-incomp-chim_SerlaS7_9_2-B-R450-Map5 1 293;Identity=98.3
scaffold_10	Serla_TEannot2_REPET_TEs	match	789954	790049	0.0	+	.	ID=ms16436_scaffold_10_DTX-incomp-chim_SerlaS7_9_2-B-R450-Map5;Target=DTX-incomp-chim_SerlaS7_9_2-B-R450-Map5 4900 4994;Identity=76.3
scaffold_10	Serla_TEannot2_REPET_TEs	match_part	789954	790049	0.0	+	.	ID=mp16436-1_scaffold_10_DTX-incomp-chim_SerlaS7_9_2-B-R450-Map5;Parent=ms16436_scaffold_10_DTX-incomp-chim_SerlaS7_9_2-B-R450-Map5;Target=DTX-incomp-chim_SerlaS7_9_2-B-R450-Map5 4900 4994;Identity=76.3
scaffold_10	Serla_TEannot2_REPET_TEs	match	803318	803601	0.0	-	.	ID=ms16437_scaffold_10_DTX-incomp-chim_SerlaS7_9_2-B-R450-Map5;Target=DTX-incomp-chim_SerlaS7_9_2-B-R450-Map5 406 689;Identity=89.1
scaffold_10	Serla_TEannot2_REPET_TEs	match_part	803318	803601	0.0	-	.	ID=mp16437-1_scaffold_10_DTX-incomp-chim_SerlaS7_9_2-B-R450-Map5;Parent=ms16437_scaffold_10_DTX-incomp-chim_SerlaS7_9_2-B-R450-Map5;Target=DTX-incomp-chim_SerlaS7_9_2-B-R450-Map5 406 689;Identity=89.1
scaffold_10	Serla_TEannot2_REPET_TEs	match	808179	808464	0.0	-	.	ID=ms16438_scaffold_10_DTX-incomp-chim_SerlaS7_9_2-B-R450-Map5;Target=DTX-incomp-chim_SerlaS7_9_2-B-R450-Map5 2 293;Identity=84.8
scaffold_10	Serla_TEannot2_REPET_TEs	match_part	808179	808464	0.0	-	.	ID=mp16438-1_scaffold_10_DTX-incomp-chim_SerlaS7_9_2-B-R450-Map5;Parent=ms16438_scaffold_10_DTX-incomp-chim_SerlaS7_9_2-B-R450-Map5;Target=DTX-incomp-chim_SerlaS7_9_2-B-R450-Map5 2 293;Identity=84.8
scaffold_10	Serla_TEannot2_REPET_TEs	match	838454	838547	0.0	+	.	ID=ms16439_scaffold_10_DTX-incomp-chim_SerlaS7_9_2-B-R450-Map5;Target=DTX-incomp-chim_SerlaS7_9_2-B-R450-Map5 4900 4993;Identity=75.8
scaffold_10	Serla_TEannot2_REPET_TEs	match_part	838454	838547	0.0	+	.	ID=mp16439-1_scaffold_10_DTX-incomp-chim_SerlaS7_9_2-B-R450-Map5;Parent=ms16439_scaffold_10_DTX-incomp-chim_SerlaS7_9_2-B-R450-Map5;Target=DTX-incomp-chim_SerlaS7_9_2-B-R450-Map5 4900 4993;Identity=75.8
scaffold_10	Serla_TEannot2_REPET_TEs	match	790253	790688	0.0	-	.	ID=ms16440_scaffold_10_DTX-incomp_SerlaS7_9_2-B-P7.65-Map20;Target=DTX-incomp_SerlaS7_9_2-B-P7.65-Map20 6 452;Identity=71.5
scaffold_10	Serla_TEannot2_REPET_TEs	match_part	790253	790688	0.0	-	.	ID=mp16440-1_scaffold_10_DTX-incomp_SerlaS7_9_2-B-P7.65-Map20;Parent=ms16440_scaffold_10_DTX-incomp_SerlaS7_9_2-B-P7.65-Map20;Target=DTX-incomp_SerlaS7_9_2-B-P7.65-Map20 6 452;Identity=71.5
scaffold_10	Serla_TEannot2_REPET_TEs	match	843602	843721	0.0	+	.	ID=ms16441_scaffold_10_DTX-incomp_SerlaS7_9_2-B-R1011-Map3;Target=DTX-incomp_SerlaS7_9_2-B-R1011-Map3 439 558;Identity=95.9
scaffold_10	Serla_TEannot2_REPET_TEs	match_part	843602	843721	0.0	+	.	ID=mp16441-1_scaffold_10_DTX-incomp_SerlaS7_9_2-B-R1011-Map3;Parent=ms16441_scaffold_10_DTX-incomp_SerlaS7_9_2-B-R1011-Map3;Target=DTX-incomp_SerlaS7_9_2-B-R1011-Map3 439 558;Identity=95.9
scaffold_10	Serla_TEannot2_REPET_TEs	match	844172	844601	0.0	+	.	ID=ms16442_scaffold_10_DTX-incomp_SerlaS7_9_2-B-R1012-Map3;Target=DTX-incomp_SerlaS7_9_2-B-R1012-Map3 4 434;Identity=96.1
scaffold_10	Serla_TEannot2_REPET_TEs	match_part	844172	844601	0.0	+	.	ID=mp16442-1_scaffold_10_DTX-incomp_SerlaS7_9_2-B-R1012-Map3;Parent=ms16442_scaffold_10_DTX-incomp_SerlaS7_9_2-B-R1012-Map3;Target=DTX-incomp_SerlaS7_9_2-B-R1012-Map3 4 434;Identity=96.1
scaffold_10	Serla_TEannot2_REPET_TEs	match	842158	843159	0.0	-	.	ID=ms16443_scaffold_10_DTX-incomp_SerlaS7_9_2-B-R189-Map8_reversed;Target=DTX-incomp_SerlaS7_9_2-B-R189-Map8_reversed 1 1065
scaffold_10	Serla_TEannot2_REPET_TEs	match_part	842158	842299	0.0	-	.	ID=mp16443-1_scaffold_10_DTX-incomp_SerlaS7_9_2-B-R189-Map8_reversed;Parent=ms16443_scaffold_10_DTX-incomp_SerlaS7_9_2-B-R189-Map8_reversed;Target=DTX-incomp_SerlaS7_9_2-B-R189-Map8_reversed 922 1065;Identity=70.5
scaffold_10	Serla_TEannot2_REPET_TEs	match_part	842626	843052	0.0	-	.	ID=mp16443-2_scaffold_10_DTX-incomp_SerlaS7_9_2-B-R189-Map8_reversed;Parent=ms16443_scaffold_10_DTX-incomp_SerlaS7_9_2-B-R189-Map8_reversed;Target=DTX-incomp_SerlaS7_9_2-B-R189-Map8_reversed 161 592;Identity=70.5
scaffold_10	Serla_TEannot2_REPET_TEs	match_part	843088	843159	0.0	-	.	ID=mp16443-3_scaffold_10_DTX-incomp_SerlaS7_9_2-B-R189-Map8_reversed;Parent=ms16443_scaffold_10_DTX-incomp_SerlaS7_9_2-B-R189-Map8_reversed;Target=DTX-incomp_SerlaS7_9_2-B-R189-Map8_reversed 1 83;Identity=80.0
scaffold_10	Serla_TEannot2_REPET_TEs	match	844910	844958	0.0	-	.	ID=ms16444_scaffold_10_DTX-incomp_SerlaS7_9_2-B-R404-Map18;Target=DTX-incomp_SerlaS7_9_2-B-R404-Map18 3198 3245;Identity=81.2
scaffold_10	Serla_TEannot2_REPET_TEs	match_part	844910	844958	0.0	-	.	ID=mp16444-1_scaffold_10_DTX-incomp_SerlaS7_9_2-B-R404-Map18;Parent=ms16444_scaffold_10_DTX-incomp_SerlaS7_9_2-B-R404-Map18;Target=DTX-incomp_SerlaS7_9_2-B-R404-Map18 3198 3245;Identity=81.2
scaffold_10	Serla_TEannot2_REPET_TEs	match	860466	861683	0.0	+	.	ID=ms16445_scaffold_10_DTX-incomp_SerlaS7_9_2-B-R75-Map20;Target=DTX-incomp_SerlaS7_9_2-B-R75-Map20 410 1634;Identity=93.8
scaffold_10	Serla_TEannot2_REPET_TEs	match_part	860466	861683	0.0	+	.	ID=mp16445-1_scaffold_10_DTX-incomp_SerlaS7_9_2-B-R75-Map20;Parent=ms16445_scaffold_10_DTX-incomp_SerlaS7_9_2-B-R75-Map20;Target=DTX-incomp_SerlaS7_9_2-B-R75-Map20 410 1634;Identity=93.8
scaffold_10	Serla_TEannot2_REPET_TEs	match	739054	739377	0.0	+	.	ID=ms16446_scaffold_10_DTX-incomp_SerlaS7_9_2-B-R83-Map11;Target=DTX-incomp_SerlaS7_9_2-B-R83-Map11 1276 1609;Identity=93.1
scaffold_10	Serla_TEannot2_REPET_TEs	match_part	739054	739377	0.0	+	.	ID=mp16446-1_scaffold_10_DTX-incomp_SerlaS7_9_2-B-R83-Map11;Parent=ms16446_scaffold_10_DTX-incomp_SerlaS7_9_2-B-R83-Map11;Target=DTX-incomp_SerlaS7_9_2-B-R83-Map11 1276 1609;Identity=93.1
scaffold_10	Serla_TEannot2_REPET_TEs	match	855076	856401	0.0	-	.	ID=ms16447_scaffold_10_DTX-incomp_SerlaS7_9_2-B-R83-Map11;Target=DTX-incomp_SerlaS7_9_2-B-R83-Map11 279 1609;Identity=95.1
scaffold_10	Serla_TEannot2_REPET_TEs	match_part	855076	856401	0.0	-	.	ID=mp16447-1_scaffold_10_DTX-incomp_SerlaS7_9_2-B-R83-Map11;Parent=ms16447_scaffold_10_DTX-incomp_SerlaS7_9_2-B-R83-Map11;Target=DTX-incomp_SerlaS7_9_2-B-R83-Map11 279 1609;Identity=95.1
scaffold_10	Serla_TEannot2_REPET_TEs	match	829957	830198	0.0	-	.	ID=ms16448_scaffold_10_DXX-MITE-chim_SerlaS7_9_2-B-P39.41-Map20;Target=DXX-MITE-chim_SerlaS7_9_2-B-P39.41-Map20 173 425;Identity=95.5
scaffold_10	Serla_TEannot2_REPET_TEs	match_part	829957	830198	0.0	-	.	ID=mp16448-1_scaffold_10_DXX-MITE-chim_SerlaS7_9_2-B-P39.41-Map20;Parent=ms16448_scaffold_10_DXX-MITE-chim_SerlaS7_9_2-B-P39.41-Map20;Target=DXX-MITE-chim_SerlaS7_9_2-B-P39.41-Map20 173 425;Identity=95.5
scaffold_10	Serla_TEannot2_REPET_TEs	match	843164	843601	0.0	+	.	ID=ms16449_scaffold_10_DXX-MITE_SerlaS7_9_2-B-G823-Map4;Target=DXX-MITE_SerlaS7_9_2-B-G823-Map4 2 439;Identity=93.8
scaffold_10	Serla_TEannot2_REPET_TEs	match_part	843164	843601	0.0	+	.	ID=mp16449-1_scaffold_10_DXX-MITE_SerlaS7_9_2-B-G823-Map4;Parent=ms16449_scaffold_10_DXX-MITE_SerlaS7_9_2-B-G823-Map4;Target=DXX-MITE_SerlaS7_9_2-B-G823-Map4 2 439;Identity=93.8
scaffold_10	Serla_TEannot2_REPET_TEs	match	846747	846984	0.0	+	.	ID=ms16450_scaffold_10_DXX-MITE_SerlaS7_9_2-B-G823-Map4;Target=DXX-MITE_SerlaS7_9_2-B-G823-Map4 423 662;Identity=95.8
scaffold_10	Serla_TEannot2_REPET_TEs	match_part	846747	846984	0.0	+	.	ID=mp16450-1_scaffold_10_DXX-MITE_SerlaS7_9_2-B-G823-Map4;Parent=ms16450_scaffold_10_DXX-MITE_SerlaS7_9_2-B-G823-Map4;Target=DXX-MITE_SerlaS7_9_2-B-G823-Map4 423 662;Identity=95.8
scaffold_10	Serla_TEannot2_REPET_TEs	match	775269	775456	0.0	-	.	ID=ms16451_scaffold_10_noCat_SerlaS7_9_2-B-G621-Map20;Target=noCat_SerlaS7_9_2-B-G621-Map20 241 430;Identity=95.7
scaffold_10	Serla_TEannot2_REPET_TEs	match_part	775269	775456	0.0	-	.	ID=mp16451-1_scaffold_10_noCat_SerlaS7_9_2-B-G621-Map20;Parent=ms16451_scaffold_10_noCat_SerlaS7_9_2-B-G621-Map20;Target=noCat_SerlaS7_9_2-B-G621-Map20 241 430;Identity=95.7
scaffold_10	Serla_TEannot2_REPET_TEs	match	809097	809379	0.0	+	.	ID=ms16452_scaffold_10_noCat_SerlaS7_9_2-B-G621-Map20;Target=noCat_SerlaS7_9_2-B-G621-Map20 4 316;Identity=87.8
scaffold_10	Serla_TEannot2_REPET_TEs	match_part	809097	809379	0.0	+	.	ID=mp16452-1_scaffold_10_noCat_SerlaS7_9_2-B-G621-Map20;Parent=ms16452_scaffold_10_noCat_SerlaS7_9_2-B-G621-Map20;Target=noCat_SerlaS7_9_2-B-G621-Map20 4 316;Identity=87.8
scaffold_10	Serla_TEannot2_REPET_TEs	match	819810	819846	0.0	+	.	ID=ms16453_scaffold_10_noCat_SerlaS7_9_2-B-G621-Map20;Target=noCat_SerlaS7_9_2-B-G621-Map20 1 37;Identity=91.0
scaffold_10	Serla_TEannot2_REPET_TEs	match_part	819810	819846	0.0	+	.	ID=mp16453-1_scaffold_10_noCat_SerlaS7_9_2-B-G621-Map20;Parent=ms16453_scaffold_10_noCat_SerlaS7_9_2-B-G621-Map20;Target=noCat_SerlaS7_9_2-B-G621-Map20 1 37;Identity=91.0
scaffold_10	Serla_TEannot2_REPET_TEs	match	867268	867302	0.0	-	.	ID=ms16455_scaffold_10_noCat_SerlaS7_9_2-B-G621-Map20;Target=noCat_SerlaS7_9_2-B-G621-Map20 3 36;Identity=89.0
scaffold_10	Serla_TEannot2_REPET_TEs	match_part	867268	867302	0.0	-	.	ID=mp16455-1_scaffold_10_noCat_SerlaS7_9_2-B-G621-Map20;Parent=ms16455_scaffold_10_noCat_SerlaS7_9_2-B-G621-Map20;Target=noCat_SerlaS7_9_2-B-G621-Map20 3 36;Identity=89.0
scaffold_10	Serla_TEannot2_REPET_TEs	match	816848	816882	0.0	-	.	ID=ms16457_scaffold_10_noCat_SerlaS7_9_2-B-P1.69-Map20;Target=noCat_SerlaS7_9_2-B-P1.69-Map20 250 280;Identity=76.4
scaffold_10	Serla_TEannot2_REPET_TEs	match_part	816848	816882	0.0	-	.	ID=mp16457-1_scaffold_10_noCat_SerlaS7_9_2-B-P1.69-Map20;Parent=ms16457_scaffold_10_noCat_SerlaS7_9_2-B-P1.69-Map20;Target=noCat_SerlaS7_9_2-B-P1.69-Map20 250 280;Identity=76.4
scaffold_10	Serla_TEannot2_REPET_TEs	match	862801	862965	0.0	+	.	ID=ms16458_scaffold_10_noCat_SerlaS7_9_2-B-P1.69-Map20;Target=noCat_SerlaS7_9_2-B-P1.69-Map20 206 375;Identity=91.9
scaffold_10	Serla_TEannot2_REPET_TEs	match_part	862801	862965	0.0	+	.	ID=mp16458-1_scaffold_10_noCat_SerlaS7_9_2-B-P1.69-Map20;Parent=ms16458_scaffold_10_noCat_SerlaS7_9_2-B-P1.69-Map20;Target=noCat_SerlaS7_9_2-B-P1.69-Map20 206 375;Identity=91.9
scaffold_10	Serla_TEannot2_REPET_TEs	match	766356	766474	0.0	+	.	ID=ms16461_scaffold_10_RLX-incomp-chim_SerlaS7_9_2-B-G372-Map3_reversed;Target=RLX-incomp-chim_SerlaS7_9_2-B-G372-Map3_reversed 3521 3639;Identity=74.8
scaffold_10	Serla_TEannot2_REPET_TEs	match_part	766356	766474	0.0	+	.	ID=mp16461-1_scaffold_10_RLX-incomp-chim_SerlaS7_9_2-B-G372-Map3_reversed;Parent=ms16461_scaffold_10_RLX-incomp-chim_SerlaS7_9_2-B-G372-Map3_reversed;Target=RLX-incomp-chim_SerlaS7_9_2-B-G372-Map3_reversed 3521 3639;Identity=74.8
scaffold_10	Serla_TEannot2_REPET_TEs	match	775457	775691	0.0	+	.	ID=ms16462_scaffold_10_RLX-incomp-chim_SerlaS7_9_2-B-G372-Map3_reversed;Target=RLX-incomp-chim_SerlaS7_9_2-B-G372-Map3_reversed 1274 1492;Identity=75.2
scaffold_10	Serla_TEannot2_REPET_TEs	match_part	775457	775691	0.0	+	.	ID=mp16462-1_scaffold_10_RLX-incomp-chim_SerlaS7_9_2-B-G372-Map3_reversed;Parent=ms16462_scaffold_10_RLX-incomp-chim_SerlaS7_9_2-B-G372-Map3_reversed;Target=RLX-incomp-chim_SerlaS7_9_2-B-G372-Map3_reversed 1274 1492;Identity=75.2
scaffold_10	Serla_TEannot2_REPET_TEs	match	779289	779700	0.0	+	.	ID=ms16463_scaffold_10_RLX-incomp-chim_SerlaS7_9_2-B-G372-Map3_reversed;Target=RLX-incomp-chim_SerlaS7_9_2-B-G372-Map3_reversed 4111 5266
scaffold_10	Serla_TEannot2_REPET_TEs	match_part	779289	779531	0.0	+	.	ID=mp16463-1_scaffold_10_RLX-incomp-chim_SerlaS7_9_2-B-G372-Map3_reversed;Parent=ms16463_scaffold_10_RLX-incomp-chim_SerlaS7_9_2-B-G372-Map3_reversed;Target=RLX-incomp-chim_SerlaS7_9_2-B-G372-Map3_reversed 4111 4352;Identity=84.7
scaffold_10	Serla_TEannot2_REPET_TEs	match_part	779524	779700	0.0	+	.	ID=mp16463-2_scaffold_10_RLX-incomp-chim_SerlaS7_9_2-B-G372-Map3_reversed;Parent=ms16463_scaffold_10_RLX-incomp-chim_SerlaS7_9_2-B-G372-Map3_reversed;Target=RLX-incomp-chim_SerlaS7_9_2-B-G372-Map3_reversed 5116 5266;Identity=88.0
scaffold_10	Serla_TEannot2_REPET_TEs	match	830199	830440	0.0	-	.	ID=ms16464_scaffold_10_RLX-incomp-chim_SerlaS7_9_2-B-G372-Map3_reversed;Target=RLX-incomp-chim_SerlaS7_9_2-B-G372-Map3_reversed 5116 5328;Identity=83.5
scaffold_10	Serla_TEannot2_REPET_TEs	match_part	830199	830440	0.0	-	.	ID=mp16464-1_scaffold_10_RLX-incomp-chim_SerlaS7_9_2-B-G372-Map3_reversed;Parent=ms16464_scaffold_10_RLX-incomp-chim_SerlaS7_9_2-B-G372-Map3_reversed;Target=RLX-incomp-chim_SerlaS7_9_2-B-G372-Map3_reversed 5116 5328;Identity=83.5
scaffold_10	Serla_TEannot2_REPET_TEs	match	830770	831184	0.0	-	.	ID=ms16465_scaffold_10_RLX-incomp-chim_SerlaS7_9_2-B-G372-Map3_reversed;Target=RLX-incomp-chim_SerlaS7_9_2-B-G372-Map3_reversed 1102 1492;Identity=85.9
scaffold_10	Serla_TEannot2_REPET_TEs	match_part	830770	831184	0.0	-	.	ID=mp16465-1_scaffold_10_RLX-incomp-chim_SerlaS7_9_2-B-G372-Map3_reversed;Parent=ms16465_scaffold_10_RLX-incomp-chim_SerlaS7_9_2-B-G372-Map3_reversed;Target=RLX-incomp-chim_SerlaS7_9_2-B-G372-Map3_reversed 1102 1492;Identity=85.9
scaffold_10	Serla_TEannot2_REPET_TEs	match	779785	781484	0.0	+	.	ID=ms16466_scaffold_10_RLX-incomp-chim_SerlaS7_9_2-B-P32.2-Map3;Target=RLX-incomp-chim_SerlaS7_9_2-B-P32.2-Map3 3 1826
scaffold_10	Serla_TEannot2_REPET_TEs	match_part	779785	779971	0.0	+	.	ID=mp16466-1_scaffold_10_RLX-incomp-chim_SerlaS7_9_2-B-P32.2-Map3;Parent=ms16466_scaffold_10_RLX-incomp-chim_SerlaS7_9_2-B-P32.2-Map3;Target=RLX-incomp-chim_SerlaS7_9_2-B-P32.2-Map3 3 189;Identity=95.7
scaffold_10	Serla_TEannot2_REPET_TEs	match_part	779968	781484	0.0	+	.	ID=mp16466-2_scaffold_10_RLX-incomp-chim_SerlaS7_9_2-B-P32.2-Map3;Parent=ms16466_scaffold_10_RLX-incomp-chim_SerlaS7_9_2-B-P32.2-Map3;Target=RLX-incomp-chim_SerlaS7_9_2-B-P32.2-Map3 317 1826;Identity=95.7
scaffold_10	Serla_TEannot2_REPET_TEs	match	787429	789257	0.0	+	.	ID=ms16467_scaffold_10_RLX-incomp-chim_SerlaS7_9_2-B-P32.2-Map3;Target=RLX-incomp-chim_SerlaS7_9_2-B-P32.2-Map3 9363 11184;Identity=99.0
scaffold_10	Serla_TEannot2_REPET_TEs	match_part	787429	789257	0.0	+	.	ID=mp16467-1_scaffold_10_RLX-incomp-chim_SerlaS7_9_2-B-P32.2-Map3;Parent=ms16467_scaffold_10_RLX-incomp-chim_SerlaS7_9_2-B-P32.2-Map3;Target=RLX-incomp-chim_SerlaS7_9_2-B-P32.2-Map3 9363 11184;Identity=99.0
scaffold_10	Serla_TEannot2_REPET_TEs	match	831568	831649	0.0	+	.	ID=ms16470_scaffold_10_RLX-incomp_SerlaS7_9_2-B-G224-Map3;Target=RLX-incomp_SerlaS7_9_2-B-G224-Map3 149 234;Identity=75.9
scaffold_10	Serla_TEannot2_REPET_TEs	match_part	831568	831649	0.0	+	.	ID=mp16470-1_scaffold_10_RLX-incomp_SerlaS7_9_2-B-G224-Map3;Parent=ms16470_scaffold_10_RLX-incomp_SerlaS7_9_2-B-G224-Map3;Target=RLX-incomp_SerlaS7_9_2-B-G224-Map3 149 234;Identity=75.9
scaffold_10	Serla_TEannot2_REPET_TEs	match	818075	819697	0.0	-	.	ID=ms16472_scaffold_10_RLX-incomp_SerlaS7_9_2-B-G274-Map4;Target=RLX-incomp_SerlaS7_9_2-B-G274-Map4 1362 3125
scaffold_10	Serla_TEannot2_REPET_TEs	match_part	818075	818774	0.0	-	.	ID=mp16472-1_scaffold_10_RLX-incomp_SerlaS7_9_2-B-G274-Map4;Parent=ms16472_scaffold_10_RLX-incomp_SerlaS7_9_2-B-G274-Map4;Target=RLX-incomp_SerlaS7_9_2-B-G274-Map4 2412 3125;Identity=88.1
scaffold_10	Serla_TEannot2_REPET_TEs	match_part	818776	819697	0.0	-	.	ID=mp16472-2_scaffold_10_RLX-incomp_SerlaS7_9_2-B-G274-Map4;Parent=ms16472_scaffold_10_RLX-incomp_SerlaS7_9_2-B-G274-Map4;Target=RLX-incomp_SerlaS7_9_2-B-G274-Map4 1362 2291;Identity=93.7
scaffold_10	Serla_TEannot2_REPET_TEs	match	819847	820023	0.0	-	.	ID=ms16473_scaffold_10_RLX-incomp_SerlaS7_9_2-B-G274-Map4;Target=RLX-incomp_SerlaS7_9_2-B-G274-Map4 227 402;Identity=84.3
scaffold_10	Serla_TEannot2_REPET_TEs	match_part	819847	820023	0.0	-	.	ID=mp16473-1_scaffold_10_RLX-incomp_SerlaS7_9_2-B-G274-Map4;Parent=ms16473_scaffold_10_RLX-incomp_SerlaS7_9_2-B-G274-Map4;Target=RLX-incomp_SerlaS7_9_2-B-G274-Map4 227 402;Identity=84.3
scaffold_10	Serla_TEannot2_REPET_TEs	match	781485	781533	0.0	+	.	ID=ms16474_scaffold_10_RLX-incomp_SerlaS7_9_2-B-G304-Map7_reversed;Target=RLX-incomp_SerlaS7_9_2-B-G304-Map7_reversed 1829 1877;Identity=94.8
scaffold_10	Serla_TEannot2_REPET_TEs	match_part	781485	781533	0.0	+	.	ID=mp16474-1_scaffold_10_RLX-incomp_SerlaS7_9_2-B-G304-Map7_reversed;Parent=ms16474_scaffold_10_RLX-incomp_SerlaS7_9_2-B-G304-Map7_reversed;Target=RLX-incomp_SerlaS7_9_2-B-G304-Map7_reversed 1829 1877;Identity=94.8
scaffold_10	Serla_TEannot2_REPET_TEs	match	736362	740674	0.0	-	.	ID=ms16475_scaffold_10_RLX-incomp_SerlaS7_9_2-B-G38-Map3;Target=RLX-incomp_SerlaS7_9_2-B-G38-Map3 1348 2208
scaffold_10	Serla_TEannot2_REPET_TEs	match_part	736362	736695	0.0	-	.	ID=mp16475-1_scaffold_10_RLX-incomp_SerlaS7_9_2-B-G38-Map3;Parent=ms16475_scaffold_10_RLX-incomp_SerlaS7_9_2-B-G38-Map3;Target=RLX-incomp_SerlaS7_9_2-B-G38-Map3 1875 2208;Identity=71.4
scaffold_10	Serla_TEannot2_REPET_TEs	match_part	740582	740674	0.0	-	.	ID=mp16475-2_scaffold_10_RLX-incomp_SerlaS7_9_2-B-G38-Map3;Parent=ms16475_scaffold_10_RLX-incomp_SerlaS7_9_2-B-G38-Map3;Target=RLX-incomp_SerlaS7_9_2-B-G38-Map3 1348 1435;Identity=92.0
scaffold_10	Serla_TEannot2_REPET_TEs	match	740093	740332	0.0	+	.	ID=ms16476_scaffold_10_RLX-incomp_SerlaS7_9_2-B-G4-Map20_reversed;Target=RLX-incomp_SerlaS7_9_2-B-G4-Map20_reversed 5055 5347
scaffold_10	Serla_TEannot2_REPET_TEs	match_part	740093	740159	0.0	+	.	ID=mp16476-1_scaffold_10_RLX-incomp_SerlaS7_9_2-B-G4-Map20_reversed;Parent=ms16476_scaffold_10_RLX-incomp_SerlaS7_9_2-B-G4-Map20_reversed;Target=RLX-incomp_SerlaS7_9_2-B-G4-Map20_reversed 5055 5110;Identity=87.5
scaffold_10	Serla_TEannot2_REPET_TEs	match_part	740130	740332	0.0	+	.	ID=mp16476-2_scaffold_10_RLX-incomp_SerlaS7_9_2-B-G4-Map20_reversed;Parent=ms16476_scaffold_10_RLX-incomp_SerlaS7_9_2-B-G4-Map20_reversed;Target=RLX-incomp_SerlaS7_9_2-B-G4-Map20_reversed 5142 5347;Identity=80.7
scaffold_10	Serla_TEannot2_REPET_TEs	match	766356	766474	0.0	+	.	ID=ms16477_scaffold_10_RLX-incomp_SerlaS7_9_2-B-G430-Map3_reversed;Target=RLX-incomp_SerlaS7_9_2-B-G430-Map3_reversed 2119 2237;Identity=75.6
scaffold_10	Serla_TEannot2_REPET_TEs	match_part	766356	766474	0.0	+	.	ID=mp16477-1_scaffold_10_RLX-incomp_SerlaS7_9_2-B-G430-Map3_reversed;Parent=ms16477_scaffold_10_RLX-incomp_SerlaS7_9_2-B-G430-Map3_reversed;Target=RLX-incomp_SerlaS7_9_2-B-G430-Map3_reversed 2119 2237;Identity=75.6
scaffold_10	Serla_TEannot2_REPET_TEs	match	766356	766474	0.0	+	.	ID=ms16479_scaffold_10_RLX-incomp_SerlaS7_9_2-B-G470-Map6_reversed;Target=RLX-incomp_SerlaS7_9_2-B-G470-Map6_reversed 3791 3909;Identity=75.4
scaffold_10	Serla_TEannot2_REPET_TEs	match_part	766356	766474	0.0	+	.	ID=mp16479-1_scaffold_10_RLX-incomp_SerlaS7_9_2-B-G470-Map6_reversed;Parent=ms16479_scaffold_10_RLX-incomp_SerlaS7_9_2-B-G470-Map6_reversed;Target=RLX-incomp_SerlaS7_9_2-B-G470-Map6_reversed 3791 3909;Identity=75.4
scaffold_10	Serla_TEannot2_REPET_TEs	match	862607	862800	0.0	-	.	ID=ms16480_scaffold_10_RLX-incomp_SerlaS7_9_2-B-G470-Map6_reversed;Target=RLX-incomp_SerlaS7_9_2-B-G470-Map6_reversed 5608 5808;Identity=88.4
scaffold_10	Serla_TEannot2_REPET_TEs	match_part	862607	862800	0.0	-	.	ID=mp16480-1_scaffold_10_RLX-incomp_SerlaS7_9_2-B-G470-Map6_reversed;Parent=ms16480_scaffold_10_RLX-incomp_SerlaS7_9_2-B-G470-Map6_reversed;Target=RLX-incomp_SerlaS7_9_2-B-G470-Map6_reversed 5608 5808;Identity=88.4
scaffold_10	Serla_TEannot2_REPET_TEs	match	865655	866865	0.0	-	.	ID=ms16481_scaffold_10_RLX-incomp_SerlaS7_9_2-B-G470-Map6_reversed;Target=RLX-incomp_SerlaS7_9_2-B-G470-Map6_reversed 4676 5508
scaffold_10	Serla_TEannot2_REPET_TEs	match_part	865655	865883	0.0	-	.	ID=mp16481-1_scaffold_10_RLX-incomp_SerlaS7_9_2-B-G470-Map6_reversed;Parent=ms16481_scaffold_10_RLX-incomp_SerlaS7_9_2-B-G470-Map6_reversed;Target=RLX-incomp_SerlaS7_9_2-B-G470-Map6_reversed 5266 5508;Identity=82.1
scaffold_10	Serla_TEannot2_REPET_TEs	match_part	866260	866865	0.0	-	.	ID=mp16481-2_scaffold_10_RLX-incomp_SerlaS7_9_2-B-G470-Map6_reversed;Parent=ms16481_scaffold_10_RLX-incomp_SerlaS7_9_2-B-G470-Map6_reversed;Target=RLX-incomp_SerlaS7_9_2-B-G470-Map6_reversed 4676 5285;Identity=86.3
scaffold_10	Serla_TEannot2_REPET_TEs	match	740676	742659	0.0	+	.	ID=ms16483_scaffold_10_RLX-incomp_SerlaS7_9_2-B-G55-Map4;Target=RLX-incomp_SerlaS7_9_2-B-G55-Map4 1 2526
scaffold_10	Serla_TEannot2_REPET_TEs	match_part	740676	741378	0.0	+	.	ID=mp16483-1_scaffold_10_RLX-incomp_SerlaS7_9_2-B-G55-Map4;Parent=ms16483_scaffold_10_RLX-incomp_SerlaS7_9_2-B-G55-Map4;Target=RLX-incomp_SerlaS7_9_2-B-G55-Map4 1 704;Identity=96.6
scaffold_10	Serla_TEannot2_REPET_TEs	match_part	741372	742075	0.0	+	.	ID=mp16483-2_scaffold_10_RLX-incomp_SerlaS7_9_2-B-G55-Map4;Parent=ms16483_scaffold_10_RLX-incomp_SerlaS7_9_2-B-G55-Map4;Target=RLX-incomp_SerlaS7_9_2-B-G55-Map4 1170 1879;Identity=91.3
scaffold_10	Serla_TEannot2_REPET_TEs	match_part	742072	742659	0.0	+	.	ID=mp16483-3_scaffold_10_RLX-incomp_SerlaS7_9_2-B-G55-Map4;Parent=ms16483_scaffold_10_RLX-incomp_SerlaS7_9_2-B-G55-Map4;Target=RLX-incomp_SerlaS7_9_2-B-G55-Map4 1925 2526;Identity=85.3
scaffold_10	Serla_TEannot2_REPET_TEs	match	828822	828900	0.0	+	.	ID=ms16484_scaffold_10_RLX-incomp_SerlaS7_9_2-B-G558-Map3;Target=RLX-incomp_SerlaS7_9_2-B-G558-Map3 26 105;Identity=94.9
scaffold_10	Serla_TEannot2_REPET_TEs	match_part	828822	828900	0.0	+	.	ID=mp16484-1_scaffold_10_RLX-incomp_SerlaS7_9_2-B-G558-Map3;Parent=ms16484_scaffold_10_RLX-incomp_SerlaS7_9_2-B-G558-Map3;Target=RLX-incomp_SerlaS7_9_2-B-G558-Map3 26 105;Identity=94.9
scaffold_10	Serla_TEannot2_REPET_TEs	match	728953	735761	0.0	-	.	ID=ms16485_scaffold_10_RLX-incomp_SerlaS7_9_2-B-G61-Map20;Target=RLX-incomp_SerlaS7_9_2-B-G61-Map20 3 6891
scaffold_10	Serla_TEannot2_REPET_TEs	match_part	728953	728966	0.0	-	.	ID=mp16485-1_scaffold_10_RLX-incomp_SerlaS7_9_2-B-G61-Map20;Parent=ms16485_scaffold_10_RLX-incomp_SerlaS7_9_2-B-G61-Map20;Target=RLX-incomp_SerlaS7_9_2-B-G61-Map20 6878 6891;Identity=85.7
scaffold_10	Serla_TEannot2_REPET_TEs	match_part	735567	735761	0.0	-	.	ID=mp16485-2_scaffold_10_RLX-incomp_SerlaS7_9_2-B-G61-Map20;Parent=ms16485_scaffold_10_RLX-incomp_SerlaS7_9_2-B-G61-Map20;Target=RLX-incomp_SerlaS7_9_2-B-G61-Map20 3 198;Identity=93.9
scaffold_10	Serla_TEannot2_REPET_TEs	match	142287	142467	0.0	-	.	ID=ms4198_scaffold_10_DHX-incomp_SerlaS7_9_2-B-R317-Map4_reversed;Target=DHX-incomp_SerlaS7_9_2-B-R317-Map4_reversed 1062 1241;Identity=97.2
scaffold_10	Serla_TEannot2_REPET_TEs	match_part	142287	142467	0.0	-	.	ID=mp4198-1_scaffold_10_DHX-incomp_SerlaS7_9_2-B-R317-Map4_reversed;Parent=ms4198_scaffold_10_DHX-incomp_SerlaS7_9_2-B-R317-Map4_reversed;Target=DHX-incomp_SerlaS7_9_2-B-R317-Map4_reversed 1062 1241;Identity=97.2
scaffold_10	Serla_TEannot2_REPET_TEs	match	866866	867267	0.0	+	.	ID=ms16487_scaffold_10_RLX-incomp_SerlaS7_9_2-B-G613-Map4_reversed;Target=RLX-incomp_SerlaS7_9_2-B-G613-Map4_reversed 124 390
scaffold_10	Serla_TEannot2_REPET_TEs	match_part	866866	866963	0.0	+	.	ID=mp16487-1_scaffold_10_RLX-incomp_SerlaS7_9_2-B-G613-Map4_reversed;Parent=ms16487_scaffold_10_RLX-incomp_SerlaS7_9_2-B-G613-Map4_reversed;Target=RLX-incomp_SerlaS7_9_2-B-G613-Map4_reversed 124 219;Identity=79.5
scaffold_10	Serla_TEannot2_REPET_TEs	match_part	867170	867267	0.0	+	.	ID=mp16487-2_scaffold_10_RLX-incomp_SerlaS7_9_2-B-G613-Map4_reversed;Parent=ms16487_scaffold_10_RLX-incomp_SerlaS7_9_2-B-G613-Map4_reversed;Target=RLX-incomp_SerlaS7_9_2-B-G613-Map4_reversed 292 390;Identity=77.3
scaffold_10	Serla_TEannot2_REPET_TEs	match	743538	743654	0.0	+	.	ID=ms16488_scaffold_10_RLX-incomp_SerlaS7_9_2-B-G705-Map20;Target=RLX-incomp_SerlaS7_9_2-B-G705-Map20 462 581;Identity=90.7
scaffold_10	Serla_TEannot2_REPET_TEs	match_part	743538	743654	0.0	+	.	ID=mp16488-1_scaffold_10_RLX-incomp_SerlaS7_9_2-B-G705-Map20;Parent=ms16488_scaffold_10_RLX-incomp_SerlaS7_9_2-B-G705-Map20;Target=RLX-incomp_SerlaS7_9_2-B-G705-Map20 462 581;Identity=90.7
scaffold_10	Serla_TEannot2_REPET_TEs	match	777301	777778	0.0	+	.	ID=ms16489_scaffold_10_RLX-incomp_SerlaS7_9_2-B-G707-Map3_reversed;Target=RLX-incomp_SerlaS7_9_2-B-G707-Map3_reversed 24 547;Identity=95.6
scaffold_10	Serla_TEannot2_REPET_TEs	match_part	777301	777778	0.0	+	.	ID=mp16489-1_scaffold_10_RLX-incomp_SerlaS7_9_2-B-G707-Map3_reversed;Parent=ms16489_scaffold_10_RLX-incomp_SerlaS7_9_2-B-G707-Map3_reversed;Target=RLX-incomp_SerlaS7_9_2-B-G707-Map3_reversed 24 547;Identity=95.6
scaffold_10	Serla_TEannot2_REPET_TEs	match	766477	767145	0.0	+	.	ID=ms16490_scaffold_10_RLX-incomp_SerlaS7_9_2-B-G85-Map20;Target=RLX-incomp_SerlaS7_9_2-B-G85-Map20 8 677;Identity=96.6
scaffold_10	Serla_TEannot2_REPET_TEs	match_part	766477	767145	0.0	+	.	ID=mp16490-1_scaffold_10_RLX-incomp_SerlaS7_9_2-B-G85-Map20;Parent=ms16490_scaffold_10_RLX-incomp_SerlaS7_9_2-B-G85-Map20;Target=RLX-incomp_SerlaS7_9_2-B-G85-Map20 8 677;Identity=96.6
scaffold_10	Serla_TEannot2_REPET_TEs	match	136160	136525	0.0	-	.	ID=ms4203_scaffold_10_RLX-comp_SerlaS7_9_2-B-P5.67-Map7;Target=RLX-comp_SerlaS7_9_2-B-P5.67-Map7 3 369;Identity=97.5
scaffold_10	Serla_TEannot2_REPET_TEs	match_part	136160	136525	0.0	-	.	ID=mp4203-1_scaffold_10_RLX-comp_SerlaS7_9_2-B-P5.67-Map7;Parent=ms4203_scaffold_10_RLX-comp_SerlaS7_9_2-B-P5.67-Map7;Target=RLX-comp_SerlaS7_9_2-B-P5.67-Map7 3 369;Identity=97.5
scaffold_10	Serla_TEannot2_REPET_TEs	match	822749	822983	0.0	+	.	ID=ms16492_scaffold_10_RLX-incomp_SerlaS7_9_2-B-G85-Map20;Target=RLX-incomp_SerlaS7_9_2-B-G85-Map20 5765 6000;Identity=96.9
scaffold_10	Serla_TEannot2_REPET_TEs	match_part	822749	822983	0.0	+	.	ID=mp16492-1_scaffold_10_RLX-incomp_SerlaS7_9_2-B-G85-Map20;Parent=ms16492_scaffold_10_RLX-incomp_SerlaS7_9_2-B-G85-Map20;Target=RLX-incomp_SerlaS7_9_2-B-G85-Map20 5765 6000;Identity=96.9
scaffold_10	Serla_TEannot2_REPET_TEs	match	762909	763240	0.0	-	.	ID=ms16493_scaffold_10_RLX-incomp_SerlaS7_9_2-B-G86-Map3;Target=RLX-incomp_SerlaS7_9_2-B-G86-Map3 5512 5842;Identity=95.2
scaffold_10	Serla_TEannot2_REPET_TEs	match_part	762909	763240	0.0	-	.	ID=mp16493-1_scaffold_10_RLX-incomp_SerlaS7_9_2-B-G86-Map3;Parent=ms16493_scaffold_10_RLX-incomp_SerlaS7_9_2-B-G86-Map3;Target=RLX-incomp_SerlaS7_9_2-B-G86-Map3 5512 5842;Identity=95.2
scaffold_10	Serla_TEannot2_REPET_TEs	match	142468	142544	0.0	+	.	ID=ms4206_scaffold_10_RLX-incomp_SerlaS7_9_2-B-G274-Map4;Target=RLX-incomp_SerlaS7_9_2-B-G274-Map4 6 1314
scaffold_10	Serla_TEannot2_REPET_TEs	match_part	142468	142544	0.0	+	.	ID=mp4206-1_scaffold_10_RLX-incomp_SerlaS7_9_2-B-G274-Map4;Parent=ms4206_scaffold_10_RLX-incomp_SerlaS7_9_2-B-G274-Map4;Target=RLX-incomp_SerlaS7_9_2-B-G274-Map4 6 92;Identity=92.6
scaffold_10	Serla_TEannot2_REPET_TEs	match_part	142535	142544	0.0	+	.	ID=mp4206-2_scaffold_10_RLX-incomp_SerlaS7_9_2-B-G274-Map4;Parent=ms4206_scaffold_10_RLX-incomp_SerlaS7_9_2-B-G274-Map4;Target=RLX-incomp_SerlaS7_9_2-B-G274-Map4 1305 1314;Identity=97.3
scaffold_10	Serla_TEannot2_REPET_TEs	match	120781	120804	0.0	+	.	ID=ms4207_scaffold_10_RLX-incomp_SerlaS7_9_2-B-G357-Map3;Target=RLX-incomp_SerlaS7_9_2-B-G357-Map3 1813 1836;Identity=95.8
scaffold_10	Serla_TEannot2_REPET_TEs	match_part	120781	120804	0.0	+	.	ID=mp4207-1_scaffold_10_RLX-incomp_SerlaS7_9_2-B-G357-Map3;Parent=ms4207_scaffold_10_RLX-incomp_SerlaS7_9_2-B-G357-Map3;Target=RLX-incomp_SerlaS7_9_2-B-G357-Map3 1813 1836;Identity=95.8
scaffold_10	Serla_TEannot2_REPET_TEs	match	115024	117347	0.0	-	.	ID=ms4208_scaffold_10_RLX-incomp_SerlaS7_9_2-B-G39-Map6;Target=RLX-incomp_SerlaS7_9_2-B-G39-Map6 1949 4274;Identity=98.2
scaffold_10	Serla_TEannot2_REPET_TEs	match_part	115024	117347	0.0	-	.	ID=mp4208-1_scaffold_10_RLX-incomp_SerlaS7_9_2-B-G39-Map6;Parent=ms4208_scaffold_10_RLX-incomp_SerlaS7_9_2-B-G39-Map6;Target=RLX-incomp_SerlaS7_9_2-B-G39-Map6 1949 4274;Identity=98.2
scaffold_10	Serla_TEannot2_REPET_TEs	match	118976	120780	0.0	-	.	ID=ms4209_scaffold_10_RLX-incomp_SerlaS7_9_2-B-G39-Map6;Target=RLX-incomp_SerlaS7_9_2-B-G39-Map6 133 1954;Identity=96.0
scaffold_10	Serla_TEannot2_REPET_TEs	match_part	118976	120780	0.0	-	.	ID=mp4209-1_scaffold_10_RLX-incomp_SerlaS7_9_2-B-G39-Map6;Parent=ms4209_scaffold_10_RLX-incomp_SerlaS7_9_2-B-G39-Map6;Target=RLX-incomp_SerlaS7_9_2-B-G39-Map6 133 1954;Identity=96.0
scaffold_10	Serla_TEannot2_REPET_TEs	match	117348	117721	0.0	-	.	ID=ms4210_scaffold_10_RLX-incomp_SerlaS7_9_2-B-G4-Map20_reversed;Target=RLX-incomp_SerlaS7_9_2-B-G4-Map20_reversed 6 439
scaffold_10	Serla_TEannot2_REPET_TEs	match_part	117348	117454	0.0	-	.	ID=mp4210-1_scaffold_10_RLX-incomp_SerlaS7_9_2-B-G4-Map20_reversed;Parent=ms4210_scaffold_10_RLX-incomp_SerlaS7_9_2-B-G4-Map20_reversed;Target=RLX-incomp_SerlaS7_9_2-B-G4-Map20_reversed 333 439;Identity=98.6
scaffold_10	Serla_TEannot2_REPET_TEs	match_part	117443	117721	0.0	-	.	ID=mp4210-2_scaffold_10_RLX-incomp_SerlaS7_9_2-B-G4-Map20_reversed;Parent=ms4210_scaffold_10_RLX-incomp_SerlaS7_9_2-B-G4-Map20_reversed;Target=RLX-incomp_SerlaS7_9_2-B-G4-Map20_reversed 6 289;Identity=98.6
scaffold_10	Serla_TEannot2_REPET_TEs	match	149366	150351	0.0	-	.	ID=ms4211_scaffold_10_RLX-incomp_SerlaS7_9_2-B-G43-Map3_reversed;Target=RLX-incomp_SerlaS7_9_2-B-G43-Map3_reversed 4900 5895;Identity=84.0
scaffold_10	Serla_TEannot2_REPET_TEs	match_part	149366	150351	0.0	-	.	ID=mp4211-1_scaffold_10_RLX-incomp_SerlaS7_9_2-B-G43-Map3_reversed;Parent=ms4211_scaffold_10_RLX-incomp_SerlaS7_9_2-B-G43-Map3_reversed;Target=RLX-incomp_SerlaS7_9_2-B-G43-Map3_reversed 4900 5895;Identity=84.0
scaffold_10	Serla_TEannot2_REPET_TEs	match	736696	737314	0.0	+	.	ID=ms16500_scaffold_10_RLX-incomp_SerlaS7_9_2-B-P21.0-Map15_reversed;Target=RLX-incomp_SerlaS7_9_2-B-P21.0-Map15_reversed 11 707
scaffold_10	Serla_TEannot2_REPET_TEs	match_part	736696	736969	0.0	+	.	ID=mp16500-1_scaffold_10_RLX-incomp_SerlaS7_9_2-B-P21.0-Map15_reversed;Parent=ms16500_scaffold_10_RLX-incomp_SerlaS7_9_2-B-P21.0-Map15_reversed;Target=RLX-incomp_SerlaS7_9_2-B-P21.0-Map15_reversed 11 288;Identity=75.7
scaffold_10	Serla_TEannot2_REPET_TEs	match_part	736961	737314	0.0	+	.	ID=mp16500-2_scaffold_10_RLX-incomp_SerlaS7_9_2-B-P21.0-Map15_reversed;Parent=ms16500_scaffold_10_RLX-incomp_SerlaS7_9_2-B-P21.0-Map15_reversed;Target=RLX-incomp_SerlaS7_9_2-B-P21.0-Map15_reversed 352 707;Identity=78.8
scaffold_10	Serla_TEannot2_REPET_TEs	match	118468	118969	0.0	+	.	ID=ms4213_scaffold_10_RLX-incomp_SerlaS7_9_2-B-G554-Map4;Target=RLX-incomp_SerlaS7_9_2-B-G554-Map4 3 519;Identity=75.2
scaffold_10	Serla_TEannot2_REPET_TEs	match_part	118468	118969	0.0	+	.	ID=mp4213-1_scaffold_10_RLX-incomp_SerlaS7_9_2-B-G554-Map4;Parent=ms4213_scaffold_10_RLX-incomp_SerlaS7_9_2-B-G554-Map4;Target=RLX-incomp_SerlaS7_9_2-B-G554-Map4 3 519;Identity=75.2
scaffold_10	Serla_TEannot2_REPET_TEs	match	161856	163820	0.0	-	.	ID=ms4214_scaffold_10_RLX-incomp_SerlaS7_9_2-B-G567-Map20;Target=RLX-incomp_SerlaS7_9_2-B-G567-Map20 6088 8060;Identity=97.9
scaffold_10	Serla_TEannot2_REPET_TEs	match_part	161856	163820	0.0	-	.	ID=mp4214-1_scaffold_10_RLX-incomp_SerlaS7_9_2-B-G567-Map20;Parent=ms4214_scaffold_10_RLX-incomp_SerlaS7_9_2-B-G567-Map20;Target=RLX-incomp_SerlaS7_9_2-B-G567-Map20 6088 8060;Identity=97.9
scaffold_10	Serla_TEannot2_REPET_TEs	match	160852	160972	0.0	+	.	ID=ms4215_scaffold_10_RLX-incomp_SerlaS7_9_2-B-G707-Map3_reversed;Target=RLX-incomp_SerlaS7_9_2-B-G707-Map3_reversed 401 517;Identity=86.7
scaffold_10	Serla_TEannot2_REPET_TEs	match_part	160852	160972	0.0	+	.	ID=mp4215-1_scaffold_10_RLX-incomp_SerlaS7_9_2-B-G707-Map3_reversed;Parent=ms4215_scaffold_10_RLX-incomp_SerlaS7_9_2-B-G707-Map3_reversed;Target=RLX-incomp_SerlaS7_9_2-B-G707-Map3_reversed 401 517;Identity=86.7
scaffold_10	Serla_TEannot2_REPET_TEs	match	867425	867620	0.0	-	.	ID=ms16504_scaffold_10_RLX-incomp_SerlaS7_9_2-B-R1123-Map7_reversed;Target=RLX-incomp_SerlaS7_9_2-B-R1123-Map7_reversed 127 315;Identity=95.2
scaffold_10	Serla_TEannot2_REPET_TEs	match_part	867425	867620	0.0	-	.	ID=mp16504-1_scaffold_10_RLX-incomp_SerlaS7_9_2-B-R1123-Map7_reversed;Parent=ms16504_scaffold_10_RLX-incomp_SerlaS7_9_2-B-R1123-Map7_reversed;Target=RLX-incomp_SerlaS7_9_2-B-R1123-Map7_reversed 127 315;Identity=95.2
scaffold_10	Serla_TEannot2_REPET_TEs	match	817160	817188	0.0	+	.	ID=ms16505_scaffold_10_RLX-incomp_SerlaS7_9_2-B-R1146-Map3_reversed;Target=RLX-incomp_SerlaS7_9_2-B-R1146-Map3_reversed 1420 1446;Identity=81.9
scaffold_10	Serla_TEannot2_REPET_TEs	match_part	817160	817188	0.0	+	.	ID=mp16505-1_scaffold_10_RLX-incomp_SerlaS7_9_2-B-R1146-Map3_reversed;Parent=ms16505_scaffold_10_RLX-incomp_SerlaS7_9_2-B-R1146-Map3_reversed;Target=RLX-incomp_SerlaS7_9_2-B-R1146-Map3_reversed 1420 1446;Identity=81.9
scaffold_10	Serla_TEannot2_REPET_TEs	match	765310	765625	0.0	+	.	ID=ms16506_scaffold_10_RLX-incomp_SerlaS7_9_2-B-R1247-Map3;Target=RLX-incomp_SerlaS7_9_2-B-R1247-Map3 753 1062;Identity=77.5
scaffold_10	Serla_TEannot2_REPET_TEs	match_part	765310	765625	0.0	+	.	ID=mp16506-1_scaffold_10_RLX-incomp_SerlaS7_9_2-B-R1247-Map3;Parent=ms16506_scaffold_10_RLX-incomp_SerlaS7_9_2-B-R1247-Map3;Target=RLX-incomp_SerlaS7_9_2-B-R1247-Map3 753 1062;Identity=77.5
scaffold_10	Serla_TEannot2_REPET_TEs	match	766356	766474	0.0	+	.	ID=ms16507_scaffold_10_RLX-incomp_SerlaS7_9_2-B-R14-Map20;Target=RLX-incomp_SerlaS7_9_2-B-R14-Map20 4349 4467;Identity=74.8
scaffold_10	Serla_TEannot2_REPET_TEs	match_part	766356	766474	0.0	+	.	ID=mp16507-1_scaffold_10_RLX-incomp_SerlaS7_9_2-B-R14-Map20;Parent=ms16507_scaffold_10_RLX-incomp_SerlaS7_9_2-B-R14-Map20;Target=RLX-incomp_SerlaS7_9_2-B-R14-Map20 4349 4467;Identity=74.8
scaffold_10	Serla_TEannot2_REPET_TEs	match	149336	149365	0.0	+	.	ID=ms4220_scaffold_10_RLX-incomp_SerlaS7_9_2-B-R923-Map3;Target=RLX-incomp_SerlaS7_9_2-B-R923-Map3 3206 3235;Identity=73.2
scaffold_10	Serla_TEannot2_REPET_TEs	match_part	149336	149365	0.0	+	.	ID=mp4220-1_scaffold_10_RLX-incomp_SerlaS7_9_2-B-R923-Map3;Parent=ms4220_scaffold_10_RLX-incomp_SerlaS7_9_2-B-R923-Map3;Target=RLX-incomp_SerlaS7_9_2-B-R923-Map3 3206 3235;Identity=73.2
scaffold_10	Serla_TEannot2_REPET_TEs	match	142545	144674	0.0	+	.	ID=ms4221_scaffold_10_RYX-incomp-chim_SerlaS7_9_2-B-G531-Map11;Target=RYX-incomp-chim_SerlaS7_9_2-B-G531-Map11 1 2235
scaffold_10	Serla_TEannot2_REPET_TEs	match_part	142545	144374	0.0	+	.	ID=mp4221-1_scaffold_10_RYX-incomp-chim_SerlaS7_9_2-B-G531-Map11;Parent=ms4221_scaffold_10_RYX-incomp-chim_SerlaS7_9_2-B-G531-Map11;Target=RYX-incomp-chim_SerlaS7_9_2-B-G531-Map11 1 1840;Identity=97.0
scaffold_10	Serla_TEannot2_REPET_TEs	match_part	144371	144674	0.0	+	.	ID=mp4221-2_scaffold_10_RYX-incomp-chim_SerlaS7_9_2-B-G531-Map11;Parent=ms4221_scaffold_10_RYX-incomp-chim_SerlaS7_9_2-B-G531-Map11;Target=RYX-incomp-chim_SerlaS7_9_2-B-G531-Map11 1917 2235;Identity=90.7
scaffold_10	Serla_TEannot2_REPET_TEs	match	763241	763276	0.0	-	.	ID=ms16510_scaffold_10_RLX-incomp_SerlaS7_9_2-B-R429-Map5;Target=RLX-incomp_SerlaS7_9_2-B-R429-Map5 1299 1336;Identity=83.1
scaffold_10	Serla_TEannot2_REPET_TEs	match_part	763241	763276	0.0	-	.	ID=mp16510-1_scaffold_10_RLX-incomp_SerlaS7_9_2-B-R429-Map5;Parent=ms16510_scaffold_10_RLX-incomp_SerlaS7_9_2-B-R429-Map5;Target=RLX-incomp_SerlaS7_9_2-B-R429-Map5 1299 1336;Identity=83.1
scaffold_10	Serla_TEannot2_REPET_TEs	match	156421	160851	0.0	+	.	ID=ms4223_scaffold_10_RYX-incomp-chim_SerlaS7_9_2-B-G76-Map20;Target=RYX-incomp-chim_SerlaS7_9_2-B-G76-Map20 6975 13048
scaffold_10	Serla_TEannot2_REPET_TEs	match_part	156421	156498	0.0	+	.	ID=mp4223-1_scaffold_10_RYX-incomp-chim_SerlaS7_9_2-B-G76-Map20;Parent=ms4223_scaffold_10_RYX-incomp-chim_SerlaS7_9_2-B-G76-Map20;Target=RYX-incomp-chim_SerlaS7_9_2-B-G76-Map20 6975 7052;Identity=98.7
scaffold_10	Serla_TEannot2_REPET_TEs	match_part	156499	160851	0.0	+	.	ID=mp4223-2_scaffold_10_RYX-incomp-chim_SerlaS7_9_2-B-G76-Map20;Parent=ms4223_scaffold_10_RYX-incomp-chim_SerlaS7_9_2-B-G76-Map20;Target=RYX-incomp-chim_SerlaS7_9_2-B-G76-Map20 8689 13048;Identity=98.7
scaffold_10	Serla_TEannot2_REPET_TEs	match	139451	139619	0.0	+	.	ID=ms4224_scaffold_10_DHX-incomp_SerlaS7_9_2-B-R337-Map3;Target=DHX-incomp_SerlaS7_9_2-B-R337-Map3 1 169;Identity=77.1
scaffold_10	Serla_TEannot2_REPET_TEs	match_part	139451	139619	0.0	+	.	ID=mp4224-1_scaffold_10_DHX-incomp_SerlaS7_9_2-B-R337-Map3;Parent=ms4224_scaffold_10_DHX-incomp_SerlaS7_9_2-B-R337-Map3;Target=DHX-incomp_SerlaS7_9_2-B-R337-Map3 1 169;Identity=77.1
scaffold_10	Serla_TEannot2_REPET_TEs	match	819698	819805	0.0	-	.	ID=ms16513_scaffold_10_RLX-incomp_SerlaS7_9_2-B-R429-Map5;Target=RLX-incomp_SerlaS7_9_2-B-R429-Map5 2784 2884;Identity=84.5
scaffold_10	Serla_TEannot2_REPET_TEs	match_part	819698	819805	0.0	-	.	ID=mp16513-1_scaffold_10_RLX-incomp_SerlaS7_9_2-B-R429-Map5;Parent=ms16513_scaffold_10_RLX-incomp_SerlaS7_9_2-B-R429-Map5;Target=RLX-incomp_SerlaS7_9_2-B-R429-Map5 2784 2884;Identity=84.5
scaffold_10	Serla_TEannot2_REPET_TEs	match	829632	830522	0.0	+	.	ID=ms16514_scaffold_10_RLX-incomp_SerlaS7_9_2-B-R429-Map5;Target=RLX-incomp_SerlaS7_9_2-B-R429-Map5 4213 4609
scaffold_10	Serla_TEannot2_REPET_TEs	match_part	829632	829956	0.0	+	.	ID=mp16514-1_scaffold_10_RLX-incomp_SerlaS7_9_2-B-R429-Map5;Parent=ms16514_scaffold_10_RLX-incomp_SerlaS7_9_2-B-R429-Map5;Target=RLX-incomp_SerlaS7_9_2-B-R429-Map5 4213 4530;Identity=81.1
scaffold_10	Serla_TEannot2_REPET_TEs	match_part	830441	830522	0.0	+	.	ID=mp16514-2_scaffold_10_RLX-incomp_SerlaS7_9_2-B-R429-Map5;Parent=ms16514_scaffold_10_RLX-incomp_SerlaS7_9_2-B-R429-Map5;Target=RLX-incomp_SerlaS7_9_2-B-R429-Map5 4528 4609;Identity=82.6
scaffold_10	Serla_TEannot2_REPET_TEs	match	830619	830767	0.0	-	.	ID=ms16515_scaffold_10_RLX-incomp_SerlaS7_9_2-B-R429-Map5;Target=RLX-incomp_SerlaS7_9_2-B-R429-Map5 4658 4802;Identity=80.9
scaffold_10	Serla_TEannot2_REPET_TEs	match_part	830619	830767	0.0	-	.	ID=mp16515-1_scaffold_10_RLX-incomp_SerlaS7_9_2-B-R429-Map5;Parent=ms16515_scaffold_10_RLX-incomp_SerlaS7_9_2-B-R429-Map5;Target=RLX-incomp_SerlaS7_9_2-B-R429-Map5 4658 4802;Identity=80.9
scaffold_10	Serla_TEannot2_REPET_TEs	match	854967	855075	0.0	-	.	ID=ms16516_scaffold_10_RLX-incomp_SerlaS7_9_2-B-R429-Map5;Target=RLX-incomp_SerlaS7_9_2-B-R429-Map5 4711 4821;Identity=75.9
scaffold_10	Serla_TEannot2_REPET_TEs	match_part	854967	855075	0.0	-	.	ID=mp16516-1_scaffold_10_RLX-incomp_SerlaS7_9_2-B-R429-Map5;Parent=ms16516_scaffold_10_RLX-incomp_SerlaS7_9_2-B-R429-Map5;Target=RLX-incomp_SerlaS7_9_2-B-R429-Map5 4711 4821;Identity=75.9
scaffold_10	Serla_TEannot2_REPET_TEs	match	865587	865654	0.0	+	.	ID=ms16517_scaffold_10_RLX-incomp_SerlaS7_9_2-B-R429-Map5;Target=RLX-incomp_SerlaS7_9_2-B-R429-Map5 2895 2956;Identity=77.6
scaffold_10	Serla_TEannot2_REPET_TEs	match_part	865587	865654	0.0	+	.	ID=mp16517-1_scaffold_10_RLX-incomp_SerlaS7_9_2-B-R429-Map5;Parent=ms16517_scaffold_10_RLX-incomp_SerlaS7_9_2-B-R429-Map5;Target=RLX-incomp_SerlaS7_9_2-B-R429-Map5 2895 2956;Identity=77.6
scaffold_10	Serla_TEannot2_REPET_TEs	match	742880	742996	0.0	-	.	ID=ms16518_scaffold_10_RLX-incomp_SerlaS7_9_2-B-R600-Map3;Target=RLX-incomp_SerlaS7_9_2-B-R600-Map3 443 560;Identity=90.4
scaffold_10	Serla_TEannot2_REPET_TEs	match_part	742880	742996	0.0	-	.	ID=mp16518-1_scaffold_10_RLX-incomp_SerlaS7_9_2-B-R600-Map3;Parent=ms16518_scaffold_10_RLX-incomp_SerlaS7_9_2-B-R600-Map3;Target=RLX-incomp_SerlaS7_9_2-B-R600-Map3 443 560;Identity=90.4
scaffold_10	Serla_TEannot2_REPET_TEs	match	808497	808754	0.0	+	.	ID=ms16519_scaffold_10_RLX-incomp_SerlaS7_9_2-B-R600-Map3;Target=RLX-incomp_SerlaS7_9_2-B-R600-Map3 429 687;Identity=89.9
scaffold_10	Serla_TEannot2_REPET_TEs	match_part	808497	808754	0.0	+	.	ID=mp16519-1_scaffold_10_RLX-incomp_SerlaS7_9_2-B-R600-Map3;Parent=ms16519_scaffold_10_RLX-incomp_SerlaS7_9_2-B-R600-Map3;Target=RLX-incomp_SerlaS7_9_2-B-R600-Map3 429 687;Identity=89.9
scaffold_10	Serla_TEannot2_REPET_TEs	match	817306	818033	0.0	+	.	ID=ms16520_scaffold_10_RLX-incomp_SerlaS7_9_2-B-R923-Map3;Target=RLX-incomp_SerlaS7_9_2-B-R923-Map3 1407 1932
scaffold_10	Serla_TEannot2_REPET_TEs	match_part	817306	817672	0.0	+	.	ID=mp16520-1_scaffold_10_RLX-incomp_SerlaS7_9_2-B-R923-Map3;Parent=ms16520_scaffold_10_RLX-incomp_SerlaS7_9_2-B-R923-Map3;Target=RLX-incomp_SerlaS7_9_2-B-R923-Map3 1407 1782;Identity=77.0
scaffold_10	Serla_TEannot2_REPET_TEs	match_part	817879	818033	0.0	+	.	ID=mp16520-2_scaffold_10_RLX-incomp_SerlaS7_9_2-B-R923-Map3;Parent=ms16520_scaffold_10_RLX-incomp_SerlaS7_9_2-B-R923-Map3;Target=RLX-incomp_SerlaS7_9_2-B-R923-Map3 1777 1932;Identity=75.5
scaffold_10	Serla_TEannot2_REPET_TEs	match	832613	832758	0.0	+	.	ID=ms16521_scaffold_10_RLX-incomp_SerlaS7_9_2-B-R923-Map3;Target=RLX-incomp_SerlaS7_9_2-B-R923-Map3 2402 2638
scaffold_10	Serla_TEannot2_REPET_TEs	match_part	832613	832758	0.0	+	.	ID=mp16521-1_scaffold_10_RLX-incomp_SerlaS7_9_2-B-R923-Map3;Parent=ms16521_scaffold_10_RLX-incomp_SerlaS7_9_2-B-R923-Map3;Target=RLX-incomp_SerlaS7_9_2-B-R923-Map3 2402 2555;Identity=85.6
scaffold_10	Serla_TEannot2_REPET_TEs	match_part	832744	832758	0.0	+	.	ID=mp16521-2_scaffold_10_RLX-incomp_SerlaS7_9_2-B-R923-Map3;Parent=ms16521_scaffold_10_RLX-incomp_SerlaS7_9_2-B-R923-Map3;Target=RLX-incomp_SerlaS7_9_2-B-R923-Map3 2624 2638;Identity=87.3
scaffold_10	Serla_TEannot2_REPET_TEs	match	779701	779784	0.0	+	.	ID=ms16522_scaffold_10_RLX-incomp_SerlaS7_9_2-B-R956-Map10;Target=RLX-incomp_SerlaS7_9_2-B-R956-Map10 497 586;Identity=89.0
scaffold_10	Serla_TEannot2_REPET_TEs	match_part	779701	779784	0.0	+	.	ID=mp16522-1_scaffold_10_RLX-incomp_SerlaS7_9_2-B-R956-Map10;Parent=ms16522_scaffold_10_RLX-incomp_SerlaS7_9_2-B-R956-Map10;Target=RLX-incomp_SerlaS7_9_2-B-R956-Map10 497 586;Identity=89.0
scaffold_10	Serla_TEannot2_REPET_TEs	match	811844	812771	0.0	+	.	ID=ms16523_scaffold_10_RPX-comp_SerlaS7_9_2-B-G483-Map8_reversed;Target=RPX-comp_SerlaS7_9_2-B-G483-Map8_reversed 1 940;Identity=88.1
scaffold_10	Serla_TEannot2_REPET_TEs	match_part	811844	812771	0.0	+	.	ID=mp16523-1_scaffold_10_RPX-comp_SerlaS7_9_2-B-G483-Map8_reversed;Parent=ms16523_scaffold_10_RPX-comp_SerlaS7_9_2-B-G483-Map8_reversed;Target=RPX-comp_SerlaS7_9_2-B-G483-Map8_reversed 1 940;Identity=88.1
scaffold_10	Serla_TEannot2_REPET_TEs	match	766356	766474	0.0	+	.	ID=ms16525_scaffold_10_RYX-incomp-chim_SerlaS7_9_2-B-G3-Map20;Target=RYX-incomp-chim_SerlaS7_9_2-B-G3-Map20 4366 4484;Identity=74.8
scaffold_10	Serla_TEannot2_REPET_TEs	match_part	766356	766474	0.0	+	.	ID=mp16525-1_scaffold_10_RYX-incomp-chim_SerlaS7_9_2-B-G3-Map20;Parent=ms16525_scaffold_10_RYX-incomp-chim_SerlaS7_9_2-B-G3-Map20;Target=RYX-incomp-chim_SerlaS7_9_2-B-G3-Map20 4366 4484;Identity=74.8
scaffold_10	Serla_TEannot2_REPET_TEs	match	787074	789280	0.0	-	.	ID=ms16526_scaffold_10_RYX-incomp-chim_SerlaS7_9_2-B-G3-Map20;Target=RYX-incomp-chim_SerlaS7_9_2-B-G3-Map20 6068 6439
scaffold_10	Serla_TEannot2_REPET_TEs	match_part	787074	787137	0.0	-	.	ID=mp16526-1_scaffold_10_RYX-incomp-chim_SerlaS7_9_2-B-G3-Map20;Parent=ms16526_scaffold_10_RYX-incomp-chim_SerlaS7_9_2-B-G3-Map20;Target=RYX-incomp-chim_SerlaS7_9_2-B-G3-Map20 6377 6439;Identity=88.7
scaffold_10	Serla_TEannot2_REPET_TEs	match_part	789258	789280	0.0	-	.	ID=mp16526-2_scaffold_10_RYX-incomp-chim_SerlaS7_9_2-B-G3-Map20;Parent=ms16526_scaffold_10_RYX-incomp-chim_SerlaS7_9_2-B-G3-Map20;Target=RYX-incomp-chim_SerlaS7_9_2-B-G3-Map20 6068 6090;Identity=89.4
scaffold_10	Serla_TEannot2_REPET_TEs	match	728967	735566	0.0	-	.	ID=ms16527_scaffold_10_RYX-incomp-chim_SerlaS7_9_2-B-G515-Map3;Target=RYX-incomp-chim_SerlaS7_9_2-B-G515-Map3 1810 8417;Identity=93.7
scaffold_10	Serla_TEannot2_REPET_TEs	match_part	728967	735566	0.0	-	.	ID=mp16527-1_scaffold_10_RYX-incomp-chim_SerlaS7_9_2-B-G515-Map3;Parent=ms16527_scaffold_10_RYX-incomp-chim_SerlaS7_9_2-B-G515-Map3;Target=RYX-incomp-chim_SerlaS7_9_2-B-G515-Map3 1810 8417;Identity=93.7
scaffold_10	Serla_TEannot2_REPET_TEs	match	769721	771544	0.0	-	.	ID=ms16528_scaffold_10_RYX-incomp-chim_SerlaS7_9_2-B-G515-Map3;Target=RYX-incomp-chim_SerlaS7_9_2-B-G515-Map3 1 1818;Identity=97.7
scaffold_10	Serla_TEannot2_REPET_TEs	match_part	769721	771544	0.0	-	.	ID=mp16528-1_scaffold_10_RYX-incomp-chim_SerlaS7_9_2-B-G515-Map3;Parent=ms16528_scaffold_10_RYX-incomp-chim_SerlaS7_9_2-B-G515-Map3;Target=RYX-incomp-chim_SerlaS7_9_2-B-G515-Map3 1 1818;Identity=97.7
scaffold_10	Serla_TEannot2_REPET_TEs	match	838738	838816	0.0	-	.	ID=ms16529_scaffold_10_RYX-incomp-chim_SerlaS7_9_2-B-G519-Map3_reversed;Target=RYX-incomp-chim_SerlaS7_9_2-B-G519-Map3_reversed 7432 7510;Identity=95.4
scaffold_10	Serla_TEannot2_REPET_TEs	match_part	838738	838816	0.0	-	.	ID=mp16529-1_scaffold_10_RYX-incomp-chim_SerlaS7_9_2-B-G519-Map3_reversed;Parent=ms16529_scaffold_10_RYX-incomp-chim_SerlaS7_9_2-B-G519-Map3_reversed;Target=RYX-incomp-chim_SerlaS7_9_2-B-G519-Map3_reversed 7432 7510;Identity=95.4
scaffold_10	Serla_TEannot2_REPET_TEs	match	843722	844171	0.0	-	.	ID=ms16530_scaffold_10_RYX-incomp-chim_SerlaS7_9_2-B-G519-Map3_reversed;Target=RYX-incomp-chim_SerlaS7_9_2-B-G519-Map3_reversed 5864 6280;Identity=86.4
scaffold_10	Serla_TEannot2_REPET_TEs	match_part	843722	844171	0.0	-	.	ID=mp16530-1_scaffold_10_RYX-incomp-chim_SerlaS7_9_2-B-G519-Map3_reversed;Parent=ms16530_scaffold_10_RYX-incomp-chim_SerlaS7_9_2-B-G519-Map3_reversed;Target=RYX-incomp-chim_SerlaS7_9_2-B-G519-Map3_reversed 5864 6280;Identity=86.4
scaffold_10	Serla_TEannot2_REPET_TEs	match	862114	862312	0.0	-	.	ID=ms16531_scaffold_10_RYX-incomp-chim_SerlaS7_9_2-B-G519-Map3_reversed;Target=RYX-incomp-chim_SerlaS7_9_2-B-G519-Map3_reversed 3990 4188;Identity=66.8
scaffold_10	Serla_TEannot2_REPET_TEs	match_part	862114	862312	0.0	-	.	ID=mp16531-1_scaffold_10_RYX-incomp-chim_SerlaS7_9_2-B-G519-Map3_reversed;Parent=ms16531_scaffold_10_RYX-incomp-chim_SerlaS7_9_2-B-G519-Map3_reversed;Target=RYX-incomp-chim_SerlaS7_9_2-B-G519-Map3_reversed 3990 4188;Identity=66.8
scaffold_10	Serla_TEannot2_REPET_TEs	match	766356	766474	0.0	+	.	ID=ms16532_scaffold_10_RYX-incomp-chim_SerlaS7_9_2-B-G531-Map11;Target=RYX-incomp-chim_SerlaS7_9_2-B-G531-Map11 6131 6249;Identity=74.8
scaffold_10	Serla_TEannot2_REPET_TEs	match_part	766356	766474	0.0	+	.	ID=mp16532-1_scaffold_10_RYX-incomp-chim_SerlaS7_9_2-B-G531-Map11;Parent=ms16532_scaffold_10_RYX-incomp-chim_SerlaS7_9_2-B-G531-Map11;Target=RYX-incomp-chim_SerlaS7_9_2-B-G531-Map11 6131 6249;Identity=74.8
scaffold_10	Serla_TEannot2_REPET_TEs	match	809421	811242	0.0	+	.	ID=ms16533_scaffold_10_RYX-incomp-chim_SerlaS7_9_2-B-G531-Map11;Target=RYX-incomp-chim_SerlaS7_9_2-B-G531-Map11 2 1839;Identity=96.9
scaffold_10	Serla_TEannot2_REPET_TEs	match_part	809421	811242	0.0	+	.	ID=mp16533-1_scaffold_10_RYX-incomp-chim_SerlaS7_9_2-B-G531-Map11;Parent=ms16533_scaffold_10_RYX-incomp-chim_SerlaS7_9_2-B-G531-Map11;Target=RYX-incomp-chim_SerlaS7_9_2-B-G531-Map11 2 1839;Identity=96.9
scaffold_10	Serla_TEannot2_REPET_TEs	match	812772	813012	0.0	+	.	ID=ms16534_scaffold_10_RYX-incomp-chim_SerlaS7_9_2-B-G531-Map11;Target=RYX-incomp-chim_SerlaS7_9_2-B-G531-Map11 1841 2054;Identity=84.9
scaffold_10	Serla_TEannot2_REPET_TEs	match_part	812772	813012	0.0	+	.	ID=mp16534-1_scaffold_10_RYX-incomp-chim_SerlaS7_9_2-B-G531-Map11;Parent=ms16534_scaffold_10_RYX-incomp-chim_SerlaS7_9_2-B-G531-Map11;Target=RYX-incomp-chim_SerlaS7_9_2-B-G531-Map11 1841 2054;Identity=84.9
scaffold_10	Serla_TEannot2_REPET_TEs	match	832759	837825	0.0	+	.	ID=ms16535_scaffold_10_RYX-incomp-chim_SerlaS7_9_2-B-G531-Map11;Target=RYX-incomp-chim_SerlaS7_9_2-B-G531-Map11 2044 7166;Identity=88.0
scaffold_10	Serla_TEannot2_REPET_TEs	match_part	832759	837825	0.0	+	.	ID=mp16535-1_scaffold_10_RYX-incomp-chim_SerlaS7_9_2-B-G531-Map11;Parent=ms16535_scaffold_10_RYX-incomp-chim_SerlaS7_9_2-B-G531-Map11;Target=RYX-incomp-chim_SerlaS7_9_2-B-G531-Map11 2044 7166;Identity=88.0
scaffold_10	Serla_TEannot2_REPET_TEs	match	766356	766474	0.0	+	.	ID=ms16536_scaffold_10_RYX-incomp-chim_SerlaS7_9_2-B-G548-Map3;Target=RYX-incomp-chim_SerlaS7_9_2-B-G548-Map3 4275 4393;Identity=74.8
scaffold_10	Serla_TEannot2_REPET_TEs	match_part	766356	766474	0.0	+	.	ID=mp16536-1_scaffold_10_RYX-incomp-chim_SerlaS7_9_2-B-G548-Map3;Parent=ms16536_scaffold_10_RYX-incomp-chim_SerlaS7_9_2-B-G548-Map3;Target=RYX-incomp-chim_SerlaS7_9_2-B-G548-Map3 4275 4393;Identity=74.8
scaffold_10	Serla_TEannot2_REPET_TEs	match	818052	818074	0.0	+	.	ID=ms16538_scaffold_10_RYX-incomp-chim_SerlaS7_9_2-B-G551-Map3_reversed;Target=RYX-incomp-chim_SerlaS7_9_2-B-G551-Map3_reversed 6660 6682;Identity=88.3
scaffold_10	Serla_TEannot2_REPET_TEs	match_part	818052	818074	0.0	+	.	ID=mp16538-1_scaffold_10_RYX-incomp-chim_SerlaS7_9_2-B-G551-Map3_reversed;Parent=ms16538_scaffold_10_RYX-incomp-chim_SerlaS7_9_2-B-G551-Map3_reversed;Target=RYX-incomp-chim_SerlaS7_9_2-B-G551-Map3_reversed 6660 6682;Identity=88.3
scaffold_10	Serla_TEannot2_REPET_TEs	match	745175	745216	0.0	-	.	ID=ms16539_scaffold_10_RYX-incomp-chim_SerlaS7_9_2-B-G76-Map20;Target=RYX-incomp-chim_SerlaS7_9_2-B-G76-Map20 6964 7003;Identity=86.2
scaffold_10	Serla_TEannot2_REPET_TEs	match_part	745175	745216	0.0	-	.	ID=mp16539-1_scaffold_10_RYX-incomp-chim_SerlaS7_9_2-B-G76-Map20;Parent=ms16539_scaffold_10_RYX-incomp-chim_SerlaS7_9_2-B-G76-Map20;Target=RYX-incomp-chim_SerlaS7_9_2-B-G76-Map20 6964 7003;Identity=86.2
scaffold_10	Serla_TEannot2_REPET_TEs	match	767146	772090	0.0	-	.	ID=ms16540_scaffold_10_RYX-incomp-chim_SerlaS7_9_2-B-G76-Map20;Target=RYX-incomp-chim_SerlaS7_9_2-B-G76-Map20 6972 12220
scaffold_10	Serla_TEannot2_REPET_TEs	match_part	767146	767331	0.0	-	.	ID=mp16540-1_scaffold_10_RYX-incomp-chim_SerlaS7_9_2-B-G76-Map20;Parent=ms16540_scaffold_10_RYX-incomp-chim_SerlaS7_9_2-B-G76-Map20;Target=RYX-incomp-chim_SerlaS7_9_2-B-G76-Map20 12042 12220;Identity=72.7
scaffold_10	Serla_TEannot2_REPET_TEs	match_part	767365	769361	0.0	-	.	ID=mp16540-2_scaffold_10_RYX-incomp-chim_SerlaS7_9_2-B-G76-Map20;Parent=ms16540_scaffold_10_RYX-incomp-chim_SerlaS7_9_2-B-G76-Map20;Target=RYX-incomp-chim_SerlaS7_9_2-B-G76-Map20 8676 10675;Identity=95.8
scaffold_10	Serla_TEannot2_REPET_TEs	match_part	771767	772090	0.0	-	.	ID=mp16540-3_scaffold_10_RYX-incomp-chim_SerlaS7_9_2-B-G76-Map20;Parent=ms16540_scaffold_10_RYX-incomp-chim_SerlaS7_9_2-B-G76-Map20;Target=RYX-incomp-chim_SerlaS7_9_2-B-G76-Map20 6972 7294;Identity=96.6
scaffold_10	Serla_TEannot2_REPET_TEs	match	781923	785677	0.0	-	.	ID=ms16541_scaffold_10_RYX-incomp-chim_SerlaS7_9_2-B-G76-Map20;Target=RYX-incomp-chim_SerlaS7_9_2-B-G76-Map20 1 3782;Identity=85.8
scaffold_10	Serla_TEannot2_REPET_TEs	match_part	781923	785677	0.0	-	.	ID=mp16541-1_scaffold_10_RYX-incomp-chim_SerlaS7_9_2-B-G76-Map20;Parent=ms16541_scaffold_10_RYX-incomp-chim_SerlaS7_9_2-B-G76-Map20;Target=RYX-incomp-chim_SerlaS7_9_2-B-G76-Map20 1 3782;Identity=85.8
scaffold_10	Serla_TEannot2_REPET_TEs	match	802999	803317	0.0	-	.	ID=ms16542_scaffold_10_RYX-incomp-chim_SerlaS7_9_2-B-G76-Map20;Target=RYX-incomp-chim_SerlaS7_9_2-B-G76-Map20 6975 7294;Identity=92.3
scaffold_10	Serla_TEannot2_REPET_TEs	match_part	802999	803317	0.0	-	.	ID=mp16542-1_scaffold_10_RYX-incomp-chim_SerlaS7_9_2-B-G76-Map20;Parent=ms16542_scaffold_10_RYX-incomp-chim_SerlaS7_9_2-B-G76-Map20;Target=RYX-incomp-chim_SerlaS7_9_2-B-G76-Map20 6975 7294;Identity=92.3
scaffold_10	Serla_TEannot2_REPET_TEs	match	805067	806908	0.0	+	.	ID=ms16544_scaffold_10_RYX-incomp-chim_SerlaS7_9_2-B-G76-Map20;Target=RYX-incomp-chim_SerlaS7_9_2-B-G76-Map20 5125 6974;Identity=84.1
scaffold_10	Serla_TEannot2_REPET_TEs	match_part	805067	806908	0.0	+	.	ID=mp16544-1_scaffold_10_RYX-incomp-chim_SerlaS7_9_2-B-G76-Map20;Parent=ms16544_scaffold_10_RYX-incomp-chim_SerlaS7_9_2-B-G76-Map20;Target=RYX-incomp-chim_SerlaS7_9_2-B-G76-Map20 5125 6974;Identity=84.1
scaffold_10	Serla_TEannot2_REPET_TEs	match	821703	822748	0.0	+	.	ID=ms16545_scaffold_10_RYX-incomp-chim_SerlaS7_9_2-B-G76-Map20;Target=RYX-incomp-chim_SerlaS7_9_2-B-G76-Map20 7636 8818
scaffold_10	Serla_TEannot2_REPET_TEs	match_part	821703	822416	0.0	+	.	ID=mp16545-1_scaffold_10_RYX-incomp-chim_SerlaS7_9_2-B-G76-Map20;Parent=ms16545_scaffold_10_RYX-incomp-chim_SerlaS7_9_2-B-G76-Map20;Target=RYX-incomp-chim_SerlaS7_9_2-B-G76-Map20 7636 8349;Identity=95.2
scaffold_10	Serla_TEannot2_REPET_TEs	match_part	822411	822748	0.0	+	.	ID=mp16545-2_scaffold_10_RYX-incomp-chim_SerlaS7_9_2-B-G76-Map20;Parent=ms16545_scaffold_10_RYX-incomp-chim_SerlaS7_9_2-B-G76-Map20;Target=RYX-incomp-chim_SerlaS7_9_2-B-G76-Map20 8481 8818;Identity=94.4
scaffold_10	Serla_TEannot2_REPET_TEs	match	774340	775268	0.0	-	.	ID=ms16546_scaffold_10_RYX-incomp-chim_SerlaS7_9_2-B-G83-Map3;Target=RYX-incomp-chim_SerlaS7_9_2-B-G83-Map3 4766 5709;Identity=88.5
scaffold_10	Serla_TEannot2_REPET_TEs	match_part	774340	775268	0.0	-	.	ID=mp16546-1_scaffold_10_RYX-incomp-chim_SerlaS7_9_2-B-G83-Map3;Parent=ms16546_scaffold_10_RYX-incomp-chim_SerlaS7_9_2-B-G83-Map3;Target=RYX-incomp-chim_SerlaS7_9_2-B-G83-Map3 4766 5709;Identity=88.5
scaffold_10	Serla_TEannot2_REPET_TEs	match	775692	776883	0.0	-	.	ID=ms16547_scaffold_10_RYX-incomp-chim_SerlaS7_9_2-B-G83-Map3;Target=RYX-incomp-chim_SerlaS7_9_2-B-G83-Map3 2385 4770
scaffold_10	Serla_TEannot2_REPET_TEs	match_part	775692	775739	0.0	-	.	ID=mp16547-1_scaffold_10_RYX-incomp-chim_SerlaS7_9_2-B-G83-Map3;Parent=ms16547_scaffold_10_RYX-incomp-chim_SerlaS7_9_2-B-G83-Map3;Target=RYX-incomp-chim_SerlaS7_9_2-B-G83-Map3 4723 4770;Identity=81.2
scaffold_10	Serla_TEannot2_REPET_TEs	match_part	775737	776883	0.0	-	.	ID=mp16547-2_scaffold_10_RYX-incomp-chim_SerlaS7_9_2-B-G83-Map3;Parent=ms16547_scaffold_10_RYX-incomp-chim_SerlaS7_9_2-B-G83-Map3;Target=RYX-incomp-chim_SerlaS7_9_2-B-G83-Map3 2385 3552;Identity=82.0
scaffold_10	Serla_TEannot2_REPET_TEs	match	787138	787428	0.0	-	.	ID=ms16548_scaffold_10_RYX-incomp-chim_SerlaS7_9_2-B-G83-Map3;Target=RYX-incomp-chim_SerlaS7_9_2-B-G83-Map3 1455 1746;Identity=91.8
scaffold_10	Serla_TEannot2_REPET_TEs	match_part	787138	787428	0.0	-	.	ID=mp16548-1_scaffold_10_RYX-incomp-chim_SerlaS7_9_2-B-G83-Map3;Parent=ms16548_scaffold_10_RYX-incomp-chim_SerlaS7_9_2-B-G83-Map3;Target=RYX-incomp-chim_SerlaS7_9_2-B-G83-Map3 1455 1746;Identity=91.8
scaffold_10	Serla_TEannot2_REPET_TEs	match	789281	789391	0.0	-	.	ID=ms16549_scaffold_10_RYX-incomp-chim_SerlaS7_9_2-B-G83-Map3;Target=RYX-incomp-chim_SerlaS7_9_2-B-G83-Map3 1349 1448;Identity=86.6
scaffold_10	Serla_TEannot2_REPET_TEs	match_part	789281	789391	0.0	-	.	ID=mp16549-1_scaffold_10_RYX-incomp-chim_SerlaS7_9_2-B-G83-Map3;Parent=ms16549_scaffold_10_RYX-incomp-chim_SerlaS7_9_2-B-G83-Map3;Target=RYX-incomp-chim_SerlaS7_9_2-B-G83-Map3 1349 1448;Identity=86.6
scaffold_10	Serla_TEannot2_REPET_TEs	match	808465	808496	0.0	+	.	ID=ms16550_scaffold_10_RYX-incomp-chim_SerlaS7_9_2-B-P59.37-Map19;Target=RYX-incomp-chim_SerlaS7_9_2-B-P59.37-Map19 298 329;Identity=91.9
scaffold_10	Serla_TEannot2_REPET_TEs	match_part	808465	808496	0.0	+	.	ID=mp16550-1_scaffold_10_RYX-incomp-chim_SerlaS7_9_2-B-P59.37-Map19;Parent=ms16550_scaffold_10_RYX-incomp-chim_SerlaS7_9_2-B-P59.37-Map19;Target=RYX-incomp-chim_SerlaS7_9_2-B-P59.37-Map19 298 329;Identity=91.9
scaffold_10	Serla_TEannot2_REPET_TEs	match	797299	797395	0.0	-	.	ID=ms16551_scaffold_10_noCat_SerlaS7_9_2-B-P20.59-Map12;Target=noCat_SerlaS7_9_2-B-P20.59-Map12 546 638;Identity=77.4
scaffold_10	Serla_TEannot2_REPET_TEs	match_part	797299	797395	0.0	-	.	ID=mp16551-1_scaffold_10_noCat_SerlaS7_9_2-B-P20.59-Map12;Parent=ms16551_scaffold_10_noCat_SerlaS7_9_2-B-P20.59-Map12;Target=noCat_SerlaS7_9_2-B-P20.59-Map12 546 638;Identity=77.4
scaffold_10	Serla_TEannot2_REPET_TEs	match	846985	847078	0.0	-	.	ID=ms16552_scaffold_10_DTX-incomp_SerlaS7_9_2-B-R392-Map6;Target=DTX-incomp_SerlaS7_9_2-B-R392-Map6 8 104;Identity=73.4
scaffold_10	Serla_TEannot2_REPET_TEs	match_part	846985	847078	0.0	-	.	ID=mp16552-1_scaffold_10_DTX-incomp_SerlaS7_9_2-B-R392-Map6;Parent=ms16552_scaffold_10_DTX-incomp_SerlaS7_9_2-B-R392-Map6;Target=DTX-incomp_SerlaS7_9_2-B-R392-Map6 8 104;Identity=73.4
scaffold_10	Serla_TEannot2_REPET_TEs	match	634235	634634	0.0	+	.	ID=ms16553_scaffold_10_DHX-incomp-chim_SerlaS7_9_2-B-R996-Map5;Target=DHX-incomp-chim_SerlaS7_9_2-B-R996-Map5 2691 3104;Identity=92.1
scaffold_10	Serla_TEannot2_REPET_TEs	match_part	634235	634634	0.0	+	.	ID=mp16553-1_scaffold_10_DHX-incomp-chim_SerlaS7_9_2-B-R996-Map5;Parent=ms16553_scaffold_10_DHX-incomp-chim_SerlaS7_9_2-B-R996-Map5;Target=DHX-incomp-chim_SerlaS7_9_2-B-R996-Map5 2691 3104;Identity=92.1
scaffold_10	Serla_TEannot2_REPET_TEs	match	639955	640371	0.0	+	.	ID=ms16555_scaffold_10_DHX-incomp-chim_SerlaS7_9_2-B-R996-Map5;Target=DHX-incomp-chim_SerlaS7_9_2-B-R996-Map5 5048 5445;Identity=87.8
scaffold_10	Serla_TEannot2_REPET_TEs	match_part	639955	640371	0.0	+	.	ID=mp16555-1_scaffold_10_DHX-incomp-chim_SerlaS7_9_2-B-R996-Map5;Parent=ms16555_scaffold_10_DHX-incomp-chim_SerlaS7_9_2-B-R996-Map5;Target=DHX-incomp-chim_SerlaS7_9_2-B-R996-Map5 5048 5445;Identity=87.8
scaffold_10	Serla_TEannot2_REPET_TEs	match	548468	550271	0.0	+	.	ID=ms16556_scaffold_10_DHX-incomp_SerlaS7_9_2-B-R317-Map4_reversed;Target=DHX-incomp_SerlaS7_9_2-B-R317-Map4_reversed 1 1392
scaffold_10	Serla_TEannot2_REPET_TEs	match_part	548468	549472	0.0	+	.	ID=mp16556-1_scaffold_10_DHX-incomp_SerlaS7_9_2-B-R317-Map4_reversed;Parent=ms16556_scaffold_10_DHX-incomp_SerlaS7_9_2-B-R317-Map4_reversed;Target=DHX-incomp_SerlaS7_9_2-B-R317-Map4_reversed 1 976;Identity=70.5
scaffold_10	Serla_TEannot2_REPET_TEs	match_part	550134	550271	0.0	+	.	ID=mp16556-2_scaffold_10_DHX-incomp_SerlaS7_9_2-B-R317-Map4_reversed;Parent=ms16556_scaffold_10_DHX-incomp_SerlaS7_9_2-B-R317-Map4_reversed;Target=DHX-incomp_SerlaS7_9_2-B-R317-Map4_reversed 1255 1392;Identity=64.2
scaffold_10	Serla_TEannot2_REPET_TEs	match	522087	522165	0.0	-	.	ID=ms16558_scaffold_10_DTX-incomp-chim_SerlaS7_9_2-B-R1061-Map5_reversed;Target=DTX-incomp-chim_SerlaS7_9_2-B-R1061-Map5_reversed 44 128;Identity=81.6
scaffold_10	Serla_TEannot2_REPET_TEs	match_part	522087	522165	0.0	-	.	ID=mp16558-1_scaffold_10_DTX-incomp-chim_SerlaS7_9_2-B-R1061-Map5_reversed;Parent=ms16558_scaffold_10_DTX-incomp-chim_SerlaS7_9_2-B-R1061-Map5_reversed;Target=DTX-incomp-chim_SerlaS7_9_2-B-R1061-Map5_reversed 44 128;Identity=81.6
scaffold_10	Serla_TEannot2_REPET_TEs	match	522280	522602	0.0	+	.	ID=ms16559_scaffold_10_DTX-incomp-chim_SerlaS7_9_2-B-R1290-Map3;Target=DTX-incomp-chim_SerlaS7_9_2-B-R1290-Map3 11 335;Identity=65.2
scaffold_10	Serla_TEannot2_REPET_TEs	match_part	522280	522602	0.0	+	.	ID=mp16559-1_scaffold_10_DTX-incomp-chim_SerlaS7_9_2-B-R1290-Map3;Parent=ms16559_scaffold_10_DTX-incomp-chim_SerlaS7_9_2-B-R1290-Map3;Target=DTX-incomp-chim_SerlaS7_9_2-B-R1290-Map3 11 335;Identity=65.2
scaffold_10	Serla_TEannot2_REPET_TEs	match	527953	528175	0.0	-	.	ID=ms16560_scaffold_10_DTX-incomp-chim_SerlaS7_9_2-B-R322-Map7_reversed;Target=DTX-incomp-chim_SerlaS7_9_2-B-R322-Map7_reversed 1775 1997;Identity=96.4
scaffold_10	Serla_TEannot2_REPET_TEs	match_part	527953	528175	0.0	-	.	ID=mp16560-1_scaffold_10_DTX-incomp-chim_SerlaS7_9_2-B-R322-Map7_reversed;Parent=ms16560_scaffold_10_DTX-incomp-chim_SerlaS7_9_2-B-R322-Map7_reversed;Target=DTX-incomp-chim_SerlaS7_9_2-B-R322-Map7_reversed 1775 1997;Identity=96.4
scaffold_10	Serla_TEannot2_REPET_TEs	match	545037	547882	0.0	-	.	ID=ms16561_scaffold_10_DTX-incomp-chim_SerlaS7_9_2-B-R322-Map7_reversed;Target=DTX-incomp-chim_SerlaS7_9_2-B-R322-Map7_reversed 1 1783
scaffold_10	Serla_TEannot2_REPET_TEs	match_part	545037	545390	0.0	-	.	ID=mp16561-1_scaffold_10_DTX-incomp-chim_SerlaS7_9_2-B-R322-Map7_reversed;Parent=ms16561_scaffold_10_DTX-incomp-chim_SerlaS7_9_2-B-R322-Map7_reversed;Target=DTX-incomp-chim_SerlaS7_9_2-B-R322-Map7_reversed 1429 1783;Identity=94.3
scaffold_10	Serla_TEannot2_REPET_TEs	match_part	546189	546515	0.0	-	.	ID=mp16561-2_scaffold_10_DTX-incomp-chim_SerlaS7_9_2-B-R322-Map7_reversed;Parent=ms16561_scaffold_10_DTX-incomp-chim_SerlaS7_9_2-B-R322-Map7_reversed;Target=DTX-incomp-chim_SerlaS7_9_2-B-R322-Map7_reversed 1103 1430;Identity=95.1
scaffold_10	Serla_TEannot2_REPET_TEs	match_part	546793	547882	0.0	-	.	ID=mp16561-3_scaffold_10_DTX-incomp-chim_SerlaS7_9_2-B-R322-Map7_reversed;Parent=ms16561_scaffold_10_DTX-incomp-chim_SerlaS7_9_2-B-R322-Map7_reversed;Target=DTX-incomp-chim_SerlaS7_9_2-B-R322-Map7_reversed 1 1110;Identity=96.9
scaffold_10	Serla_TEannot2_REPET_TEs	match	548184	548467	0.0	-	.	ID=ms16562_scaffold_10_DTX-incomp_SerlaS7_9_2-B-P7.65-Map20;Target=DTX-incomp_SerlaS7_9_2-B-P7.65-Map20 480 768;Identity=96.9
scaffold_10	Serla_TEannot2_REPET_TEs	match_part	548184	548467	0.0	-	.	ID=mp16562-1_scaffold_10_DTX-incomp_SerlaS7_9_2-B-P7.65-Map20;Parent=ms16562_scaffold_10_DTX-incomp_SerlaS7_9_2-B-P7.65-Map20;Target=DTX-incomp_SerlaS7_9_2-B-P7.65-Map20 480 768;Identity=96.9
scaffold_10	Serla_TEannot2_REPET_TEs	match	607348	609176	0.0	+	.	ID=ms16564_scaffold_10_DXX-MITE_SerlaS7_9_2-B-G65-Map4;Target=DXX-MITE_SerlaS7_9_2-B-G65-Map4 3 1834;Identity=97.4
scaffold_10	Serla_TEannot2_REPET_TEs	match_part	607348	609176	0.0	+	.	ID=mp16564-1_scaffold_10_DXX-MITE_SerlaS7_9_2-B-G65-Map4;Parent=ms16564_scaffold_10_DXX-MITE_SerlaS7_9_2-B-G65-Map4;Target=DXX-MITE_SerlaS7_9_2-B-G65-Map4 3 1834;Identity=97.4
scaffold_10	Serla_TEannot2_REPET_TEs	match	632381	633968	0.0	+	.	ID=ms16565_scaffold_10_DXX-MITE_SerlaS7_9_2-B-G65-Map4;Target=DXX-MITE_SerlaS7_9_2-B-G65-Map4 1827 3654
scaffold_10	Serla_TEannot2_REPET_TEs	match_part	632381	632840	0.0	+	.	ID=mp16565-1_scaffold_10_DXX-MITE_SerlaS7_9_2-B-G65-Map4;Parent=ms16565_scaffold_10_DXX-MITE_SerlaS7_9_2-B-G65-Map4;Target=DXX-MITE_SerlaS7_9_2-B-G65-Map4 1827 2286;Identity=96.8
scaffold_10	Serla_TEannot2_REPET_TEs	match_part	632825	633968	0.0	+	.	ID=mp16565-2_scaffold_10_DXX-MITE_SerlaS7_9_2-B-G65-Map4;Parent=ms16565_scaffold_10_DXX-MITE_SerlaS7_9_2-B-G65-Map4;Target=DXX-MITE_SerlaS7_9_2-B-G65-Map4 2498 3654;Identity=96.9
scaffold_10	Serla_TEannot2_REPET_TEs	match	604319	604732	0.0	+	.	ID=ms16566_scaffold_10_noCat_SerlaS7_9_2-B-G621-Map20;Target=noCat_SerlaS7_9_2-B-G621-Map20 4 430;Identity=87.0
scaffold_10	Serla_TEannot2_REPET_TEs	match_part	604319	604732	0.0	+	.	ID=mp16566-1_scaffold_10_noCat_SerlaS7_9_2-B-G621-Map20;Parent=ms16566_scaffold_10_noCat_SerlaS7_9_2-B-G621-Map20;Target=noCat_SerlaS7_9_2-B-G621-Map20 4 430;Identity=87.0
scaffold_10	Serla_TEannot2_REPET_TEs	match	544864	545036	0.0	-	.	ID=ms16567_scaffold_10_noCat_SerlaS7_9_2-B-P27.47-Map20;Target=noCat_SerlaS7_9_2-B-P27.47-Map20 16 190;Identity=93.9
scaffold_10	Serla_TEannot2_REPET_TEs	match_part	544864	545036	0.0	-	.	ID=mp16567-1_scaffold_10_noCat_SerlaS7_9_2-B-P27.47-Map20;Parent=ms16567_scaffold_10_noCat_SerlaS7_9_2-B-P27.47-Map20;Target=noCat_SerlaS7_9_2-B-P27.47-Map20 16 190;Identity=93.9
scaffold_10	Serla_TEannot2_REPET_TEs	match	637021	637106	0.0	-	.	ID=ms16568_scaffold_10_RLX-incomp_SerlaS7_9_2-B-G240-Map3_reversed;Target=RLX-incomp_SerlaS7_9_2-B-G240-Map3_reversed 418 503;Identity=95.0
scaffold_10	Serla_TEannot2_REPET_TEs	match_part	637021	637106	0.0	-	.	ID=mp16568-1_scaffold_10_RLX-incomp_SerlaS7_9_2-B-G240-Map3_reversed;Parent=ms16568_scaffold_10_RLX-incomp_SerlaS7_9_2-B-G240-Map3_reversed;Target=RLX-incomp_SerlaS7_9_2-B-G240-Map3_reversed 418 503;Identity=95.0
scaffold_10	Serla_TEannot2_REPET_TEs	match	629783	637020	0.0	-	.	ID=ms16569_scaffold_10_RLX-incomp_SerlaS7_9_2-B-G29-Map6;Target=RLX-incomp_SerlaS7_9_2-B-G29-Map6 1829 7608
scaffold_10	Serla_TEannot2_REPET_TEs	match_part	629783	632380	0.0	-	.	ID=mp16569-1_scaffold_10_RLX-incomp_SerlaS7_9_2-B-G29-Map6;Parent=ms16569_scaffold_10_RLX-incomp_SerlaS7_9_2-B-G29-Map6;Target=RLX-incomp_SerlaS7_9_2-B-G29-Map6 5012 7608;Identity=91.3
scaffold_10	Serla_TEannot2_REPET_TEs	match_part	633969	634234	0.0	-	.	ID=mp16569-2_scaffold_10_RLX-incomp_SerlaS7_9_2-B-G29-Map6;Parent=ms16569_scaffold_10_RLX-incomp_SerlaS7_9_2-B-G29-Map6;Target=RLX-incomp_SerlaS7_9_2-B-G29-Map6 4218 4483;Identity=91.4
scaffold_10	Serla_TEannot2_REPET_TEs	match_part	634635	637020	0.0	-	.	ID=mp16569-3_scaffold_10_RLX-incomp_SerlaS7_9_2-B-G29-Map6;Parent=ms16569_scaffold_10_RLX-incomp_SerlaS7_9_2-B-G29-Map6;Target=RLX-incomp_SerlaS7_9_2-B-G29-Map6 1829 4223;Identity=91.0
scaffold_10	Serla_TEannot2_REPET_TEs	match	640660	642475	0.0	-	.	ID=ms16570_scaffold_10_RLX-incomp_SerlaS7_9_2-B-G29-Map6;Target=RLX-incomp_SerlaS7_9_2-B-G29-Map6 1 1827;Identity=94.9
scaffold_10	Serla_TEannot2_REPET_TEs	match_part	640660	642475	0.0	-	.	ID=mp16570-1_scaffold_10_RLX-incomp_SerlaS7_9_2-B-G29-Map6;Parent=ms16570_scaffold_10_RLX-incomp_SerlaS7_9_2-B-G29-Map6;Target=RLX-incomp_SerlaS7_9_2-B-G29-Map6 1 1827;Identity=94.9
scaffold_10	Serla_TEannot2_REPET_TEs	match	546516	546792	0.0	+	.	ID=ms16571_scaffold_10_RLX-incomp_SerlaS7_9_2-B-G304-Map7_reversed;Target=RLX-incomp_SerlaS7_9_2-B-G304-Map7_reversed 2750 3088
scaffold_10	Serla_TEannot2_REPET_TEs	match_part	546516	546569	0.0	+	.	ID=mp16571-1_scaffold_10_RLX-incomp_SerlaS7_9_2-B-G304-Map7_reversed;Parent=ms16571_scaffold_10_RLX-incomp_SerlaS7_9_2-B-G304-Map7_reversed;Target=RLX-incomp_SerlaS7_9_2-B-G304-Map7_reversed 2750 2803;Identity=96.4
scaffold_10	Serla_TEannot2_REPET_TEs	match_part	546547	546792	0.0	+	.	ID=mp16571-2_scaffold_10_RLX-incomp_SerlaS7_9_2-B-G304-Map7_reversed;Parent=ms16571_scaffold_10_RLX-incomp_SerlaS7_9_2-B-G304-Map7_reversed;Target=RLX-incomp_SerlaS7_9_2-B-G304-Map7_reversed 2844 3088;Identity=97.2
scaffold_10	Serla_TEannot2_REPET_TEs	match	661390	661482	0.0	+	.	ID=ms16572_scaffold_10_RLX-incomp_SerlaS7_9_2-B-G39-Map6;Target=RLX-incomp_SerlaS7_9_2-B-G39-Map6 2625 2723;Identity=76.7
scaffold_10	Serla_TEannot2_REPET_TEs	match_part	661390	661482	0.0	+	.	ID=mp16572-1_scaffold_10_RLX-incomp_SerlaS7_9_2-B-G39-Map6;Parent=ms16572_scaffold_10_RLX-incomp_SerlaS7_9_2-B-G39-Map6;Target=RLX-incomp_SerlaS7_9_2-B-G39-Map6 2625 2723;Identity=76.7
scaffold_10	Serla_TEannot2_REPET_TEs	match	522603	527952	0.0	-	.	ID=ms16573_scaffold_10_RLX-incomp_SerlaS7_9_2-B-G4-Map20_reversed;Target=RLX-incomp_SerlaS7_9_2-B-G4-Map20_reversed 5 5399;Identity=98.4
scaffold_10	Serla_TEannot2_REPET_TEs	match_part	522603	527952	0.0	-	.	ID=mp16573-1_scaffold_10_RLX-incomp_SerlaS7_9_2-B-G4-Map20_reversed;Parent=ms16573_scaffold_10_RLX-incomp_SerlaS7_9_2-B-G4-Map20_reversed;Target=RLX-incomp_SerlaS7_9_2-B-G4-Map20_reversed 5 5399;Identity=98.4
scaffold_10	Serla_TEannot2_REPET_TEs	match	528176	536251	0.0	+	.	ID=ms16574_scaffold_10_RLX-incomp_SerlaS7_9_2-B-G550-Map20_reversed;Target=RLX-incomp_SerlaS7_9_2-B-G550-Map20_reversed 8 8129;Identity=90.0
scaffold_10	Serla_TEannot2_REPET_TEs	match_part	528176	536251	0.0	+	.	ID=mp16574-1_scaffold_10_RLX-incomp_SerlaS7_9_2-B-G550-Map20_reversed;Parent=ms16574_scaffold_10_RLX-incomp_SerlaS7_9_2-B-G550-Map20_reversed;Target=RLX-incomp_SerlaS7_9_2-B-G550-Map20_reversed 8 8129;Identity=90.0
scaffold_10	Serla_TEannot2_REPET_TEs	match	603238	603662	0.0	-	.	ID=ms16575_scaffold_10_RLX-incomp_SerlaS7_9_2-B-R1123-Map7_reversed;Target=RLX-incomp_SerlaS7_9_2-B-R1123-Map7_reversed 2641 3060;Identity=79.4
scaffold_10	Serla_TEannot2_REPET_TEs	match_part	603238	603662	0.0	-	.	ID=mp16575-1_scaffold_10_RLX-incomp_SerlaS7_9_2-B-R1123-Map7_reversed;Parent=ms16575_scaffold_10_RLX-incomp_SerlaS7_9_2-B-R1123-Map7_reversed;Target=RLX-incomp_SerlaS7_9_2-B-R1123-Map7_reversed 2641 3060;Identity=79.4
scaffold_10	Serla_TEannot2_REPET_TEs	match	609181	610663	0.0	-	.	ID=ms16576_scaffold_10_RLX-incomp_SerlaS7_9_2-B-R1123-Map7_reversed;Target=RLX-incomp_SerlaS7_9_2-B-R1123-Map7_reversed 126 1694
scaffold_10	Serla_TEannot2_REPET_TEs	match_part	609181	609318	0.0	-	.	ID=mp16576-1_scaffold_10_RLX-incomp_SerlaS7_9_2-B-R1123-Map7_reversed;Parent=ms16576_scaffold_10_RLX-incomp_SerlaS7_9_2-B-R1123-Map7_reversed;Target=RLX-incomp_SerlaS7_9_2-B-R1123-Map7_reversed 1567 1694;Identity=79.7
scaffold_10	Serla_TEannot2_REPET_TEs	match_part	609314	609969	0.0	-	.	ID=mp16576-2_scaffold_10_RLX-incomp_SerlaS7_9_2-B-R1123-Map7_reversed;Parent=ms16576_scaffold_10_RLX-incomp_SerlaS7_9_2-B-R1123-Map7_reversed;Target=RLX-incomp_SerlaS7_9_2-B-R1123-Map7_reversed 344 1024;Identity=80.1
scaffold_10	Serla_TEannot2_REPET_TEs	match_part	610463	610663	0.0	-	.	ID=mp16576-3_scaffold_10_RLX-incomp_SerlaS7_9_2-B-R1123-Map7_reversed;Parent=ms16576_scaffold_10_RLX-incomp_SerlaS7_9_2-B-R1123-Map7_reversed;Target=RLX-incomp_SerlaS7_9_2-B-R1123-Map7_reversed 126 315;Identity=94.1
scaffold_10	Serla_TEannot2_REPET_TEs	match	638322	638525	0.0	+	.	ID=ms16577_scaffold_10_RLX-incomp_SerlaS7_9_2-B-R1123-Map7_reversed;Target=RLX-incomp_SerlaS7_9_2-B-R1123-Map7_reversed 124 320;Identity=94.3
scaffold_10	Serla_TEannot2_REPET_TEs	match_part	638322	638525	0.0	+	.	ID=mp16577-1_scaffold_10_RLX-incomp_SerlaS7_9_2-B-R1123-Map7_reversed;Parent=ms16577_scaffold_10_RLX-incomp_SerlaS7_9_2-B-R1123-Map7_reversed;Target=RLX-incomp_SerlaS7_9_2-B-R1123-Map7_reversed 124 320;Identity=94.3
scaffold_10	Serla_TEannot2_REPET_TEs	match	547980	548083	0.0	-	.	ID=ms16578_scaffold_10_RLX-incomp_SerlaS7_9_2-B-R1146-Map3_reversed;Target=RLX-incomp_SerlaS7_9_2-B-R1146-Map3_reversed 539 625;Identity=83.2
scaffold_10	Serla_TEannot2_REPET_TEs	match_part	547980	548083	0.0	-	.	ID=mp16578-1_scaffold_10_RLX-incomp_SerlaS7_9_2-B-R1146-Map3_reversed;Parent=ms16578_scaffold_10_RLX-incomp_SerlaS7_9_2-B-R1146-Map3_reversed;Target=RLX-incomp_SerlaS7_9_2-B-R1146-Map3_reversed 539 625;Identity=83.2
scaffold_10	Serla_TEannot2_REPET_TEs	match	639921	640392	0.0	+	.	ID=ms16581_scaffold_10_RLX-incomp_SerlaS7_9_2-B-R1162-Map4;Target=RLX-incomp_SerlaS7_9_2-B-R1162-Map4 660 1135
scaffold_10	Serla_TEannot2_REPET_TEs	match_part	639921	639954	0.0	+	.	ID=mp16581-1_scaffold_10_RLX-incomp_SerlaS7_9_2-B-R1162-Map4;Parent=ms16581_scaffold_10_RLX-incomp_SerlaS7_9_2-B-R1162-Map4;Target=RLX-incomp_SerlaS7_9_2-B-R1162-Map4 660 693;Identity=86.1
scaffold_10	Serla_TEannot2_REPET_TEs	match_part	640372	640392	0.0	+	.	ID=mp16581-2_scaffold_10_RLX-incomp_SerlaS7_9_2-B-R1162-Map4;Parent=ms16581_scaffold_10_RLX-incomp_SerlaS7_9_2-B-R1162-Map4;Target=RLX-incomp_SerlaS7_9_2-B-R1162-Map4 1115 1135;Identity=86.1
scaffold_10	Serla_TEannot2_REPET_TEs	match	537956	544773	0.0	-	.	ID=ms16582_scaffold_10_RLX-incomp_SerlaS7_9_2-B-R325-Map15;Target=RLX-incomp_SerlaS7_9_2-B-R325-Map15 2 6989
scaffold_10	Serla_TEannot2_REPET_TEs	match_part	537956	542309	0.0	-	.	ID=mp16582-1_scaffold_10_RLX-incomp_SerlaS7_9_2-B-R325-Map15;Parent=ms16582_scaffold_10_RLX-incomp_SerlaS7_9_2-B-R325-Map15;Target=RLX-incomp_SerlaS7_9_2-B-R325-Map15 2630 6989;Identity=98.1
scaffold_10	Serla_TEannot2_REPET_TEs	match_part	542310	544773	0.0	-	.	ID=mp16582-2_scaffold_10_RLX-incomp_SerlaS7_9_2-B-R325-Map15;Parent=ms16582_scaffold_10_RLX-incomp_SerlaS7_9_2-B-R325-Map15;Target=RLX-incomp_SerlaS7_9_2-B-R325-Map15 2 2476;Identity=96.8
scaffold_10	Serla_TEannot2_REPET_TEs	match	521551	521601	0.0	-	.	ID=ms16583_scaffold_10_RLX-incomp_SerlaS7_9_2-B-R353-Map10_reversed;Target=RLX-incomp_SerlaS7_9_2-B-R353-Map10_reversed 6679 6729;Identity=89.4
scaffold_10	Serla_TEannot2_REPET_TEs	match_part	521551	521601	0.0	-	.	ID=mp16583-1_scaffold_10_RLX-incomp_SerlaS7_9_2-B-R353-Map10_reversed;Parent=ms16583_scaffold_10_RLX-incomp_SerlaS7_9_2-B-R353-Map10_reversed;Target=RLX-incomp_SerlaS7_9_2-B-R353-Map10_reversed 6679 6729;Identity=89.4
scaffold_10	Serla_TEannot2_REPET_TEs	match	521602	521964	0.0	+	.	ID=ms16584_scaffold_10_RLX-incomp_SerlaS7_9_2-B-R455-Map9_reversed;Target=RLX-incomp_SerlaS7_9_2-B-R455-Map9_reversed 45 420;Identity=87.7
scaffold_10	Serla_TEannot2_REPET_TEs	match_part	521602	521964	0.0	+	.	ID=mp16584-1_scaffold_10_RLX-incomp_SerlaS7_9_2-B-R455-Map9_reversed;Parent=ms16584_scaffold_10_RLX-incomp_SerlaS7_9_2-B-R455-Map9_reversed;Target=RLX-incomp_SerlaS7_9_2-B-R455-Map9_reversed 45 420;Identity=87.7
scaffold_10	Serla_TEannot2_REPET_TEs	match	610865	610891	0.0	-	.	ID=ms16585_scaffold_10_RLX-incomp_SerlaS7_9_2-B-R465-Map10;Target=RLX-incomp_SerlaS7_9_2-B-R465-Map10 919 953;Identity=84.0
scaffold_10	Serla_TEannot2_REPET_TEs	match_part	610865	610891	0.0	-	.	ID=mp16585-1_scaffold_10_RLX-incomp_SerlaS7_9_2-B-R465-Map10;Parent=ms16585_scaffold_10_RLX-incomp_SerlaS7_9_2-B-R465-Map10;Target=RLX-incomp_SerlaS7_9_2-B-R465-Map10 919 953;Identity=84.0
scaffold_10	Serla_TEannot2_REPET_TEs	match	643002	643429	0.0	-	.	ID=ms16586_scaffold_10_RLX-incomp_SerlaS7_9_2-B-R674-Map8_reversed;Target=RLX-incomp_SerlaS7_9_2-B-R674-Map8_reversed 1 428;Identity=95.8
scaffold_10	Serla_TEannot2_REPET_TEs	match_part	643002	643429	0.0	-	.	ID=mp16586-1_scaffold_10_RLX-incomp_SerlaS7_9_2-B-R674-Map8_reversed;Parent=ms16586_scaffold_10_RLX-incomp_SerlaS7_9_2-B-R674-Map8_reversed;Target=RLX-incomp_SerlaS7_9_2-B-R674-Map8_reversed 1 428;Identity=95.8
scaffold_10	Serla_TEannot2_REPET_TEs	match	609970	609998	0.0	-	.	ID=ms16588_scaffold_10_RLX-incomp_SerlaS7_9_2-B-R822-Map5_reversed;Target=RLX-incomp_SerlaS7_9_2-B-R822-Map5_reversed 3154 3183;Identity=88.8
scaffold_10	Serla_TEannot2_REPET_TEs	match_part	609970	609998	0.0	-	.	ID=mp16588-1_scaffold_10_RLX-incomp_SerlaS7_9_2-B-R822-Map5_reversed;Parent=ms16588_scaffold_10_RLX-incomp_SerlaS7_9_2-B-R822-Map5_reversed;Target=RLX-incomp_SerlaS7_9_2-B-R822-Map5_reversed 3154 3183;Identity=88.8
scaffold_10	Serla_TEannot2_REPET_TEs	match	639008	639072	0.0	-	.	ID=ms16589_scaffold_10_RLX-incomp_SerlaS7_9_2-B-R827-Map4_reversed;Target=RLX-incomp_SerlaS7_9_2-B-R827-Map4_reversed 398 465;Identity=79.7
scaffold_10	Serla_TEannot2_REPET_TEs	match_part	639008	639072	0.0	-	.	ID=mp16589-1_scaffold_10_RLX-incomp_SerlaS7_9_2-B-R827-Map4_reversed;Parent=ms16589_scaffold_10_RLX-incomp_SerlaS7_9_2-B-R827-Map4_reversed;Target=RLX-incomp_SerlaS7_9_2-B-R827-Map4_reversed 398 465;Identity=79.7
scaffold_10	Serla_TEannot2_REPET_TEs	match	639309	639473	0.0	+	.	ID=ms16590_scaffold_10_RLX-incomp_SerlaS7_9_2-B-R923-Map3;Target=RLX-incomp_SerlaS7_9_2-B-R923-Map3 1071 1247;Identity=81.8
scaffold_10	Serla_TEannot2_REPET_TEs	match_part	639309	639473	0.0	+	.	ID=mp16590-1_scaffold_10_RLX-incomp_SerlaS7_9_2-B-R923-Map3;Parent=ms16590_scaffold_10_RLX-incomp_SerlaS7_9_2-B-R923-Map3;Target=RLX-incomp_SerlaS7_9_2-B-R923-Map3 1071 1247;Identity=81.8
scaffold_10	Serla_TEannot2_REPET_TEs	match	606112	606360	0.0	+	.	ID=ms16591_scaffold_10_RLX-incomp_SerlaS7_9_2-B-R956-Map10;Target=RLX-incomp_SerlaS7_9_2-B-R956-Map10 496 760;Identity=90.5
scaffold_10	Serla_TEannot2_REPET_TEs	match_part	606112	606360	0.0	+	.	ID=mp16591-1_scaffold_10_RLX-incomp_SerlaS7_9_2-B-R956-Map10;Parent=ms16591_scaffold_10_RLX-incomp_SerlaS7_9_2-B-R956-Map10;Target=RLX-incomp_SerlaS7_9_2-B-R956-Map10 496 760;Identity=90.5
scaffold_10	Serla_TEannot2_REPET_TEs	match	536252	537955	0.0	+	.	ID=ms16593_scaffold_10_RYX-incomp-chim_SerlaS7_9_2-B-G531-Map11;Target=RYX-incomp-chim_SerlaS7_9_2-B-G531-Map11 20 1748;Identity=97.7
scaffold_10	Serla_TEannot2_REPET_TEs	match_part	536252	537955	0.0	+	.	ID=mp16593-1_scaffold_10_RYX-incomp-chim_SerlaS7_9_2-B-G531-Map11;Parent=ms16593_scaffold_10_RYX-incomp-chim_SerlaS7_9_2-B-G531-Map11;Target=RYX-incomp-chim_SerlaS7_9_2-B-G531-Map11 20 1748;Identity=97.7
scaffold_10	Serla_TEannot2_REPET_TEs	match	544774	544863	0.0	-	.	ID=ms16594_scaffold_10_RYX-incomp-chim_SerlaS7_9_2-B-G551-Map3_reversed;Target=RYX-incomp-chim_SerlaS7_9_2-B-G551-Map3_reversed 6684 6773;Identity=97.8
scaffold_10	Serla_TEannot2_REPET_TEs	match_part	544774	544863	0.0	-	.	ID=mp16594-1_scaffold_10_RYX-incomp-chim_SerlaS7_9_2-B-G551-Map3_reversed;Parent=ms16594_scaffold_10_RYX-incomp-chim_SerlaS7_9_2-B-G551-Map3_reversed;Target=RYX-incomp-chim_SerlaS7_9_2-B-G551-Map3_reversed 6684 6773;Identity=97.8
scaffold_10	Serla_TEannot2_REPET_TEs	match	564066	564117	0.0	+	.	ID=ms16595_scaffold_10_RYX-incomp-chim_SerlaS7_9_2-B-G76-Map20;Target=RYX-incomp-chim_SerlaS7_9_2-B-G76-Map20 9050 9101;Identity=75.0
scaffold_10	Serla_TEannot2_REPET_TEs	match_part	564066	564117	0.0	+	.	ID=mp16595-1_scaffold_10_RYX-incomp-chim_SerlaS7_9_2-B-G76-Map20;Parent=ms16595_scaffold_10_RYX-incomp-chim_SerlaS7_9_2-B-G76-Map20;Target=RYX-incomp-chim_SerlaS7_9_2-B-G76-Map20 9050 9101;Identity=75.0
scaffold_10	Serla_TEannot2_REPET_TEs	match	604746	605615	0.0	+	.	ID=ms16596_scaffold_10_DTX-incomp_SerlaS7_9_2-B-R280-Map3;Target=DTX-incomp_SerlaS7_9_2-B-R280-Map3 182 1011;Identity=69.3
scaffold_10	Serla_TEannot2_REPET_TEs	match_part	604746	605615	0.0	+	.	ID=mp16596-1_scaffold_10_DTX-incomp_SerlaS7_9_2-B-R280-Map3;Parent=ms16596_scaffold_10_DTX-incomp_SerlaS7_9_2-B-R280-Map3;Target=DTX-incomp_SerlaS7_9_2-B-R280-Map3 182 1011;Identity=69.3
scaffold_10	Serla_TEannot2_REPET_TEs	match	606361	607347	0.0	-	.	ID=ms16597_scaffold_10_DTX-incomp_SerlaS7_9_2-B-R554-Map5;Target=DTX-incomp_SerlaS7_9_2-B-R554-Map5 2308 3294;Identity=98.8
scaffold_10	Serla_TEannot2_REPET_TEs	match_part	606361	607347	0.0	-	.	ID=mp16597-1_scaffold_10_DTX-incomp_SerlaS7_9_2-B-R554-Map5;Parent=ms16597_scaffold_10_DTX-incomp_SerlaS7_9_2-B-R554-Map5;Target=DTX-incomp_SerlaS7_9_2-B-R554-Map5 2308 3294;Identity=98.8
scaffold_10	Serla_TEannot2_REPET_TEs	match	643430	643583	0.0	+	.	ID=ms16598_scaffold_10_DXX-MITE_SerlaS7_9_2-B-G752-Map8;Target=DXX-MITE_SerlaS7_9_2-B-G752-Map8 386 568;Identity=76.3
scaffold_10	Serla_TEannot2_REPET_TEs	match_part	643430	643583	0.0	+	.	ID=mp16598-1_scaffold_10_DXX-MITE_SerlaS7_9_2-B-G752-Map8;Parent=ms16598_scaffold_10_DXX-MITE_SerlaS7_9_2-B-G752-Map8;Target=DXX-MITE_SerlaS7_9_2-B-G752-Map8 386 568;Identity=76.3
scaffold_10	Serla_TEannot2_REPET_TEs	match	545391	546188	0.0	-	.	ID=ms16599_scaffold_10_noCat_SerlaS7_9_2-B-G721-Map20;Target=noCat_SerlaS7_9_2-B-G721-Map20 16 837;Identity=97.2
scaffold_10	Serla_TEannot2_REPET_TEs	match_part	545391	546188	0.0	-	.	ID=mp16599-1_scaffold_10_noCat_SerlaS7_9_2-B-G721-Map20;Parent=ms16599_scaffold_10_noCat_SerlaS7_9_2-B-G721-Map20;Target=noCat_SerlaS7_9_2-B-G721-Map20 16 837;Identity=97.2
scaffold_10	Serla_TEannot2_REPET_TEs	match	609999	610462	0.0	+	.	ID=ms16600_scaffold_10_noCat_SerlaS7_9_2-B-P20.59-Map12;Target=noCat_SerlaS7_9_2-B-P20.59-Map12 4 464;Identity=95.9
scaffold_10	Serla_TEannot2_REPET_TEs	match_part	609999	610462	0.0	+	.	ID=mp16600-1_scaffold_10_noCat_SerlaS7_9_2-B-P20.59-Map12;Parent=ms16600_scaffold_10_noCat_SerlaS7_9_2-B-P20.59-Map12;Target=noCat_SerlaS7_9_2-B-P20.59-Map12 4 464;Identity=95.9
scaffold_10	Serla_TEannot2_REPET_TEs	match	602687	603069	0.0	+	.	ID=ms16602_scaffold_10_DXX-MITE_SerlaS7_9_2-B-R887-Map4;Target=DXX-MITE_SerlaS7_9_2-B-R887-Map4 28 400;Identity=66.1
scaffold_10	Serla_TEannot2_REPET_TEs	match_part	602687	603069	0.0	+	.	ID=mp16602-1_scaffold_10_DXX-MITE_SerlaS7_9_2-B-R887-Map4;Parent=ms16602_scaffold_10_DXX-MITE_SerlaS7_9_2-B-R887-Map4;Target=DXX-MITE_SerlaS7_9_2-B-R887-Map4 28 400;Identity=66.1
scaffold_10	Serla_TEannot2_REPET_TEs	match	600372	600419	0.0	-	.	ID=ms16603_scaffold_10_DTX-incomp_SerlaS7_9_2-B-R700-Map3;Target=DTX-incomp_SerlaS7_9_2-B-R700-Map3 1 48;Identity=87.5
scaffold_10	Serla_TEannot2_REPET_TEs	match_part	600372	600419	0.0	-	.	ID=mp16603-1_scaffold_10_DTX-incomp_SerlaS7_9_2-B-R700-Map3;Parent=ms16603_scaffold_10_DTX-incomp_SerlaS7_9_2-B-R700-Map3;Target=DTX-incomp_SerlaS7_9_2-B-R700-Map3 1 48;Identity=87.5
scaffold_10	Serla_TEannot2_REPET_TEs	match	300870	300922	0.0	-	.	ID=ms16604_scaffold_10_DHX-incomp-chim_SerlaS7_9_2-B-R1059-Map5_reversed;Target=DHX-incomp-chim_SerlaS7_9_2-B-R1059-Map5_reversed 882 929;Identity=87.0
scaffold_10	Serla_TEannot2_REPET_TEs	match_part	300870	300922	0.0	-	.	ID=mp16604-1_scaffold_10_DHX-incomp-chim_SerlaS7_9_2-B-R1059-Map5_reversed;Parent=ms16604_scaffold_10_DHX-incomp-chim_SerlaS7_9_2-B-R1059-Map5_reversed;Target=DHX-incomp-chim_SerlaS7_9_2-B-R1059-Map5_reversed 882 929;Identity=87.0
scaffold_10	Serla_TEannot2_REPET_TEs	match	300923	301320	0.0	-	.	ID=ms16605_scaffold_10_DHX-incomp-chim_SerlaS7_9_2-B-R996-Map5;Target=DHX-incomp-chim_SerlaS7_9_2-B-R996-Map5 5049 5445;Identity=82.0
scaffold_10	Serla_TEannot2_REPET_TEs	match_part	300923	301320	0.0	-	.	ID=mp16605-1_scaffold_10_DHX-incomp-chim_SerlaS7_9_2-B-R996-Map5;Parent=ms16605_scaffold_10_DHX-incomp-chim_SerlaS7_9_2-B-R996-Map5;Target=DHX-incomp-chim_SerlaS7_9_2-B-R996-Map5 5049 5445;Identity=82.0
scaffold_10	Serla_TEannot2_REPET_TEs	match	305546	305936	0.0	-	.	ID=ms16606_scaffold_10_DHX-incomp-chim_SerlaS7_9_2-B-R996-Map5;Target=DHX-incomp-chim_SerlaS7_9_2-B-R996-Map5 2712 3105;Identity=85.5
scaffold_10	Serla_TEannot2_REPET_TEs	match_part	305546	305936	0.0	-	.	ID=mp16606-1_scaffold_10_DHX-incomp-chim_SerlaS7_9_2-B-R996-Map5;Parent=ms16606_scaffold_10_DHX-incomp-chim_SerlaS7_9_2-B-R996-Map5;Target=DHX-incomp-chim_SerlaS7_9_2-B-R996-Map5 2712 3105;Identity=85.5
scaffold_10	Serla_TEannot2_REPET_TEs	match	275564	276386	0.0	-	.	ID=ms16607_scaffold_10_DHX-incomp_SerlaS7_9_2-B-G1039-Map4;Target=DHX-incomp_SerlaS7_9_2-B-G1039-Map4 124 945;Identity=94.8
scaffold_10	Serla_TEannot2_REPET_TEs	match_part	275564	276386	0.0	-	.	ID=mp16607-1_scaffold_10_DHX-incomp_SerlaS7_9_2-B-G1039-Map4;Parent=ms16607_scaffold_10_DHX-incomp_SerlaS7_9_2-B-G1039-Map4;Target=DHX-incomp_SerlaS7_9_2-B-G1039-Map4 124 945;Identity=94.8
scaffold_10	Serla_TEannot2_REPET_TEs	match	276387	276447	0.0	-	.	ID=ms16608_scaffold_10_DHX-incomp_SerlaS7_9_2-B-G1039-Map4;Target=DHX-incomp_SerlaS7_9_2-B-G1039-Map4 122 181;Identity=88.3
scaffold_10	Serla_TEannot2_REPET_TEs	match_part	276387	276447	0.0	-	.	ID=mp16608-1_scaffold_10_DHX-incomp_SerlaS7_9_2-B-G1039-Map4;Parent=ms16608_scaffold_10_DHX-incomp_SerlaS7_9_2-B-G1039-Map4;Target=DHX-incomp_SerlaS7_9_2-B-G1039-Map4 122 181;Identity=88.3
scaffold_10	Serla_TEannot2_REPET_TEs	match	277199	277319	0.0	-	.	ID=ms16609_scaffold_10_DHX-incomp_SerlaS7_9_2-B-G1039-Map4;Target=DHX-incomp_SerlaS7_9_2-B-G1039-Map4 1 124;Identity=82.8
scaffold_10	Serla_TEannot2_REPET_TEs	match_part	277199	277319	0.0	-	.	ID=mp16609-1_scaffold_10_DHX-incomp_SerlaS7_9_2-B-G1039-Map4;Parent=ms16609_scaffold_10_DHX-incomp_SerlaS7_9_2-B-G1039-Map4;Target=DHX-incomp_SerlaS7_9_2-B-G1039-Map4 1 124;Identity=82.8
scaffold_10	Serla_TEannot2_REPET_TEs	match	293816	302592	0.0	-	.	ID=ms16610_scaffold_10_DHX-incomp_SerlaS7_9_2-B-R317-Map4_reversed;Target=DHX-incomp_SerlaS7_9_2-B-R317-Map4_reversed 49 1690
scaffold_10	Serla_TEannot2_REPET_TEs	match_part	293816	294502	0.0	-	.	ID=mp16610-1_scaffold_10_DHX-incomp_SerlaS7_9_2-B-R317-Map4_reversed;Parent=ms16610_scaffold_10_DHX-incomp_SerlaS7_9_2-B-R317-Map4_reversed;Target=DHX-incomp_SerlaS7_9_2-B-R317-Map4_reversed 985 1690;Identity=67.7
scaffold_10	Serla_TEannot2_REPET_TEs	match_part	301607	301903	0.0	-	.	ID=mp16610-2_scaffold_10_DHX-incomp_SerlaS7_9_2-B-R317-Map4_reversed;Parent=ms16610_scaffold_10_DHX-incomp_SerlaS7_9_2-B-R317-Map4_reversed;Target=DHX-incomp_SerlaS7_9_2-B-R317-Map4_reversed 682 979;Identity=70.5
scaffold_10	Serla_TEannot2_REPET_TEs	match_part	301945	302592	0.0	-	.	ID=mp16610-3_scaffold_10_DHX-incomp_SerlaS7_9_2-B-R317-Map4_reversed;Parent=ms16610_scaffold_10_DHX-incomp_SerlaS7_9_2-B-R317-Map4_reversed;Target=DHX-incomp_SerlaS7_9_2-B-R317-Map4_reversed 49 693;Identity=69.2
scaffold_10	Serla_TEannot2_REPET_TEs	match	264885	265004	0.0	-	.	ID=ms16611_scaffold_10_DHX-incomp_SerlaS7_9_2-B-R79-Map16_reversed;Target=DHX-incomp_SerlaS7_9_2-B-R79-Map16_reversed 1904 2039;Identity=94.2
scaffold_10	Serla_TEannot2_REPET_TEs	match_part	264885	265004	0.0	-	.	ID=mp16611-1_scaffold_10_DHX-incomp_SerlaS7_9_2-B-R79-Map16_reversed;Parent=ms16611_scaffold_10_DHX-incomp_SerlaS7_9_2-B-R79-Map16_reversed;Target=DHX-incomp_SerlaS7_9_2-B-R79-Map16_reversed 1904 2039;Identity=94.2
scaffold_10	Serla_TEannot2_REPET_TEs	match	270819	271512	0.0	-	.	ID=ms16612_scaffold_10_DHX-incomp_SerlaS7_9_2-B-R79-Map16_reversed;Target=DHX-incomp_SerlaS7_9_2-B-R79-Map16_reversed 245 891;Identity=89.0
scaffold_10	Serla_TEannot2_REPET_TEs	match_part	270819	271512	0.0	-	.	ID=mp16612-1_scaffold_10_DHX-incomp_SerlaS7_9_2-B-R79-Map16_reversed;Parent=ms16612_scaffold_10_DHX-incomp_SerlaS7_9_2-B-R79-Map16_reversed;Target=DHX-incomp_SerlaS7_9_2-B-R79-Map16_reversed 245 891;Identity=89.0
scaffold_10	Serla_TEannot2_REPET_TEs	match	276448	277198	0.0	+	.	ID=ms16613_scaffold_10_DTX-incomp_SerlaS7_9_2-B-P7.65-Map20;Target=DTX-incomp_SerlaS7_9_2-B-P7.65-Map20 11 765;Identity=97.7
scaffold_10	Serla_TEannot2_REPET_TEs	match_part	276448	277198	0.0	+	.	ID=mp16613-1_scaffold_10_DTX-incomp_SerlaS7_9_2-B-P7.65-Map20;Parent=ms16613_scaffold_10_DTX-incomp_SerlaS7_9_2-B-P7.65-Map20;Target=DTX-incomp_SerlaS7_9_2-B-P7.65-Map20 11 765;Identity=97.7
scaffold_10	Serla_TEannot2_REPET_TEs	match	174981	176826	0.0	+	.	ID=ms16614_scaffold_10_DXX-MITE_SerlaS7_9_2-B-G65-Map4;Target=DXX-MITE_SerlaS7_9_2-B-G65-Map4 3 1847;Identity=97.0
scaffold_10	Serla_TEannot2_REPET_TEs	match_part	174981	176826	0.0	+	.	ID=mp16614-1_scaffold_10_DXX-MITE_SerlaS7_9_2-B-G65-Map4;Parent=ms16614_scaffold_10_DXX-MITE_SerlaS7_9_2-B-G65-Map4;Target=DXX-MITE_SerlaS7_9_2-B-G65-Map4 3 1847;Identity=97.0
scaffold_10	Serla_TEannot2_REPET_TEs	match	170270	171655	0.0	+	.	ID=ms16616_scaffold_10_RLX-incomp-chim_SerlaS7_9_2-B-P32.2-Map3;Target=RLX-incomp-chim_SerlaS7_9_2-B-P32.2-Map3 399 1877
scaffold_10	Serla_TEannot2_REPET_TEs	match_part	170270	171425	0.0	+	.	ID=mp16616-1_scaffold_10_RLX-incomp-chim_SerlaS7_9_2-B-P32.2-Map3;Parent=ms16616_scaffold_10_RLX-incomp-chim_SerlaS7_9_2-B-P32.2-Map3;Target=RLX-incomp-chim_SerlaS7_9_2-B-P32.2-Map3 399 1551;Identity=98.3
scaffold_10	Serla_TEannot2_REPET_TEs	match_part	171421	171655	0.0	+	.	ID=mp16616-2_scaffold_10_RLX-incomp-chim_SerlaS7_9_2-B-P32.2-Map3;Parent=ms16616_scaffold_10_RLX-incomp-chim_SerlaS7_9_2-B-P32.2-Map3;Target=RLX-incomp-chim_SerlaS7_9_2-B-P32.2-Map3 1634 1877;Identity=92.0
scaffold_10	Serla_TEannot2_REPET_TEs	match	305937	305970	0.0	+	.	ID=ms16618_scaffold_10_RLX-incomp_SerlaS7_9_2-B-G224-Map3;Target=RLX-incomp_SerlaS7_9_2-B-G224-Map3 204 237;Identity=93.2
scaffold_10	Serla_TEannot2_REPET_TEs	match_part	305937	305970	0.0	+	.	ID=mp16618-1_scaffold_10_RLX-incomp_SerlaS7_9_2-B-G224-Map3;Parent=ms16618_scaffold_10_RLX-incomp_SerlaS7_9_2-B-G224-Map3;Target=RLX-incomp_SerlaS7_9_2-B-G224-Map3 204 237;Identity=93.2
scaffold_10	Serla_TEannot2_REPET_TEs	match	267165	267497	0.0	+	.	ID=ms16620_scaffold_10_RLX-incomp_SerlaS7_9_2-B-G470-Map6_reversed;Target=RLX-incomp_SerlaS7_9_2-B-G470-Map6_reversed 5389 5724;Identity=97.1
scaffold_10	Serla_TEannot2_REPET_TEs	match_part	267165	267497	0.0	+	.	ID=mp16620-1_scaffold_10_RLX-incomp_SerlaS7_9_2-B-G470-Map6_reversed;Parent=ms16620_scaffold_10_RLX-incomp_SerlaS7_9_2-B-G470-Map6_reversed;Target=RLX-incomp_SerlaS7_9_2-B-G470-Map6_reversed 5389 5724;Identity=97.1
scaffold_10	Serla_TEannot2_REPET_TEs	match	270366	270818	0.0	+	.	ID=ms16621_scaffold_10_RLX-incomp_SerlaS7_9_2-B-G470-Map6_reversed;Target=RLX-incomp_SerlaS7_9_2-B-G470-Map6_reversed 1371 1826;Identity=97.3
scaffold_10	Serla_TEannot2_REPET_TEs	match_part	270366	270818	0.0	+	.	ID=mp16621-1_scaffold_10_RLX-incomp_SerlaS7_9_2-B-G470-Map6_reversed;Parent=ms16621_scaffold_10_RLX-incomp_SerlaS7_9_2-B-G470-Map6_reversed;Target=RLX-incomp_SerlaS7_9_2-B-G470-Map6_reversed 1371 1826;Identity=97.3
scaffold_10	Serla_TEannot2_REPET_TEs	match	268549	270365	0.0	-	.	ID=ms16622_scaffold_10_RLX-incomp_SerlaS7_9_2-B-G55-Map4;Target=RLX-incomp_SerlaS7_9_2-B-G55-Map4 703 2527;Identity=97.6
scaffold_10	Serla_TEannot2_REPET_TEs	match_part	268549	270365	0.0	-	.	ID=mp16622-1_scaffold_10_RLX-incomp_SerlaS7_9_2-B-G55-Map4;Parent=ms16622_scaffold_10_RLX-incomp_SerlaS7_9_2-B-G55-Map4;Target=RLX-incomp_SerlaS7_9_2-B-G55-Map4 703 2527;Identity=97.6
scaffold_10	Serla_TEannot2_REPET_TEs	match	274036	274730	0.0	-	.	ID=ms16623_scaffold_10_RLX-incomp_SerlaS7_9_2-B-G55-Map4;Target=RLX-incomp_SerlaS7_9_2-B-G55-Map4 1 698;Identity=88.9
scaffold_10	Serla_TEannot2_REPET_TEs	match_part	274036	274730	0.0	-	.	ID=mp16623-1_scaffold_10_RLX-incomp_SerlaS7_9_2-B-G55-Map4;Parent=ms16623_scaffold_10_RLX-incomp_SerlaS7_9_2-B-G55-Map4;Target=RLX-incomp_SerlaS7_9_2-B-G55-Map4 1 698;Identity=88.9
scaffold_10	Serla_TEannot2_REPET_TEs	match	165940	170269	0.0	-	.	ID=ms16624_scaffold_10_RLX-incomp_SerlaS7_9_2-B-G567-Map20;Target=RLX-incomp_SerlaS7_9_2-B-G567-Map20 5 4347;Identity=98.2
scaffold_10	Serla_TEannot2_REPET_TEs	match_part	165940	170269	0.0	-	.	ID=mp16624-1_scaffold_10_RLX-incomp_SerlaS7_9_2-B-G567-Map20;Parent=ms16624_scaffold_10_RLX-incomp_SerlaS7_9_2-B-G567-Map20;Target=RLX-incomp_SerlaS7_9_2-B-G567-Map20 5 4347;Identity=98.2
scaffold_10	Serla_TEannot2_REPET_TEs	match	298287	300530	0.0	-	.	ID=ms16625_scaffold_10_RLX-incomp_SerlaS7_9_2-B-P99.2-Map4_reversed;Target=RLX-incomp_SerlaS7_9_2-B-P99.2-Map4_reversed 1 2234
scaffold_10	Serla_TEannot2_REPET_TEs	match_part	298287	298583	0.0	-	.	ID=mp16625-1_scaffold_10_RLX-incomp_SerlaS7_9_2-B-P99.2-Map4_reversed;Parent=ms16625_scaffold_10_RLX-incomp_SerlaS7_9_2-B-P99.2-Map4_reversed;Target=RLX-incomp_SerlaS7_9_2-B-P99.2-Map4_reversed 1933 2234;Identity=95.1
scaffold_10	Serla_TEannot2_REPET_TEs	match_part	300408	300440	0.0	-	.	ID=mp16625-2_scaffold_10_RLX-incomp_SerlaS7_9_2-B-P99.2-Map4_reversed;Parent=ms16625_scaffold_10_RLX-incomp_SerlaS7_9_2-B-P99.2-Map4_reversed;Target=RLX-incomp_SerlaS7_9_2-B-P99.2-Map4_reversed 44 77;Identity=95.1
scaffold_10	Serla_TEannot2_REPET_TEs	match_part	300445	300530	0.0	-	.	ID=mp16625-3_scaffold_10_RLX-incomp_SerlaS7_9_2-B-P99.2-Map4_reversed;Parent=ms16625_scaffold_10_RLX-incomp_SerlaS7_9_2-B-P99.2-Map4_reversed;Target=RLX-incomp_SerlaS7_9_2-B-P99.2-Map4_reversed 1 80;Identity=93.7
scaffold_10	Serla_TEannot2_REPET_TEs	match	310985	311181	0.0	-	.	ID=ms16626_scaffold_10_RLX-incomp_SerlaS7_9_2-B-R1123-Map7_reversed;Target=RLX-incomp_SerlaS7_9_2-B-R1123-Map7_reversed 126 315;Identity=95.2
scaffold_10	Serla_TEannot2_REPET_TEs	match_part	310985	311181	0.0	-	.	ID=mp16626-1_scaffold_10_RLX-incomp_SerlaS7_9_2-B-R1123-Map7_reversed;Parent=ms16626_scaffold_10_RLX-incomp_SerlaS7_9_2-B-R1123-Map7_reversed;Target=RLX-incomp_SerlaS7_9_2-B-R1123-Map7_reversed 126 315;Identity=95.2
scaffold_10	Serla_TEannot2_REPET_TEs	match	306553	306580	0.0	+	.	ID=ms16627_scaffold_10_RLX-incomp_SerlaS7_9_2-B-R465-Map10;Target=RLX-incomp_SerlaS7_9_2-B-R465-Map10 3974 4000;Identity=80.0
scaffold_10	Serla_TEannot2_REPET_TEs	match_part	306553	306580	0.0	+	.	ID=mp16627-1_scaffold_10_RLX-incomp_SerlaS7_9_2-B-R465-Map10;Parent=ms16627_scaffold_10_RLX-incomp_SerlaS7_9_2-B-R465-Map10;Target=RLX-incomp_SerlaS7_9_2-B-R465-Map10 3974 4000;Identity=80.0
scaffold_10	Serla_TEannot2_REPET_TEs	match	295782	296195	0.0	+	.	ID=ms16629_scaffold_10_RLX-incomp_SerlaS7_9_2-B-R956-Map10;Target=RLX-incomp_SerlaS7_9_2-B-R956-Map10 2002 2414;Identity=93.8
scaffold_10	Serla_TEannot2_REPET_TEs	match_part	295782	296195	0.0	+	.	ID=mp16629-1_scaffold_10_RLX-incomp_SerlaS7_9_2-B-R956-Map10;Parent=ms16629_scaffold_10_RLX-incomp_SerlaS7_9_2-B-R956-Map10;Target=RLX-incomp_SerlaS7_9_2-B-R956-Map10 2002 2414;Identity=93.8
scaffold_10	Serla_TEannot2_REPET_TEs	match	306102	306138	0.0	+	.	ID=ms16630_scaffold_10_RLX-incomp_SerlaS7_9_2-B-R956-Map10;Target=RLX-incomp_SerlaS7_9_2-B-R956-Map10 465 501;Identity=84.7
scaffold_10	Serla_TEannot2_REPET_TEs	match_part	306102	306138	0.0	+	.	ID=mp16630-1_scaffold_10_RLX-incomp_SerlaS7_9_2-B-R956-Map10;Parent=ms16630_scaffold_10_RLX-incomp_SerlaS7_9_2-B-R956-Map10;Target=RLX-incomp_SerlaS7_9_2-B-R956-Map10 465 501;Identity=84.7
scaffold_10	Serla_TEannot2_REPET_TEs	match	310079	310422	0.0	+	.	ID=ms16631_scaffold_10_RYX-incomp-chim_SerlaS7_9_2-B-G515-Map3;Target=RYX-incomp-chim_SerlaS7_9_2-B-G515-Map3 8073 8417;Identity=97.7
scaffold_10	Serla_TEannot2_REPET_TEs	match_part	310079	310422	0.0	+	.	ID=mp16631-1_scaffold_10_RYX-incomp-chim_SerlaS7_9_2-B-G515-Map3;Parent=ms16631_scaffold_10_RYX-incomp-chim_SerlaS7_9_2-B-G515-Map3;Target=RYX-incomp-chim_SerlaS7_9_2-B-G515-Map3 8073 8417;Identity=97.7
scaffold_10	Serla_TEannot2_REPET_TEs	match	298258	298286	0.0	-	.	ID=ms16632_scaffold_10_RYX-incomp-chim_SerlaS7_9_2-B-G519-Map3_reversed;Target=RYX-incomp-chim_SerlaS7_9_2-B-G519-Map3_reversed 6257 6285;Identity=84.6
scaffold_10	Serla_TEannot2_REPET_TEs	match_part	298258	298286	0.0	-	.	ID=mp16632-1_scaffold_10_RYX-incomp-chim_SerlaS7_9_2-B-G519-Map3_reversed;Parent=ms16632_scaffold_10_RYX-incomp-chim_SerlaS7_9_2-B-G519-Map3_reversed;Target=RYX-incomp-chim_SerlaS7_9_2-B-G519-Map3_reversed 6257 6285;Identity=84.6
scaffold_10	Serla_TEannot2_REPET_TEs	match	298584	300407	0.0	+	.	ID=ms16633_scaffold_10_RYX-incomp-chim_SerlaS7_9_2-B-G531-Map11;Target=RYX-incomp-chim_SerlaS7_9_2-B-G531-Map11 5 1842;Identity=97.6
scaffold_10	Serla_TEannot2_REPET_TEs	match_part	298584	300407	0.0	+	.	ID=mp16633-1_scaffold_10_RYX-incomp-chim_SerlaS7_9_2-B-G531-Map11;Parent=ms16633_scaffold_10_RYX-incomp-chim_SerlaS7_9_2-B-G531-Map11;Target=RYX-incomp-chim_SerlaS7_9_2-B-G531-Map11 5 1842;Identity=97.6
scaffold_10	Serla_TEannot2_REPET_TEs	match	306139	306552	0.0	+	.	ID=ms16634_scaffold_10_RYX-incomp-chim_SerlaS7_9_2-B-G531-Map11;Target=RYX-incomp-chim_SerlaS7_9_2-B-G531-Map11 1840 2235;Identity=85.6
scaffold_10	Serla_TEannot2_REPET_TEs	match_part	306139	306552	0.0	+	.	ID=mp16634-1_scaffold_10_RYX-incomp-chim_SerlaS7_9_2-B-G531-Map11;Parent=ms16634_scaffold_10_RYX-incomp-chim_SerlaS7_9_2-B-G531-Map11;Target=RYX-incomp-chim_SerlaS7_9_2-B-G531-Map11 1840 2235;Identity=85.6
scaffold_10	Serla_TEannot2_REPET_TEs	match	178996	179653	0.0	+	.	ID=ms16635_scaffold_10_noCat_SerlaS7_9_2-B-P20.59-Map12;Target=noCat_SerlaS7_9_2-B-P20.59-Map12 4 663;Identity=97.1
scaffold_10	Serla_TEannot2_REPET_TEs	match_part	178996	179653	0.0	+	.	ID=mp16635-1_scaffold_10_noCat_SerlaS7_9_2-B-P20.59-Map12;Parent=ms16635_scaffold_10_noCat_SerlaS7_9_2-B-P20.59-Map12;Target=noCat_SerlaS7_9_2-B-P20.59-Map12 4 663;Identity=97.1
scaffold_10	Serla_TEannot2_REPET_TEs	match	267498	268304	0.0	-	.	ID=ms16636_scaffold_10_noCat_SerlaS7_9_2-B-P25.7-Map20;Target=noCat_SerlaS7_9_2-B-P25.7-Map20 12 833;Identity=96.9
scaffold_10	Serla_TEannot2_REPET_TEs	match_part	267498	268304	0.0	-	.	ID=mp16636-1_scaffold_10_noCat_SerlaS7_9_2-B-P25.7-Map20;Parent=ms16636_scaffold_10_noCat_SerlaS7_9_2-B-P25.7-Map20;Target=noCat_SerlaS7_9_2-B-P25.7-Map20 12 833;Identity=96.9
scaffold_10	Serla_TEannot2_REPET_TEs	match	265010	268548	0.0	-	.	ID=ms16637_scaffold_10_DTX-comp_SerlaS7_9_2-B-R929-Map6_reversed;Target=DTX-comp_SerlaS7_9_2-B-R929-Map6_reversed 2055 4432
scaffold_10	Serla_TEannot2_REPET_TEs	match_part	265010	266856	0.0	-	.	ID=mp16637-1_scaffold_10_DTX-comp_SerlaS7_9_2-B-R929-Map6_reversed;Parent=ms16637_scaffold_10_DTX-comp_SerlaS7_9_2-B-R929-Map6_reversed;Target=DTX-comp_SerlaS7_9_2-B-R929-Map6_reversed 2562 4432;Identity=94.9
scaffold_10	Serla_TEannot2_REPET_TEs	match_part	266849	267164	0.0	-	.	ID=mp16637-2_scaffold_10_DTX-comp_SerlaS7_9_2-B-R929-Map6_reversed;Parent=ms16637_scaffold_10_DTX-comp_SerlaS7_9_2-B-R929-Map6_reversed;Target=DTX-comp_SerlaS7_9_2-B-R929-Map6_reversed 2215 2530;Identity=95.6
scaffold_10	Serla_TEannot2_REPET_TEs	match_part	268384	268548	0.0	-	.	ID=mp16637-3_scaffold_10_DTX-comp_SerlaS7_9_2-B-R929-Map6_reversed;Parent=ms16637_scaffold_10_DTX-comp_SerlaS7_9_2-B-R929-Map6_reversed;Target=DTX-comp_SerlaS7_9_2-B-R929-Map6_reversed 2055 2219;Identity=94.6
scaffold_10	Serla_TEannot2_REPET_TEs	match	277338	277699	0.0	-	.	ID=ms16638_scaffold_10_DXX-MITE_SerlaS7_9_2-B-G598-Map3;Target=DXX-MITE_SerlaS7_9_2-B-G598-Map3 1 362;Identity=98.0
scaffold_10	Serla_TEannot2_REPET_TEs	match_part	277338	277699	0.0	-	.	ID=mp16638-1_scaffold_10_DXX-MITE_SerlaS7_9_2-B-G598-Map3;Parent=ms16638_scaffold_10_DXX-MITE_SerlaS7_9_2-B-G598-Map3;Target=DXX-MITE_SerlaS7_9_2-B-G598-Map3 1 362;Identity=98.0
scaffold_10	Serla_TEannot2_REPET_TEs	match	816748	816847	0.0	+	.	ID=ms16512_scaffold_10_RLX-incomp_SerlaS7_9_2-B-R429-Map5;Target=RLX-incomp_SerlaS7_9_2-B-R429-Map5 3644 3752;Identity=73.1
scaffold_10	Serla_TEannot2_REPET_TEs	match_part	816748	816847	0.0	+	.	ID=mp16512-1_scaffold_10_RLX-incomp_SerlaS7_9_2-B-R429-Map5;Parent=ms16512_scaffold_10_RLX-incomp_SerlaS7_9_2-B-R429-Map5;Target=RLX-incomp_SerlaS7_9_2-B-R429-Map5 3644 3752;Identity=73.1
scaffold_10	Serla_TEannot2_REPET_TEs	match	1133257	1133674	0.0	+	.	ID=ms8523_scaffold_10_DXX-MITE-chim_SerlaS7_9_2-B-P39.41-Map20;Target=DXX-MITE-chim_SerlaS7_9_2-B-P39.41-Map20 7 429;Identity=95.5
scaffold_10	Serla_TEannot2_REPET_TEs	match_part	1133257	1133674	0.0	+	.	ID=mp8523-1_scaffold_10_DXX-MITE-chim_SerlaS7_9_2-B-P39.41-Map20;Parent=ms8523_scaffold_10_DXX-MITE-chim_SerlaS7_9_2-B-P39.41-Map20;Target=DXX-MITE-chim_SerlaS7_9_2-B-P39.41-Map20 7 429;Identity=95.5
scaffold_10	Serla_TEannot2_REPET_TEs	match	1132992	1133203	0.0	+	.	ID=ms8524_scaffold_10_RLX-comp_SerlaS7_9_2-B-P5.67-Map7;Target=RLX-comp_SerlaS7_9_2-B-P5.67-Map7 71 275;Identity=79.7
scaffold_10	Serla_TEannot2_REPET_TEs	match_part	1132992	1133203	0.0	+	.	ID=mp8524-1_scaffold_10_RLX-comp_SerlaS7_9_2-B-P5.67-Map7;Parent=ms8524_scaffold_10_RLX-comp_SerlaS7_9_2-B-P5.67-Map7;Target=RLX-comp_SerlaS7_9_2-B-P5.67-Map7 71 275;Identity=79.7
scaffold_10	Serla_TEannot2_REPET_TEs	match	1132992	1133203	0.0	+	.	ID=ms8525_scaffold_10_RLX-comp_SerlaS7_9_2-B-P5.67-Map7;Target=RLX-comp_SerlaS7_9_2-B-P5.67-Map7 4834 5038;Identity=79.7
scaffold_10	Serla_TEannot2_REPET_TEs	match_part	1132992	1133203	0.0	+	.	ID=mp8525-1_scaffold_10_RLX-comp_SerlaS7_9_2-B-P5.67-Map7;Parent=ms8525_scaffold_10_RLX-comp_SerlaS7_9_2-B-P5.67-Map7;Target=RLX-comp_SerlaS7_9_2-B-P5.67-Map7 4834 5038;Identity=79.7
scaffold_10	Serla_TEannot2_REPET_TEs	match	1133778	1134432	0.0	-	.	ID=ms8526_scaffold_10_RLX-comp_SerlaS7_9_2-B-P5.67-Map7;Target=RLX-comp_SerlaS7_9_2-B-P5.67-Map7 389 1085;Identity=63.9
scaffold_10	Serla_TEannot2_REPET_TEs	match_part	1133778	1134432	0.0	-	.	ID=mp8526-1_scaffold_10_RLX-comp_SerlaS7_9_2-B-P5.67-Map7;Parent=ms8526_scaffold_10_RLX-comp_SerlaS7_9_2-B-P5.67-Map7;Target=RLX-comp_SerlaS7_9_2-B-P5.67-Map7 389 1085;Identity=63.9
scaffold_10	Serla_TEannot2_REPET_TEs	match	1127810	1128028	0.0	-	.	ID=ms8527_scaffold_10_RLX-incomp_SerlaS7_9_2-B-G4-Map20_reversed;Target=RLX-incomp_SerlaS7_9_2-B-G4-Map20_reversed 1 224;Identity=97.3
scaffold_10	Serla_TEannot2_REPET_TEs	match_part	1127810	1128028	0.0	-	.	ID=mp8527-1_scaffold_10_RLX-incomp_SerlaS7_9_2-B-G4-Map20_reversed;Parent=ms8527_scaffold_10_RLX-incomp_SerlaS7_9_2-B-G4-Map20_reversed;Target=RLX-incomp_SerlaS7_9_2-B-G4-Map20_reversed 1 224;Identity=97.3
scaffold_10	Serla_TEannot2_REPET_TEs	match	1134435	1138221	0.0	-	.	ID=ms8528_scaffold_10_RLX-incomp_SerlaS7_9_2-B-G470-Map6_reversed;Target=RLX-incomp_SerlaS7_9_2-B-G470-Map6_reversed 1985 5808;Identity=92.6
scaffold_10	Serla_TEannot2_REPET_TEs	match_part	1134435	1138221	0.0	-	.	ID=mp8528-1_scaffold_10_RLX-incomp_SerlaS7_9_2-B-G470-Map6_reversed;Parent=ms8528_scaffold_10_RLX-incomp_SerlaS7_9_2-B-G470-Map6_reversed;Target=RLX-incomp_SerlaS7_9_2-B-G470-Map6_reversed 1985 5808;Identity=92.6
scaffold_10	Serla_TEannot2_REPET_TEs	match	1133675	1133703	0.0	+	.	ID=ms8529_scaffold_10_RLX-incomp_SerlaS7_9_2-B-R465-Map10;Target=RLX-incomp_SerlaS7_9_2-B-R465-Map10 3968 3994;Identity=87.6
scaffold_10	Serla_TEannot2_REPET_TEs	match_part	1133675	1133703	0.0	+	.	ID=mp8529-1_scaffold_10_RLX-incomp_SerlaS7_9_2-B-R465-Map10;Parent=ms8529_scaffold_10_RLX-incomp_SerlaS7_9_2-B-R465-Map10;Target=RLX-incomp_SerlaS7_9_2-B-R465-Map10 3968 3994;Identity=87.6
scaffold_10	Serla_TEannot2_REPET_TEs	match	1128056	1128241	0.0	+	.	ID=ms8530_scaffold_10_RLX-incomp_SerlaS7_9_2-B-R822-Map5_reversed;Target=RLX-incomp_SerlaS7_9_2-B-R822-Map5_reversed 2835 3019;Identity=86.4
scaffold_10	Serla_TEannot2_REPET_TEs	match_part	1128056	1128241	0.0	+	.	ID=mp8530-1_scaffold_10_RLX-incomp_SerlaS7_9_2-B-R822-Map5_reversed;Parent=ms8530_scaffold_10_RLX-incomp_SerlaS7_9_2-B-R822-Map5_reversed;Target=RLX-incomp_SerlaS7_9_2-B-R822-Map5_reversed 2835 3019;Identity=86.4
scaffold_10	Serla_TEannot2_REPET_TEs	match	1132992	1133203	0.0	+	.	ID=ms8531_scaffold_10_RYX-incomp-chim_SerlaS7_9_2-B-G514-Map9_reversed;Target=RYX-incomp-chim_SerlaS7_9_2-B-G514-Map9_reversed 4720 4924;Identity=79.7
scaffold_10	Serla_TEannot2_REPET_TEs	match_part	1132992	1133203	0.0	+	.	ID=mp8531-1_scaffold_10_RYX-incomp-chim_SerlaS7_9_2-B-G514-Map9_reversed;Parent=ms8531_scaffold_10_RYX-incomp-chim_SerlaS7_9_2-B-G514-Map9_reversed;Target=RYX-incomp-chim_SerlaS7_9_2-B-G514-Map9_reversed 4720 4924;Identity=79.7
scaffold_10	Serla_TEannot2_REPET_TEs	match	1131927	1132068	0.0	-	.	ID=ms8532_scaffold_10_noCat_SerlaS7_9_2-B-P20.59-Map12;Target=noCat_SerlaS7_9_2-B-P20.59-Map12 536 662;Identity=90.5
scaffold_10	Serla_TEannot2_REPET_TEs	match_part	1131927	1132068	0.0	-	.	ID=mp8532-1_scaffold_10_noCat_SerlaS7_9_2-B-P20.59-Map12;Parent=ms8532_scaffold_10_noCat_SerlaS7_9_2-B-P20.59-Map12;Target=noCat_SerlaS7_9_2-B-P20.59-Map12 536 662;Identity=90.5
scaffold_10	Serla_TEannot2_REPET_TEs	match	1138222	1140495	0.0	-	.	ID=ms8533_scaffold_10_DTX-incomp_SerlaS7_9_2-B-G387-Map4;Target=DTX-incomp_SerlaS7_9_2-B-G387-Map4 403 2719;Identity=98.6
scaffold_10	Serla_TEannot2_REPET_TEs	match_part	1138222	1140495	0.0	-	.	ID=mp8533-1_scaffold_10_DTX-incomp_SerlaS7_9_2-B-G387-Map4;Parent=ms8533_scaffold_10_DTX-incomp_SerlaS7_9_2-B-G387-Map4;Target=DTX-incomp_SerlaS7_9_2-B-G387-Map4 403 2719;Identity=98.6
scaffold_10	Serla_TEannot2_REPET_TEs	match	1790989	1791074	0.0	+	.	ID=ms16726_scaffold_10_DXX-MITE_SerlaS7_9_2-B-G686-Map4;Target=DXX-MITE_SerlaS7_9_2-B-G686-Map4 219 305;Identity=95.4
scaffold_10	Serla_TEannot2_REPET_TEs	match_part	1790989	1791074	0.0	+	.	ID=mp16726-1_scaffold_10_DXX-MITE_SerlaS7_9_2-B-G686-Map4;Parent=ms16726_scaffold_10_DXX-MITE_SerlaS7_9_2-B-G686-Map4;Target=DXX-MITE_SerlaS7_9_2-B-G686-Map4 219 305;Identity=95.4
scaffold_10	Serla_TEannot2_REPET_TEs	match	1791075	1791287	0.0	-	.	ID=ms16727_scaffold_10_DXX-MITE_SerlaS7_9_2-B-G686-Map4;Target=DXX-MITE_SerlaS7_9_2-B-G686-Map4 1 211;Identity=98.1
scaffold_10	Serla_TEannot2_REPET_TEs	match_part	1791075	1791287	0.0	-	.	ID=mp16727-1_scaffold_10_DXX-MITE_SerlaS7_9_2-B-G686-Map4;Parent=ms16727_scaffold_10_DXX-MITE_SerlaS7_9_2-B-G686-Map4;Target=DXX-MITE_SerlaS7_9_2-B-G686-Map4 1 211;Identity=98.1
scaffold_10	Serla_TEannot2_REPET_TEs	match	1943952	1944284	0.0	+	.	ID=ms2171_scaffold_10_RLX-incomp_SerlaS7_9_2-B-P99.2-Map4_reversed;Target=RLX-incomp_SerlaS7_9_2-B-P99.2-Map4_reversed 1905 2235;Identity=89.0
scaffold_10	Serla_TEannot2_REPET_TEs	match_part	1943952	1944284	0.0	+	.	ID=mp2171-1_scaffold_10_RLX-incomp_SerlaS7_9_2-B-P99.2-Map4_reversed;Parent=ms2171_scaffold_10_RLX-incomp_SerlaS7_9_2-B-P99.2-Map4_reversed;Target=RLX-incomp_SerlaS7_9_2-B-P99.2-Map4_reversed 1905 2235;Identity=89.0
scaffold_10	Serla_TEannot2_REPET_TEs	match	163921	165379	0.0	-	.	ID=ms409_scaffold_10_RLX-incomp_SerlaS7_9_2-B-G567-Map20;Target=RLX-incomp_SerlaS7_9_2-B-G567-Map20 5180 6638;Identity=98.4
scaffold_10	Serla_TEannot2_REPET_TEs	match_part	163921	165379	0.0	-	.	ID=mp409-1_scaffold_10_RLX-incomp_SerlaS7_9_2-B-G567-Map20;Parent=ms409_scaffold_10_RLX-incomp_SerlaS7_9_2-B-G567-Map20;Target=RLX-incomp_SerlaS7_9_2-B-G567-Map20 5180 6638;Identity=98.4
scaffold_10	Serla_TEannot2_REPET_TEs	match	1511907	1512068	0.0	+	.	ID=ms8812_scaffold_10_DXX-MITE_SerlaS7_9_2-B-G598-Map3;Target=DXX-MITE_SerlaS7_9_2-B-G598-Map3 1 178;Identity=99.4
scaffold_10	Serla_TEannot2_REPET_TEs	match_part	1511907	1512068	0.0	+	.	ID=mp8812-1_scaffold_10_DXX-MITE_SerlaS7_9_2-B-G598-Map3;Parent=ms8812_scaffold_10_DXX-MITE_SerlaS7_9_2-B-G598-Map3;Target=DXX-MITE_SerlaS7_9_2-B-G598-Map3 1 178;Identity=99.4
scaffold_10	Serla_TEannot2_REPET_TEs	match	763330	764056	0.0	+	.	ID=ms16859_scaffold_10_DHX-incomp_SerlaS7_9_2-B-R317-Map4_reversed;Target=DHX-incomp_SerlaS7_9_2-B-R317-Map4_reversed 979 1728;Identity=70.5
scaffold_10	Serla_TEannot2_REPET_TEs	match_part	763330	764056	0.0	+	.	ID=mp16859-1_scaffold_10_DHX-incomp_SerlaS7_9_2-B-R317-Map4_reversed;Parent=ms16859_scaffold_10_DHX-incomp_SerlaS7_9_2-B-R317-Map4_reversed;Target=DHX-incomp_SerlaS7_9_2-B-R317-Map4_reversed 979 1728;Identity=70.5
scaffold_10	Serla_TEannot2_REPET_TEs	match	999546	999877	0.0	+	.	ID=ms16860_scaffold_10_DTX-incomp-chim_SerlaS7_9_2-B-R322-Map7_reversed;Target=DTX-incomp-chim_SerlaS7_9_2-B-R322-Map7_reversed 2424 2758;Identity=76.2
scaffold_10	Serla_TEannot2_REPET_TEs	match_part	999546	999877	0.0	+	.	ID=mp16860-1_scaffold_10_DTX-incomp-chim_SerlaS7_9_2-B-R322-Map7_reversed;Parent=ms16860_scaffold_10_DTX-incomp-chim_SerlaS7_9_2-B-R322-Map7_reversed;Target=DTX-incomp-chim_SerlaS7_9_2-B-R322-Map7_reversed 2424 2758;Identity=76.2
scaffold_10	Serla_TEannot2_REPET_TEs	match	842300	842625	0.0	+	.	ID=ms16861_scaffold_10_DTX-incomp-chim_SerlaS7_9_2-B-R322-Map7_reversed;Target=DTX-incomp-chim_SerlaS7_9_2-B-R322-Map7_reversed 2424 2758;Identity=77.3
scaffold_10	Serla_TEannot2_REPET_TEs	match_part	842300	842625	0.0	+	.	ID=mp16861-1_scaffold_10_DTX-incomp-chim_SerlaS7_9_2-B-R322-Map7_reversed;Parent=ms16861_scaffold_10_DTX-incomp-chim_SerlaS7_9_2-B-R322-Map7_reversed;Target=DTX-incomp-chim_SerlaS7_9_2-B-R322-Map7_reversed 2424 2758;Identity=77.3
scaffold_10	Serla_TEannot2_REPET_TEs	match	1650620	1652443	0.0	-	.	ID=ms16862_scaffold_10_RYX-incomp-chim_SerlaS7_9_2-B-G515-Map3;Target=RYX-incomp-chim_SerlaS7_9_2-B-G515-Map3 1 1820;Identity=97.6
scaffold_10	Serla_TEannot2_REPET_TEs	match_part	1650620	1652443	0.0	-	.	ID=mp16862-1_scaffold_10_RYX-incomp-chim_SerlaS7_9_2-B-G515-Map3;Parent=ms16862_scaffold_10_RYX-incomp-chim_SerlaS7_9_2-B-G515-Map3;Target=RYX-incomp-chim_SerlaS7_9_2-B-G515-Map3 1 1820;Identity=97.6
scaffold_10	Serla_TEannot2_REPET_TEs	match	1619731	1620874	0.0	-	.	ID=ms16863_scaffold_10_RLX-incomp_SerlaS7_9_2-B-R18-Map20;Target=RLX-incomp_SerlaS7_9_2-B-R18-Map20 935 2078;Identity=79.1
scaffold_10	Serla_TEannot2_REPET_TEs	match_part	1619731	1620874	0.0	-	.	ID=mp16863-1_scaffold_10_RLX-incomp_SerlaS7_9_2-B-R18-Map20;Parent=ms16863_scaffold_10_RLX-incomp_SerlaS7_9_2-B-R18-Map20;Target=RLX-incomp_SerlaS7_9_2-B-R18-Map20 935 2078;Identity=79.1
scaffold_10	Serla_TEannot2_REPET_TEs	match	1749033	1749274	0.0	+	.	ID=ms16864_scaffold_10_RLX-incomp_SerlaS7_9_2-B-R1123-Map7_reversed;Target=RLX-incomp_SerlaS7_9_2-B-R1123-Map7_reversed 1166 1324
scaffold_10	Serla_TEannot2_REPET_TEs	match_part	1749033	1749157	0.0	+	.	ID=mp16864-1_scaffold_10_RLX-incomp_SerlaS7_9_2-B-R1123-Map7_reversed;Parent=ms16864_scaffold_10_RLX-incomp_SerlaS7_9_2-B-R1123-Map7_reversed;Target=RLX-incomp_SerlaS7_9_2-B-R1123-Map7_reversed 1166 1290;Identity=72.5
scaffold_10	Serla_TEannot2_REPET_TEs	match_part	1749239	1749274	0.0	+	.	ID=mp16864-2_scaffold_10_RLX-incomp_SerlaS7_9_2-B-R1123-Map7_reversed;Parent=ms16864_scaffold_10_RLX-incomp_SerlaS7_9_2-B-R1123-Map7_reversed;Target=RLX-incomp_SerlaS7_9_2-B-R1123-Map7_reversed 1289 1324;Identity=77.1
scaffold_10	Serla_TEannot2_REPET_TEs	match	776903	778620	0.0	+	.	ID=ms16865_scaffold_10_RLX-incomp-chim_SerlaS7_9_2-B-G372-Map3_reversed;Target=RLX-incomp-chim_SerlaS7_9_2-B-G372-Map3_reversed 2900 4111
scaffold_10	Serla_TEannot2_REPET_TEs	match_part	776903	777280	0.0	+	.	ID=mp16865-1_scaffold_10_RLX-incomp-chim_SerlaS7_9_2-B-G372-Map3_reversed;Parent=ms16865_scaffold_10_RLX-incomp-chim_SerlaS7_9_2-B-G372-Map3_reversed;Target=RLX-incomp-chim_SerlaS7_9_2-B-G372-Map3_reversed 2900 3277;Identity=85.2
scaffold_10	Serla_TEannot2_REPET_TEs	match_part	777779	778620	0.0	+	.	ID=mp16865-2_scaffold_10_RLX-incomp-chim_SerlaS7_9_2-B-G372-Map3_reversed;Parent=ms16865_scaffold_10_RLX-incomp-chim_SerlaS7_9_2-B-G372-Map3_reversed;Target=RLX-incomp-chim_SerlaS7_9_2-B-G372-Map3_reversed 3270 4111;Identity=82.7
scaffold_10	Serla_TEannot2_REPET_TEs	match	1702253	1702664	0.0	+	.	ID=ms16866_scaffold_10_DTX-incomp_SerlaS7_9_2-B-R770-Map7;Target=DTX-incomp_SerlaS7_9_2-B-R770-Map7 1635 2301
scaffold_10	Serla_TEannot2_REPET_TEs	match_part	1702253	1702429	0.0	+	.	ID=mp16866-1_scaffold_10_DTX-incomp_SerlaS7_9_2-B-R770-Map7;Parent=ms16866_scaffold_10_DTX-incomp_SerlaS7_9_2-B-R770-Map7;Target=DTX-incomp_SerlaS7_9_2-B-R770-Map7 1635 1864;Identity=82.1
scaffold_10	Serla_TEannot2_REPET_TEs	match_part	1702433	1702552	0.0	+	.	ID=mp16866-2_scaffold_10_DTX-incomp_SerlaS7_9_2-B-R770-Map7;Parent=ms16866_scaffold_10_DTX-incomp_SerlaS7_9_2-B-R770-Map7;Target=DTX-incomp_SerlaS7_9_2-B-R770-Map7 1911 2025;Identity=80.6
scaffold_10	Serla_TEannot2_REPET_TEs	match_part	1702552	1702664	0.0	+	.	ID=mp16866-3_scaffold_10_DTX-incomp_SerlaS7_9_2-B-R770-Map7;Parent=ms16866_scaffold_10_DTX-incomp_SerlaS7_9_2-B-R770-Map7;Target=DTX-incomp_SerlaS7_9_2-B-R770-Map7 2189 2301;Identity=84.1
scaffold_10	Serla_TEannot2_REPET_TEs	match	1703079	1703146	0.0	+	.	ID=ms16867_scaffold_10_DTX-incomp_SerlaS7_9_2-B-R770-Map7;Target=DTX-incomp_SerlaS7_9_2-B-R770-Map7 2298 2365;Identity=85.5
scaffold_10	Serla_TEannot2_REPET_TEs	match_part	1703079	1703146	0.0	+	.	ID=mp16867-1_scaffold_10_DTX-incomp_SerlaS7_9_2-B-R770-Map7;Parent=ms16867_scaffold_10_DTX-incomp_SerlaS7_9_2-B-R770-Map7;Target=DTX-incomp_SerlaS7_9_2-B-R770-Map7 2298 2365;Identity=85.5
scaffold_10	Serla_TEannot2_REPET_TEs	match	473447	473941	0.0	-	.	ID=ms16868_scaffold_10_RLX-incomp_SerlaS7_9_2-B-R890-Map3;Target=RLX-incomp_SerlaS7_9_2-B-R890-Map3 737 1240;Identity=83.6
scaffold_10	Serla_TEannot2_REPET_TEs	match_part	473447	473941	0.0	-	.	ID=mp16868-1_scaffold_10_RLX-incomp_SerlaS7_9_2-B-R890-Map3;Parent=ms16868_scaffold_10_RLX-incomp_SerlaS7_9_2-B-R890-Map3;Target=RLX-incomp_SerlaS7_9_2-B-R890-Map3 737 1240;Identity=83.6
scaffold_10	Serla_TEannot2_REPET_TEs	match	1453163	1453212	0.0	+	.	ID=ms16869_scaffold_10_RLX-incomp_SerlaS7_9_2-B-R923-Map3;Target=RLX-incomp_SerlaS7_9_2-B-R923-Map3 2816 2864;Identity=86.1
scaffold_10	Serla_TEannot2_REPET_TEs	match_part	1453163	1453212	0.0	+	.	ID=mp16869-1_scaffold_10_RLX-incomp_SerlaS7_9_2-B-R923-Map3;Parent=ms16869_scaffold_10_RLX-incomp_SerlaS7_9_2-B-R923-Map3;Target=RLX-incomp_SerlaS7_9_2-B-R923-Map3 2816 2864;Identity=86.1
scaffold_10	Serla_TEannot2_REPET_TEs	match	866966	867169	0.0	-	.	ID=ms16870_scaffold_10_DHX-incomp-chim_SerlaS7_9_2-B-R996-Map5;Target=DHX-incomp-chim_SerlaS7_9_2-B-R996-Map5 2803 3012;Identity=87.2
scaffold_10	Serla_TEannot2_REPET_TEs	match_part	866966	867169	0.0	-	.	ID=mp16870-1_scaffold_10_DHX-incomp-chim_SerlaS7_9_2-B-R996-Map5;Parent=ms16870_scaffold_10_DHX-incomp-chim_SerlaS7_9_2-B-R996-Map5;Target=DHX-incomp-chim_SerlaS7_9_2-B-R996-Map5 2803 3012;Identity=87.2
scaffold_10	Serla_TEannot2_REPET_TEs	match	813259	816745	0.0	+	.	ID=ms16871_scaffold_10_RPX-comp_SerlaS7_9_2-B-G483-Map8_reversed;Target=RPX-comp_SerlaS7_9_2-B-G483-Map8_reversed 929 4434;Identity=89.9
scaffold_10	Serla_TEannot2_REPET_TEs	match_part	813259	816745	0.0	+	.	ID=mp16871-1_scaffold_10_RPX-comp_SerlaS7_9_2-B-G483-Map8_reversed;Parent=ms16871_scaffold_10_RPX-comp_SerlaS7_9_2-B-G483-Map8_reversed;Target=RPX-comp_SerlaS7_9_2-B-G483-Map8_reversed 929 4434;Identity=89.9
scaffold_10	Serla_TEannot2_REPET_TEs	match	1944552	1944880	0.0	-	.	ID=ms16872_scaffold_10_DHX-incomp_SerlaS7_9_2-B-R79-Map16_reversed;Target=DHX-incomp_SerlaS7_9_2-B-R79-Map16_reversed 2 351;Identity=86.5
scaffold_10	Serla_TEannot2_REPET_TEs	match_part	1944552	1944880	0.0	-	.	ID=mp16872-1_scaffold_10_DHX-incomp_SerlaS7_9_2-B-R79-Map16_reversed;Parent=ms16872_scaffold_10_DHX-incomp_SerlaS7_9_2-B-R79-Map16_reversed;Target=DHX-incomp_SerlaS7_9_2-B-R79-Map16_reversed 2 351;Identity=86.5
scaffold_10	Serla_TEannot2_REPET_TEs	match	820024	820180	0.0	+	.	ID=ms16873_scaffold_10_noCat_SerlaS7_9_2-B-G621-Map20;Target=noCat_SerlaS7_9_2-B-G621-Map20 217 374;Identity=91.0
scaffold_10	Serla_TEannot2_REPET_TEs	match_part	820024	820180	0.0	+	.	ID=mp16873-1_scaffold_10_noCat_SerlaS7_9_2-B-G621-Map20;Parent=ms16873_scaffold_10_noCat_SerlaS7_9_2-B-G621-Map20;Target=noCat_SerlaS7_9_2-B-G621-Map20 217 374;Identity=91.0
scaffold_10	Serla_TEannot2_REPET_TEs	match	1749519	1750342	0.0	+	.	ID=ms16874_scaffold_10_RLX-incomp_SerlaS7_9_2-B-G240-Map3_reversed;Target=RLX-incomp_SerlaS7_9_2-B-G240-Map3_reversed 1851 2666;Identity=92.0
scaffold_10	Serla_TEannot2_REPET_TEs	match_part	1749519	1750342	0.0	+	.	ID=mp16874-1_scaffold_10_RLX-incomp_SerlaS7_9_2-B-G240-Map3_reversed;Parent=ms16874_scaffold_10_RLX-incomp_SerlaS7_9_2-B-G240-Map3_reversed;Target=RLX-incomp_SerlaS7_9_2-B-G240-Map3_reversed 1851 2666;Identity=92.0
scaffold_10	Serla_TEannot2_REPET_TEs	match	9247	9270	0.0	-	.	ID=ms16875_scaffold_10_RLX-incomp_SerlaS7_9_2-B-G284-Map5;Target=RLX-incomp_SerlaS7_9_2-B-G284-Map5 1830 1853;Identity=91.1
scaffold_10	Serla_TEannot2_REPET_TEs	match_part	9247	9270	0.0	-	.	ID=mp16875-1_scaffold_10_RLX-incomp_SerlaS7_9_2-B-G284-Map5;Parent=ms16875_scaffold_10_RLX-incomp_SerlaS7_9_2-B-G284-Map5;Target=RLX-incomp_SerlaS7_9_2-B-G284-Map5 1830 1853;Identity=91.1
scaffold_10	Serla_TEannot2_REPET_TEs	match	637107	637521	0.0	+	.	ID=ms16876_scaffold_10_DHX-incomp-chim_SerlaS7_9_2-B-R996-Map5;Target=DHX-incomp-chim_SerlaS7_9_2-B-R996-Map5 3332 3724;Identity=93.0
scaffold_10	Serla_TEannot2_REPET_TEs	match_part	637107	637521	0.0	+	.	ID=mp16876-1_scaffold_10_DHX-incomp-chim_SerlaS7_9_2-B-R996-Map5;Parent=ms16876_scaffold_10_DHX-incomp-chim_SerlaS7_9_2-B-R996-Map5;Target=DHX-incomp-chim_SerlaS7_9_2-B-R996-Map5 3332 3724;Identity=93.0
scaffold_10	Serla_TEannot2_REPET_TEs	match	1160506	1161994	0.0	-	.	ID=ms16877_scaffold_10_RLX-incomp_SerlaS7_9_2-B-G4-Map20_reversed;Target=RLX-incomp_SerlaS7_9_2-B-G4-Map20_reversed 6 1646
scaffold_10	Serla_TEannot2_REPET_TEs	match_part	1160506	1160540	0.0	-	.	ID=mp16877-1_scaffold_10_RLX-incomp_SerlaS7_9_2-B-G4-Map20_reversed;Parent=ms16877_scaffold_10_RLX-incomp_SerlaS7_9_2-B-G4-Map20_reversed;Target=RLX-incomp_SerlaS7_9_2-B-G4-Map20_reversed 1612 1646;Identity=96.6
scaffold_10	Serla_TEannot2_REPET_TEs	match_part	1161889	1161994	0.0	-	.	ID=mp16877-2_scaffold_10_RLX-incomp_SerlaS7_9_2-B-G4-Map20_reversed;Parent=ms16877_scaffold_10_RLX-incomp_SerlaS7_9_2-B-G4-Map20_reversed;Target=RLX-incomp_SerlaS7_9_2-B-G4-Map20_reversed 6 110;Identity=92.0
scaffold_10	Serla_TEannot2_REPET_TEs	match	1841851	1843600	0.0	+	.	ID=ms16878_scaffold_10_RLX-incomp_SerlaS7_9_2-B-P73.17-Map3;Target=RLX-incomp_SerlaS7_9_2-B-P73.17-Map3 5237 6991;Identity=95.9
scaffold_10	Serla_TEannot2_REPET_TEs	match_part	1841851	1843600	0.0	+	.	ID=mp16878-1_scaffold_10_RLX-incomp_SerlaS7_9_2-B-P73.17-Map3;Parent=ms16878_scaffold_10_RLX-incomp_SerlaS7_9_2-B-P73.17-Map3;Target=RLX-incomp_SerlaS7_9_2-B-P73.17-Map3 5237 6991;Identity=95.9
scaffold_10	Serla_TEannot2_REPET_TEs	match	610664	610864	0.0	+	.	ID=ms16879_scaffold_10_noCat_SerlaS7_9_2-B-P20.59-Map12;Target=noCat_SerlaS7_9_2-B-P20.59-Map12 461 661;Identity=98.1
scaffold_10	Serla_TEannot2_REPET_TEs	match_part	610664	610864	0.0	+	.	ID=mp16879-1_scaffold_10_noCat_SerlaS7_9_2-B-P20.59-Map12;Parent=ms16879_scaffold_10_noCat_SerlaS7_9_2-B-P20.59-Map12;Target=noCat_SerlaS7_9_2-B-P20.59-Map12 461 661;Identity=98.1
scaffold_10	Serla_TEannot2_REPET_TEs	match	1584545	1586362	0.0	-	.	ID=ms16880_scaffold_10_RLX-incomp_SerlaS7_9_2-B-G38-Map3;Target=RLX-incomp_SerlaS7_9_2-B-G38-Map3 3 1826;Identity=97.0
scaffold_10	Serla_TEannot2_REPET_TEs	match_part	1584545	1586362	0.0	-	.	ID=mp16880-1_scaffold_10_RLX-incomp_SerlaS7_9_2-B-G38-Map3;Parent=ms16880_scaffold_10_RLX-incomp_SerlaS7_9_2-B-G38-Map3;Target=RLX-incomp_SerlaS7_9_2-B-G38-Map3 3 1826;Identity=97.0
scaffold_10	Serla_TEannot2_REPET_TEs	match	767332	767364	0.0	+	.	ID=ms16881_scaffold_10_RLX-incomp_SerlaS7_9_2-B-G85-Map20;Target=RLX-incomp_SerlaS7_9_2-B-G85-Map20 864 896;Identity=96.6
scaffold_10	Serla_TEannot2_REPET_TEs	match_part	767332	767364	0.0	+	.	ID=mp16881-1_scaffold_10_RLX-incomp_SerlaS7_9_2-B-G85-Map20;Parent=ms16881_scaffold_10_RLX-incomp_SerlaS7_9_2-B-G85-Map20;Target=RLX-incomp_SerlaS7_9_2-B-G85-Map20 864 896;Identity=96.6
scaffold_10	Serla_TEannot2_REPET_TEs	match	268305	268383	0.0	+	.	ID=ms16882_scaffold_10_RLX-incomp_SerlaS7_9_2-B-G470-Map6_reversed;Target=RLX-incomp_SerlaS7_9_2-B-G470-Map6_reversed 5730 5808;Identity=97.5
scaffold_10	Serla_TEannot2_REPET_TEs	match_part	268305	268383	0.0	+	.	ID=mp16882-1_scaffold_10_RLX-incomp_SerlaS7_9_2-B-G470-Map6_reversed;Parent=ms16882_scaffold_10_RLX-incomp_SerlaS7_9_2-B-G470-Map6_reversed;Target=RLX-incomp_SerlaS7_9_2-B-G470-Map6_reversed 5730 5808;Identity=97.5
scaffold_10	Serla_TEannot2_REPET_TEs	match	144675	144759	0.0	-	.	ID=ms16883_scaffold_10_DHX-incomp_SerlaS7_9_2-B-R317-Map4_reversed;Target=DHX-incomp_SerlaS7_9_2-B-R317-Map4_reversed 982 1066;Identity=97.7
scaffold_10	Serla_TEannot2_REPET_TEs	match_part	144675	144759	0.0	-	.	ID=mp16883-1_scaffold_10_DHX-incomp_SerlaS7_9_2-B-R317-Map4_reversed;Parent=ms16883_scaffold_10_DHX-incomp_SerlaS7_9_2-B-R317-Map4_reversed;Target=DHX-incomp_SerlaS7_9_2-B-R317-Map4_reversed 982 1066;Identity=97.7
scaffold_10	Serla_TEannot2_REPET_TEs	match	1435201	1435418	0.0	+	.	ID=ms16884_scaffold_10_RLX-incomp_SerlaS7_9_2-B-P2.41-Map20_reversed;Target=RLX-incomp_SerlaS7_9_2-B-P2.41-Map20_reversed 215 434;Identity=98.6
scaffold_10	Serla_TEannot2_REPET_TEs	match_part	1435201	1435418	0.0	+	.	ID=mp16884-1_scaffold_10_RLX-incomp_SerlaS7_9_2-B-P2.41-Map20_reversed;Parent=ms16884_scaffold_10_RLX-incomp_SerlaS7_9_2-B-P2.41-Map20_reversed;Target=RLX-incomp_SerlaS7_9_2-B-P2.41-Map20_reversed 215 434;Identity=98.6
scaffold_10	Serla_TEannot2_REPET_TEs	match	1156919	1159423	0.0	-	.	ID=ms16885_scaffold_10_RLX-incomp_SerlaS7_9_2-B-G69-Map3_reversed;Target=RLX-incomp_SerlaS7_9_2-B-G69-Map3_reversed 1927 4477;Identity=97.6
scaffold_10	Serla_TEannot2_REPET_TEs	match_part	1156919	1159423	0.0	-	.	ID=mp16885-1_scaffold_10_RLX-incomp_SerlaS7_9_2-B-G69-Map3_reversed;Parent=ms16885_scaffold_10_RLX-incomp_SerlaS7_9_2-B-G69-Map3_reversed;Target=RLX-incomp_SerlaS7_9_2-B-G69-Map3_reversed 1927 4477;Identity=97.6
scaffold_10	Serla_TEannot2_REPET_TEs	match	550642	551124	0.0	-	.	ID=ms16886_scaffold_10_DTX-incomp_SerlaS7_9_2-B-P7.65-Map20;Target=DTX-incomp_SerlaS7_9_2-B-P7.65-Map20 3 487;Identity=98.3
scaffold_10	Serla_TEannot2_REPET_TEs	match_part	550642	551124	0.0	-	.	ID=mp16886-1_scaffold_10_DTX-incomp_SerlaS7_9_2-B-P7.65-Map20;Parent=ms16886_scaffold_10_DTX-incomp_SerlaS7_9_2-B-P7.65-Map20;Target=DTX-incomp_SerlaS7_9_2-B-P7.65-Map20 3 487;Identity=98.3
scaffold_10	Serla_TEannot2_REPET_TEs	match	1425838	1426134	0.0	-	.	ID=ms16887_scaffold_10_RLX-incomp_SerlaS7_9_2-B-G69-Map3_reversed;Target=RLX-incomp_SerlaS7_9_2-B-G69-Map3_reversed 1 297;Identity=97.3
scaffold_10	Serla_TEannot2_REPET_TEs	match_part	1425838	1426134	0.0	-	.	ID=mp16887-1_scaffold_10_RLX-incomp_SerlaS7_9_2-B-G69-Map3_reversed;Parent=ms16887_scaffold_10_RLX-incomp_SerlaS7_9_2-B-G69-Map3_reversed;Target=RLX-incomp_SerlaS7_9_2-B-G69-Map3_reversed 1 297;Identity=97.3
scaffold_10	Serla_TEannot2_REPET_TEs	match	1577867	1582042	0.0	-	.	ID=ms16888_scaffold_10_RLX-incomp_SerlaS7_9_2-B-G4-Map20_reversed;Target=RLX-incomp_SerlaS7_9_2-B-G4-Map20_reversed 5 4217;Identity=98.4
scaffold_10	Serla_TEannot2_REPET_TEs	match_part	1577867	1582042	0.0	-	.	ID=mp16888-1_scaffold_10_RLX-incomp_SerlaS7_9_2-B-G4-Map20_reversed;Parent=ms16888_scaffold_10_RLX-incomp_SerlaS7_9_2-B-G4-Map20_reversed;Target=RLX-incomp_SerlaS7_9_2-B-G4-Map20_reversed 5 4217;Identity=98.4
scaffold_10	Serla_TEannot2_REPET_TEs	match	931177	932274	0.0	-	.	ID=ms16889_scaffold_10_DTX-incomp_SerlaS7_9_2-B-R554-Map5;Target=DTX-incomp_SerlaS7_9_2-B-R554-Map5 1 1097;Identity=98.4
scaffold_10	Serla_TEannot2_REPET_TEs	match_part	931177	932274	0.0	-	.	ID=mp16889-1_scaffold_10_DTX-incomp_SerlaS7_9_2-B-R554-Map5;Parent=ms16889_scaffold_10_DTX-incomp_SerlaS7_9_2-B-R554-Map5;Target=DTX-incomp_SerlaS7_9_2-B-R554-Map5 1 1097;Identity=98.4
scaffold_10	Serla_TEannot2_REPET_TEs	match	1521281	1521460	0.0	+	.	ID=ms16890_scaffold_10_DXX-MITE_SerlaS7_9_2-B-G598-Map3;Target=DXX-MITE_SerlaS7_9_2-B-G598-Map3 178 362;Identity=99.4
scaffold_10	Serla_TEannot2_REPET_TEs	match_part	1521281	1521460	0.0	+	.	ID=mp16890-1_scaffold_10_DXX-MITE_SerlaS7_9_2-B-G598-Map3;Parent=ms16890_scaffold_10_DXX-MITE_SerlaS7_9_2-B-G598-Map3;Target=DXX-MITE_SerlaS7_9_2-B-G598-Map3 178 362;Identity=99.4
scaffold_10	Serla_TEannot2_REPET_TEs	match	102069	105478	0.0	-	.	ID=ms16891_scaffold_10_RLX-incomp_SerlaS7_9_2-B-R962-Map13_reversed;Target=RLX-incomp_SerlaS7_9_2-B-R962-Map13_reversed 1 3412;Identity=99.8
scaffold_10	Serla_TEannot2_REPET_TEs	match_part	102069	105478	0.0	-	.	ID=mp16891-1_scaffold_10_RLX-incomp_SerlaS7_9_2-B-R962-Map13_reversed;Parent=ms16891_scaffold_10_RLX-incomp_SerlaS7_9_2-B-R962-Map13_reversed;Target=RLX-incomp_SerlaS7_9_2-B-R962-Map13_reversed 1 3412;Identity=99.8
scaffold_10	Serla_TEannot2_REPET_TEs	match	1652444	1659549	0.0	+	.	ID=ms516_scaffold_10_RLX-comp_SerlaS7_9_2-B-G569-Map5;Target=RLX-comp_SerlaS7_9_2-B-G569-Map5 1831 10005
scaffold_10	Serla_TEannot2_REPET_TEs	match_part	1652444	1653906	0.0	+	.	ID=mp516-1_scaffold_10_RLX-comp_SerlaS7_9_2-B-G569-Map5;Parent=ms516_scaffold_10_RLX-comp_SerlaS7_9_2-B-G569-Map5;Target=RLX-comp_SerlaS7_9_2-B-G569-Map5 1831 3295;Identity=99.2
scaffold_10	Serla_TEannot2_REPET_TEs	match_part	1654007	1659549	0.0	+	.	ID=mp516-2_scaffold_10_RLX-comp_SerlaS7_9_2-B-G569-Map5;Parent=ms516_scaffold_10_RLX-comp_SerlaS7_9_2-B-G569-Map5;Target=RLX-comp_SerlaS7_9_2-B-G569-Map5 4464 10005;Identity=99.5
scaffold_10	Serla_TEannot2_REPET_TEs	match	1943658	1944550	0.0	-	.	ID=ms2172_scaffold_10_RLX-incomp_SerlaS7_9_2-B-R465-Map10;Target=RLX-incomp_SerlaS7_9_2-B-R465-Map10 3572 3942
scaffold_10	Serla_TEannot2_REPET_TEs	match_part	1943658	1943792	0.0	-	.	ID=mp2172-1_scaffold_10_RLX-incomp_SerlaS7_9_2-B-R465-Map10;Parent=ms2172_scaffold_10_RLX-incomp_SerlaS7_9_2-B-R465-Map10;Target=RLX-incomp_SerlaS7_9_2-B-R465-Map10 3813 3942;Identity=81.1
scaffold_10	Serla_TEannot2_REPET_TEs	match_part	1944285	1944550	0.0	-	.	ID=mp2172-2_scaffold_10_RLX-incomp_SerlaS7_9_2-B-R465-Map10;Parent=ms2172_scaffold_10_RLX-incomp_SerlaS7_9_2-B-R465-Map10;Target=RLX-incomp_SerlaS7_9_2-B-R465-Map10 3572 3833;Identity=92.7
scaffold_10	Serla_TEannot2_REPET_TEs	match	1277297	1277335	0.0	+	.	ID=ms10851_scaffold_10_DTX-incomp-chim_SerlaS7_9_2-B-R1061-Map5_reversed;Target=DTX-incomp-chim_SerlaS7_9_2-B-R1061-Map5_reversed 2162 2200;Identity=69.2
scaffold_10	Serla_TEannot2_REPET_TEs	match_part	1277297	1277335	0.0	+	.	ID=mp10851-1_scaffold_10_DTX-incomp-chim_SerlaS7_9_2-B-R1061-Map5_reversed;Parent=ms10851_scaffold_10_DTX-incomp-chim_SerlaS7_9_2-B-R1061-Map5_reversed;Target=DTX-incomp-chim_SerlaS7_9_2-B-R1061-Map5_reversed 2162 2200;Identity=69.2
scaffold_10	Serla_TEannot2_REPET_TEs	match	1277336	1277823	0.0	-	.	ID=ms10853_scaffold_10_DTX-incomp-chim_SerlaS7_9_2-B-R1290-Map3;Target=DTX-incomp-chim_SerlaS7_9_2-B-R1290-Map3 3 494;Identity=67.4
scaffold_10	Serla_TEannot2_REPET_TEs	match_part	1277336	1277823	0.0	-	.	ID=mp10853-1_scaffold_10_DTX-incomp-chim_SerlaS7_9_2-B-R1290-Map3;Parent=ms10853_scaffold_10_DTX-incomp-chim_SerlaS7_9_2-B-R1290-Map3;Target=DTX-incomp-chim_SerlaS7_9_2-B-R1290-Map3 3 494;Identity=67.4
scaffold_10	Serla_TEannot2_REPET_TEs	match	1276784	1277200	0.0	+	.	ID=ms10854_scaffold_10_DTX-incomp-chim_SerlaS7_9_2-B-R450-Map5;Target=DTX-incomp-chim_SerlaS7_9_2-B-R450-Map5 2435 2851;Identity=68.9
scaffold_10	Serla_TEannot2_REPET_TEs	match_part	1276784	1277200	0.0	+	.	ID=mp10854-1_scaffold_10_DTX-incomp-chim_SerlaS7_9_2-B-R450-Map5;Parent=ms10854_scaffold_10_DTX-incomp-chim_SerlaS7_9_2-B-R450-Map5;Target=DTX-incomp-chim_SerlaS7_9_2-B-R450-Map5 2435 2851;Identity=68.9
scaffold_10	Serla_TEannot2_REPET_TEs	match	1161847	1161888	0.0	-	.	ID=ms10855_scaffold_10_DXX-MITE-chim_SerlaS7_9_2-B-P50.16-Map9_reversed;Target=DXX-MITE-chim_SerlaS7_9_2-B-P50.16-Map9_reversed 130 180;Identity=97.0
scaffold_10	Serla_TEannot2_REPET_TEs	match_part	1161847	1161888	0.0	-	.	ID=mp10855-1_scaffold_10_DXX-MITE-chim_SerlaS7_9_2-B-P50.16-Map9_reversed;Parent=ms10855_scaffold_10_DXX-MITE-chim_SerlaS7_9_2-B-P50.16-Map9_reversed;Target=DXX-MITE-chim_SerlaS7_9_2-B-P50.16-Map9_reversed 130 180;Identity=97.0
scaffold_10	Serla_TEannot2_REPET_TEs	match	1567672	1567747	0.0	-	.	ID=ms8808_scaffold_10_DTX-incomp_SerlaS7_9_2-B-G502-Map3_reversed;Target=DTX-incomp_SerlaS7_9_2-B-G502-Map3_reversed 3365 3439;Identity=79.2
scaffold_10	Serla_TEannot2_REPET_TEs	match_part	1567672	1567747	0.0	-	.	ID=mp8808-1_scaffold_10_DTX-incomp_SerlaS7_9_2-B-G502-Map3_reversed;Parent=ms8808_scaffold_10_DTX-incomp_SerlaS7_9_2-B-G502-Map3_reversed;Target=DTX-incomp_SerlaS7_9_2-B-G502-Map3_reversed 3365 3439;Identity=79.2
scaffold_10	Serla_TEannot2_REPET_TEs	match	1153128	1153631	0.0	+	.	ID=ms10857_scaffold_10_RLX-incomp_SerlaS7_9_2-B-G274-Map4;Target=RLX-incomp_SerlaS7_9_2-B-G274-Map4 6 511;Identity=89.6
scaffold_10	Serla_TEannot2_REPET_TEs	match_part	1153128	1153631	0.0	+	.	ID=mp10857-1_scaffold_10_RLX-incomp_SerlaS7_9_2-B-G274-Map4;Parent=ms10857_scaffold_10_RLX-incomp_SerlaS7_9_2-B-G274-Map4;Target=RLX-incomp_SerlaS7_9_2-B-G274-Map4 6 511;Identity=89.6
scaffold_10	Serla_TEannot2_REPET_TEs	match	1147378	1147474	0.0	-	.	ID=ms10858_scaffold_10_RLX-incomp_SerlaS7_9_2-B-G29-Map6;Target=RLX-incomp_SerlaS7_9_2-B-G29-Map6 2939 3038;Identity=87.0
scaffold_10	Serla_TEannot2_REPET_TEs	match_part	1147378	1147474	0.0	-	.	ID=mp10858-1_scaffold_10_RLX-incomp_SerlaS7_9_2-B-G29-Map6;Parent=ms10858_scaffold_10_RLX-incomp_SerlaS7_9_2-B-G29-Map6;Target=RLX-incomp_SerlaS7_9_2-B-G29-Map6 2939 3038;Identity=87.0
scaffold_10	Serla_TEannot2_REPET_TEs	match	1147475	1149303	0.0	+	.	ID=ms10859_scaffold_10_RLX-incomp_SerlaS7_9_2-B-G29-Map6;Target=RLX-incomp_SerlaS7_9_2-B-G29-Map6 1 1828;Identity=97.5
scaffold_10	Serla_TEannot2_REPET_TEs	match_part	1147475	1149303	0.0	+	.	ID=mp10859-1_scaffold_10_RLX-incomp_SerlaS7_9_2-B-G29-Map6;Parent=ms10859_scaffold_10_RLX-incomp_SerlaS7_9_2-B-G29-Map6;Target=RLX-incomp_SerlaS7_9_2-B-G29-Map6 1 1828;Identity=97.5
scaffold_10	Serla_TEannot2_REPET_TEs	match	1153632	1154478	0.0	+	.	ID=ms10860_scaffold_10_RLX-incomp_SerlaS7_9_2-B-G29-Map6;Target=RLX-incomp_SerlaS7_9_2-B-G29-Map6 1831 2674;Identity=87.0
scaffold_10	Serla_TEannot2_REPET_TEs	match_part	1153632	1154478	0.0	+	.	ID=mp10860-1_scaffold_10_RLX-incomp_SerlaS7_9_2-B-G29-Map6;Parent=ms10860_scaffold_10_RLX-incomp_SerlaS7_9_2-B-G29-Map6;Target=RLX-incomp_SerlaS7_9_2-B-G29-Map6 1831 2674;Identity=87.0
scaffold_10	Serla_TEannot2_REPET_TEs	match	1231015	1231426	0.0	-	.	ID=ms10861_scaffold_10_RLX-incomp_SerlaS7_9_2-B-G29-Map6;Target=RLX-incomp_SerlaS7_9_2-B-G29-Map6 7210 7608;Identity=88.7
scaffold_10	Serla_TEannot2_REPET_TEs	match_part	1231015	1231426	0.0	-	.	ID=mp10861-1_scaffold_10_RLX-incomp_SerlaS7_9_2-B-G29-Map6;Parent=ms10861_scaffold_10_RLX-incomp_SerlaS7_9_2-B-G29-Map6;Target=RLX-incomp_SerlaS7_9_2-B-G29-Map6 7210 7608;Identity=88.7
scaffold_10	Serla_TEannot2_REPET_TEs	match	1231901	1233712	0.0	-	.	ID=ms10862_scaffold_10_RLX-incomp_SerlaS7_9_2-B-G29-Map6;Target=RLX-incomp_SerlaS7_9_2-B-G29-Map6 1 1825;Identity=97.6
scaffold_10	Serla_TEannot2_REPET_TEs	match_part	1231901	1233712	0.0	-	.	ID=mp10862-1_scaffold_10_RLX-incomp_SerlaS7_9_2-B-G29-Map6;Parent=ms10862_scaffold_10_RLX-incomp_SerlaS7_9_2-B-G29-Map6;Target=RLX-incomp_SerlaS7_9_2-B-G29-Map6 1 1825;Identity=97.6
scaffold_10	Serla_TEannot2_REPET_TEs	match	1161847	1161888	0.0	-	.	ID=ms10863_scaffold_10_RLX-incomp_SerlaS7_9_2-B-G304-Map7_reversed;Target=RLX-incomp_SerlaS7_9_2-B-G304-Map7_reversed 2876 2926;Identity=97.0
scaffold_10	Serla_TEannot2_REPET_TEs	match_part	1161847	1161888	0.0	-	.	ID=mp10863-1_scaffold_10_RLX-incomp_SerlaS7_9_2-B-G304-Map7_reversed;Parent=ms10863_scaffold_10_RLX-incomp_SerlaS7_9_2-B-G304-Map7_reversed;Target=RLX-incomp_SerlaS7_9_2-B-G304-Map7_reversed 2876 2926;Identity=97.0
scaffold_10	Serla_TEannot2_REPET_TEs	match	1288956	1289000	0.0	-	.	ID=ms10864_scaffold_10_RLX-incomp_SerlaS7_9_2-B-G38-Map3;Target=RLX-incomp_SerlaS7_9_2-B-G38-Map3 1786 1830;Identity=95.9
scaffold_10	Serla_TEannot2_REPET_TEs	match_part	1288956	1289000	0.0	-	.	ID=mp10864-1_scaffold_10_RLX-incomp_SerlaS7_9_2-B-G38-Map3;Parent=ms10864_scaffold_10_RLX-incomp_SerlaS7_9_2-B-G38-Map3;Target=RLX-incomp_SerlaS7_9_2-B-G38-Map3 1786 1830;Identity=95.9
scaffold_10	Serla_TEannot2_REPET_TEs	match	1161847	1161888	0.0	-	.	ID=ms10865_scaffold_10_RLX-incomp_SerlaS7_9_2-B-G39-Map6;Target=RLX-incomp_SerlaS7_9_2-B-G39-Map6 6685 6735;Identity=97.0
scaffold_10	Serla_TEannot2_REPET_TEs	match_part	1161847	1161888	0.0	-	.	ID=mp10865-1_scaffold_10_RLX-incomp_SerlaS7_9_2-B-G39-Map6;Parent=ms10865_scaffold_10_RLX-incomp_SerlaS7_9_2-B-G39-Map6;Target=RLX-incomp_SerlaS7_9_2-B-G39-Map6 6685 6735;Identity=97.0
scaffold_10	Serla_TEannot2_REPET_TEs	match	1577530	1577851	0.0	+	.	ID=ms8818_scaffold_10_noCat_SerlaS7_9_2-B-P1.69-Map20;Target=noCat_SerlaS7_9_2-B-P1.69-Map20 7 388;Identity=98.2
scaffold_10	Serla_TEannot2_REPET_TEs	match_part	1577530	1577851	0.0	+	.	ID=mp8818-1_scaffold_10_noCat_SerlaS7_9_2-B-P1.69-Map20;Parent=ms8818_scaffold_10_noCat_SerlaS7_9_2-B-P1.69-Map20;Target=noCat_SerlaS7_9_2-B-P1.69-Map20 7 388;Identity=98.2
scaffold_10	Serla_TEannot2_REPET_TEs	match	1161847	1161888	0.0	-	.	ID=ms10867_scaffold_10_RLX-incomp_SerlaS7_9_2-B-G4-Map20_reversed;Target=RLX-incomp_SerlaS7_9_2-B-G4-Map20_reversed 5184 5234;Identity=97.0
scaffold_10	Serla_TEannot2_REPET_TEs	match_part	1161847	1161888	0.0	-	.	ID=mp10867-1_scaffold_10_RLX-incomp_SerlaS7_9_2-B-G4-Map20_reversed;Parent=ms10867_scaffold_10_RLX-incomp_SerlaS7_9_2-B-G4-Map20_reversed;Target=RLX-incomp_SerlaS7_9_2-B-G4-Map20_reversed 5184 5234;Identity=97.0
scaffold_10	Serla_TEannot2_REPET_TEs	match	1149304	1151387	0.0	+	.	ID=ms10868_scaffold_10_RLX-incomp_SerlaS7_9_2-B-G43-Map3_reversed;Target=RLX-incomp_SerlaS7_9_2-B-G43-Map3_reversed 1437 5895
scaffold_10	Serla_TEannot2_REPET_TEs	match_part	1149304	1149687	0.0	+	.	ID=mp10868-1_scaffold_10_RLX-incomp_SerlaS7_9_2-B-G43-Map3_reversed;Parent=ms10868_scaffold_10_RLX-incomp_SerlaS7_9_2-B-G43-Map3_reversed;Target=RLX-incomp_SerlaS7_9_2-B-G43-Map3_reversed 1437 1821;Identity=97.7
scaffold_10	Serla_TEannot2_REPET_TEs	match_part	1149685	1151387	0.0	+	.	ID=mp10868-2_scaffold_10_RLX-incomp_SerlaS7_9_2-B-G43-Map3_reversed;Parent=ms10868_scaffold_10_RLX-incomp_SerlaS7_9_2-B-G43-Map3_reversed;Target=RLX-incomp_SerlaS7_9_2-B-G43-Map3_reversed 4190 5895;Identity=87.2
scaffold_10	Serla_TEannot2_REPET_TEs	match	1154485	1156303	0.0	-	.	ID=ms10869_scaffold_10_RLX-incomp_SerlaS7_9_2-B-G69-Map3_reversed;Target=RLX-incomp_SerlaS7_9_2-B-G69-Map3_reversed 4478 6297;Identity=97.8
scaffold_10	Serla_TEannot2_REPET_TEs	match_part	1154485	1156303	0.0	-	.	ID=mp10869-1_scaffold_10_RLX-incomp_SerlaS7_9_2-B-G69-Map3_reversed;Parent=ms10869_scaffold_10_RLX-incomp_SerlaS7_9_2-B-G69-Map3_reversed;Target=RLX-incomp_SerlaS7_9_2-B-G69-Map3_reversed 4478 6297;Identity=97.8
scaffold_10	Serla_TEannot2_REPET_TEs	match	1159834	1160505	0.0	-	.	ID=ms10870_scaffold_10_RLX-incomp_SerlaS7_9_2-B-G69-Map3_reversed;Target=RLX-incomp_SerlaS7_9_2-B-G69-Map3_reversed 1268 1932;Identity=96.1
scaffold_10	Serla_TEannot2_REPET_TEs	match_part	1159834	1160505	0.0	-	.	ID=mp10870-1_scaffold_10_RLX-incomp_SerlaS7_9_2-B-G69-Map3_reversed;Parent=ms10870_scaffold_10_RLX-incomp_SerlaS7_9_2-B-G69-Map3_reversed;Target=RLX-incomp_SerlaS7_9_2-B-G69-Map3_reversed 1268 1932;Identity=96.1
scaffold_10	Serla_TEannot2_REPET_TEs	match	148650	148678	0.0	-	.	ID=ms4201_scaffold_10_DHX-incomp_SerlaS7_9_2-B-R317-Map4_reversed;Target=DHX-incomp_SerlaS7_9_2-B-R317-Map4_reversed 951 979;Identity=93.1
scaffold_10	Serla_TEannot2_REPET_TEs	match_part	148650	148678	0.0	-	.	ID=mp4201-1_scaffold_10_DHX-incomp_SerlaS7_9_2-B-R317-Map4_reversed;Parent=ms4201_scaffold_10_DHX-incomp_SerlaS7_9_2-B-R317-Map4_reversed;Target=DHX-incomp_SerlaS7_9_2-B-R317-Map4_reversed 951 979;Identity=93.1
scaffold_10	Serla_TEannot2_REPET_TEs	match	1160541	1161846	0.0	-	.	ID=ms10872_scaffold_10_RLX-incomp_SerlaS7_9_2-B-G69-Map3_reversed;Target=RLX-incomp_SerlaS7_9_2-B-G69-Map3_reversed 1 1287;Identity=97.0
scaffold_10	Serla_TEannot2_REPET_TEs	match_part	1160541	1161846	0.0	-	.	ID=mp10872-1_scaffold_10_RLX-incomp_SerlaS7_9_2-B-G69-Map3_reversed;Parent=ms10872_scaffold_10_RLX-incomp_SerlaS7_9_2-B-G69-Map3_reversed;Target=RLX-incomp_SerlaS7_9_2-B-G69-Map3_reversed 1 1287;Identity=97.0
scaffold_10	Serla_TEannot2_REPET_TEs	match	1151402	1153127	0.0	-	.	ID=ms10873_scaffold_10_RYX-incomp-chim_SerlaS7_9_2-B-G514-Map9_reversed;Target=RYX-incomp-chim_SerlaS7_9_2-B-G514-Map9_reversed 1075 2796;Identity=64.6
scaffold_10	Serla_TEannot2_REPET_TEs	match_part	1151402	1153127	0.0	-	.	ID=mp10873-1_scaffold_10_RYX-incomp-chim_SerlaS7_9_2-B-G514-Map9_reversed;Parent=ms10873_scaffold_10_RYX-incomp-chim_SerlaS7_9_2-B-G514-Map9_reversed;Target=RYX-incomp-chim_SerlaS7_9_2-B-G514-Map9_reversed 1075 2796;Identity=64.6
scaffold_10	Serla_TEannot2_REPET_TEs	match	1156542	1159833	0.0	+	.	ID=ms10874_scaffold_10_RYX-incomp-chim_SerlaS7_9_2-B-G552-Map3_reversed;Target=RYX-incomp-chim_SerlaS7_9_2-B-G552-Map3_reversed 1 3938
scaffold_10	Serla_TEannot2_REPET_TEs	match_part	1156542	1156918	0.0	+	.	ID=mp10874-1_scaffold_10_RYX-incomp-chim_SerlaS7_9_2-B-G552-Map3_reversed;Parent=ms10874_scaffold_10_RYX-incomp-chim_SerlaS7_9_2-B-G552-Map3_reversed;Target=RYX-incomp-chim_SerlaS7_9_2-B-G552-Map3_reversed 1 382;Identity=97.3
scaffold_10	Serla_TEannot2_REPET_TEs	match_part	1159425	1159833	0.0	+	.	ID=mp10874-2_scaffold_10_RYX-incomp-chim_SerlaS7_9_2-B-G552-Map3_reversed;Parent=ms10874_scaffold_10_RYX-incomp-chim_SerlaS7_9_2-B-G552-Map3_reversed;Target=RYX-incomp-chim_SerlaS7_9_2-B-G552-Map3_reversed 3555 3938;Identity=88.7
scaffold_10	Serla_TEannot2_REPET_TEs	match	1278239	1284425	0.0	-	.	ID=ms10875_scaffold_10_RYX-incomp-chim_SerlaS7_9_2-B-G83-Map3;Target=RYX-incomp-chim_SerlaS7_9_2-B-G83-Map3 1359 7611
scaffold_10	Serla_TEannot2_REPET_TEs	match_part	1278239	1281082	0.0	-	.	ID=mp10875-1_scaffold_10_RYX-incomp-chim_SerlaS7_9_2-B-G83-Map3;Parent=ms10875_scaffold_10_RYX-incomp-chim_SerlaS7_9_2-B-G83-Map3;Target=RYX-incomp-chim_SerlaS7_9_2-B-G83-Map3 4768 7611;Identity=99.3
scaffold_10	Serla_TEannot2_REPET_TEs	match_part	1281083	1284425	0.0	-	.	ID=mp10875-2_scaffold_10_RYX-incomp-chim_SerlaS7_9_2-B-G83-Map3;Parent=ms10875_scaffold_10_RYX-incomp-chim_SerlaS7_9_2-B-G83-Map3;Target=RYX-incomp-chim_SerlaS7_9_2-B-G83-Map3 1359 4698;Identity=99.2
scaffold_10	Serla_TEannot2_REPET_TEs	match	1289001	1289347	0.0	-	.	ID=ms10876_scaffold_10_RYX-incomp-chim_SerlaS7_9_2-B-G83-Map3;Target=RYX-incomp-chim_SerlaS7_9_2-B-G83-Map3 1023 1361;Identity=97.3
scaffold_10	Serla_TEannot2_REPET_TEs	match_part	1289001	1289347	0.0	-	.	ID=mp10876-1_scaffold_10_RYX-incomp-chim_SerlaS7_9_2-B-G83-Map3;Parent=ms10876_scaffold_10_RYX-incomp-chim_SerlaS7_9_2-B-G83-Map3;Target=RYX-incomp-chim_SerlaS7_9_2-B-G83-Map3 1023 1361;Identity=97.3
scaffold_10	Serla_TEannot2_REPET_TEs	match	141657	142286	0.0	-	.	ID=ms4202_scaffold_10_noCat_SerlaS7_9_2-B-P27.47-Map20;Target=noCat_SerlaS7_9_2-B-P27.47-Map20 12 643;Identity=92.9
scaffold_10	Serla_TEannot2_REPET_TEs	match_part	141657	142286	0.0	-	.	ID=mp4202-1_scaffold_10_noCat_SerlaS7_9_2-B-P27.47-Map20;Parent=ms4202_scaffold_10_noCat_SerlaS7_9_2-B-P27.47-Map20;Target=noCat_SerlaS7_9_2-B-P27.47-Map20 12 643;Identity=92.9
scaffold_10	Serla_TEannot2_REPET_TEs	match	1229522	1235084	0.0	+	.	ID=ms10878_scaffold_10_DTX-comp_SerlaS7_9_2-B-R454-Map7_reversed;Target=DTX-comp_SerlaS7_9_2-B-R454-Map7_reversed 1 3274
scaffold_10	Serla_TEannot2_REPET_TEs	match_part	1229522	1230559	0.0	+	.	ID=mp10878-1_scaffold_10_DTX-comp_SerlaS7_9_2-B-R454-Map7_reversed;Parent=ms10878_scaffold_10_DTX-comp_SerlaS7_9_2-B-R454-Map7_reversed;Target=DTX-comp_SerlaS7_9_2-B-R454-Map7_reversed 1 1017;Identity=76.1
scaffold_10	Serla_TEannot2_REPET_TEs	match_part	1231427	1231900	0.0	+	.	ID=mp10878-2_scaffold_10_DTX-comp_SerlaS7_9_2-B-R454-Map7_reversed;Parent=ms10878_scaffold_10_DTX-comp_SerlaS7_9_2-B-R454-Map7_reversed;Target=DTX-comp_SerlaS7_9_2-B-R454-Map7_reversed 1419 1907;Identity=77.4
scaffold_10	Serla_TEannot2_REPET_TEs	match_part	1233738	1234426	0.0	+	.	ID=mp10878-3_scaffold_10_DTX-comp_SerlaS7_9_2-B-R454-Map7_reversed;Parent=ms10878_scaffold_10_DTX-comp_SerlaS7_9_2-B-R454-Map7_reversed;Target=DTX-comp_SerlaS7_9_2-B-R454-Map7_reversed 1898 2585;Identity=81.8
scaffold_10	Serla_TEannot2_REPET_TEs	match_part	1234404	1235084	0.0	+	.	ID=mp10878-4_scaffold_10_DTX-comp_SerlaS7_9_2-B-R454-Map7_reversed;Parent=ms10878_scaffold_10_DTX-comp_SerlaS7_9_2-B-R454-Map7_reversed;Target=DTX-comp_SerlaS7_9_2-B-R454-Map7_reversed 2606 3274;Identity=77.4
scaffold_10	Serla_TEannot2_REPET_TEs	match	1233713	1233737	0.0	-	.	ID=ms10879_scaffold_10_DTX-incomp_SerlaS7_9_2-B-R581-Map6;Target=DTX-incomp_SerlaS7_9_2-B-R581-Map6 1351 1375;Identity=98.3
scaffold_10	Serla_TEannot2_REPET_TEs	match_part	1233713	1233737	0.0	-	.	ID=mp10879-1_scaffold_10_DTX-incomp_SerlaS7_9_2-B-R581-Map6;Parent=ms10879_scaffold_10_DTX-incomp_SerlaS7_9_2-B-R581-Map6;Target=DTX-incomp_SerlaS7_9_2-B-R581-Map6 1351 1375;Identity=98.3
scaffold_10	Serla_TEannot2_REPET_TEs	match	1583008	1583031	0.0	-	.	ID=ms8832_scaffold_10_RLX-incomp_SerlaS7_9_2-B-G567-Map20;Target=RLX-incomp_SerlaS7_9_2-B-G567-Map20 718 742;Identity=97.6
scaffold_10	Serla_TEannot2_REPET_TEs	match_part	1583008	1583031	0.0	-	.	ID=mp8832-1_scaffold_10_RLX-incomp_SerlaS7_9_2-B-G567-Map20;Parent=ms8832_scaffold_10_RLX-incomp_SerlaS7_9_2-B-G567-Map20;Target=RLX-incomp_SerlaS7_9_2-B-G567-Map20 718 742;Identity=97.6
scaffold_10	Serla_TEannot2_REPET_TEs	match	1230560	1231010	0.0	+	.	ID=ms10881_scaffold_10_DTX-incomp_SerlaS7_9_2-B-R1013-Map4;Target=DTX-incomp_SerlaS7_9_2-B-R1013-Map4 1177 1632;Identity=97.0
scaffold_10	Serla_TEannot2_REPET_TEs	match_part	1230560	1231010	0.0	+	.	ID=mp10881-1_scaffold_10_DTX-incomp_SerlaS7_9_2-B-R1013-Map4;Parent=ms10881_scaffold_10_DTX-incomp_SerlaS7_9_2-B-R1013-Map4;Target=DTX-incomp_SerlaS7_9_2-B-R1013-Map4 1177 1632;Identity=97.0
scaffold_10	Serla_TEannot2_REPET_TEs	match	1235107	1235148	0.0	-	.	ID=ms10882_scaffold_10_DXX-MITE_SerlaS7_9_2-B-G823-Map4;Target=DXX-MITE_SerlaS7_9_2-B-G823-Map4 2 46;Identity=88.4
scaffold_10	Serla_TEannot2_REPET_TEs	match_part	1235107	1235148	0.0	-	.	ID=mp10882-1_scaffold_10_DXX-MITE_SerlaS7_9_2-B-G823-Map4;Parent=ms10882_scaffold_10_DXX-MITE_SerlaS7_9_2-B-G823-Map4;Target=DXX-MITE_SerlaS7_9_2-B-G823-Map4 2 46;Identity=88.4
scaffold_10	Serla_TEannot2_REPET_TEs	match	1596173	1596437	0.0	-	.	ID=ms8835_scaffold_10_RLX-incomp_SerlaS7_9_2-B-G86-Map3;Target=RLX-incomp_SerlaS7_9_2-B-G86-Map3 5514 5833
scaffold_10	Serla_TEannot2_REPET_TEs	match_part	1596173	1596267	0.0	-	.	ID=mp8835-1_scaffold_10_RLX-incomp_SerlaS7_9_2-B-G86-Map3;Parent=ms8835_scaffold_10_RLX-incomp_SerlaS7_9_2-B-G86-Map3;Target=RLX-incomp_SerlaS7_9_2-B-G86-Map3 5731 5833;Identity=97.9
scaffold_10	Serla_TEannot2_REPET_TEs	match_part	1596228	1596437	0.0	-	.	ID=mp8835-2_scaffold_10_RLX-incomp_SerlaS7_9_2-B-G86-Map3;Parent=ms8835_scaffold_10_RLX-incomp_SerlaS7_9_2-B-G86-Map3;Target=RLX-incomp_SerlaS7_9_2-B-G86-Map3 5514 5723;Identity=98.1
scaffold_10	Serla_TEannot2_REPET_TEs	match	1593159	1593851	0.0	+	.	ID=ms8836_scaffold_10_RLX-incomp_SerlaS7_9_2-B-P21.0-Map15_reversed;Target=RLX-incomp_SerlaS7_9_2-B-P21.0-Map15_reversed 1 706;Identity=90.6
scaffold_10	Serla_TEannot2_REPET_TEs	match_part	1593159	1593851	0.0	+	.	ID=mp8836-1_scaffold_10_RLX-incomp_SerlaS7_9_2-B-P21.0-Map15_reversed;Parent=ms8836_scaffold_10_RLX-incomp_SerlaS7_9_2-B-P21.0-Map15_reversed;Target=RLX-incomp_SerlaS7_9_2-B-P21.0-Map15_reversed 1 706;Identity=90.6
scaffold_10	Serla_TEannot2_REPET_TEs	match	1612109	1612138	0.0	-	.	ID=ms8838_scaffold_10_RLX-incomp_SerlaS7_9_2-B-R1123-Map7_reversed;Target=RLX-incomp_SerlaS7_9_2-B-R1123-Map7_reversed 327 359;Identity=79.9
scaffold_10	Serla_TEannot2_REPET_TEs	match_part	1612109	1612138	0.0	-	.	ID=mp8838-1_scaffold_10_RLX-incomp_SerlaS7_9_2-B-R1123-Map7_reversed;Parent=ms8838_scaffold_10_RLX-incomp_SerlaS7_9_2-B-R1123-Map7_reversed;Target=RLX-incomp_SerlaS7_9_2-B-R1123-Map7_reversed 327 359;Identity=79.9
scaffold_10	Serla_TEannot2_REPET_TEs	match	1621808	1621977	0.0	-	.	ID=ms8839_scaffold_10_RLX-incomp_SerlaS7_9_2-B-R1123-Map7_reversed;Target=RLX-incomp_SerlaS7_9_2-B-R1123-Map7_reversed 2571 2736;Identity=77.7
scaffold_10	Serla_TEannot2_REPET_TEs	match_part	1621808	1621977	0.0	-	.	ID=mp8839-1_scaffold_10_RLX-incomp_SerlaS7_9_2-B-R1123-Map7_reversed;Parent=ms8839_scaffold_10_RLX-incomp_SerlaS7_9_2-B-R1123-Map7_reversed;Target=RLX-incomp_SerlaS7_9_2-B-R1123-Map7_reversed 2571 2736;Identity=77.7
scaffold_10	Serla_TEannot2_REPET_TEs	match	1619074	1619437	0.0	-	.	ID=ms8840_scaffold_10_RLX-incomp_SerlaS7_9_2-B-R18-Map20;Target=RLX-incomp_SerlaS7_9_2-B-R18-Map20 2372 2735;Identity=79.1
scaffold_10	Serla_TEannot2_REPET_TEs	match_part	1619074	1619437	0.0	-	.	ID=mp8840-1_scaffold_10_RLX-incomp_SerlaS7_9_2-B-R18-Map20;Parent=ms8840_scaffold_10_RLX-incomp_SerlaS7_9_2-B-R18-Map20;Target=RLX-incomp_SerlaS7_9_2-B-R18-Map20 2372 2735;Identity=79.1
scaffold_10	Serla_TEannot2_REPET_TEs	match	1621624	1621807	0.0	-	.	ID=ms8842_scaffold_10_RLX-incomp_SerlaS7_9_2-B-R18-Map20;Target=RLX-incomp_SerlaS7_9_2-B-R18-Map20 2 185;Identity=79.1
scaffold_10	Serla_TEannot2_REPET_TEs	match_part	1621624	1621807	0.0	-	.	ID=mp8842-1_scaffold_10_RLX-incomp_SerlaS7_9_2-B-R18-Map20;Parent=ms8842_scaffold_10_RLX-incomp_SerlaS7_9_2-B-R18-Map20;Target=RLX-incomp_SerlaS7_9_2-B-R18-Map20 2 185;Identity=79.1
scaffold_10	Serla_TEannot2_REPET_TEs	match	1599077	1599693	0.0	-	.	ID=ms8843_scaffold_10_RLX-incomp_SerlaS7_9_2-B-R429-Map5;Target=RLX-incomp_SerlaS7_9_2-B-R429-Map5 4214 4822;Identity=84.2
scaffold_10	Serla_TEannot2_REPET_TEs	match_part	1599077	1599693	0.0	-	.	ID=mp8843-1_scaffold_10_RLX-incomp_SerlaS7_9_2-B-R429-Map5;Parent=ms8843_scaffold_10_RLX-incomp_SerlaS7_9_2-B-R429-Map5;Target=RLX-incomp_SerlaS7_9_2-B-R429-Map5 4214 4822;Identity=84.2
scaffold_10	Serla_TEannot2_REPET_TEs	match	1649413	1649714	0.0	+	.	ID=ms8844_scaffold_10_RLX-incomp_SerlaS7_9_2-B-R429-Map5;Target=RLX-incomp_SerlaS7_9_2-B-R429-Map5 4270 4553;Identity=85.5
scaffold_10	Serla_TEannot2_REPET_TEs	match_part	1649413	1649714	0.0	+	.	ID=mp8844-1_scaffold_10_RLX-incomp_SerlaS7_9_2-B-R429-Map5;Parent=ms8844_scaffold_10_RLX-incomp_SerlaS7_9_2-B-R429-Map5;Target=RLX-incomp_SerlaS7_9_2-B-R429-Map5 4270 4553;Identity=85.5
scaffold_10	Serla_TEannot2_REPET_TEs	match	1614838	1621623	0.0	-	.	ID=ms8845_scaffold_10_RYX-incomp-chim_SerlaS7_9_2-B-G515-Map3;Target=RYX-incomp-chim_SerlaS7_9_2-B-G515-Map3 1819 8411
scaffold_10	Serla_TEannot2_REPET_TEs	match_part	1614838	1619073	0.0	-	.	ID=mp8845-1_scaffold_10_RYX-incomp-chim_SerlaS7_9_2-B-G515-Map3;Parent=ms8845_scaffold_10_RYX-incomp-chim_SerlaS7_9_2-B-G515-Map3;Target=RYX-incomp-chim_SerlaS7_9_2-B-G515-Map3 4174 8411;Identity=71.0
scaffold_10	Serla_TEannot2_REPET_TEs	match_part	1619438	1619730	0.0	-	.	ID=mp8845-2_scaffold_10_RYX-incomp-chim_SerlaS7_9_2-B-G515-Map3;Parent=ms8845_scaffold_10_RYX-incomp-chim_SerlaS7_9_2-B-G515-Map3;Target=RYX-incomp-chim_SerlaS7_9_2-B-G515-Map3 3612 3897;Identity=72.0
scaffold_10	Serla_TEannot2_REPET_TEs	match_part	1620875	1621623	0.0	-	.	ID=mp8845-3_scaffold_10_RYX-incomp-chim_SerlaS7_9_2-B-G515-Map3;Parent=ms8845_scaffold_10_RYX-incomp-chim_SerlaS7_9_2-B-G515-Map3;Target=RYX-incomp-chim_SerlaS7_9_2-B-G515-Map3 1819 2572;Identity=75.8
scaffold_10	Serla_TEannot2_REPET_TEs	match	1649715	1650619	0.0	-	.	ID=ms8846_scaffold_10_RYX-incomp-chim_SerlaS7_9_2-B-G531-Map11;Target=RYX-incomp-chim_SerlaS7_9_2-B-G531-Map11 1839 4676
scaffold_10	Serla_TEannot2_REPET_TEs	match_part	1649715	1650619	0.0	-	.	ID=mp8846-1_scaffold_10_RYX-incomp-chim_SerlaS7_9_2-B-G531-Map11;Parent=ms8846_scaffold_10_RYX-incomp-chim_SerlaS7_9_2-B-G531-Map11;Target=RYX-incomp-chim_SerlaS7_9_2-B-G531-Map11 3751 4676;Identity=90.3
scaffold_10	Serla_TEannot2_REPET_TEs	match_part	1650610	1650619	0.0	-	.	ID=mp8846-2_scaffold_10_RYX-incomp-chim_SerlaS7_9_2-B-G531-Map11;Parent=ms8846_scaffold_10_RYX-incomp-chim_SerlaS7_9_2-B-G531-Map11;Target=RYX-incomp-chim_SerlaS7_9_2-B-G531-Map11 1839 1848;Identity=96.9
scaffold_10	Serla_TEannot2_REPET_TEs	match	160973	161855	0.0	+	.	ID=ms4205_scaffold_10_RLX-incomp_SerlaS7_9_2-B-G240-Map3_reversed;Target=RLX-incomp_SerlaS7_9_2-B-G240-Map3_reversed 386 1742
scaffold_10	Serla_TEannot2_REPET_TEs	match_part	160973	161007	0.0	+	.	ID=mp4205-1_scaffold_10_RLX-incomp_SerlaS7_9_2-B-G240-Map3_reversed;Parent=ms4205_scaffold_10_RLX-incomp_SerlaS7_9_2-B-G240-Map3_reversed;Target=RLX-incomp_SerlaS7_9_2-B-G240-Map3_reversed 386 420;Identity=91.4
scaffold_10	Serla_TEannot2_REPET_TEs	match_part	161463	161855	0.0	+	.	ID=mp4205-2_scaffold_10_RLX-incomp_SerlaS7_9_2-B-G240-Map3_reversed;Parent=ms4205_scaffold_10_RLX-incomp_SerlaS7_9_2-B-G240-Map3_reversed;Target=RLX-incomp_SerlaS7_9_2-B-G240-Map3_reversed 1350 1742;Identity=95.9
scaffold_10	Serla_TEannot2_REPET_TEs	match	1590893	1595835	0.0	-	.	ID=ms8849_scaffold_10_DTX-comp_SerlaS7_9_2-B-G378-Map7_reversed;Target=DTX-comp_SerlaS7_9_2-B-G378-Map7_reversed 4 3902
scaffold_10	Serla_TEannot2_REPET_TEs	match_part	1590893	1591897	0.0	-	.	ID=mp8849-1_scaffold_10_DTX-comp_SerlaS7_9_2-B-G378-Map7_reversed;Parent=ms8849_scaffold_10_DTX-comp_SerlaS7_9_2-B-G378-Map7_reversed;Target=DTX-comp_SerlaS7_9_2-B-G378-Map7_reversed 2832 3902;Identity=71.4
scaffold_10	Serla_TEannot2_REPET_TEs	match_part	1591982	1592756	0.0	-	.	ID=mp8849-2_scaffold_10_DTX-comp_SerlaS7_9_2-B-G378-Map7_reversed;Parent=ms8849_scaffold_10_DTX-comp_SerlaS7_9_2-B-G378-Map7_reversed;Target=DTX-comp_SerlaS7_9_2-B-G378-Map7_reversed 1902 2643;Identity=66.9
scaffold_10	Serla_TEannot2_REPET_TEs	match_part	1594018	1594899	0.0	-	.	ID=mp8849-3_scaffold_10_DTX-comp_SerlaS7_9_2-B-G378-Map7_reversed;Parent=ms8849_scaffold_10_DTX-comp_SerlaS7_9_2-B-G378-Map7_reversed;Target=DTX-comp_SerlaS7_9_2-B-G378-Map7_reversed 423 1308;Identity=76.8
scaffold_10	Serla_TEannot2_REPET_TEs	match_part	1595544	1595835	0.0	-	.	ID=mp8849-4_scaffold_10_DTX-comp_SerlaS7_9_2-B-G378-Map7_reversed;Parent=ms8849_scaffold_10_DTX-comp_SerlaS7_9_2-B-G378-Map7_reversed;Target=DTX-comp_SerlaS7_9_2-B-G378-Map7_reversed 4 320;Identity=68.8
scaffold_10	Serla_TEannot2_REPET_TEs	match	1591898	1591981	0.0	-	.	ID=ms8850_scaffold_10_DTX-comp_SerlaS7_9_2-B-G378-Map7_reversed;Target=DTX-comp_SerlaS7_9_2-B-G378-Map7_reversed 2712 2804;Identity=71.8
scaffold_10	Serla_TEannot2_REPET_TEs	match_part	1591898	1591981	0.0	-	.	ID=mp8850-1_scaffold_10_DTX-comp_SerlaS7_9_2-B-G378-Map7_reversed;Parent=ms8850_scaffold_10_DTX-comp_SerlaS7_9_2-B-G378-Map7_reversed;Target=DTX-comp_SerlaS7_9_2-B-G378-Map7_reversed 2712 2804;Identity=71.8
scaffold_10	Serla_TEannot2_REPET_TEs	match	1512069	1514474	0.0	-	.	ID=ms8851_scaffold_10_DTX-incomp_SerlaS7_9_2-B-G566-Map3;Target=DTX-incomp_SerlaS7_9_2-B-G566-Map3 6107 8512;Identity=99.8
scaffold_10	Serla_TEannot2_REPET_TEs	match_part	1512069	1514474	0.0	-	.	ID=mp8851-1_scaffold_10_DTX-incomp_SerlaS7_9_2-B-G566-Map3;Parent=ms8851_scaffold_10_DTX-incomp_SerlaS7_9_2-B-G566-Map3;Target=DTX-incomp_SerlaS7_9_2-B-G566-Map3 6107 8512;Identity=99.8
scaffold_10	Serla_TEannot2_REPET_TEs	match	1515171	1521280	0.0	-	.	ID=ms8852_scaffold_10_DTX-incomp_SerlaS7_9_2-B-G566-Map3;Target=DTX-incomp_SerlaS7_9_2-B-G566-Map3 2 6111;Identity=99.8
scaffold_10	Serla_TEannot2_REPET_TEs	match_part	1515171	1521280	0.0	-	.	ID=mp8852-1_scaffold_10_DTX-incomp_SerlaS7_9_2-B-G566-Map3;Parent=ms8852_scaffold_10_DTX-incomp_SerlaS7_9_2-B-G566-Map3;Target=DTX-incomp_SerlaS7_9_2-B-G566-Map3 2 6111;Identity=99.8
scaffold_10	Serla_TEannot2_REPET_TEs	match	765813	766077	0.0	-	.	ID=ms16494_scaffold_10_RLX-incomp_SerlaS7_9_2-B-G86-Map3;Target=RLX-incomp_SerlaS7_9_2-B-G86-Map3 5514 5833
scaffold_10	Serla_TEannot2_REPET_TEs	match_part	765813	765908	0.0	-	.	ID=mp16494-1_scaffold_10_RLX-incomp_SerlaS7_9_2-B-G86-Map3;Parent=ms16494_scaffold_10_RLX-incomp_SerlaS7_9_2-B-G86-Map3;Target=RLX-incomp_SerlaS7_9_2-B-G86-Map3 5731 5833;Identity=92.6
scaffold_10	Serla_TEannot2_REPET_TEs	match_part	765876	766077	0.0	-	.	ID=mp16494-2_scaffold_10_RLX-incomp_SerlaS7_9_2-B-G86-Map3;Parent=ms16494_scaffold_10_RLX-incomp_SerlaS7_9_2-B-G86-Map3;Target=RLX-incomp_SerlaS7_9_2-B-G86-Map3 5514 5716;Identity=92.6
scaffold_10	Serla_TEannot2_REPET_TEs	match	1623227	1623304	0.0	+	.	ID=ms8854_scaffold_10_noCat_SerlaS7_9_2-B-P20.59-Map12;Target=noCat_SerlaS7_9_2-B-P20.59-Map12 534 607;Identity=80.8
scaffold_10	Serla_TEannot2_REPET_TEs	match_part	1623227	1623304	0.0	+	.	ID=mp8854-1_scaffold_10_noCat_SerlaS7_9_2-B-P20.59-Map12;Parent=ms8854_scaffold_10_noCat_SerlaS7_9_2-B-P20.59-Map12;Target=noCat_SerlaS7_9_2-B-P20.59-Map12 534 607;Identity=80.8
scaffold_10	Serla_TEannot2_REPET_TEs	match	1583992	1584117	0.0	-	.	ID=ms8855_scaffold_10_noCat_SerlaS7_9_2-B-G164-Map20;Target=noCat_SerlaS7_9_2-B-G164-Map20 1766 1891;Identity=71.2
scaffold_10	Serla_TEannot2_REPET_TEs	match_part	1583992	1584117	0.0	-	.	ID=mp8855-1_scaffold_10_noCat_SerlaS7_9_2-B-G164-Map20;Parent=ms8855_scaffold_10_noCat_SerlaS7_9_2-B-G164-Map20;Target=noCat_SerlaS7_9_2-B-G164-Map20 1766 1891;Identity=71.2
scaffold_10	Serla_TEannot2_REPET_TEs	match	822984	828821	0.0	+	.	ID=ms16495_scaffold_10_RLX-incomp_SerlaS7_9_2-B-G86-Map3;Target=RLX-incomp_SerlaS7_9_2-B-G86-Map3 1 5833;Identity=96.3
scaffold_10	Serla_TEannot2_REPET_TEs	match_part	822984	828821	0.0	+	.	ID=mp16495-1_scaffold_10_RLX-incomp_SerlaS7_9_2-B-G86-Map3;Parent=ms16495_scaffold_10_RLX-incomp_SerlaS7_9_2-B-G86-Map3;Target=RLX-incomp_SerlaS7_9_2-B-G86-Map3 1 5833;Identity=96.3
scaffold_10	Serla_TEannot2_REPET_TEs	match	828822	828900	0.0	+	.	ID=ms16496_scaffold_10_RLX-incomp_SerlaS7_9_2-B-G86-Map3;Target=RLX-incomp_SerlaS7_9_2-B-G86-Map3 19 98;Identity=94.9
scaffold_10	Serla_TEannot2_REPET_TEs	match_part	828822	828900	0.0	+	.	ID=mp16496-1_scaffold_10_RLX-incomp_SerlaS7_9_2-B-G86-Map3;Parent=ms16496_scaffold_10_RLX-incomp_SerlaS7_9_2-B-G86-Map3;Target=RLX-incomp_SerlaS7_9_2-B-G86-Map3 19 98;Identity=94.9
scaffold_10	Serla_TEannot2_REPET_TEs	match	838817	840380	0.0	+	.	ID=ms16497_scaffold_10_RLX-incomp_SerlaS7_9_2-B-G86-Map3;Target=RLX-incomp_SerlaS7_9_2-B-G86-Map3 5834 7565
scaffold_10	Serla_TEannot2_REPET_TEs	match_part	838817	838978	0.0	+	.	ID=mp16497-1_scaffold_10_RLX-incomp_SerlaS7_9_2-B-G86-Map3;Parent=ms16497_scaffold_10_RLX-incomp_SerlaS7_9_2-B-G86-Map3;Target=RLX-incomp_SerlaS7_9_2-B-G86-Map3 5834 5989;Identity=94.2
scaffold_10	Serla_TEannot2_REPET_TEs	match_part	838965	840380	0.0	+	.	ID=mp16497-2_scaffold_10_RLX-incomp_SerlaS7_9_2-B-G86-Map3;Parent=ms16497_scaffold_10_RLX-incomp_SerlaS7_9_2-B-G86-Map3;Target=RLX-incomp_SerlaS7_9_2-B-G86-Map3 6147 7565;Identity=96.2
scaffold_10	Serla_TEannot2_REPET_TEs	match	773809	774154	0.0	-	.	ID=ms16498_scaffold_10_RLX-incomp_SerlaS7_9_2-B-G866-Map4;Target=RLX-incomp_SerlaS7_9_2-B-G866-Map4 1 347;Identity=94.5
scaffold_10	Serla_TEannot2_REPET_TEs	match_part	773809	774154	0.0	-	.	ID=mp16498-1_scaffold_10_RLX-incomp_SerlaS7_9_2-B-G866-Map4;Parent=ms16498_scaffold_10_RLX-incomp_SerlaS7_9_2-B-G866-Map4;Target=RLX-incomp_SerlaS7_9_2-B-G866-Map4 1 347;Identity=94.5
scaffold_10	Serla_TEannot2_REPET_TEs	match	1945603	1946177	0.0	+	.	ID=ms2173_scaffold_10_DTX-incomp_SerlaS7_9_2-B-P7.65-Map20;Target=DTX-incomp_SerlaS7_9_2-B-P7.65-Map20 453 768
scaffold_10	Serla_TEannot2_REPET_TEs	match_part	1945603	1945896	0.0	+	.	ID=mp2173-1_scaffold_10_DTX-incomp_SerlaS7_9_2-B-P7.65-Map20;Parent=ms2173_scaffold_10_DTX-incomp_SerlaS7_9_2-B-P7.65-Map20;Target=DTX-incomp_SerlaS7_9_2-B-P7.65-Map20 453 740;Identity=82.6
scaffold_10	Serla_TEannot2_REPET_TEs	match_part	1946156	1946177	0.0	+	.	ID=mp2173-2_scaffold_10_DTX-incomp_SerlaS7_9_2-B-P7.65-Map20;Parent=ms2173_scaffold_10_DTX-incomp_SerlaS7_9_2-B-P7.65-Map20;Target=DTX-incomp_SerlaS7_9_2-B-P7.65-Map20 747 768;Identity=100.0
scaffold_10	Serla_TEannot2_REPET_TEs	match	856402	856733	0.0	+	.	ID=ms16499_scaffold_10_RLX-incomp_SerlaS7_9_2-B-G866-Map4;Target=RLX-incomp_SerlaS7_9_2-B-G866-Map4 2 334;Identity=93.1
scaffold_10	Serla_TEannot2_REPET_TEs	match_part	856402	856733	0.0	+	.	ID=mp16499-1_scaffold_10_RLX-incomp_SerlaS7_9_2-B-G866-Map4;Parent=ms16499_scaffold_10_RLX-incomp_SerlaS7_9_2-B-G866-Map4;Target=RLX-incomp_SerlaS7_9_2-B-G866-Map4 2 334;Identity=93.1
scaffold_10	Serla_TEannot2_REPET_TEs	match	121931	129617	0.0	-	.	ID=ms4212_scaffold_10_RLX-incomp_SerlaS7_9_2-B-G550-Map20_reversed;Target=RLX-incomp_SerlaS7_9_2-B-G550-Map20_reversed 142 7892;Identity=89.3
scaffold_10	Serla_TEannot2_REPET_TEs	match_part	121931	129617	0.0	-	.	ID=mp4212-1_scaffold_10_RLX-incomp_SerlaS7_9_2-B-G550-Map20_reversed;Parent=ms4212_scaffold_10_RLX-incomp_SerlaS7_9_2-B-G550-Map20_reversed;Target=RLX-incomp_SerlaS7_9_2-B-G550-Map20_reversed 142 7892;Identity=89.3
scaffold_10	Serla_TEannot2_REPET_TEs	match	778621	779284	0.0	+	.	ID=ms16501_scaffold_10_RLX-incomp_SerlaS7_9_2-B-P21.0-Map15_reversed;Target=RLX-incomp_SerlaS7_9_2-B-P21.0-Map15_reversed 15 706;Identity=76.3
scaffold_10	Serla_TEannot2_REPET_TEs	match_part	778621	779284	0.0	+	.	ID=mp16501-1_scaffold_10_RLX-incomp_SerlaS7_9_2-B-P21.0-Map15_reversed;Parent=ms16501_scaffold_10_RLX-incomp_SerlaS7_9_2-B-P21.0-Map15_reversed;Target=RLX-incomp_SerlaS7_9_2-B-P21.0-Map15_reversed 15 706;Identity=76.3
scaffold_10	Serla_TEannot2_REPET_TEs	match	1576422	1577529	0.0	-	.	ID=ms8829_scaffold_10_RLX-incomp_SerlaS7_9_2-B-G4-Map20_reversed;Target=RLX-incomp_SerlaS7_9_2-B-G4-Map20_reversed 4205 5335;Identity=99.5
scaffold_10	Serla_TEannot2_REPET_TEs	match_part	1576422	1577529	0.0	-	.	ID=mp8829-1_scaffold_10_RLX-incomp_SerlaS7_9_2-B-G4-Map20_reversed;Parent=ms8829_scaffold_10_RLX-incomp_SerlaS7_9_2-B-G4-Map20_reversed;Target=RLX-incomp_SerlaS7_9_2-B-G4-Map20_reversed 4205 5335;Identity=99.5
scaffold_10	Serla_TEannot2_REPET_TEs	match	809380	809420	0.0	-	.	ID=ms16502_scaffold_10_RLX-incomp_SerlaS7_9_2-B-P99.2-Map4_reversed;Target=RLX-incomp_SerlaS7_9_2-B-P99.2-Map4_reversed 1898 1938;Identity=93.7
scaffold_10	Serla_TEannot2_REPET_TEs	match_part	809380	809420	0.0	-	.	ID=mp16502-1_scaffold_10_RLX-incomp_SerlaS7_9_2-B-P99.2-Map4_reversed;Parent=ms16502_scaffold_10_RLX-incomp_SerlaS7_9_2-B-P99.2-Map4_reversed;Target=RLX-incomp_SerlaS7_9_2-B-P99.2-Map4_reversed 1898 1938;Identity=93.7
scaffold_10	Serla_TEannot2_REPET_TEs	match	863160	865331	0.0	+	.	ID=ms16503_scaffold_10_RLX-incomp_SerlaS7_9_2-B-P99.2-Map4_reversed;Target=RLX-incomp_SerlaS7_9_2-B-P99.2-Map4_reversed 63 2234;Identity=94.9
scaffold_10	Serla_TEannot2_REPET_TEs	match_part	863160	865331	0.0	+	.	ID=mp16503-1_scaffold_10_RLX-incomp_SerlaS7_9_2-B-P99.2-Map4_reversed;Parent=ms16503_scaffold_10_RLX-incomp_SerlaS7_9_2-B-P99.2-Map4_reversed;Target=RLX-incomp_SerlaS7_9_2-B-P99.2-Map4_reversed 63 2234;Identity=94.9
scaffold_10	Serla_TEannot2_REPET_TEs	match	117852	118048	0.0	+	.	ID=ms4216_scaffold_10_RLX-incomp_SerlaS7_9_2-B-R1123-Map7_reversed;Target=RLX-incomp_SerlaS7_9_2-B-R1123-Map7_reversed 126 315;Identity=95.7
scaffold_10	Serla_TEannot2_REPET_TEs	match_part	117852	118048	0.0	+	.	ID=mp4216-1_scaffold_10_RLX-incomp_SerlaS7_9_2-B-R1123-Map7_reversed;Parent=ms4216_scaffold_10_RLX-incomp_SerlaS7_9_2-B-R1123-Map7_reversed;Target=RLX-incomp_SerlaS7_9_2-B-R1123-Map7_reversed 126 315;Identity=95.7
scaffold_10	Serla_TEannot2_REPET_TEs	match	117722	117748	0.0	-	.	ID=ms4217_scaffold_10_RLX-incomp_SerlaS7_9_2-B-R1177-Map5_reversed;Target=RLX-incomp_SerlaS7_9_2-B-R1177-Map5_reversed 3078 3102;Identity=93.3
scaffold_10	Serla_TEannot2_REPET_TEs	match_part	117722	117748	0.0	-	.	ID=mp4217-1_scaffold_10_RLX-incomp_SerlaS7_9_2-B-R1177-Map5_reversed;Parent=ms4217_scaffold_10_RLX-incomp_SerlaS7_9_2-B-R1177-Map5_reversed;Target=RLX-incomp_SerlaS7_9_2-B-R1177-Map5_reversed 3078 3102;Identity=93.3
scaffold_10	Serla_TEannot2_REPET_TEs	match	118468	118969	0.0	+	.	ID=ms4218_scaffold_10_RLX-incomp_SerlaS7_9_2-B-R18-Map20;Target=RLX-incomp_SerlaS7_9_2-B-R18-Map20 2 518;Identity=75.2
scaffold_10	Serla_TEannot2_REPET_TEs	match_part	118468	118969	0.0	+	.	ID=mp4218-1_scaffold_10_RLX-incomp_SerlaS7_9_2-B-R18-Map20;Parent=ms4218_scaffold_10_RLX-incomp_SerlaS7_9_2-B-R18-Map20;Target=RLX-incomp_SerlaS7_9_2-B-R18-Map20 2 518;Identity=75.2
scaffold_10	Serla_TEannot2_REPET_TEs	match	150352	150824	0.0	+	.	ID=ms4219_scaffold_10_RLX-incomp_SerlaS7_9_2-B-R455-Map9_reversed;Target=RLX-incomp_SerlaS7_9_2-B-R455-Map9_reversed 2 478;Identity=89.1
scaffold_10	Serla_TEannot2_REPET_TEs	match_part	150352	150824	0.0	+	.	ID=mp4219-1_scaffold_10_RLX-incomp_SerlaS7_9_2-B-R455-Map9_reversed;Parent=ms4219_scaffold_10_RLX-incomp_SerlaS7_9_2-B-R455-Map9_reversed;Target=RLX-incomp_SerlaS7_9_2-B-R455-Map9_reversed 2 478;Identity=89.1
scaffold_10	Serla_TEannot2_REPET_TEs	match	740496	740581	0.0	+	.	ID=ms16508_scaffold_10_RLX-incomp_SerlaS7_9_2-B-R429-Map5;Target=RLX-incomp_SerlaS7_9_2-B-R429-Map5 4213 4333;Identity=88.6
scaffold_10	Serla_TEannot2_REPET_TEs	match_part	740496	740581	0.0	+	.	ID=mp16508-1_scaffold_10_RLX-incomp_SerlaS7_9_2-B-R429-Map5;Parent=ms16508_scaffold_10_RLX-incomp_SerlaS7_9_2-B-R429-Map5;Target=RLX-incomp_SerlaS7_9_2-B-R429-Map5 4213 4333;Identity=88.6
scaffold_10	Serla_TEannot2_REPET_TEs	match	742661	744627	0.0	-	.	ID=ms16509_scaffold_10_RLX-incomp_SerlaS7_9_2-B-R429-Map5;Target=RLX-incomp_SerlaS7_9_2-B-R429-Map5 4214 4789
scaffold_10	Serla_TEannot2_REPET_TEs	match_part	742661	742746	0.0	-	.	ID=mp16509-1_scaffold_10_RLX-incomp_SerlaS7_9_2-B-R429-Map5;Parent=ms16509_scaffold_10_RLX-incomp_SerlaS7_9_2-B-R429-Map5;Target=RLX-incomp_SerlaS7_9_2-B-R429-Map5 4707 4789;Identity=82.3
scaffold_10	Serla_TEannot2_REPET_TEs	match_part	744132	744627	0.0	-	.	ID=mp16509-2_scaffold_10_RLX-incomp_SerlaS7_9_2-B-R429-Map5;Parent=ms16509_scaffold_10_RLX-incomp_SerlaS7_9_2-B-R429-Map5;Target=RLX-incomp_SerlaS7_9_2-B-R429-Map5 4214 4704;Identity=78.1
scaffold_10	Serla_TEannot2_REPET_TEs	match	150825	155718	0.0	+	.	ID=ms4222_scaffold_10_RYX-incomp-chim_SerlaS7_9_2-B-G531-Map11;Target=RYX-incomp-chim_SerlaS7_9_2-B-G531-Map11 3215 8123;Identity=89.9
scaffold_10	Serla_TEannot2_REPET_TEs	match_part	150825	155718	0.0	+	.	ID=mp4222-1_scaffold_10_RYX-incomp-chim_SerlaS7_9_2-B-G531-Map11;Parent=ms4222_scaffold_10_RYX-incomp-chim_SerlaS7_9_2-B-G531-Map11;Target=RYX-incomp-chim_SerlaS7_9_2-B-G531-Map11 3215 8123;Identity=89.9
scaffold_10	Serla_TEannot2_REPET_TEs	match	803602	804073	0.0	-	.	ID=ms16511_scaffold_10_RLX-incomp_SerlaS7_9_2-B-R429-Map5;Target=RLX-incomp_SerlaS7_9_2-B-R429-Map5 4241 4707;Identity=84.1
scaffold_10	Serla_TEannot2_REPET_TEs	match_part	803602	804073	0.0	-	.	ID=mp16511-1_scaffold_10_RLX-incomp_SerlaS7_9_2-B-R429-Map5;Parent=ms16511_scaffold_10_RLX-incomp_SerlaS7_9_2-B-R429-Map5;Target=RLX-incomp_SerlaS7_9_2-B-R429-Map5 4241 4707;Identity=84.1
scaffold_10	Serla_TEannot2_REPET_TEs	match	469144	470828	0.0	-	.	ID=ms4863_scaffold_10_RLX-incomp_SerlaS7_9_2-B-G289-Map3;Target=RLX-incomp_SerlaS7_9_2-B-G289-Map3 296 2155
scaffold_10	Serla_TEannot2_REPET_TEs	match_part	469144	469181	0.0	-	.	ID=mp4863-1_scaffold_10_RLX-incomp_SerlaS7_9_2-B-G289-Map3;Parent=ms4863_scaffold_10_RLX-incomp_SerlaS7_9_2-B-G289-Map3;Target=RLX-incomp_SerlaS7_9_2-B-G289-Map3 2118 2155;Identity=94.2
scaffold_10	Serla_TEannot2_REPET_TEs	match_part	470746	470828	0.0	-	.	ID=mp4863-2_scaffold_10_RLX-incomp_SerlaS7_9_2-B-G289-Map3;Parent=ms4863_scaffold_10_RLX-incomp_SerlaS7_9_2-B-G289-Map3;Target=RLX-incomp_SerlaS7_9_2-B-G289-Map3 296 378;Identity=94.2
scaffold_10	Serla_TEannot2_REPET_TEs	match	520262	520583	0.0	-	.	ID=ms4864_scaffold_10_RLX-incomp_SerlaS7_9_2-B-G4-Map20_reversed;Target=RLX-incomp_SerlaS7_9_2-B-G4-Map20_reversed 5053 5401;Identity=94.7
scaffold_10	Serla_TEannot2_REPET_TEs	match_part	520262	520583	0.0	-	.	ID=mp4864-1_scaffold_10_RLX-incomp_SerlaS7_9_2-B-G4-Map20_reversed;Parent=ms4864_scaffold_10_RLX-incomp_SerlaS7_9_2-B-G4-Map20_reversed;Target=RLX-incomp_SerlaS7_9_2-B-G4-Map20_reversed 5053 5401;Identity=94.7
scaffold_10	Serla_TEannot2_REPET_TEs	match	520238	520261	0.0	-	.	ID=ms4865_scaffold_10_RLX-incomp_SerlaS7_9_2-B-G69-Map3_reversed;Target=RLX-incomp_SerlaS7_9_2-B-G69-Map3_reversed 57 80;Identity=86.4
scaffold_10	Serla_TEannot2_REPET_TEs	match_part	520238	520261	0.0	-	.	ID=mp4865-1_scaffold_10_RLX-incomp_SerlaS7_9_2-B-G69-Map3_reversed;Parent=ms4865_scaffold_10_RLX-incomp_SerlaS7_9_2-B-G69-Map3_reversed;Target=RLX-incomp_SerlaS7_9_2-B-G69-Map3_reversed 57 80;Identity=86.4
scaffold_10	Serla_TEannot2_REPET_TEs	match	469182	470745	0.0	-	.	ID=ms4866_scaffold_10_RLX-incomp_SerlaS7_9_2-B-G86-Map3;Target=RLX-incomp_SerlaS7_9_2-B-G86-Map3 5834 7565
scaffold_10	Serla_TEannot2_REPET_TEs	match_part	469182	470500	0.0	-	.	ID=mp4866-1_scaffold_10_RLX-incomp_SerlaS7_9_2-B-G86-Map3;Parent=ms4866_scaffold_10_RLX-incomp_SerlaS7_9_2-B-G86-Map3;Target=RLX-incomp_SerlaS7_9_2-B-G86-Map3 6245 7565;Identity=95.7
scaffold_10	Serla_TEannot2_REPET_TEs	match_part	470501	470745	0.0	-	.	ID=mp4866-2_scaffold_10_RLX-incomp_SerlaS7_9_2-B-G86-Map3;Parent=ms4866_scaffold_10_RLX-incomp_SerlaS7_9_2-B-G86-Map3;Target=RLX-incomp_SerlaS7_9_2-B-G86-Map3 5834 6072;Identity=90.8
scaffold_10	Serla_TEannot2_REPET_TEs	match	472926	473257	0.0	-	.	ID=ms4867_scaffold_10_RLX-incomp_SerlaS7_9_2-B-G86-Map3;Target=RLX-incomp_SerlaS7_9_2-B-G86-Map3 5503 5834;Identity=98.2
scaffold_10	Serla_TEannot2_REPET_TEs	match_part	472926	473257	0.0	-	.	ID=mp4867-1_scaffold_10_RLX-incomp_SerlaS7_9_2-B-G86-Map3;Parent=ms4867_scaffold_10_RLX-incomp_SerlaS7_9_2-B-G86-Map3;Target=RLX-incomp_SerlaS7_9_2-B-G86-Map3 5503 5834;Identity=98.2
scaffold_10	Serla_TEannot2_REPET_TEs	match	521049	521216	0.0	-	.	ID=ms4868_scaffold_10_RLX-incomp_SerlaS7_9_2-B-P21.0-Map15_reversed;Target=RLX-incomp_SerlaS7_9_2-B-P21.0-Map15_reversed 379 534;Identity=71.5
scaffold_10	Serla_TEannot2_REPET_TEs	match_part	521049	521216	0.0	-	.	ID=mp4868-1_scaffold_10_RLX-incomp_SerlaS7_9_2-B-P21.0-Map15_reversed;Parent=ms4868_scaffold_10_RLX-incomp_SerlaS7_9_2-B-P21.0-Map15_reversed;Target=RLX-incomp_SerlaS7_9_2-B-P21.0-Map15_reversed 379 534;Identity=71.5
scaffold_10	Serla_TEannot2_REPET_TEs	match	472080	474789	0.0	-	.	ID=ms4869_scaffold_10_RLX-incomp_SerlaS7_9_2-B-R325-Map15;Target=RLX-incomp_SerlaS7_9_2-B-R325-Map15 66 2459
scaffold_10	Serla_TEannot2_REPET_TEs	match_part	472080	472099	0.0	-	.	ID=mp4869-1_scaffold_10_RLX-incomp_SerlaS7_9_2-B-R325-Map15;Parent=ms4869_scaffold_10_RLX-incomp_SerlaS7_9_2-B-R325-Map15;Target=RLX-incomp_SerlaS7_9_2-B-R325-Map15 2437 2459;Identity=71.7
scaffold_10	Serla_TEannot2_REPET_TEs	match_part	474758	474789	0.0	-	.	ID=mp4869-2_scaffold_10_RLX-incomp_SerlaS7_9_2-B-R325-Map15;Parent=ms4869_scaffold_10_RLX-incomp_SerlaS7_9_2-B-R325-Map15;Target=RLX-incomp_SerlaS7_9_2-B-R325-Map15 66 97;Identity=72.6
scaffold_10	Serla_TEannot2_REPET_TEs	match	519810	520064	0.0	+	.	ID=ms4870_scaffold_10_RYX-incomp-chim_SerlaS7_9_2-B-G548-Map3;Target=RYX-incomp-chim_SerlaS7_9_2-B-G548-Map3 4707 5081
scaffold_10	Serla_TEannot2_REPET_TEs	match_part	519810	519982	0.0	+	.	ID=mp4870-1_scaffold_10_RYX-incomp-chim_SerlaS7_9_2-B-G548-Map3;Parent=ms4870_scaffold_10_RYX-incomp-chim_SerlaS7_9_2-B-G548-Map3;Target=RYX-incomp-chim_SerlaS7_9_2-B-G548-Map3 4707 4882;Identity=81.4
scaffold_10	Serla_TEannot2_REPET_TEs	match_part	519966	520064	0.0	+	.	ID=mp4870-2_scaffold_10_RYX-incomp-chim_SerlaS7_9_2-B-G548-Map3;Parent=ms4870_scaffold_10_RYX-incomp-chim_SerlaS7_9_2-B-G548-Map3;Target=RYX-incomp-chim_SerlaS7_9_2-B-G548-Map3 4985 5081;Identity=76.0
scaffold_10	Serla_TEannot2_REPET_TEs	match	467563	472079	0.0	-	.	ID=ms4871_scaffold_10_RYX-incomp-chim_SerlaS7_9_2-B-G551-Map3_reversed;Target=RYX-incomp-chim_SerlaS7_9_2-B-G551-Map3_reversed 2385 7194
scaffold_10	Serla_TEannot2_REPET_TEs	match_part	467563	468078	0.0	-	.	ID=mp4871-1_scaffold_10_RYX-incomp-chim_SerlaS7_9_2-B-G551-Map3_reversed;Parent=ms4871_scaffold_10_RYX-incomp-chim_SerlaS7_9_2-B-G551-Map3_reversed;Target=RYX-incomp-chim_SerlaS7_9_2-B-G551-Map3_reversed 6678 7194;Identity=96.1
scaffold_10	Serla_TEannot2_REPET_TEs	match_part	470829	472079	0.0	-	.	ID=mp4871-2_scaffold_10_RYX-incomp-chim_SerlaS7_9_2-B-G551-Map3_reversed;Parent=ms4871_scaffold_10_RYX-incomp-chim_SerlaS7_9_2-B-G551-Map3_reversed;Target=RYX-incomp-chim_SerlaS7_9_2-B-G551-Map3_reversed 2385 3605;Identity=72.0
scaffold_10	Serla_TEannot2_REPET_TEs	match	472100	474757	0.0	-	.	ID=ms4872_scaffold_10_RYX-incomp-chim_SerlaS7_9_2-B-G551-Map3_reversed;Target=RYX-incomp-chim_SerlaS7_9_2-B-G551-Map3_reversed 120 2412
scaffold_10	Serla_TEannot2_REPET_TEs	match_part	472100	472877	0.0	-	.	ID=mp4872-1_scaffold_10_RYX-incomp-chim_SerlaS7_9_2-B-G551-Map3_reversed;Parent=ms4872_scaffold_10_RYX-incomp-chim_SerlaS7_9_2-B-G551-Map3_reversed;Target=RYX-incomp-chim_SerlaS7_9_2-B-G551-Map3_reversed 1625 2412;Identity=67.9
scaffold_10	Serla_TEannot2_REPET_TEs	match_part	473262	473446	0.0	-	.	ID=mp4872-2_scaffold_10_RYX-incomp-chim_SerlaS7_9_2-B-G551-Map3_reversed;Parent=ms4872_scaffold_10_RYX-incomp-chim_SerlaS7_9_2-B-G551-Map3_reversed;Target=RYX-incomp-chim_SerlaS7_9_2-B-G551-Map3_reversed 1377 1560;Identity=69.1
scaffold_10	Serla_TEannot2_REPET_TEs	match_part	473942	474757	0.0	-	.	ID=mp4872-3_scaffold_10_RYX-incomp-chim_SerlaS7_9_2-B-G551-Map3_reversed;Parent=ms4872_scaffold_10_RYX-incomp-chim_SerlaS7_9_2-B-G551-Map3_reversed;Target=RYX-incomp-chim_SerlaS7_9_2-B-G551-Map3_reversed 120 973;Identity=77.3
scaffold_10	Serla_TEannot2_REPET_TEs	match	472878	472925	0.0	-	.	ID=ms4873_scaffold_10_RLX-incomp_SerlaS7_9_2-B-R890-Map3;Target=RLX-incomp_SerlaS7_9_2-B-R890-Map3 1447 1493;Identity=82.3
scaffold_10	Serla_TEannot2_REPET_TEs	match_part	472878	472925	0.0	-	.	ID=mp4873-1_scaffold_10_RLX-incomp_SerlaS7_9_2-B-R890-Map3;Parent=ms4873_scaffold_10_RLX-incomp_SerlaS7_9_2-B-R890-Map3;Target=RLX-incomp_SerlaS7_9_2-B-R890-Map3 1447 1493;Identity=82.3
scaffold_10	Serla_TEannot2_REPET_TEs	match	520135	520237	0.0	-	.	ID=ms4875_scaffold_10_DTX-incomp_SerlaS7_9_2-B-R449-Map3;Target=DTX-incomp_SerlaS7_9_2-B-R449-Map3 1 103;Identity=73.0
scaffold_10	Serla_TEannot2_REPET_TEs	match_part	520135	520237	0.0	-	.	ID=mp4875-1_scaffold_10_DTX-incomp_SerlaS7_9_2-B-R449-Map3;Parent=ms4875_scaffold_10_DTX-incomp_SerlaS7_9_2-B-R449-Map3;Target=DTX-incomp_SerlaS7_9_2-B-R449-Map3 1 103;Identity=73.0
scaffold_10	Serla_TEannot2_REPET_TEs	match	1938423	1941841	0.0	+	.	ID=ms2174_scaffold_10_DTX-incomp_SerlaS7_9_2-B-R302-Map5;Target=DTX-incomp_SerlaS7_9_2-B-R302-Map5 1 2182
scaffold_10	Serla_TEannot2_REPET_TEs	match_part	1938423	1939180	0.0	+	.	ID=mp2174-1_scaffold_10_DTX-incomp_SerlaS7_9_2-B-R302-Map5;Parent=ms2174_scaffold_10_DTX-incomp_SerlaS7_9_2-B-R302-Map5;Target=DTX-incomp_SerlaS7_9_2-B-R302-Map5 1 751;Identity=93.9
scaffold_10	Serla_TEannot2_REPET_TEs	match_part	1939178	1939914	0.0	+	.	ID=mp2174-2_scaffold_10_DTX-incomp_SerlaS7_9_2-B-R302-Map5;Parent=ms2174_scaffold_10_DTX-incomp_SerlaS7_9_2-B-R302-Map5;Target=DTX-incomp_SerlaS7_9_2-B-R302-Map5 1238 1982;Identity=91.1
scaffold_10	Serla_TEannot2_REPET_TEs	match_part	1941737	1941756	0.0	+	.	ID=mp2174-3_scaffold_10_DTX-incomp_SerlaS7_9_2-B-R302-Map5;Parent=ms2174_scaffold_10_DTX-incomp_SerlaS7_9_2-B-R302-Map5;Target=DTX-incomp_SerlaS7_9_2-B-R302-Map5 1983 2003;Identity=89.7
scaffold_10	Serla_TEannot2_REPET_TEs	match_part	1941749	1941841	0.0	+	.	ID=mp2174-4_scaffold_10_DTX-incomp_SerlaS7_9_2-B-R302-Map5;Parent=ms2174_scaffold_10_DTX-incomp_SerlaS7_9_2-B-R302-Map5;Target=DTX-incomp_SerlaS7_9_2-B-R302-Map5 2087 2182;Identity=86.9
scaffold_10	Serla_TEannot2_REPET_TEs	match	8805	8949	0.0	-	.	ID=ms13195_scaffold_10_RLX-incomp_SerlaS7_9_2-B-G284-Map5;Target=RLX-incomp_SerlaS7_9_2-B-G284-Map5 2154 2299;Identity=91.1
scaffold_10	Serla_TEannot2_REPET_TEs	match_part	8805	8949	0.0	-	.	ID=mp13195-1_scaffold_10_RLX-incomp_SerlaS7_9_2-B-G284-Map5;Parent=ms13195_scaffold_10_RLX-incomp_SerlaS7_9_2-B-G284-Map5;Target=RLX-incomp_SerlaS7_9_2-B-G284-Map5 2154 2299;Identity=91.1
scaffold_10	Serla_TEannot2_REPET_TEs	match	6751	8804	0.0	-	.	ID=ms13196_scaffold_10_RLX-incomp_SerlaS7_9_2-B-G289-Map3;Target=RLX-incomp_SerlaS7_9_2-B-G289-Map3 295 2493
scaffold_10	Serla_TEannot2_REPET_TEs	match_part	6751	6978	0.0	-	.	ID=mp13196-1_scaffold_10_RLX-incomp_SerlaS7_9_2-B-G289-Map3;Parent=ms13196_scaffold_10_RLX-incomp_SerlaS7_9_2-B-G289-Map3;Target=RLX-incomp_SerlaS7_9_2-B-G289-Map3 2265 2493;Identity=88.5
scaffold_10	Serla_TEannot2_REPET_TEs	match_part	6976	8804	0.0	-	.	ID=mp13196-2_scaffold_10_RLX-incomp_SerlaS7_9_2-B-G289-Map3;Parent=ms13196_scaffold_10_RLX-incomp_SerlaS7_9_2-B-G289-Map3;Target=RLX-incomp_SerlaS7_9_2-B-G289-Map3 295 2121;Identity=97.3
scaffold_10	Serla_TEannot2_REPET_TEs	match	8950	9246	0.0	-	.	ID=ms13197_scaffold_10_RLX-incomp_SerlaS7_9_2-B-G289-Map3;Target=RLX-incomp_SerlaS7_9_2-B-G289-Map3 1 297;Identity=89.2
scaffold_10	Serla_TEannot2_REPET_TEs	match_part	8950	9246	0.0	-	.	ID=mp13197-1_scaffold_10_RLX-incomp_SerlaS7_9_2-B-G289-Map3;Parent=ms13197_scaffold_10_RLX-incomp_SerlaS7_9_2-B-G289-Map3;Target=RLX-incomp_SerlaS7_9_2-B-G289-Map3 1 297;Identity=89.2
scaffold_10	Serla_TEannot2_REPET_TEs	match	92673	92696	0.0	-	.	ID=ms13198_scaffold_10_RLX-incomp_SerlaS7_9_2-B-G320-Map4_reversed;Target=RLX-incomp_SerlaS7_9_2-B-G320-Map4_reversed 2848 2871;Identity=100.0
scaffold_10	Serla_TEannot2_REPET_TEs	match_part	92673	92696	0.0	-	.	ID=mp13198-1_scaffold_10_RLX-incomp_SerlaS7_9_2-B-G320-Map4_reversed;Parent=ms13198_scaffold_10_RLX-incomp_SerlaS7_9_2-B-G320-Map4_reversed;Target=RLX-incomp_SerlaS7_9_2-B-G320-Map4_reversed 2848 2871;Identity=100.0
scaffold_10	Serla_TEannot2_REPET_TEs	match	92697	93048	0.0	-	.	ID=ms13199_scaffold_10_RLX-incomp_SerlaS7_9_2-B-G498-Map4_reversed;Target=RLX-incomp_SerlaS7_9_2-B-G498-Map4_reversed 3564 3915;Identity=99.8
scaffold_10	Serla_TEannot2_REPET_TEs	match_part	92697	93048	0.0	-	.	ID=mp13199-1_scaffold_10_RLX-incomp_SerlaS7_9_2-B-G498-Map4_reversed;Parent=ms13199_scaffold_10_RLX-incomp_SerlaS7_9_2-B-G498-Map4_reversed;Target=RLX-incomp_SerlaS7_9_2-B-G498-Map4_reversed 3564 3915;Identity=99.8
scaffold_10	Serla_TEannot2_REPET_TEs	match	105479	105975	0.0	-	.	ID=ms13200_scaffold_10_RLX-incomp_SerlaS7_9_2-B-G498-Map4_reversed;Target=RLX-incomp_SerlaS7_9_2-B-G498-Map4_reversed 3005 3914
scaffold_10	Serla_TEannot2_REPET_TEs	match_part	105479	105830	0.0	-	.	ID=mp13200-1_scaffold_10_RLX-incomp_SerlaS7_9_2-B-G498-Map4_reversed;Parent=ms13200_scaffold_10_RLX-incomp_SerlaS7_9_2-B-G498-Map4_reversed;Target=RLX-incomp_SerlaS7_9_2-B-G498-Map4_reversed 3563 3914;Identity=100.0
scaffold_10	Serla_TEannot2_REPET_TEs	match_part	105930	105975	0.0	-	.	ID=mp13200-2_scaffold_10_RLX-incomp_SerlaS7_9_2-B-G498-Map4_reversed;Parent=ms13200_scaffold_10_RLX-incomp_SerlaS7_9_2-B-G498-Map4_reversed;Target=RLX-incomp_SerlaS7_9_2-B-G498-Map4_reversed 3005 3050;Identity=84.8
scaffold_10	Serla_TEannot2_REPET_TEs	match	106210	106382	0.0	+	.	ID=ms13201_scaffold_10_RLX-incomp_SerlaS7_9_2-B-G558-Map3;Target=RLX-incomp_SerlaS7_9_2-B-G558-Map3 5521 5693;Identity=98.0
scaffold_10	Serla_TEannot2_REPET_TEs	match_part	106210	106382	0.0	+	.	ID=mp13201-1_scaffold_10_RLX-incomp_SerlaS7_9_2-B-G558-Map3;Parent=ms13201_scaffold_10_RLX-incomp_SerlaS7_9_2-B-G558-Map3;Target=RLX-incomp_SerlaS7_9_2-B-G558-Map3 5521 5693;Identity=98.0
scaffold_10	Serla_TEannot2_REPET_TEs	match	106383	114921	0.0	+	.	ID=ms13202_scaffold_10_RLX-incomp_SerlaS7_9_2-B-G558-Map3;Target=RLX-incomp_SerlaS7_9_2-B-G558-Map3 1 8445
scaffold_10	Serla_TEannot2_REPET_TEs	match_part	106383	112103	0.0	+	.	ID=mp13202-1_scaffold_10_RLX-incomp_SerlaS7_9_2-B-G558-Map3;Parent=ms13202_scaffold_10_RLX-incomp_SerlaS7_9_2-B-G558-Map3;Target=RLX-incomp_SerlaS7_9_2-B-G558-Map3 1 5723;Identity=99.2
scaffold_10	Serla_TEannot2_REPET_TEs	match_part	112165	114921	0.0	+	.	ID=mp13202-2_scaffold_10_RLX-incomp_SerlaS7_9_2-B-G558-Map3;Parent=ms13202_scaffold_10_RLX-incomp_SerlaS7_9_2-B-G558-Map3;Target=RLX-incomp_SerlaS7_9_2-B-G558-Map3 5724 8445;Identity=99.3
scaffold_10	Serla_TEannot2_REPET_TEs	match	112104	112164	0.0	+	.	ID=ms13203_scaffold_10_RLX-incomp_SerlaS7_9_2-B-G558-Map3;Target=RLX-incomp_SerlaS7_9_2-B-G558-Map3 31 91;Identity=98.9
scaffold_10	Serla_TEannot2_REPET_TEs	match_part	112104	112164	0.0	+	.	ID=mp13203-1_scaffold_10_RLX-incomp_SerlaS7_9_2-B-G558-Map3;Parent=ms13203_scaffold_10_RLX-incomp_SerlaS7_9_2-B-G558-Map3;Target=RLX-incomp_SerlaS7_9_2-B-G558-Map3 31 91;Identity=98.9
scaffold_10	Serla_TEannot2_REPET_TEs	match	94030	102068	0.0	-	.	ID=ms13204_scaffold_10_RLX-incomp_SerlaS7_9_2-B-G567-Map20;Target=RLX-incomp_SerlaS7_9_2-B-G567-Map20 1 8060;Identity=98.1
scaffold_10	Serla_TEannot2_REPET_TEs	match_part	94030	102068	0.0	-	.	ID=mp13204-1_scaffold_10_RLX-incomp_SerlaS7_9_2-B-G567-Map20;Parent=ms13204_scaffold_10_RLX-incomp_SerlaS7_9_2-B-G567-Map20;Target=RLX-incomp_SerlaS7_9_2-B-G567-Map20 1 8060;Identity=98.1
scaffold_10	Serla_TEannot2_REPET_TEs	match	112104	112164	0.0	+	.	ID=ms13205_scaffold_10_RLX-incomp_SerlaS7_9_2-B-G85-Map20;Target=RLX-incomp_SerlaS7_9_2-B-G85-Map20 268 329;Identity=98.8
scaffold_10	Serla_TEannot2_REPET_TEs	match_part	112104	112164	0.0	+	.	ID=mp13205-1_scaffold_10_RLX-incomp_SerlaS7_9_2-B-G85-Map20;Parent=ms13205_scaffold_10_RLX-incomp_SerlaS7_9_2-B-G85-Map20;Target=RLX-incomp_SerlaS7_9_2-B-G85-Map20 268 329;Identity=98.8
scaffold_10	Serla_TEannot2_REPET_TEs	match	112104	112164	0.0	+	.	ID=ms13206_scaffold_10_RLX-incomp_SerlaS7_9_2-B-G85-Map20;Target=RLX-incomp_SerlaS7_9_2-B-G85-Map20 6024 6085;Identity=98.9
scaffold_10	Serla_TEannot2_REPET_TEs	match_part	112104	112164	0.0	+	.	ID=mp13206-1_scaffold_10_RLX-incomp_SerlaS7_9_2-B-G85-Map20;Parent=ms13206_scaffold_10_RLX-incomp_SerlaS7_9_2-B-G85-Map20;Target=RLX-incomp_SerlaS7_9_2-B-G85-Map20 6024 6085;Identity=98.9
scaffold_10	Serla_TEannot2_REPET_TEs	match	112104	112164	0.0	+	.	ID=ms13207_scaffold_10_RLX-incomp_SerlaS7_9_2-B-G86-Map3;Target=RLX-incomp_SerlaS7_9_2-B-G86-Map3 24 84;Identity=98.8
scaffold_10	Serla_TEannot2_REPET_TEs	match_part	112104	112164	0.0	+	.	ID=mp13207-1_scaffold_10_RLX-incomp_SerlaS7_9_2-B-G86-Map3;Parent=ms13207_scaffold_10_RLX-incomp_SerlaS7_9_2-B-G86-Map3;Target=RLX-incomp_SerlaS7_9_2-B-G86-Map3 24 84;Identity=98.8
scaffold_10	Serla_TEannot2_REPET_TEs	match	112104	112164	0.0	+	.	ID=ms13208_scaffold_10_RLX-incomp_SerlaS7_9_2-B-G866-Map4;Target=RLX-incomp_SerlaS7_9_2-B-G866-Map4 259 319;Identity=97.7
scaffold_10	Serla_TEannot2_REPET_TEs	match_part	112104	112164	0.0	+	.	ID=mp13208-1_scaffold_10_RLX-incomp_SerlaS7_9_2-B-G866-Map4;Parent=ms13208_scaffold_10_RLX-incomp_SerlaS7_9_2-B-G866-Map4;Target=RLX-incomp_SerlaS7_9_2-B-G866-Map4 259 319;Identity=97.7
scaffold_10	Serla_TEannot2_REPET_TEs	match	52497	52579	0.0	-	.	ID=ms13209_scaffold_10_RLX-incomp_SerlaS7_9_2-B-R465-Map10;Target=RLX-incomp_SerlaS7_9_2-B-R465-Map10 948 1033;Identity=92.5
scaffold_10	Serla_TEannot2_REPET_TEs	match_part	52497	52579	0.0	-	.	ID=mp13209-1_scaffold_10_RLX-incomp_SerlaS7_9_2-B-R465-Map10;Parent=ms13209_scaffold_10_RLX-incomp_SerlaS7_9_2-B-R465-Map10;Target=RLX-incomp_SerlaS7_9_2-B-R465-Map10 948 1033;Identity=92.5
scaffold_10	Serla_TEannot2_REPET_TEs	match	92490	92671	0.0	-	.	ID=ms13210_scaffold_10_RLX-incomp_SerlaS7_9_2-B-R465-Map10;Target=RLX-incomp_SerlaS7_9_2-B-R465-Map10 337 510;Identity=71.7
scaffold_10	Serla_TEannot2_REPET_TEs	match_part	92490	92671	0.0	-	.	ID=mp13210-1_scaffold_10_RLX-incomp_SerlaS7_9_2-B-R465-Map10;Parent=ms13210_scaffold_10_RLX-incomp_SerlaS7_9_2-B-R465-Map10;Target=RLX-incomp_SerlaS7_9_2-B-R465-Map10 337 510;Identity=71.7
scaffold_10	Serla_TEannot2_REPET_TEs	match	93049	94029	0.0	-	.	ID=ms13211_scaffold_10_RLX-incomp_SerlaS7_9_2-B-R962-Map13_reversed;Target=RLX-incomp_SerlaS7_9_2-B-R962-Map13_reversed 3413 4393;Identity=99.8
scaffold_10	Serla_TEannot2_REPET_TEs	match_part	93049	94029	0.0	-	.	ID=mp13211-1_scaffold_10_RLX-incomp_SerlaS7_9_2-B-R962-Map13_reversed;Parent=ms13211_scaffold_10_RLX-incomp_SerlaS7_9_2-B-R962-Map13_reversed;Target=RLX-incomp_SerlaS7_9_2-B-R962-Map13_reversed 3413 4393;Identity=99.8
scaffold_10	Serla_TEannot2_REPET_TEs	match	105831	106209	0.0	+	.	ID=ms13212_scaffold_10_RYX-incomp-chim_SerlaS7_9_2-B-G552-Map3_reversed;Target=RYX-incomp-chim_SerlaS7_9_2-B-G552-Map3_reversed 648 1026
scaffold_10	Serla_TEannot2_REPET_TEs	match_part	105831	105929	0.0	+	.	ID=mp13212-1_scaffold_10_RYX-incomp-chim_SerlaS7_9_2-B-G552-Map3_reversed;Parent=ms13212_scaffold_10_RYX-incomp-chim_SerlaS7_9_2-B-G552-Map3_reversed;Target=RYX-incomp-chim_SerlaS7_9_2-B-G552-Map3_reversed 648 746;Identity=99.5
scaffold_10	Serla_TEannot2_REPET_TEs	match_part	105976	106209	0.0	+	.	ID=mp13212-2_scaffold_10_RYX-incomp-chim_SerlaS7_9_2-B-G552-Map3_reversed;Parent=ms13212_scaffold_10_RYX-incomp-chim_SerlaS7_9_2-B-G552-Map3_reversed;Target=RYX-incomp-chim_SerlaS7_9_2-B-G552-Map3_reversed 793 1026;Identity=99.5
scaffold_10	Serla_TEannot2_REPET_TEs	match	112104	112164	0.0	-	.	ID=ms13214_scaffold_10_RYX-incomp-chim_SerlaS7_9_2-B-G76-Map20;Target=RYX-incomp-chim_SerlaS7_9_2-B-G76-Map20 6976 7036;Identity=98.8
scaffold_10	Serla_TEannot2_REPET_TEs	match_part	112104	112164	0.0	-	.	ID=mp13214-1_scaffold_10_RYX-incomp-chim_SerlaS7_9_2-B-G76-Map20;Parent=ms13214_scaffold_10_RYX-incomp-chim_SerlaS7_9_2-B-G76-Map20;Target=RYX-incomp-chim_SerlaS7_9_2-B-G76-Map20 6976 7036;Identity=98.8
scaffold_10	Serla_TEannot2_REPET_TEs	match	112104	112164	0.0	-	.	ID=ms13215_scaffold_10_RYX-incomp-chim_SerlaS7_9_2-B-G76-Map20;Target=RYX-incomp-chim_SerlaS7_9_2-B-G76-Map20 12730 12790;Identity=98.8
scaffold_10	Serla_TEannot2_REPET_TEs	match_part	112104	112164	0.0	-	.	ID=mp13215-1_scaffold_10_RYX-incomp-chim_SerlaS7_9_2-B-G76-Map20;Parent=ms13215_scaffold_10_RYX-incomp-chim_SerlaS7_9_2-B-G76-Map20;Target=RYX-incomp-chim_SerlaS7_9_2-B-G76-Map20 12730 12790;Identity=98.8
scaffold_10	Serla_TEannot2_REPET_TEs	match	112104	112164	0.0	+	.	ID=ms13216_scaffold_10_RYX-incomp-chim_SerlaS7_9_2-B-P59.37-Map19;Target=RYX-incomp-chim_SerlaS7_9_2-B-P59.37-Map19 268 328;Identity=98.9
scaffold_10	Serla_TEannot2_REPET_TEs	match_part	112104	112164	0.0	+	.	ID=mp13216-1_scaffold_10_RYX-incomp-chim_SerlaS7_9_2-B-P59.37-Map19;Parent=ms13216_scaffold_10_RYX-incomp-chim_SerlaS7_9_2-B-P59.37-Map19;Target=RYX-incomp-chim_SerlaS7_9_2-B-P59.37-Map19 268 328;Identity=98.9
scaffold_10	Serla_TEannot2_REPET_TEs	match	112104	112164	0.0	+	.	ID=ms13217_scaffold_10_RYX-incomp-chim_SerlaS7_9_2-B-P59.37-Map19;Target=RYX-incomp-chim_SerlaS7_9_2-B-P59.37-Map19 6019 6079;Identity=98.9
scaffold_10	Serla_TEannot2_REPET_TEs	match_part	112104	112164	0.0	+	.	ID=mp13217-1_scaffold_10_RYX-incomp-chim_SerlaS7_9_2-B-P59.37-Map19;Parent=ms13217_scaffold_10_RYX-incomp-chim_SerlaS7_9_2-B-P59.37-Map19;Target=RYX-incomp-chim_SerlaS7_9_2-B-P59.37-Map19 6019 6079;Identity=98.9
scaffold_10	Serla_TEannot2_REPET_TEs	match	1	6558	0.0	-	.	ID=ms13218_scaffold_10_RLX-incomp-chim_SerlaS7_9_2-B-R760-Map7;Target=RLX-incomp-chim_SerlaS7_9_2-B-R760-Map7 1 6558;Identity=99.9
scaffold_10	Serla_TEannot2_REPET_TEs	match_part	1	6558	0.0	-	.	ID=mp13218-1_scaffold_10_RLX-incomp-chim_SerlaS7_9_2-B-R760-Map7;Parent=ms13218_scaffold_10_RLX-incomp-chim_SerlaS7_9_2-B-R760-Map7;Target=RLX-incomp-chim_SerlaS7_9_2-B-R760-Map7 1 6558;Identity=99.9
scaffold_10	Serla_TEannot2_REPET_TEs	match	434783	435651	0.0	+	.	ID=ms13231_scaffold_10_DHX-incomp_SerlaS7_9_2-B-R337-Map3;Target=DHX-incomp_SerlaS7_9_2-B-R337-Map3 2 888;Identity=69.5
scaffold_10	Serla_TEannot2_REPET_TEs	match_part	434783	435651	0.0	+	.	ID=mp13231-1_scaffold_10_DHX-incomp_SerlaS7_9_2-B-R337-Map3;Parent=ms13231_scaffold_10_DHX-incomp_SerlaS7_9_2-B-R337-Map3;Target=DHX-incomp_SerlaS7_9_2-B-R337-Map3 2 888;Identity=69.5
scaffold_10	Serla_TEannot2_REPET_TEs	match	442034	442201	0.0	-	.	ID=ms13232_scaffold_10_DHX-incomp_SerlaS7_9_2-B-R337-Map3;Target=DHX-incomp_SerlaS7_9_2-B-R337-Map3 2 169;Identity=77.6
scaffold_10	Serla_TEannot2_REPET_TEs	match_part	442034	442201	0.0	-	.	ID=mp13232-1_scaffold_10_DHX-incomp_SerlaS7_9_2-B-R337-Map3;Parent=ms13232_scaffold_10_DHX-incomp_SerlaS7_9_2-B-R337-Map3;Target=DHX-incomp_SerlaS7_9_2-B-R337-Map3 2 169;Identity=77.6
scaffold_10	Serla_TEannot2_REPET_TEs	match	452045	452124	0.0	+	.	ID=ms13233_scaffold_10_DHX-incomp_SerlaS7_9_2-B-R79-Map16_reversed;Target=DHX-incomp_SerlaS7_9_2-B-R79-Map16_reversed 2 82
scaffold_10	Serla_TEannot2_REPET_TEs	match_part	452045	452083	0.0	+	.	ID=mp13233-1_scaffold_10_DHX-incomp_SerlaS7_9_2-B-R79-Map16_reversed;Parent=ms13233_scaffold_10_DHX-incomp_SerlaS7_9_2-B-R79-Map16_reversed;Target=DHX-incomp_SerlaS7_9_2-B-R79-Map16_reversed 2 40;Identity=89.7
scaffold_10	Serla_TEannot2_REPET_TEs	match_part	452045	452124	0.0	+	.	ID=mp13233-2_scaffold_10_DHX-incomp_SerlaS7_9_2-B-R79-Map16_reversed;Parent=ms13233_scaffold_10_DHX-incomp_SerlaS7_9_2-B-R79-Map16_reversed;Target=DHX-incomp_SerlaS7_9_2-B-R79-Map16_reversed 2 82;Identity=86.2
scaffold_10	Serla_TEannot2_REPET_TEs	match	463357	463817	0.0	+	.	ID=ms13234_scaffold_10_DTX-incomp-chim_SerlaS7_9_2-B-R1290-Map3;Target=DTX-incomp-chim_SerlaS7_9_2-B-R1290-Map3 27 482;Identity=70.0
scaffold_10	Serla_TEannot2_REPET_TEs	match_part	463357	463817	0.0	+	.	ID=mp13234-1_scaffold_10_DTX-incomp-chim_SerlaS7_9_2-B-R1290-Map3;Parent=ms13234_scaffold_10_DTX-incomp-chim_SerlaS7_9_2-B-R1290-Map3;Target=DTX-incomp-chim_SerlaS7_9_2-B-R1290-Map3 27 482;Identity=70.0
scaffold_10	Serla_TEannot2_REPET_TEs	match	463931	464146	0.0	-	.	ID=ms13235_scaffold_10_DTX-incomp-chim_SerlaS7_9_2-B-R450-Map5;Target=DTX-incomp-chim_SerlaS7_9_2-B-R450-Map5 2665 2880;Identity=69.2
scaffold_10	Serla_TEannot2_REPET_TEs	match_part	463931	464146	0.0	-	.	ID=mp13235-1_scaffold_10_DTX-incomp-chim_SerlaS7_9_2-B-R450-Map5;Parent=ms13235_scaffold_10_DTX-incomp-chim_SerlaS7_9_2-B-R450-Map5;Target=DTX-incomp-chim_SerlaS7_9_2-B-R450-Map5 2665 2880;Identity=69.2
scaffold_10	Serla_TEannot2_REPET_TEs	match	434372	434731	0.0	-	.	ID=ms13236_scaffold_10_DTX-incomp_SerlaS7_9_2-B-G1114-Map4;Target=DTX-incomp_SerlaS7_9_2-B-G1114-Map4 920 1262;Identity=74.0
scaffold_10	Serla_TEannot2_REPET_TEs	match_part	434372	434731	0.0	-	.	ID=mp13236-1_scaffold_10_DTX-incomp_SerlaS7_9_2-B-G1114-Map4;Parent=ms13236_scaffold_10_DTX-incomp_SerlaS7_9_2-B-G1114-Map4;Target=DTX-incomp_SerlaS7_9_2-B-G1114-Map4 920 1262;Identity=74.0
scaffold_10	Serla_TEannot2_REPET_TEs	match	451438	451558	0.0	-	.	ID=ms13237_scaffold_10_DTX-incomp_SerlaS7_9_2-B-G375-Map5;Target=DTX-incomp_SerlaS7_9_2-B-G375-Map5 2792 2930;Identity=78.5
scaffold_10	Serla_TEannot2_REPET_TEs	match_part	451438	451558	0.0	-	.	ID=mp13237-1_scaffold_10_DTX-incomp_SerlaS7_9_2-B-G375-Map5;Parent=ms13237_scaffold_10_DTX-incomp_SerlaS7_9_2-B-G375-Map5;Target=DTX-incomp_SerlaS7_9_2-B-G375-Map5 2792 2930;Identity=78.5
scaffold_10	Serla_TEannot2_REPET_TEs	match	457309	457870	0.0	-	.	ID=ms13238_scaffold_10_DTX-incomp_SerlaS7_9_2-B-P3.68-Map3;Target=DTX-incomp_SerlaS7_9_2-B-P3.68-Map3 302 866;Identity=72.6
scaffold_10	Serla_TEannot2_REPET_TEs	match_part	457309	457870	0.0	-	.	ID=mp13238-1_scaffold_10_DTX-incomp_SerlaS7_9_2-B-P3.68-Map3;Parent=ms13238_scaffold_10_DTX-incomp_SerlaS7_9_2-B-P3.68-Map3;Target=DTX-incomp_SerlaS7_9_2-B-P3.68-Map3 302 866;Identity=72.6
scaffold_10	Serla_TEannot2_REPET_TEs	match	462433	462648	0.0	-	.	ID=ms13239_scaffold_10_DTX-incomp_SerlaS7_9_2-B-P3.68-Map3;Target=DTX-incomp_SerlaS7_9_2-B-P3.68-Map3 1 206;Identity=78.8
scaffold_10	Serla_TEannot2_REPET_TEs	match_part	462433	462648	0.0	-	.	ID=mp13239-1_scaffold_10_DTX-incomp_SerlaS7_9_2-B-P3.68-Map3;Parent=ms13239_scaffold_10_DTX-incomp_SerlaS7_9_2-B-P3.68-Map3;Target=DTX-incomp_SerlaS7_9_2-B-P3.68-Map3 1 206;Identity=78.8
scaffold_10	Serla_TEannot2_REPET_TEs	match	455082	455933	0.0	+	.	ID=ms13240_scaffold_10_DTX-incomp_SerlaS7_9_2-B-R280-Map3;Target=DTX-incomp_SerlaS7_9_2-B-R280-Map3 6 849;Identity=66.8
scaffold_10	Serla_TEannot2_REPET_TEs	match_part	455082	455933	0.0	+	.	ID=mp13240-1_scaffold_10_DTX-incomp_SerlaS7_9_2-B-R280-Map3;Parent=ms13240_scaffold_10_DTX-incomp_SerlaS7_9_2-B-R280-Map3;Target=DTX-incomp_SerlaS7_9_2-B-R280-Map3 6 849;Identity=66.8
scaffold_10	Serla_TEannot2_REPET_TEs	match	465076	465212	0.0	-	.	ID=ms13241_scaffold_10_DTX-incomp_SerlaS7_9_2-B-R392-Map6;Target=DTX-incomp_SerlaS7_9_2-B-R392-Map6 4 142;Identity=90.6
scaffold_10	Serla_TEannot2_REPET_TEs	match_part	465076	465212	0.0	-	.	ID=mp13241-1_scaffold_10_DTX-incomp_SerlaS7_9_2-B-R392-Map6;Parent=ms13241_scaffold_10_DTX-incomp_SerlaS7_9_2-B-R392-Map6;Target=DTX-incomp_SerlaS7_9_2-B-R392-Map6 4 142;Identity=90.6
scaffold_10	Serla_TEannot2_REPET_TEs	match	443371	444585	0.0	+	.	ID=ms13244_scaffold_10_DTX-incomp_SerlaS7_9_2-B-R581-Map6;Target=DTX-incomp_SerlaS7_9_2-B-R581-Map6 413 1568
scaffold_10	Serla_TEannot2_REPET_TEs	match_part	443371	443641	0.0	+	.	ID=mp13244-1_scaffold_10_DTX-incomp_SerlaS7_9_2-B-R581-Map6;Parent=ms13244_scaffold_10_DTX-incomp_SerlaS7_9_2-B-R581-Map6;Target=DTX-incomp_SerlaS7_9_2-B-R581-Map6 413 681;Identity=69.2
scaffold_10	Serla_TEannot2_REPET_TEs	match_part	443670	444585	0.0	+	.	ID=mp13244-2_scaffold_10_DTX-incomp_SerlaS7_9_2-B-R581-Map6;Parent=ms13244_scaffold_10_DTX-incomp_SerlaS7_9_2-B-R581-Map6;Target=DTX-incomp_SerlaS7_9_2-B-R581-Map6 662 1568;Identity=65.4
scaffold_10	Serla_TEannot2_REPET_TEs	match	442852	443012	0.0	+	.	ID=ms13246_scaffold_10_DXX-MITE_SerlaS7_9_2-B-G715-Map20;Target=DXX-MITE_SerlaS7_9_2-B-G715-Map20 3 164;Identity=96.9
scaffold_10	Serla_TEannot2_REPET_TEs	match_part	442852	443012	0.0	+	.	ID=mp13246-1_scaffold_10_DXX-MITE_SerlaS7_9_2-B-G715-Map20;Parent=ms13246_scaffold_10_DXX-MITE_SerlaS7_9_2-B-G715-Map20;Target=DXX-MITE_SerlaS7_9_2-B-G715-Map20 3 164;Identity=96.9
scaffold_10	Serla_TEannot2_REPET_TEs	match	449949	450657	0.0	+	.	ID=ms13247_scaffold_10_DXX-MITE_SerlaS7_9_2-B-P80.20-Map3;Target=DXX-MITE_SerlaS7_9_2-B-P80.20-Map3 1 684;Identity=95.7
scaffold_10	Serla_TEannot2_REPET_TEs	match_part	449949	450657	0.0	+	.	ID=mp13247-1_scaffold_10_DXX-MITE_SerlaS7_9_2-B-P80.20-Map3;Parent=ms13247_scaffold_10_DXX-MITE_SerlaS7_9_2-B-P80.20-Map3;Target=DXX-MITE_SerlaS7_9_2-B-P80.20-Map3 1 684;Identity=95.7
scaffold_10	Serla_TEannot2_REPET_TEs	match	457203	457308	0.0	-	.	ID=ms13248_scaffold_10_DXX-MITE_SerlaS7_9_2-B-P80.20-Map3;Target=DXX-MITE_SerlaS7_9_2-B-P80.20-Map3 245 348;Identity=85.5
scaffold_10	Serla_TEannot2_REPET_TEs	match_part	457203	457308	0.0	-	.	ID=mp13248-1_scaffold_10_DXX-MITE_SerlaS7_9_2-B-P80.20-Map3;Parent=ms13248_scaffold_10_DXX-MITE_SerlaS7_9_2-B-P80.20-Map3;Target=DXX-MITE_SerlaS7_9_2-B-P80.20-Map3 245 348;Identity=85.5
scaffold_10	Serla_TEannot2_REPET_TEs	match	442852	443012	0.0	-	.	ID=ms13249_scaffold_10_DXX-MITE_SerlaS7_9_2-B-R144-Map20;Target=DXX-MITE_SerlaS7_9_2-B-R144-Map20 570 731;Identity=96.9
scaffold_10	Serla_TEannot2_REPET_TEs	match_part	442852	443012	0.0	-	.	ID=mp13249-1_scaffold_10_DXX-MITE_SerlaS7_9_2-B-R144-Map20;Parent=ms13249_scaffold_10_DXX-MITE_SerlaS7_9_2-B-R144-Map20;Target=DXX-MITE_SerlaS7_9_2-B-R144-Map20 570 731;Identity=96.9
scaffold_10	Serla_TEannot2_REPET_TEs	match	450658	450726	0.0	-	.	ID=ms13250_scaffold_10_DXX-MITE_SerlaS7_9_2-B-R144-Map20;Target=DXX-MITE_SerlaS7_9_2-B-R144-Map20 51 121;Identity=87.8
scaffold_10	Serla_TEannot2_REPET_TEs	match_part	450658	450726	0.0	-	.	ID=mp13250-1_scaffold_10_DXX-MITE_SerlaS7_9_2-B-R144-Map20;Parent=ms13250_scaffold_10_DXX-MITE_SerlaS7_9_2-B-R144-Map20;Target=DXX-MITE_SerlaS7_9_2-B-R144-Map20 51 121;Identity=87.8
scaffold_10	Serla_TEannot2_REPET_TEs	match	454010	454458	0.0	+	.	ID=ms13251_scaffold_10_DXX-MITE_SerlaS7_9_2-B-R887-Map4;Target=DXX-MITE_SerlaS7_9_2-B-R887-Map4 1 450;Identity=97.1
scaffold_10	Serla_TEannot2_REPET_TEs	match_part	454010	454458	0.0	+	.	ID=mp13251-1_scaffold_10_DXX-MITE_SerlaS7_9_2-B-R887-Map4;Parent=ms13251_scaffold_10_DXX-MITE_SerlaS7_9_2-B-R887-Map4;Target=DXX-MITE_SerlaS7_9_2-B-R887-Map4 1 450;Identity=97.1
scaffold_10	Serla_TEannot2_REPET_TEs	match	456935	457202	0.0	+	.	ID=ms13252_scaffold_10_DXX-MITE_SerlaS7_9_2-B-R887-Map4;Target=DXX-MITE_SerlaS7_9_2-B-R887-Map4 443 726;Identity=90.6
scaffold_10	Serla_TEannot2_REPET_TEs	match_part	456935	457202	0.0	+	.	ID=mp13252-1_scaffold_10_DXX-MITE_SerlaS7_9_2-B-R887-Map4;Parent=ms13252_scaffold_10_DXX-MITE_SerlaS7_9_2-B-R887-Map4;Target=DXX-MITE_SerlaS7_9_2-B-R887-Map4 443 726;Identity=90.6
scaffold_10	Serla_TEannot2_REPET_TEs	match	460708	461085	0.0	-	.	ID=ms13253_scaffold_10_noCat_SerlaS7_9_2-B-P1.69-Map20;Target=noCat_SerlaS7_9_2-B-P1.69-Map20 7 412;Identity=98.4
scaffold_10	Serla_TEannot2_REPET_TEs	match_part	460708	461085	0.0	-	.	ID=mp13253-1_scaffold_10_noCat_SerlaS7_9_2-B-P1.69-Map20;Parent=ms13253_scaffold_10_noCat_SerlaS7_9_2-B-P1.69-Map20;Target=noCat_SerlaS7_9_2-B-P1.69-Map20 7 412;Identity=98.4
scaffold_10	Serla_TEannot2_REPET_TEs	match	452125	453915	0.0	-	.	ID=ms13254_scaffold_10_RLX-incomp-chim_SerlaS7_9_2-B-P32.2-Map3;Target=RLX-incomp-chim_SerlaS7_9_2-B-P32.2-Map3 9363 11181;Identity=94.2
scaffold_10	Serla_TEannot2_REPET_TEs	match_part	452125	453915	0.0	-	.	ID=mp13254-1_scaffold_10_RLX-incomp-chim_SerlaS7_9_2-B-P32.2-Map3;Parent=ms13254_scaffold_10_RLX-incomp-chim_SerlaS7_9_2-B-P32.2-Map3;Target=RLX-incomp-chim_SerlaS7_9_2-B-P32.2-Map3 9363 11181;Identity=94.2
scaffold_10	Serla_TEannot2_REPET_TEs	match	466291	467462	0.0	-	.	ID=ms13255_scaffold_10_RLX-incomp-chim_SerlaS7_9_2-B-P32.2-Map3;Target=RLX-incomp-chim_SerlaS7_9_2-B-P32.2-Map3 642 1826;Identity=94.8
scaffold_10	Serla_TEannot2_REPET_TEs	match_part	466291	467462	0.0	-	.	ID=mp13255-1_scaffold_10_RLX-incomp-chim_SerlaS7_9_2-B-P32.2-Map3;Parent=ms13255_scaffold_10_RLX-incomp-chim_SerlaS7_9_2-B-P32.2-Map3;Target=RLX-incomp-chim_SerlaS7_9_2-B-P32.2-Map3 642 1826;Identity=94.8
scaffold_10	Serla_TEannot2_REPET_TEs	match	437109	438932	0.0	-	.	ID=ms13256_scaffold_10_RLX-incomp_SerlaS7_9_2-B-G284-Map5;Target=RLX-incomp_SerlaS7_9_2-B-G284-Map5 2 1836;Identity=97.9
scaffold_10	Serla_TEannot2_REPET_TEs	match_part	437109	438932	0.0	-	.	ID=mp13256-1_scaffold_10_RLX-incomp_SerlaS7_9_2-B-G284-Map5;Parent=ms13256_scaffold_10_RLX-incomp_SerlaS7_9_2-B-G284-Map5;Target=RLX-incomp_SerlaS7_9_2-B-G284-Map5 2 1836;Identity=97.9
scaffold_10	Serla_TEannot2_REPET_TEs	match	453916	453950	0.0	+	.	ID=ms13257_scaffold_10_RLX-incomp_SerlaS7_9_2-B-G43-Map3_reversed;Target=RLX-incomp_SerlaS7_9_2-B-G43-Map3_reversed 1818 1853;Identity=93.9
scaffold_10	Serla_TEannot2_REPET_TEs	match_part	453916	453950	0.0	+	.	ID=mp13257-1_scaffold_10_RLX-incomp_SerlaS7_9_2-B-G43-Map3_reversed;Parent=ms13257_scaffold_10_RLX-incomp_SerlaS7_9_2-B-G43-Map3_reversed;Target=RLX-incomp_SerlaS7_9_2-B-G43-Map3_reversed 1818 1853;Identity=93.9
scaffold_10	Serla_TEannot2_REPET_TEs	match	442202	442262	0.0	+	.	ID=ms13258_scaffold_10_RLX-incomp_SerlaS7_9_2-B-G558-Map3;Target=RLX-incomp_SerlaS7_9_2-B-G558-Map3 5506 5565;Identity=82.4
scaffold_10	Serla_TEannot2_REPET_TEs	match_part	442202	442262	0.0	+	.	ID=mp13258-1_scaffold_10_RLX-incomp_SerlaS7_9_2-B-G558-Map3;Parent=ms13258_scaffold_10_RLX-incomp_SerlaS7_9_2-B-G558-Map3;Target=RLX-incomp_SerlaS7_9_2-B-G558-Map3 5506 5565;Identity=82.4
scaffold_10	Serla_TEannot2_REPET_TEs	match	450947	451226	0.0	-	.	ID=ms13259_scaffold_10_RLX-incomp_SerlaS7_9_2-B-G688-Map3_reversed;Target=RLX-incomp_SerlaS7_9_2-B-G688-Map3_reversed 2 323
scaffold_10	Serla_TEannot2_REPET_TEs	match_part	450947	451189	0.0	-	.	ID=mp13259-1_scaffold_10_RLX-incomp_SerlaS7_9_2-B-G688-Map3_reversed;Parent=ms13259_scaffold_10_RLX-incomp_SerlaS7_9_2-B-G688-Map3_reversed;Target=RLX-incomp_SerlaS7_9_2-B-G688-Map3_reversed 81 323;Identity=93.8
scaffold_10	Serla_TEannot2_REPET_TEs	match_part	451172	451226	0.0	-	.	ID=mp13259-2_scaffold_10_RLX-incomp_SerlaS7_9_2-B-G688-Map3_reversed;Parent=ms13259_scaffold_10_RLX-incomp_SerlaS7_9_2-B-G688-Map3_reversed;Target=RLX-incomp_SerlaS7_9_2-B-G688-Map3_reversed 2 56;Identity=92.7
scaffold_10	Serla_TEannot2_REPET_TEs	match	450923	450946	0.0	-	.	ID=ms13260_scaffold_10_RLX-incomp_SerlaS7_9_2-B-G69-Map3_reversed;Target=RLX-incomp_SerlaS7_9_2-B-G69-Map3_reversed 58 83;Identity=92.0
scaffold_10	Serla_TEannot2_REPET_TEs	match_part	450923	450946	0.0	-	.	ID=mp13260-1_scaffold_10_RLX-incomp_SerlaS7_9_2-B-G69-Map3_reversed;Parent=ms13260_scaffold_10_RLX-incomp_SerlaS7_9_2-B-G69-Map3_reversed;Target=RLX-incomp_SerlaS7_9_2-B-G69-Map3_reversed 58 83;Identity=92.0
scaffold_10	Serla_TEannot2_REPET_TEs	match	442202	442262	0.0	+	.	ID=ms13261_scaffold_10_RLX-incomp_SerlaS7_9_2-B-G85-Map20;Target=RLX-incomp_SerlaS7_9_2-B-G85-Map20 5750 5809;Identity=82.4
scaffold_10	Serla_TEannot2_REPET_TEs	match_part	442202	442262	0.0	+	.	ID=mp13261-1_scaffold_10_RLX-incomp_SerlaS7_9_2-B-G85-Map20;Parent=ms13261_scaffold_10_RLX-incomp_SerlaS7_9_2-B-G85-Map20;Target=RLX-incomp_SerlaS7_9_2-B-G85-Map20 5750 5809;Identity=82.4
scaffold_10	Serla_TEannot2_REPET_TEs	match	442202	442262	0.0	+	.	ID=ms13262_scaffold_10_RLX-incomp_SerlaS7_9_2-B-G86-Map3;Target=RLX-incomp_SerlaS7_9_2-B-G86-Map3 5499 5558;Identity=82.4
scaffold_10	Serla_TEannot2_REPET_TEs	match_part	442202	442262	0.0	+	.	ID=mp13262-1_scaffold_10_RLX-incomp_SerlaS7_9_2-B-G86-Map3;Parent=ms13262_scaffold_10_RLX-incomp_SerlaS7_9_2-B-G86-Map3;Target=RLX-incomp_SerlaS7_9_2-B-G86-Map3 5499 5558;Identity=82.4
scaffold_10	Serla_TEannot2_REPET_TEs	match	461086	461120	0.0	+	.	ID=ms13263_scaffold_10_RLX-incomp_SerlaS7_9_2-B-R1146-Map3_reversed;Target=RLX-incomp_SerlaS7_9_2-B-R1146-Map3_reversed 1416 1450;Identity=87.3
scaffold_10	Serla_TEannot2_REPET_TEs	match_part	461086	461120	0.0	+	.	ID=mp13263-1_scaffold_10_RLX-incomp_SerlaS7_9_2-B-R1146-Map3_reversed;Parent=ms13263_scaffold_10_RLX-incomp_SerlaS7_9_2-B-R1146-Map3_reversed;Target=RLX-incomp_SerlaS7_9_2-B-R1146-Map3_reversed 1416 1450;Identity=87.3
scaffold_10	Serla_TEannot2_REPET_TEs	match	447779	447952	0.0	+	.	ID=ms13264_scaffold_10_RLX-incomp_SerlaS7_9_2-B-R18-Map20;Target=RLX-incomp_SerlaS7_9_2-B-R18-Map20 2 180;Identity=71.7
scaffold_10	Serla_TEannot2_REPET_TEs	match_part	447779	447952	0.0	+	.	ID=mp13264-1_scaffold_10_RLX-incomp_SerlaS7_9_2-B-R18-Map20;Parent=ms13264_scaffold_10_RLX-incomp_SerlaS7_9_2-B-R18-Map20;Target=RLX-incomp_SerlaS7_9_2-B-R18-Map20 2 180;Identity=71.7
scaffold_10	Serla_TEannot2_REPET_TEs	match	446525	446989	0.0	-	.	ID=ms13265_scaffold_10_RLX-incomp_SerlaS7_9_2-B-R429-Map5;Target=RLX-incomp_SerlaS7_9_2-B-R429-Map5 4211 4680;Identity=79.3
scaffold_10	Serla_TEannot2_REPET_TEs	match_part	446525	446989	0.0	-	.	ID=mp13265-1_scaffold_10_RLX-incomp_SerlaS7_9_2-B-R429-Map5;Parent=ms13265_scaffold_10_RLX-incomp_SerlaS7_9_2-B-R429-Map5;Target=RLX-incomp_SerlaS7_9_2-B-R429-Map5 4211 4680;Identity=79.3
scaffold_10	Serla_TEannot2_REPET_TEs	match	447953	449938	0.0	+	.	ID=ms13266_scaffold_10_RLX-incomp_SerlaS7_9_2-B-R890-Map3;Target=RLX-incomp_SerlaS7_9_2-B-R890-Map3 1 1982;Identity=95.0
scaffold_10	Serla_TEannot2_REPET_TEs	match_part	447953	449938	0.0	+	.	ID=mp13266-1_scaffold_10_RLX-incomp_SerlaS7_9_2-B-R890-Map3;Parent=ms13266_scaffold_10_RLX-incomp_SerlaS7_9_2-B-R890-Map3;Target=RLX-incomp_SerlaS7_9_2-B-R890-Map3 1 1982;Identity=95.0
scaffold_10	Serla_TEannot2_REPET_TEs	match	442202	442262	0.0	-	.	ID=ms13267_scaffold_10_RYX-incomp-chim_SerlaS7_9_2-B-G76-Map20;Target=RYX-incomp-chim_SerlaS7_9_2-B-G76-Map20 7250 7309;Identity=82.4
scaffold_10	Serla_TEannot2_REPET_TEs	match_part	442202	442262	0.0	-	.	ID=mp13267-1_scaffold_10_RYX-incomp-chim_SerlaS7_9_2-B-G76-Map20;Parent=ms13267_scaffold_10_RYX-incomp-chim_SerlaS7_9_2-B-G76-Map20;Target=RYX-incomp-chim_SerlaS7_9_2-B-G76-Map20 7250 7309;Identity=82.4
scaffold_10	Serla_TEannot2_REPET_TEs	match	442202	442262	0.0	+	.	ID=ms13268_scaffold_10_RYX-incomp-chim_SerlaS7_9_2-B-P59.37-Map19;Target=RYX-incomp-chim_SerlaS7_9_2-B-P59.37-Map19 5744 5803;Identity=82.4
scaffold_10	Serla_TEannot2_REPET_TEs	match_part	442202	442262	0.0	+	.	ID=mp13268-1_scaffold_10_RYX-incomp-chim_SerlaS7_9_2-B-P59.37-Map19;Parent=ms13268_scaffold_10_RYX-incomp-chim_SerlaS7_9_2-B-P59.37-Map19;Target=RYX-incomp-chim_SerlaS7_9_2-B-P59.37-Map19 5744 5803;Identity=82.4
scaffold_10	Serla_TEannot2_REPET_TEs	match	445431	446042	0.0	-	.	ID=ms13269_scaffold_10_DTX-incomp_SerlaS7_9_2-B-R1013-Map4;Target=DTX-incomp_SerlaS7_9_2-B-R1013-Map4 373 986;Identity=65.9
scaffold_10	Serla_TEannot2_REPET_TEs	match_part	445431	446042	0.0	-	.	ID=mp13269-1_scaffold_10_DTX-incomp_SerlaS7_9_2-B-R1013-Map4;Parent=ms13269_scaffold_10_DTX-incomp_SerlaS7_9_2-B-R1013-Map4;Target=DTX-incomp_SerlaS7_9_2-B-R1013-Map4 373 986;Identity=65.9
scaffold_10	Serla_TEannot2_REPET_TEs	match	1829516	1829651	0.0	-	.	ID=ms505_scaffold_10_RLX-incomp_SerlaS7_9_2-B-R1177-Map5_reversed;Target=RLX-incomp_SerlaS7_9_2-B-R1177-Map5_reversed 552 701;Identity=87.5
scaffold_10	Serla_TEannot2_REPET_TEs	match_part	1829516	1829651	0.0	-	.	ID=mp505-1_scaffold_10_RLX-incomp_SerlaS7_9_2-B-R1177-Map5_reversed;Parent=ms505_scaffold_10_RLX-incomp_SerlaS7_9_2-B-R1177-Map5_reversed;Target=RLX-incomp_SerlaS7_9_2-B-R1177-Map5_reversed 552 701;Identity=87.5
scaffold_10	Serla_TEannot2_REPET_TEs	match	1830836	1831478	0.0	+	.	ID=ms506_scaffold_10_DTX-incomp_SerlaS7_9_2-B-R404-Map18;Target=DTX-incomp_SerlaS7_9_2-B-R404-Map18 589 1207;Identity=88.8
scaffold_10	Serla_TEannot2_REPET_TEs	match_part	1830836	1831478	0.0	+	.	ID=mp506-1_scaffold_10_DTX-incomp_SerlaS7_9_2-B-R404-Map18;Parent=ms506_scaffold_10_DTX-incomp_SerlaS7_9_2-B-R404-Map18;Target=DTX-incomp_SerlaS7_9_2-B-R404-Map18 589 1207;Identity=88.8
scaffold_10	Serla_TEannot2_REPET_TEs	match	1939915	1941736	0.0	+	.	ID=ms2170_scaffold_10_RLX-incomp_SerlaS7_9_2-B-P99.2-Map4_reversed;Target=RLX-incomp_SerlaS7_9_2-B-P99.2-Map4_reversed 82 1906;Identity=96.9
scaffold_10	Serla_TEannot2_REPET_TEs	match_part	1939915	1941736	0.0	+	.	ID=mp2170-1_scaffold_10_RLX-incomp_SerlaS7_9_2-B-P99.2-Map4_reversed;Parent=ms2170_scaffold_10_RLX-incomp_SerlaS7_9_2-B-P99.2-Map4_reversed;Target=RLX-incomp_SerlaS7_9_2-B-P99.2-Map4_reversed 82 1906;Identity=96.9
scaffold_10	Serla_TEannot2_REPET_TEs	match	1611707	1612108	0.0	-	.	ID=ms8819_scaffold_10_noCat_SerlaS7_9_2-B-P1.69-Map20;Target=noCat_SerlaS7_9_2-B-P1.69-Map20 7 412;Identity=98.8
scaffold_10	Serla_TEannot2_REPET_TEs	match_part	1611707	1612108	0.0	-	.	ID=mp8819-1_scaffold_10_noCat_SerlaS7_9_2-B-P1.69-Map20;Parent=ms8819_scaffold_10_noCat_SerlaS7_9_2-B-P1.69-Map20;Target=noCat_SerlaS7_9_2-B-P1.69-Map20 7 412;Identity=98.8
scaffold_10	Serla_TEannot2_REPET_TEs	match	1741900	1742517	0.0	-	.	ID=ms11523_scaffold_10_DTX-incomp_SerlaS7_9_2-B-R404-Map18;Target=DTX-incomp_SerlaS7_9_2-B-R404-Map18 588 1194;Identity=74.1
scaffold_10	Serla_TEannot2_REPET_TEs	match_part	1741900	1742517	0.0	-	.	ID=mp11523-1_scaffold_10_DTX-incomp_SerlaS7_9_2-B-R404-Map18;Parent=ms11523_scaffold_10_DTX-incomp_SerlaS7_9_2-B-R404-Map18;Target=DTX-incomp_SerlaS7_9_2-B-R404-Map18 588 1194;Identity=74.1
scaffold_10	Serla_TEannot2_REPET_TEs	match	1700548	1702252	0.0	+	.	ID=ms11524_scaffold_10_DXX-MITE_SerlaS7_9_2-B-G65-Map4;Target=DXX-MITE_SerlaS7_9_2-B-G65-Map4 2 1833
scaffold_10	Serla_TEannot2_REPET_TEs	match_part	1700548	1701502	0.0	+	.	ID=mp11524-1_scaffold_10_DXX-MITE_SerlaS7_9_2-B-G65-Map4;Parent=ms11524_scaffold_10_DXX-MITE_SerlaS7_9_2-B-G65-Map4;Target=DXX-MITE_SerlaS7_9_2-B-G65-Map4 2 968;Identity=91.1
scaffold_10	Serla_TEannot2_REPET_TEs	match_part	1701503	1702252	0.0	+	.	ID=mp11524-2_scaffold_10_DXX-MITE_SerlaS7_9_2-B-G65-Map4;Parent=ms11524_scaffold_10_DXX-MITE_SerlaS7_9_2-B-G65-Map4;Target=DXX-MITE_SerlaS7_9_2-B-G65-Map4 1070 1833;Identity=85.7
scaffold_10	Serla_TEannot2_REPET_TEs	match	1726550	1727208	0.0	+	.	ID=ms11525_scaffold_10_DXX-MITE_SerlaS7_9_2-B-G65-Map4;Target=DXX-MITE_SerlaS7_9_2-B-G65-Map4 1830 2523;Identity=81.1
scaffold_10	Serla_TEannot2_REPET_TEs	match_part	1726550	1727208	0.0	+	.	ID=mp11525-1_scaffold_10_DXX-MITE_SerlaS7_9_2-B-G65-Map4;Parent=ms11525_scaffold_10_DXX-MITE_SerlaS7_9_2-B-G65-Map4;Target=DXX-MITE_SerlaS7_9_2-B-G65-Map4 1830 2523;Identity=81.1
scaffold_10	Serla_TEannot2_REPET_TEs	match	1727433	1728310	0.0	+	.	ID=ms11526_scaffold_10_DXX-MITE_SerlaS7_9_2-B-G65-Map4;Target=DXX-MITE_SerlaS7_9_2-B-G65-Map4 2518 3408;Identity=85.2
scaffold_10	Serla_TEannot2_REPET_TEs	match_part	1727433	1728310	0.0	+	.	ID=mp11526-1_scaffold_10_DXX-MITE_SerlaS7_9_2-B-G65-Map4;Parent=ms11526_scaffold_10_DXX-MITE_SerlaS7_9_2-B-G65-Map4;Target=DXX-MITE_SerlaS7_9_2-B-G65-Map4 2518 3408;Identity=85.2
scaffold_10	Serla_TEannot2_REPET_TEs	match	1730235	1730268	0.0	-	.	ID=ms11527_scaffold_10_DXX-MITE_SerlaS7_9_2-B-G65-Map4;Target=DXX-MITE_SerlaS7_9_2-B-G65-Map4 3620 3653;Identity=96.1
scaffold_10	Serla_TEannot2_REPET_TEs	match_part	1730235	1730268	0.0	-	.	ID=mp11527-1_scaffold_10_DXX-MITE_SerlaS7_9_2-B-G65-Map4;Parent=ms11527_scaffold_10_DXX-MITE_SerlaS7_9_2-B-G65-Map4;Target=DXX-MITE_SerlaS7_9_2-B-G65-Map4 3620 3653;Identity=96.1
scaffold_10	Serla_TEannot2_REPET_TEs	match	1733317	1735138	0.0	-	.	ID=ms11528_scaffold_10_RLX-comp_SerlaS7_9_2-B-G569-Map5;Target=RLX-comp_SerlaS7_9_2-B-G569-Map5 9370 11199;Identity=97.2
scaffold_10	Serla_TEannot2_REPET_TEs	match_part	1733317	1735138	0.0	-	.	ID=mp11528-1_scaffold_10_RLX-comp_SerlaS7_9_2-B-G569-Map5;Parent=ms11528_scaffold_10_RLX-comp_SerlaS7_9_2-B-G569-Map5;Target=RLX-comp_SerlaS7_9_2-B-G569-Map5 9370 11199;Identity=97.2
scaffold_10	Serla_TEannot2_REPET_TEs	match	1754243	1756070	0.0	-	.	ID=ms11529_scaffold_10_RLX-comp_SerlaS7_9_2-B-G569-Map5;Target=RLX-comp_SerlaS7_9_2-B-G569-Map5 3 1832;Identity=95.5
scaffold_10	Serla_TEannot2_REPET_TEs	match_part	1754243	1756070	0.0	-	.	ID=mp11529-1_scaffold_10_RLX-comp_SerlaS7_9_2-B-G569-Map5;Parent=ms11529_scaffold_10_RLX-comp_SerlaS7_9_2-B-G569-Map5;Target=RLX-comp_SerlaS7_9_2-B-G569-Map5 3 1832;Identity=95.5
scaffold_10	Serla_TEannot2_REPET_TEs	match	1728313	1729658	0.0	+	.	ID=ms11530_scaffold_10_RLX-incomp_SerlaS7_9_2-B-G240-Map3_reversed;Target=RLX-incomp_SerlaS7_9_2-B-G240-Map3_reversed 1 1349;Identity=93.0
scaffold_10	Serla_TEannot2_REPET_TEs	match_part	1728313	1729658	0.0	+	.	ID=mp11530-1_scaffold_10_RLX-incomp_SerlaS7_9_2-B-G240-Map3_reversed;Parent=ms11530_scaffold_10_RLX-incomp_SerlaS7_9_2-B-G240-Map3_reversed;Target=RLX-incomp_SerlaS7_9_2-B-G240-Map3_reversed 1 1349;Identity=93.0
scaffold_10	Serla_TEannot2_REPET_TEs	match	1748389	1748890	0.0	+	.	ID=ms11531_scaffold_10_RLX-incomp_SerlaS7_9_2-B-G240-Map3_reversed;Target=RLX-incomp_SerlaS7_9_2-B-G240-Map3_reversed 1349 1855;Identity=89.6
scaffold_10	Serla_TEannot2_REPET_TEs	match_part	1748389	1748890	0.0	+	.	ID=mp11531-1_scaffold_10_RLX-incomp_SerlaS7_9_2-B-G240-Map3_reversed;Parent=ms11531_scaffold_10_RLX-incomp_SerlaS7_9_2-B-G240-Map3_reversed;Target=RLX-incomp_SerlaS7_9_2-B-G240-Map3_reversed 1349 1855;Identity=89.6
scaffold_10	Serla_TEannot2_REPET_TEs	match	1659650	1660964	0.0	-	.	ID=ms11533_scaffold_10_RLX-incomp_SerlaS7_9_2-B-G274-Map4;Target=RLX-incomp_SerlaS7_9_2-B-G274-Map4 1315 2618;Identity=97.1
scaffold_10	Serla_TEannot2_REPET_TEs	match_part	1659650	1660964	0.0	-	.	ID=mp11533-1_scaffold_10_RLX-incomp_SerlaS7_9_2-B-G274-Map4;Parent=ms11533_scaffold_10_RLX-incomp_SerlaS7_9_2-B-G274-Map4;Target=RLX-incomp_SerlaS7_9_2-B-G274-Map4 1315 2618;Identity=97.1
scaffold_10	Serla_TEannot2_REPET_TEs	match	1661039	1662333	0.0	-	.	ID=ms11534_scaffold_10_RLX-incomp_SerlaS7_9_2-B-G274-Map4;Target=RLX-incomp_SerlaS7_9_2-B-G274-Map4 6 1312;Identity=91.9
scaffold_10	Serla_TEannot2_REPET_TEs	match_part	1661039	1662333	0.0	-	.	ID=mp11534-1_scaffold_10_RLX-incomp_SerlaS7_9_2-B-G274-Map4;Parent=ms11534_scaffold_10_RLX-incomp_SerlaS7_9_2-B-G274-Map4;Target=RLX-incomp_SerlaS7_9_2-B-G274-Map4 6 1312;Identity=91.9
scaffold_10	Serla_TEannot2_REPET_TEs	match	1730235	1730268	0.0	+	.	ID=ms11535_scaffold_10_RLX-incomp_SerlaS7_9_2-B-G274-Map4;Target=RLX-incomp_SerlaS7_9_2-B-G274-Map4 1315 1348;Identity=96.8
scaffold_10	Serla_TEannot2_REPET_TEs	match_part	1730235	1730268	0.0	+	.	ID=mp11535-1_scaffold_10_RLX-incomp_SerlaS7_9_2-B-G274-Map4;Parent=ms11535_scaffold_10_RLX-incomp_SerlaS7_9_2-B-G274-Map4;Target=RLX-incomp_SerlaS7_9_2-B-G274-Map4 1315 1348;Identity=96.8
scaffold_10	Serla_TEannot2_REPET_TEs	match	1726491	1726549	0.0	-	.	ID=ms11536_scaffold_10_RLX-incomp_SerlaS7_9_2-B-G284-Map5;Target=RLX-incomp_SerlaS7_9_2-B-G284-Map5 1791 1849;Identity=82.1
scaffold_10	Serla_TEannot2_REPET_TEs	match_part	1726491	1726549	0.0	-	.	ID=mp11536-1_scaffold_10_RLX-incomp_SerlaS7_9_2-B-G284-Map5;Parent=ms11536_scaffold_10_RLX-incomp_SerlaS7_9_2-B-G284-Map5;Target=RLX-incomp_SerlaS7_9_2-B-G284-Map5 1791 1849;Identity=82.1
scaffold_10	Serla_TEannot2_REPET_TEs	match	1730235	1730268	0.0	+	.	ID=ms11539_scaffold_10_RLX-incomp_SerlaS7_9_2-B-G284-Map5;Target=RLX-incomp_SerlaS7_9_2-B-G284-Map5 2 35;Identity=95.7
scaffold_10	Serla_TEannot2_REPET_TEs	match_part	1730235	1730268	0.0	+	.	ID=mp11539-1_scaffold_10_RLX-incomp_SerlaS7_9_2-B-G284-Map5;Parent=ms11539_scaffold_10_RLX-incomp_SerlaS7_9_2-B-G284-Map5;Target=RLX-incomp_SerlaS7_9_2-B-G284-Map5 2 35;Identity=95.7
scaffold_10	Serla_TEannot2_REPET_TEs	match	1730235	1730268	0.0	-	.	ID=ms11540_scaffold_10_RLX-incomp_SerlaS7_9_2-B-G304-Map7_reversed;Target=RLX-incomp_SerlaS7_9_2-B-G304-Map7_reversed 1800 1833;Identity=95.9
scaffold_10	Serla_TEannot2_REPET_TEs	match_part	1730235	1730268	0.0	-	.	ID=mp11540-1_scaffold_10_RLX-incomp_SerlaS7_9_2-B-G304-Map7_reversed;Parent=ms11540_scaffold_10_RLX-incomp_SerlaS7_9_2-B-G304-Map7_reversed;Target=RLX-incomp_SerlaS7_9_2-B-G304-Map7_reversed 1800 1833;Identity=95.9
scaffold_10	Serla_TEannot2_REPET_TEs	match	1730235	1730268	0.0	-	.	ID=ms11541_scaffold_10_RLX-incomp_SerlaS7_9_2-B-G320-Map4_reversed;Target=RLX-incomp_SerlaS7_9_2-B-G320-Map4_reversed 1782 1815;Identity=96.2
scaffold_10	Serla_TEannot2_REPET_TEs	match_part	1730235	1730268	0.0	-	.	ID=mp11541-1_scaffold_10_RLX-incomp_SerlaS7_9_2-B-G320-Map4_reversed;Parent=ms11541_scaffold_10_RLX-incomp_SerlaS7_9_2-B-G320-Map4_reversed;Target=RLX-incomp_SerlaS7_9_2-B-G320-Map4_reversed 1782 1815;Identity=96.2
scaffold_10	Serla_TEannot2_REPET_TEs	match	1730235	1730268	0.0	+	.	ID=ms11542_scaffold_10_RLX-incomp_SerlaS7_9_2-B-G353-Map5;Target=RLX-incomp_SerlaS7_9_2-B-G353-Map5 936 969;Identity=96.2
scaffold_10	Serla_TEannot2_REPET_TEs	match_part	1730235	1730268	0.0	+	.	ID=mp11542-1_scaffold_10_RLX-incomp_SerlaS7_9_2-B-G353-Map5;Parent=ms11542_scaffold_10_RLX-incomp_SerlaS7_9_2-B-G353-Map5;Target=RLX-incomp_SerlaS7_9_2-B-G353-Map5 936 969;Identity=96.2
scaffold_10	Serla_TEannot2_REPET_TEs	match	1735803	1735906	0.0	-	.	ID=ms11543_scaffold_10_RLX-incomp_SerlaS7_9_2-B-G353-Map5;Target=RLX-incomp_SerlaS7_9_2-B-G353-Map5 928 1030;Identity=91.9
scaffold_10	Serla_TEannot2_REPET_TEs	match_part	1735803	1735906	0.0	-	.	ID=mp11543-1_scaffold_10_RLX-incomp_SerlaS7_9_2-B-G353-Map5;Parent=ms11543_scaffold_10_RLX-incomp_SerlaS7_9_2-B-G353-Map5;Target=RLX-incomp_SerlaS7_9_2-B-G353-Map5 928 1030;Identity=91.9
scaffold_10	Serla_TEannot2_REPET_TEs	match	1730235	1730268	0.0	-	.	ID=ms11544_scaffold_10_RLX-incomp_SerlaS7_9_2-B-G357-Map3;Target=RLX-incomp_SerlaS7_9_2-B-G357-Map3 1784 1817;Identity=96.5
scaffold_10	Serla_TEannot2_REPET_TEs	match_part	1730235	1730268	0.0	-	.	ID=mp11544-1_scaffold_10_RLX-incomp_SerlaS7_9_2-B-G357-Map3;Parent=ms11544_scaffold_10_RLX-incomp_SerlaS7_9_2-B-G357-Map3;Target=RLX-incomp_SerlaS7_9_2-B-G357-Map3 1784 1817;Identity=96.5
scaffold_10	Serla_TEannot2_REPET_TEs	match	1730235	1730268	0.0	-	.	ID=ms11545_scaffold_10_RLX-incomp_SerlaS7_9_2-B-G38-Map3;Target=RLX-incomp_SerlaS7_9_2-B-G38-Map3 1787 1820;Identity=96.2
scaffold_10	Serla_TEannot2_REPET_TEs	match_part	1730235	1730268	0.0	-	.	ID=mp11545-1_scaffold_10_RLX-incomp_SerlaS7_9_2-B-G38-Map3;Parent=ms11545_scaffold_10_RLX-incomp_SerlaS7_9_2-B-G38-Map3;Target=RLX-incomp_SerlaS7_9_2-B-G38-Map3 1787 1820;Identity=96.2
scaffold_10	Serla_TEannot2_REPET_TEs	match	1699200	1699242	0.0	-	.	ID=ms11546_scaffold_10_RLX-incomp_SerlaS7_9_2-B-G39-Map6;Target=RLX-incomp_SerlaS7_9_2-B-G39-Map6 136 179;Identity=86.6
scaffold_10	Serla_TEannot2_REPET_TEs	match_part	1699200	1699242	0.0	-	.	ID=mp11546-1_scaffold_10_RLX-incomp_SerlaS7_9_2-B-G39-Map6;Parent=ms11546_scaffold_10_RLX-incomp_SerlaS7_9_2-B-G39-Map6;Target=RLX-incomp_SerlaS7_9_2-B-G39-Map6 136 179;Identity=86.6
scaffold_10	Serla_TEannot2_REPET_TEs	match	1730235	1730268	0.0	-	.	ID=ms11547_scaffold_10_RLX-incomp_SerlaS7_9_2-B-G415-Map3_reversed;Target=RLX-incomp_SerlaS7_9_2-B-G415-Map3_reversed 2402 2435;Identity=96.2
scaffold_10	Serla_TEannot2_REPET_TEs	match_part	1730235	1730268	0.0	-	.	ID=mp11547-1_scaffold_10_RLX-incomp_SerlaS7_9_2-B-G415-Map3_reversed;Parent=ms11547_scaffold_10_RLX-incomp_SerlaS7_9_2-B-G415-Map3_reversed;Target=RLX-incomp_SerlaS7_9_2-B-G415-Map3_reversed 2402 2435;Identity=96.2
scaffold_10	Serla_TEannot2_REPET_TEs	match	1748007	1748126	0.0	-	.	ID=ms11548_scaffold_10_RLX-incomp_SerlaS7_9_2-B-G470-Map6_reversed;Target=RLX-incomp_SerlaS7_9_2-B-G470-Map6_reversed 4272 4393;Identity=80.6
scaffold_10	Serla_TEannot2_REPET_TEs	match_part	1748007	1748126	0.0	-	.	ID=mp11548-1_scaffold_10_RLX-incomp_SerlaS7_9_2-B-G470-Map6_reversed;Parent=ms11548_scaffold_10_RLX-incomp_SerlaS7_9_2-B-G470-Map6_reversed;Target=RLX-incomp_SerlaS7_9_2-B-G470-Map6_reversed 4272 4393;Identity=80.6
scaffold_10	Serla_TEannot2_REPET_TEs	match	1697883	1698077	0.0	+	.	ID=ms11549_scaffold_10_RLX-incomp_SerlaS7_9_2-B-G498-Map4_reversed;Target=RLX-incomp_SerlaS7_9_2-B-G498-Map4_reversed 3596 3914
scaffold_10	Serla_TEannot2_REPET_TEs	match_part	1697883	1698043	0.0	+	.	ID=mp11549-1_scaffold_10_RLX-incomp_SerlaS7_9_2-B-G498-Map4_reversed;Parent=ms11549_scaffold_10_RLX-incomp_SerlaS7_9_2-B-G498-Map4_reversed;Target=RLX-incomp_SerlaS7_9_2-B-G498-Map4_reversed 3596 3763;Identity=83.0
scaffold_10	Serla_TEannot2_REPET_TEs	match_part	1698021	1698077	0.0	+	.	ID=mp11549-2_scaffold_10_RLX-incomp_SerlaS7_9_2-B-G498-Map4_reversed;Parent=ms11549_scaffold_10_RLX-incomp_SerlaS7_9_2-B-G498-Map4_reversed;Target=RLX-incomp_SerlaS7_9_2-B-G498-Map4_reversed 3858 3914;Identity=89.5
scaffold_10	Serla_TEannot2_REPET_TEs	match	1744149	1746617	0.0	+	.	ID=ms11550_scaffold_10_RLX-incomp_SerlaS7_9_2-B-G498-Map4_reversed;Target=RLX-incomp_SerlaS7_9_2-B-G498-Map4_reversed 1280 3770;Identity=68.8
scaffold_10	Serla_TEannot2_REPET_TEs	match_part	1744149	1746617	0.0	+	.	ID=mp11550-1_scaffold_10_RLX-incomp_SerlaS7_9_2-B-G498-Map4_reversed;Parent=ms11550_scaffold_10_RLX-incomp_SerlaS7_9_2-B-G498-Map4_reversed;Target=RLX-incomp_SerlaS7_9_2-B-G498-Map4_reversed 1280 3770;Identity=68.8
scaffold_10	Serla_TEannot2_REPET_TEs	match	1730235	1730268	0.0	+	.	ID=ms11551_scaffold_10_RLX-incomp_SerlaS7_9_2-B-G55-Map4;Target=RLX-incomp_SerlaS7_9_2-B-G55-Map4 703 736;Identity=96.4
scaffold_10	Serla_TEannot2_REPET_TEs	match_part	1730235	1730268	0.0	+	.	ID=mp11551-1_scaffold_10_RLX-incomp_SerlaS7_9_2-B-G55-Map4;Parent=ms11551_scaffold_10_RLX-incomp_SerlaS7_9_2-B-G55-Map4;Target=RLX-incomp_SerlaS7_9_2-B-G55-Map4 703 736;Identity=96.4
scaffold_10	Serla_TEannot2_REPET_TEs	match	1749158	1749238	0.0	+	.	ID=ms11553_scaffold_10_RLX-incomp_SerlaS7_9_2-B-G550-Map20_reversed;Target=RLX-incomp_SerlaS7_9_2-B-G550-Map20_reversed 276 356;Identity=96.4
scaffold_10	Serla_TEannot2_REPET_TEs	match_part	1749158	1749238	0.0	+	.	ID=mp11553-1_scaffold_10_RLX-incomp_SerlaS7_9_2-B-G550-Map20_reversed;Parent=ms11553_scaffold_10_RLX-incomp_SerlaS7_9_2-B-G550-Map20_reversed;Target=RLX-incomp_SerlaS7_9_2-B-G550-Map20_reversed 276 356;Identity=96.4
scaffold_10	Serla_TEannot2_REPET_TEs	match	1749158	1749238	0.0	+	.	ID=ms11554_scaffold_10_RLX-incomp_SerlaS7_9_2-B-G550-Map20_reversed;Target=RLX-incomp_SerlaS7_9_2-B-G550-Map20_reversed 7926 8006;Identity=96.1
scaffold_10	Serla_TEannot2_REPET_TEs	match_part	1749158	1749238	0.0	+	.	ID=mp11554-1_scaffold_10_RLX-incomp_SerlaS7_9_2-B-G550-Map20_reversed;Parent=ms11554_scaffold_10_RLX-incomp_SerlaS7_9_2-B-G550-Map20_reversed;Target=RLX-incomp_SerlaS7_9_2-B-G550-Map20_reversed 7926 8006;Identity=96.1
scaffold_10	Serla_TEannot2_REPET_TEs	match	1749158	1749238	0.0	+	.	ID=ms11556_scaffold_10_RLX-incomp_SerlaS7_9_2-B-G550-Map20_reversed;Target=RLX-incomp_SerlaS7_9_2-B-G550-Map20_reversed 7927 8007;Identity=96.1
scaffold_10	Serla_TEannot2_REPET_TEs	match_part	1749158	1749238	0.0	+	.	ID=mp11556-1_scaffold_10_RLX-incomp_SerlaS7_9_2-B-G550-Map20_reversed;Parent=ms11556_scaffold_10_RLX-incomp_SerlaS7_9_2-B-G550-Map20_reversed;Target=RLX-incomp_SerlaS7_9_2-B-G550-Map20_reversed 7927 8007;Identity=96.1
scaffold_10	Serla_TEannot2_REPET_TEs	match	1725811	1726490	0.0	-	.	ID=ms11557_scaffold_10_RLX-incomp_SerlaS7_9_2-B-G567-Map20;Target=RLX-incomp_SerlaS7_9_2-B-G567-Map20 7355 8061;Identity=85.3
scaffold_10	Serla_TEannot2_REPET_TEs	match_part	1725811	1726490	0.0	-	.	ID=mp11557-1_scaffold_10_RLX-incomp_SerlaS7_9_2-B-G567-Map20;Parent=ms11557_scaffold_10_RLX-incomp_SerlaS7_9_2-B-G567-Map20;Target=RLX-incomp_SerlaS7_9_2-B-G567-Map20 7355 8061;Identity=85.3
scaffold_10	Serla_TEannot2_REPET_TEs	match	1731405	1733316	0.0	-	.	ID=ms11558_scaffold_10_RLX-incomp_SerlaS7_9_2-B-G567-Map20;Target=RLX-incomp_SerlaS7_9_2-B-G567-Map20 3286 5293
scaffold_10	Serla_TEannot2_REPET_TEs	match_part	1731405	1733183	0.0	-	.	ID=mp11558-1_scaffold_10_RLX-incomp_SerlaS7_9_2-B-G567-Map20;Parent=ms11558_scaffold_10_RLX-incomp_SerlaS7_9_2-B-G567-Map20;Target=RLX-incomp_SerlaS7_9_2-B-G567-Map20 3496 5293;Identity=91.0
scaffold_10	Serla_TEannot2_REPET_TEs	match_part	1733183	1733316	0.0	-	.	ID=mp11558-2_scaffold_10_RLX-incomp_SerlaS7_9_2-B-G567-Map20;Parent=ms11558_scaffold_10_RLX-incomp_SerlaS7_9_2-B-G567-Map20;Target=RLX-incomp_SerlaS7_9_2-B-G567-Map20 3286 3419;Identity=95.7
scaffold_10	Serla_TEannot2_REPET_TEs	match	1695152	1695198	0.0	+	.	ID=ms11559_scaffold_10_RLX-incomp_SerlaS7_9_2-B-G69-Map3_reversed;Target=RLX-incomp_SerlaS7_9_2-B-G69-Map3_reversed 591 638;Identity=84.8
scaffold_10	Serla_TEannot2_REPET_TEs	match_part	1695152	1695198	0.0	+	.	ID=mp11559-1_scaffold_10_RLX-incomp_SerlaS7_9_2-B-G69-Map3_reversed;Parent=ms11559_scaffold_10_RLX-incomp_SerlaS7_9_2-B-G69-Map3_reversed;Target=RLX-incomp_SerlaS7_9_2-B-G69-Map3_reversed 591 638;Identity=84.8
scaffold_10	Serla_TEannot2_REPET_TEs	match	1697123	1697441	0.0	-	.	ID=ms11560_scaffold_10_RLX-incomp_SerlaS7_9_2-B-G86-Map3;Target=RLX-incomp_SerlaS7_9_2-B-G86-Map3 5446 5834
scaffold_10	Serla_TEannot2_REPET_TEs	match_part	1697123	1697218	0.0	-	.	ID=mp11560-1_scaffold_10_RLX-incomp_SerlaS7_9_2-B-G86-Map3;Parent=ms11560_scaffold_10_RLX-incomp_SerlaS7_9_2-B-G86-Map3;Target=RLX-incomp_SerlaS7_9_2-B-G86-Map3 5731 5834;Identity=97.9
scaffold_10	Serla_TEannot2_REPET_TEs	match_part	1697186	1697441	0.0	-	.	ID=mp11560-2_scaffold_10_RLX-incomp_SerlaS7_9_2-B-G86-Map3;Parent=ms11560_scaffold_10_RLX-incomp_SerlaS7_9_2-B-G86-Map3;Target=RLX-incomp_SerlaS7_9_2-B-G86-Map3 5446 5716;Identity=91.9
scaffold_10	Serla_TEannot2_REPET_TEs	match	1703409	1703636	0.0	+	.	ID=ms11561_scaffold_10_RLX-incomp_SerlaS7_9_2-B-G866-Map4;Target=RLX-incomp_SerlaS7_9_2-B-G866-Map4 431 658;Identity=100.0
scaffold_10	Serla_TEannot2_REPET_TEs	match_part	1703409	1703636	0.0	+	.	ID=mp11561-1_scaffold_10_RLX-incomp_SerlaS7_9_2-B-G866-Map4;Parent=ms11561_scaffold_10_RLX-incomp_SerlaS7_9_2-B-G866-Map4;Target=RLX-incomp_SerlaS7_9_2-B-G866-Map4 431 658;Identity=100.0
scaffold_10	Serla_TEannot2_REPET_TEs	match	1735139	1735802	0.0	+	.	ID=ms11562_scaffold_10_RLX-incomp_SerlaS7_9_2-B-P99.2-Map4_reversed;Target=RLX-incomp_SerlaS7_9_2-B-P99.2-Map4_reversed 1573 2234;Identity=79.1
scaffold_10	Serla_TEannot2_REPET_TEs	match_part	1735139	1735802	0.0	+	.	ID=mp11562-1_scaffold_10_RLX-incomp_SerlaS7_9_2-B-P99.2-Map4_reversed;Parent=ms11562_scaffold_10_RLX-incomp_SerlaS7_9_2-B-P99.2-Map4_reversed;Target=RLX-incomp_SerlaS7_9_2-B-P99.2-Map4_reversed 1573 2234;Identity=79.1
scaffold_10	Serla_TEannot2_REPET_TEs	match	1698248	1699199	0.0	-	.	ID=ms11563_scaffold_10_RLX-incomp_SerlaS7_9_2-B-R1123-Map7_reversed;Target=RLX-incomp_SerlaS7_9_2-B-R1123-Map7_reversed 3583 4574
scaffold_10	Serla_TEannot2_REPET_TEs	match_part	1698248	1699008	0.0	-	.	ID=mp11563-1_scaffold_10_RLX-incomp_SerlaS7_9_2-B-R1123-Map7_reversed;Parent=ms11563_scaffold_10_RLX-incomp_SerlaS7_9_2-B-R1123-Map7_reversed;Target=RLX-incomp_SerlaS7_9_2-B-R1123-Map7_reversed 3824 4574;Identity=86.2
scaffold_10	Serla_TEannot2_REPET_TEs	match_part	1699014	1699199	0.0	-	.	ID=mp11563-2_scaffold_10_RLX-incomp_SerlaS7_9_2-B-R1123-Map7_reversed;Parent=ms11563_scaffold_10_RLX-incomp_SerlaS7_9_2-B-R1123-Map7_reversed;Target=RLX-incomp_SerlaS7_9_2-B-R1123-Map7_reversed 3583 3769;Identity=85.5
scaffold_10	Serla_TEannot2_REPET_TEs	match	1702666	1703078	0.0	-	.	ID=ms11564_scaffold_10_RLX-incomp_SerlaS7_9_2-B-R1123-Map7_reversed;Target=RLX-incomp_SerlaS7_9_2-B-R1123-Map7_reversed 2651 3060;Identity=79.4
scaffold_10	Serla_TEannot2_REPET_TEs	match_part	1702666	1703078	0.0	-	.	ID=mp11564-1_scaffold_10_RLX-incomp_SerlaS7_9_2-B-R1123-Map7_reversed;Parent=ms11564_scaffold_10_RLX-incomp_SerlaS7_9_2-B-R1123-Map7_reversed;Target=RLX-incomp_SerlaS7_9_2-B-R1123-Map7_reversed 2651 3060;Identity=79.4
scaffold_10	Serla_TEannot2_REPET_TEs	match	1703147	1703795	0.0	-	.	ID=ms11565_scaffold_10_RLX-incomp_SerlaS7_9_2-B-R1123-Map7_reversed;Target=RLX-incomp_SerlaS7_9_2-B-R1123-Map7_reversed 355 780
scaffold_10	Serla_TEannot2_REPET_TEs	match_part	1703147	1703405	0.0	-	.	ID=mp11565-1_scaffold_10_RLX-incomp_SerlaS7_9_2-B-R1123-Map7_reversed;Parent=ms11565_scaffold_10_RLX-incomp_SerlaS7_9_2-B-R1123-Map7_reversed;Target=RLX-incomp_SerlaS7_9_2-B-R1123-Map7_reversed 521 780;Identity=82.1
scaffold_10	Serla_TEannot2_REPET_TEs	match_part	1703637	1703795	0.0	-	.	ID=mp11565-2_scaffold_10_RLX-incomp_SerlaS7_9_2-B-R1123-Map7_reversed;Parent=ms11565_scaffold_10_RLX-incomp_SerlaS7_9_2-B-R1123-Map7_reversed;Target=RLX-incomp_SerlaS7_9_2-B-R1123-Map7_reversed 355 519;Identity=86.3
scaffold_10	Serla_TEannot2_REPET_TEs	match	1748127	1748385	0.0	+	.	ID=ms11566_scaffold_10_RLX-incomp_SerlaS7_9_2-B-R1123-Map7_reversed;Target=RLX-incomp_SerlaS7_9_2-B-R1123-Map7_reversed 331 596;Identity=82.6
scaffold_10	Serla_TEannot2_REPET_TEs	match_part	1748127	1748385	0.0	+	.	ID=mp11566-1_scaffold_10_RLX-incomp_SerlaS7_9_2-B-R1123-Map7_reversed;Parent=ms11566_scaffold_10_RLX-incomp_SerlaS7_9_2-B-R1123-Map7_reversed;Target=RLX-incomp_SerlaS7_9_2-B-R1123-Map7_reversed 331 596;Identity=82.6
scaffold_10	Serla_TEannot2_REPET_TEs	match	1753621	1753851	0.0	-	.	ID=ms11567_scaffold_10_RLX-incomp_SerlaS7_9_2-B-R1123-Map7_reversed;Target=RLX-incomp_SerlaS7_9_2-B-R1123-Map7_reversed 92 315;Identity=89.9
scaffold_10	Serla_TEannot2_REPET_TEs	match_part	1753621	1753851	0.0	-	.	ID=mp11567-1_scaffold_10_RLX-incomp_SerlaS7_9_2-B-R1123-Map7_reversed;Parent=ms11567_scaffold_10_RLX-incomp_SerlaS7_9_2-B-R1123-Map7_reversed;Target=RLX-incomp_SerlaS7_9_2-B-R1123-Map7_reversed 92 315;Identity=89.9
scaffold_10	Serla_TEannot2_REPET_TEs	match	1663463	1663518	0.0	-	.	ID=ms11568_scaffold_10_RLX-incomp_SerlaS7_9_2-B-R1177-Map5_reversed;Target=RLX-incomp_SerlaS7_9_2-B-R1177-Map5_reversed 3199 3261;Identity=93.3
scaffold_10	Serla_TEannot2_REPET_TEs	match_part	1663463	1663518	0.0	-	.	ID=mp11568-1_scaffold_10_RLX-incomp_SerlaS7_9_2-B-R1177-Map5_reversed;Parent=ms11568_scaffold_10_RLX-incomp_SerlaS7_9_2-B-R1177-Map5_reversed;Target=RLX-incomp_SerlaS7_9_2-B-R1177-Map5_reversed 3199 3261;Identity=93.3
scaffold_10	Serla_TEannot2_REPET_TEs	match	1741866	1741899	0.0	+	.	ID=ms11570_scaffold_10_RLX-incomp_SerlaS7_9_2-B-R1177-Map5_reversed;Target=RLX-incomp_SerlaS7_9_2-B-R1177-Map5_reversed 1590 1623;Identity=73.4
scaffold_10	Serla_TEannot2_REPET_TEs	match_part	1741866	1741899	0.0	+	.	ID=mp11570-1_scaffold_10_RLX-incomp_SerlaS7_9_2-B-R1177-Map5_reversed;Parent=ms11570_scaffold_10_RLX-incomp_SerlaS7_9_2-B-R1177-Map5_reversed;Target=RLX-incomp_SerlaS7_9_2-B-R1177-Map5_reversed 1590 1623;Identity=73.4
scaffold_10	Serla_TEannot2_REPET_TEs	match	1699934	1699959	0.0	-	.	ID=ms11571_scaffold_10_RLX-incomp_SerlaS7_9_2-B-R429-Map5;Target=RLX-incomp_SerlaS7_9_2-B-R429-Map5 4794 4819;Identity=75.5
scaffold_10	Serla_TEannot2_REPET_TEs	match_part	1699934	1699959	0.0	-	.	ID=mp11571-1_scaffold_10_RLX-incomp_SerlaS7_9_2-B-R429-Map5;Parent=ms11571_scaffold_10_RLX-incomp_SerlaS7_9_2-B-R429-Map5;Target=RLX-incomp_SerlaS7_9_2-B-R429-Map5 4794 4819;Identity=75.5
scaffold_10	Serla_TEannot2_REPET_TEs	match	1699960	1700546	0.0	-	.	ID=ms11572_scaffold_10_RLX-incomp_SerlaS7_9_2-B-R429-Map5;Target=RLX-incomp_SerlaS7_9_2-B-R429-Map5 4213 4789;Identity=79.5
scaffold_10	Serla_TEannot2_REPET_TEs	match_part	1699960	1700546	0.0	-	.	ID=mp11572-1_scaffold_10_RLX-incomp_SerlaS7_9_2-B-R429-Map5;Parent=ms11572_scaffold_10_RLX-incomp_SerlaS7_9_2-B-R429-Map5;Target=RLX-incomp_SerlaS7_9_2-B-R429-Map5 4213 4789;Identity=79.5
scaffold_10	Serla_TEannot2_REPET_TEs	match	1741016	1741560	0.0	+	.	ID=ms11573_scaffold_10_RLX-incomp_SerlaS7_9_2-B-R429-Map5;Target=RLX-incomp_SerlaS7_9_2-B-R429-Map5 4406 4800
scaffold_10	Serla_TEannot2_REPET_TEs	match_part	1741016	1741105	0.0	+	.	ID=mp11573-1_scaffold_10_RLX-incomp_SerlaS7_9_2-B-R429-Map5;Parent=ms11573_scaffold_10_RLX-incomp_SerlaS7_9_2-B-R429-Map5;Target=RLX-incomp_SerlaS7_9_2-B-R429-Map5 4406 4495;Identity=78.9
scaffold_10	Serla_TEannot2_REPET_TEs	match_part	1741247	1741560	0.0	+	.	ID=mp11573-2_scaffold_10_RLX-incomp_SerlaS7_9_2-B-R429-Map5;Parent=ms11573_scaffold_10_RLX-incomp_SerlaS7_9_2-B-R429-Map5;Target=RLX-incomp_SerlaS7_9_2-B-R429-Map5 4486 4800;Identity=77.4
scaffold_10	Serla_TEannot2_REPET_TEs	match	1742759	1743230	0.0	+	.	ID=ms11574_scaffold_10_RLX-incomp_SerlaS7_9_2-B-R429-Map5;Target=RLX-incomp_SerlaS7_9_2-B-R429-Map5 4213 4802
scaffold_10	Serla_TEannot2_REPET_TEs	match_part	1742759	1743151	0.0	+	.	ID=mp11574-1_scaffold_10_RLX-incomp_SerlaS7_9_2-B-R429-Map5;Parent=ms11574_scaffold_10_RLX-incomp_SerlaS7_9_2-B-R429-Map5;Target=RLX-incomp_SerlaS7_9_2-B-R429-Map5 4213 4600;Identity=80.6
scaffold_10	Serla_TEannot2_REPET_TEs	match_part	1743136	1743230	0.0	+	.	ID=mp11574-2_scaffold_10_RLX-incomp_SerlaS7_9_2-B-R429-Map5;Parent=ms11574_scaffold_10_RLX-incomp_SerlaS7_9_2-B-R429-Map5;Target=RLX-incomp_SerlaS7_9_2-B-R429-Map5 4712 4802;Identity=78.0
scaffold_10	Serla_TEannot2_REPET_TEs	match	1727209	1727432	0.0	+	.	ID=ms11575_scaffold_10_RLX-incomp_SerlaS7_9_2-B-R923-Map3;Target=RLX-incomp_SerlaS7_9_2-B-R923-Map3 4388 4591;Identity=86.1
scaffold_10	Serla_TEannot2_REPET_TEs	match_part	1727209	1727432	0.0	+	.	ID=mp11575-1_scaffold_10_RLX-incomp_SerlaS7_9_2-B-R923-Map3;Parent=ms11575_scaffold_10_RLX-incomp_SerlaS7_9_2-B-R923-Map3;Target=RLX-incomp_SerlaS7_9_2-B-R923-Map3 4388 4591;Identity=86.1
scaffold_10	Serla_TEannot2_REPET_TEs	match	1748891	1749032	0.0	-	.	ID=ms11577_scaffold_10_RLX-incomp_SerlaS7_9_2-B-R923-Map3;Target=RLX-incomp_SerlaS7_9_2-B-R923-Map3 3741 3903;Identity=77.1
scaffold_10	Serla_TEannot2_REPET_TEs	match_part	1748891	1749032	0.0	-	.	ID=mp11577-1_scaffold_10_RLX-incomp_SerlaS7_9_2-B-R923-Map3;Parent=ms11577_scaffold_10_RLX-incomp_SerlaS7_9_2-B-R923-Map3;Target=RLX-incomp_SerlaS7_9_2-B-R923-Map3 3741 3903;Identity=77.1
scaffold_10	Serla_TEannot2_REPET_TEs	match	1749275	1751080	0.0	-	.	ID=ms11578_scaffold_10_RLX-incomp_SerlaS7_9_2-B-R923-Map3;Target=RLX-incomp_SerlaS7_9_2-B-R923-Map3 2408 3472
scaffold_10	Serla_TEannot2_REPET_TEs	match_part	1749275	1749518	0.0	-	.	ID=mp11578-1_scaffold_10_RLX-incomp_SerlaS7_9_2-B-R923-Map3;Parent=ms11578_scaffold_10_RLX-incomp_SerlaS7_9_2-B-R923-Map3;Target=RLX-incomp_SerlaS7_9_2-B-R923-Map3 3224 3472;Identity=74.5
scaffold_10	Serla_TEannot2_REPET_TEs	match_part	1750661	1751080	0.0	-	.	ID=mp11578-2_scaffold_10_RLX-incomp_SerlaS7_9_2-B-R923-Map3;Parent=ms11578_scaffold_10_RLX-incomp_SerlaS7_9_2-B-R923-Map3;Target=RLX-incomp_SerlaS7_9_2-B-R923-Map3 2408 2831;Identity=84.9
scaffold_10	Serla_TEannot2_REPET_TEs	match	1729659	1730234	0.0	+	.	ID=ms11579_scaffold_10_RYX-incomp-chim_SerlaS7_9_2-B-G3-Map20;Target=RYX-incomp-chim_SerlaS7_9_2-B-G3-Map20 1402 1995;Identity=90.6
scaffold_10	Serla_TEannot2_REPET_TEs	match_part	1729659	1730234	0.0	+	.	ID=mp11579-1_scaffold_10_RYX-incomp-chim_SerlaS7_9_2-B-G3-Map20;Parent=ms11579_scaffold_10_RYX-incomp-chim_SerlaS7_9_2-B-G3-Map20;Target=RYX-incomp-chim_SerlaS7_9_2-B-G3-Map20 1402 1995;Identity=90.6
scaffold_10	Serla_TEannot2_REPET_TEs	match	1730235	1730268	0.0	+	.	ID=ms11580_scaffold_10_RYX-incomp-chim_SerlaS7_9_2-B-G515-Map3;Target=RYX-incomp-chim_SerlaS7_9_2-B-G515-Map3 1 34;Identity=95.8
scaffold_10	Serla_TEannot2_REPET_TEs	match_part	1730235	1730268	0.0	+	.	ID=mp11580-1_scaffold_10_RYX-incomp-chim_SerlaS7_9_2-B-G515-Map3;Parent=ms11580_scaffold_10_RYX-incomp-chim_SerlaS7_9_2-B-G515-Map3;Target=RYX-incomp-chim_SerlaS7_9_2-B-G515-Map3 1 34;Identity=95.8
scaffold_10	Serla_TEannot2_REPET_TEs	match	1660965	1662867	0.0	-	.	ID=ms11581_scaffold_10_RYX-incomp-chim_SerlaS7_9_2-B-G531-Map11;Target=RYX-incomp-chim_SerlaS7_9_2-B-G531-Map11 1796 3202
scaffold_10	Serla_TEannot2_REPET_TEs	match_part	1660965	1661038	0.0	-	.	ID=mp11581-1_scaffold_10_RYX-incomp-chim_SerlaS7_9_2-B-G531-Map11;Parent=ms11581_scaffold_10_RYX-incomp-chim_SerlaS7_9_2-B-G531-Map11;Target=RYX-incomp-chim_SerlaS7_9_2-B-G531-Map11 3129 3202;Identity=88.7
scaffold_10	Serla_TEannot2_REPET_TEs	match_part	1662820	1662867	0.0	-	.	ID=mp11581-2_scaffold_10_RYX-incomp-chim_SerlaS7_9_2-B-G531-Map11;Parent=ms11581_scaffold_10_RYX-incomp-chim_SerlaS7_9_2-B-G531-Map11;Target=RYX-incomp-chim_SerlaS7_9_2-B-G531-Map11 1796 1843;Identity=95.8
scaffold_10	Serla_TEannot2_REPET_TEs	match	1730235	1730268	0.0	+	.	ID=ms11582_scaffold_10_RYX-incomp-chim_SerlaS7_9_2-B-G531-Map11;Target=RYX-incomp-chim_SerlaS7_9_2-B-G531-Map11 6 39;Identity=96.3
scaffold_10	Serla_TEannot2_REPET_TEs	match_part	1730235	1730268	0.0	+	.	ID=mp11582-1_scaffold_10_RYX-incomp-chim_SerlaS7_9_2-B-G531-Map11;Parent=ms11582_scaffold_10_RYX-incomp-chim_SerlaS7_9_2-B-G531-Map11;Target=RYX-incomp-chim_SerlaS7_9_2-B-G531-Map11 6 39;Identity=96.3
scaffold_10	Serla_TEannot2_REPET_TEs	match	1730235	1730268	0.0	-	.	ID=ms11583_scaffold_10_RYX-incomp-chim_SerlaS7_9_2-B-G551-Map3_reversed;Target=RYX-incomp-chim_SerlaS7_9_2-B-G551-Map3_reversed 8461 8494;Identity=95.7
scaffold_10	Serla_TEannot2_REPET_TEs	match_part	1730235	1730268	0.0	-	.	ID=mp11583-1_scaffold_10_RYX-incomp-chim_SerlaS7_9_2-B-G551-Map3_reversed;Parent=ms11583_scaffold_10_RYX-incomp-chim_SerlaS7_9_2-B-G551-Map3_reversed;Target=RYX-incomp-chim_SerlaS7_9_2-B-G551-Map3_reversed 8461 8494;Identity=95.7
scaffold_10	Serla_TEannot2_REPET_TEs	match	1725387	1725803	0.0	-	.	ID=ms11584_scaffold_10_RYX-incomp-chim_SerlaS7_9_2-B-G83-Map3;Target=RYX-incomp-chim_SerlaS7_9_2-B-G83-Map3 1359 1744;Identity=90.3
scaffold_10	Serla_TEannot2_REPET_TEs	match_part	1725387	1725803	0.0	-	.	ID=mp11584-1_scaffold_10_RYX-incomp-chim_SerlaS7_9_2-B-G83-Map3;Parent=ms11584_scaffold_10_RYX-incomp-chim_SerlaS7_9_2-B-G83-Map3;Target=RYX-incomp-chim_SerlaS7_9_2-B-G83-Map3 1359 1744;Identity=90.3
scaffold_10	Serla_TEannot2_REPET_TEs	match	1730269	1731404	0.0	-	.	ID=ms11585_scaffold_10_RYX-incomp-chim_SerlaS7_9_2-B-G83-Map3;Target=RYX-incomp-chim_SerlaS7_9_2-B-G83-Map3 233 1361;Identity=96.4
scaffold_10	Serla_TEannot2_REPET_TEs	match_part	1730269	1731404	0.0	-	.	ID=mp11585-1_scaffold_10_RYX-incomp-chim_SerlaS7_9_2-B-G83-Map3;Parent=ms11585_scaffold_10_RYX-incomp-chim_SerlaS7_9_2-B-G83-Map3;Target=RYX-incomp-chim_SerlaS7_9_2-B-G83-Map3 233 1361;Identity=96.4
scaffold_10	Serla_TEannot2_REPET_TEs	match	1693865	1694224	0.0	+	.	ID=ms11586_scaffold_10_DHX-incomp-chim_SerlaS7_9_2-B-R1059-Map5_reversed;Target=DHX-incomp-chim_SerlaS7_9_2-B-R1059-Map5_reversed 2719 3079;Identity=83.3
scaffold_10	Serla_TEannot2_REPET_TEs	match_part	1693865	1694224	0.0	+	.	ID=mp11586-1_scaffold_10_DHX-incomp-chim_SerlaS7_9_2-B-R1059-Map5_reversed;Parent=ms11586_scaffold_10_DHX-incomp-chim_SerlaS7_9_2-B-R1059-Map5_reversed;Target=DHX-incomp-chim_SerlaS7_9_2-B-R1059-Map5_reversed 2719 3079;Identity=83.3
scaffold_10	Serla_TEannot2_REPET_TEs	match	1697594	1697882	0.0	-	.	ID=ms11587_scaffold_10_noCat_SerlaS7_9_2-B-G621-Map20;Target=noCat_SerlaS7_9_2-B-G621-Map20 4 300;Identity=85.6
scaffold_10	Serla_TEannot2_REPET_TEs	match_part	1697594	1697882	0.0	-	.	ID=mp11587-1_scaffold_10_noCat_SerlaS7_9_2-B-G621-Map20;Parent=ms11587_scaffold_10_noCat_SerlaS7_9_2-B-G621-Map20;Target=noCat_SerlaS7_9_2-B-G621-Map20 4 300;Identity=85.6
scaffold_10	Serla_TEannot2_REPET_TEs	match	1790621	1791471	0.0	+	.	ID=ms11588_scaffold_10_noCat_SerlaS7_9_2-B-G621-Map20;Target=noCat_SerlaS7_9_2-B-G621-Map20 3 431
scaffold_10	Serla_TEannot2_REPET_TEs	match_part	1790621	1790868	0.0	+	.	ID=mp11588-1_scaffold_10_noCat_SerlaS7_9_2-B-G621-Map20;Parent=ms11588_scaffold_10_noCat_SerlaS7_9_2-B-G621-Map20;Target=noCat_SerlaS7_9_2-B-G621-Map20 3 250;Identity=96.0
scaffold_10	Serla_TEannot2_REPET_TEs	match_part	1791288	1791471	0.0	+	.	ID=mp11588-2_scaffold_10_noCat_SerlaS7_9_2-B-G621-Map20;Parent=ms11588_scaffold_10_noCat_SerlaS7_9_2-B-G621-Map20;Target=noCat_SerlaS7_9_2-B-G621-Map20 249 431;Identity=94.5
scaffold_10	Serla_TEannot2_REPET_TEs	match	1697572	1697593	0.0	-	.	ID=ms11589_scaffold_10_noCat_SerlaS7_9_2-B-P1.69-Map20;Target=noCat_SerlaS7_9_2-B-P1.69-Map20 279 300;Identity=87.5
scaffold_10	Serla_TEannot2_REPET_TEs	match_part	1697572	1697593	0.0	-	.	ID=mp11589-1_scaffold_10_noCat_SerlaS7_9_2-B-P1.69-Map20;Parent=ms11589_scaffold_10_noCat_SerlaS7_9_2-B-P1.69-Map20;Target=noCat_SerlaS7_9_2-B-P1.69-Map20 279 300;Identity=87.5
scaffold_10	Serla_TEannot2_REPET_TEs	match	1663122	1663607	0.0	-	.	ID=ms11590_scaffold_10_RLX-incomp_SerlaS7_9_2-B-G4-Map20_reversed;Target=RLX-incomp_SerlaS7_9_2-B-G4-Map20_reversed 3 640
scaffold_10	Serla_TEannot2_REPET_TEs	match_part	1663122	1663462	0.0	-	.	ID=mp11590-1_scaffold_10_RLX-incomp_SerlaS7_9_2-B-G4-Map20_reversed;Parent=ms11590_scaffold_10_RLX-incomp_SerlaS7_9_2-B-G4-Map20_reversed;Target=RLX-incomp_SerlaS7_9_2-B-G4-Map20_reversed 301 640;Identity=92.6
scaffold_10	Serla_TEannot2_REPET_TEs	match_part	1663519	1663607	0.0	-	.	ID=mp11590-2_scaffold_10_RLX-incomp_SerlaS7_9_2-B-G4-Map20_reversed;Parent=ms11590_scaffold_10_RLX-incomp_SerlaS7_9_2-B-G4-Map20_reversed;Target=RLX-incomp_SerlaS7_9_2-B-G4-Map20_reversed 3 99;Identity=93.3
scaffold_10	Serla_TEannot2_REPET_TEs	match	1663463	1663518	0.0	-	.	ID=ms11591_scaffold_10_RLX-incomp_SerlaS7_9_2-B-G688-Map3_reversed;Target=RLX-incomp_SerlaS7_9_2-B-G688-Map3_reversed 99 161;Identity=92.8
scaffold_10	Serla_TEannot2_REPET_TEs	match_part	1663463	1663518	0.0	-	.	ID=mp11591-1_scaffold_10_RLX-incomp_SerlaS7_9_2-B-G688-Map3_reversed;Parent=ms11591_scaffold_10_RLX-incomp_SerlaS7_9_2-B-G688-Map3_reversed;Target=RLX-incomp_SerlaS7_9_2-B-G688-Map3_reversed 99 161;Identity=92.8
scaffold_10	Serla_TEannot2_REPET_TEs	match	1725330	1725386	0.0	-	.	ID=ms11592_scaffold_10_RLX-incomp_SerlaS7_9_2-B-R1146-Map3_reversed;Target=RLX-incomp_SerlaS7_9_2-B-R1146-Map3_reversed 1428 1480;Identity=86.5
scaffold_10	Serla_TEannot2_REPET_TEs	match_part	1725330	1725386	0.0	-	.	ID=mp11592-1_scaffold_10_RLX-incomp_SerlaS7_9_2-B-R1146-Map3_reversed;Parent=ms11592_scaffold_10_RLX-incomp_SerlaS7_9_2-B-R1146-Map3_reversed;Target=RLX-incomp_SerlaS7_9_2-B-R1146-Map3_reversed 1428 1480;Identity=86.5
scaffold_10	Serla_TEannot2_REPET_TEs	match	1750343	1750660	0.0	-	.	ID=ms11593_scaffold_10_RLX-incomp_SerlaS7_9_2-B-R455-Map9_reversed;Target=RLX-incomp_SerlaS7_9_2-B-R455-Map9_reversed 412 723;Identity=85.0
scaffold_10	Serla_TEannot2_REPET_TEs	match_part	1750343	1750660	0.0	-	.	ID=mp11593-1_scaffold_10_RLX-incomp_SerlaS7_9_2-B-R455-Map9_reversed;Parent=ms11593_scaffold_10_RLX-incomp_SerlaS7_9_2-B-R455-Map9_reversed;Target=RLX-incomp_SerlaS7_9_2-B-R455-Map9_reversed 412 723;Identity=85.0
scaffold_10	Serla_TEannot2_REPET_TEs	match	1693028	1693196	0.0	+	.	ID=ms11594_scaffold_10_RLX-incomp_SerlaS7_9_2-B-R465-Map10;Target=RLX-incomp_SerlaS7_9_2-B-R465-Map10 3557 3737;Identity=89.4
scaffold_10	Serla_TEannot2_REPET_TEs	match_part	1693028	1693196	0.0	+	.	ID=mp11594-1_scaffold_10_RLX-incomp_SerlaS7_9_2-B-R465-Map10;Parent=ms11594_scaffold_10_RLX-incomp_SerlaS7_9_2-B-R465-Map10;Target=RLX-incomp_SerlaS7_9_2-B-R465-Map10 3557 3737;Identity=89.4
scaffold_10	Serla_TEannot2_REPET_TEs	match	1736801	1737011	0.0	-	.	ID=ms11595_scaffold_10_RYX-incomp-chim_SerlaS7_9_2-B-G514-Map9_reversed;Target=RYX-incomp-chim_SerlaS7_9_2-B-G514-Map9_reversed 4671 4885;Identity=73.1
scaffold_10	Serla_TEannot2_REPET_TEs	match_part	1736801	1737011	0.0	-	.	ID=mp11595-1_scaffold_10_RYX-incomp-chim_SerlaS7_9_2-B-G514-Map9_reversed;Parent=ms11595_scaffold_10_RYX-incomp-chim_SerlaS7_9_2-B-G514-Map9_reversed;Target=RYX-incomp-chim_SerlaS7_9_2-B-G514-Map9_reversed 4671 4885;Identity=73.1
scaffold_10	Serla_TEannot2_REPET_TEs	match	1741701	1741783	0.0	-	.	ID=ms11596_scaffold_10_DHX-incomp_SerlaS7_9_2-B-G1039-Map4;Target=DHX-incomp_SerlaS7_9_2-B-G1039-Map4 2 90;Identity=73.2
scaffold_10	Serla_TEannot2_REPET_TEs	match_part	1741701	1741783	0.0	-	.	ID=mp11596-1_scaffold_10_DHX-incomp_SerlaS7_9_2-B-G1039-Map4;Parent=ms11596_scaffold_10_DHX-incomp_SerlaS7_9_2-B-G1039-Map4;Target=DHX-incomp_SerlaS7_9_2-B-G1039-Map4 2 90;Identity=73.2
scaffold_10	Serla_TEannot2_REPET_TEs	match	1741106	1741212	0.0	+	.	ID=ms11598_scaffold_10_DHX-incomp_SerlaS7_9_2-B-R79-Map16_reversed;Target=DHX-incomp_SerlaS7_9_2-B-R79-Map16_reversed 4 119;Identity=78.9
scaffold_10	Serla_TEannot2_REPET_TEs	match_part	1741106	1741212	0.0	+	.	ID=mp11598-1_scaffold_10_DHX-incomp_SerlaS7_9_2-B-R79-Map16_reversed;Parent=ms11598_scaffold_10_DHX-incomp_SerlaS7_9_2-B-R79-Map16_reversed;Target=DHX-incomp_SerlaS7_9_2-B-R79-Map16_reversed 4 119;Identity=78.9
scaffold_10	Serla_TEannot2_REPET_TEs	match	1784434	1784519	0.0	-	.	ID=ms11599_scaffold_10_DTX-incomp-chim_SerlaS7_9_2-B-R143-Map20;Target=DTX-incomp-chim_SerlaS7_9_2-B-R143-Map20 4896 4981;Identity=81.5
scaffold_10	Serla_TEannot2_REPET_TEs	match_part	1784434	1784519	0.0	-	.	ID=mp11599-1_scaffold_10_DTX-incomp-chim_SerlaS7_9_2-B-R143-Map20;Parent=ms11599_scaffold_10_DTX-incomp-chim_SerlaS7_9_2-B-R143-Map20;Target=DTX-incomp-chim_SerlaS7_9_2-B-R143-Map20 4896 4981;Identity=81.5
scaffold_10	Serla_TEannot2_REPET_TEs	match	1662869	1662999	0.0	+	.	ID=ms11600_scaffold_10_DHX-incomp_SerlaS7_9_2-B-R337-Map3;Target=DHX-incomp_SerlaS7_9_2-B-R337-Map3 2 127;Identity=80.2
scaffold_10	Serla_TEannot2_REPET_TEs	match_part	1662869	1662999	0.0	+	.	ID=mp11600-1_scaffold_10_DHX-incomp_SerlaS7_9_2-B-R337-Map3;Parent=ms11600_scaffold_10_DHX-incomp_SerlaS7_9_2-B-R337-Map3;Target=DHX-incomp_SerlaS7_9_2-B-R337-Map3 2 127;Identity=80.2
scaffold_10	Serla_TEannot2_REPET_TEs	match	1703807	1704746	0.0	+	.	ID=ms11601_scaffold_10_DTX-incomp_SerlaS7_9_2-B-P6.66-Map4;Target=DTX-incomp_SerlaS7_9_2-B-P6.66-Map4 1 957;Identity=86.9
scaffold_10	Serla_TEannot2_REPET_TEs	match_part	1703807	1704746	0.0	+	.	ID=mp11601-1_scaffold_10_DTX-incomp_SerlaS7_9_2-B-P6.66-Map4;Parent=ms11601_scaffold_10_DTX-incomp_SerlaS7_9_2-B-P6.66-Map4;Target=DTX-incomp_SerlaS7_9_2-B-P6.66-Map4 1 957;Identity=86.9
scaffold_10	Serla_TEannot2_REPET_TEs	match	1699243	1699914	0.0	+	.	ID=ms11602_scaffold_10_DTX-incomp_SerlaS7_9_2-B-R770-Map7;Target=DTX-incomp_SerlaS7_9_2-B-R770-Map7 865 1614
scaffold_10	Serla_TEannot2_REPET_TEs	match_part	1699243	1699665	0.0	+	.	ID=mp11602-1_scaffold_10_DTX-incomp_SerlaS7_9_2-B-R770-Map7;Parent=ms11602_scaffold_10_DTX-incomp_SerlaS7_9_2-B-R770-Map7;Target=DTX-incomp_SerlaS7_9_2-B-R770-Map7 865 1289;Identity=83.8
scaffold_10	Serla_TEannot2_REPET_TEs	match_part	1699659	1699914	0.0	+	.	ID=mp11602-2_scaffold_10_DTX-incomp_SerlaS7_9_2-B-R770-Map7;Parent=ms11602_scaffold_10_DTX-incomp_SerlaS7_9_2-B-R770-Map7;Target=DTX-incomp_SerlaS7_9_2-B-R770-Map7 1358 1614;Identity=83.9
scaffold_10	Serla_TEannot2_REPET_TEs	match	1521469	1521872	0.0	+	.	ID=ms8847_scaffold_10_RYX-incomp-chim_SerlaS7_9_2-B-G552-Map3_reversed;Target=RYX-incomp-chim_SerlaS7_9_2-B-G552-Map3_reversed 3535 3938;Identity=97.3
scaffold_10	Serla_TEannot2_REPET_TEs	match_part	1521469	1521872	0.0	+	.	ID=mp8847-1_scaffold_10_RYX-incomp-chim_SerlaS7_9_2-B-G552-Map3_reversed;Parent=ms8847_scaffold_10_RYX-incomp-chim_SerlaS7_9_2-B-G552-Map3_reversed;Target=RYX-incomp-chim_SerlaS7_9_2-B-G552-Map3_reversed 3535 3938;Identity=97.3
scaffold_10	Serla_TEannot2_REPET_TEs	match	1884866	1884994	0.0	+	.	ID=ms13789_scaffold_10_DHX-incomp-chim_SerlaS7_9_2-B-R996-Map5;Target=DHX-incomp-chim_SerlaS7_9_2-B-R996-Map5 3605 3735;Identity=93.5
scaffold_10	Serla_TEannot2_REPET_TEs	match_part	1884866	1884994	0.0	+	.	ID=mp13789-1_scaffold_10_DHX-incomp-chim_SerlaS7_9_2-B-R996-Map5;Parent=ms13789_scaffold_10_DHX-incomp-chim_SerlaS7_9_2-B-R996-Map5;Target=DHX-incomp-chim_SerlaS7_9_2-B-R996-Map5 3605 3735;Identity=93.5
scaffold_10	Serla_TEannot2_REPET_TEs	match	1882377	1882730	0.0	+	.	ID=ms13790_scaffold_10_RLX-incomp_SerlaS7_9_2-B-G224-Map3;Target=RLX-incomp_SerlaS7_9_2-B-G224-Map3 1054 1383;Identity=73.0
scaffold_10	Serla_TEannot2_REPET_TEs	match_part	1882377	1882730	0.0	+	.	ID=mp13790-1_scaffold_10_RLX-incomp_SerlaS7_9_2-B-G224-Map3;Parent=ms13790_scaffold_10_RLX-incomp_SerlaS7_9_2-B-G224-Map3;Target=RLX-incomp_SerlaS7_9_2-B-G224-Map3 1054 1383;Identity=73.0
scaffold_10	Serla_TEannot2_REPET_TEs	match	1873634	1874049	0.0	+	.	ID=ms13791_scaffold_10_RLX-incomp_SerlaS7_9_2-B-G240-Map3_reversed;Target=RLX-incomp_SerlaS7_9_2-B-G240-Map3_reversed 1 419;Identity=95.7
scaffold_10	Serla_TEannot2_REPET_TEs	match_part	1873634	1874049	0.0	+	.	ID=mp13791-1_scaffold_10_RLX-incomp_SerlaS7_9_2-B-G240-Map3_reversed;Parent=ms13791_scaffold_10_RLX-incomp_SerlaS7_9_2-B-G240-Map3_reversed;Target=RLX-incomp_SerlaS7_9_2-B-G240-Map3_reversed 1 419;Identity=95.7
scaffold_10	Serla_TEannot2_REPET_TEs	match	1835572	1837389	0.0	+	.	ID=ms13792_scaffold_10_RLX-incomp_SerlaS7_9_2-B-G357-Map3;Target=RLX-incomp_SerlaS7_9_2-B-G357-Map3 5 1817;Identity=98.3
scaffold_10	Serla_TEannot2_REPET_TEs	match_part	1835572	1837389	0.0	+	.	ID=mp13792-1_scaffold_10_RLX-incomp_SerlaS7_9_2-B-G357-Map3;Parent=ms13792_scaffold_10_RLX-incomp_SerlaS7_9_2-B-G357-Map3;Target=RLX-incomp_SerlaS7_9_2-B-G357-Map3 5 1817;Identity=98.3
scaffold_10	Serla_TEannot2_REPET_TEs	match	1890293	1890530	0.0	+	.	ID=ms13793_scaffold_10_RLX-incomp_SerlaS7_9_2-B-G39-Map6;Target=RLX-incomp_SerlaS7_9_2-B-G39-Map6 6557 6836;Identity=99.2
scaffold_10	Serla_TEannot2_REPET_TEs	match_part	1890293	1890530	0.0	+	.	ID=mp13793-1_scaffold_10_RLX-incomp_SerlaS7_9_2-B-G39-Map6;Parent=ms13793_scaffold_10_RLX-incomp_SerlaS7_9_2-B-G39-Map6;Target=RLX-incomp_SerlaS7_9_2-B-G39-Map6 6557 6836;Identity=99.2
scaffold_10	Serla_TEannot2_REPET_TEs	match	1901373	1903219	0.0	+	.	ID=ms13794_scaffold_10_RLX-incomp_SerlaS7_9_2-B-G470-Map6_reversed;Target=RLX-incomp_SerlaS7_9_2-B-G470-Map6_reversed 5 1855;Identity=97.5
scaffold_10	Serla_TEannot2_REPET_TEs	match_part	1901373	1903219	0.0	+	.	ID=mp13794-1_scaffold_10_RLX-incomp_SerlaS7_9_2-B-G470-Map6_reversed;Parent=ms13794_scaffold_10_RLX-incomp_SerlaS7_9_2-B-G470-Map6_reversed;Target=RLX-incomp_SerlaS7_9_2-B-G470-Map6_reversed 5 1855;Identity=97.5
scaffold_10	Serla_TEannot2_REPET_TEs	match	1834930	1841472	0.0	+	.	ID=ms13795_scaffold_10_RLX-incomp_SerlaS7_9_2-B-P73.17-Map3;Target=RLX-incomp_SerlaS7_9_2-B-P73.17-Map3 4 4859
scaffold_10	Serla_TEannot2_REPET_TEs	match_part	1834930	1835571	0.0	+	.	ID=mp13795-1_scaffold_10_RLX-incomp_SerlaS7_9_2-B-P73.17-Map3;Parent=ms13795_scaffold_10_RLX-incomp_SerlaS7_9_2-B-P73.17-Map3;Target=RLX-incomp_SerlaS7_9_2-B-P73.17-Map3 4 647;Identity=97.5
scaffold_10	Serla_TEannot2_REPET_TEs	match_part	1837390	1840318	0.0	+	.	ID=mp13795-2_scaffold_10_RLX-incomp_SerlaS7_9_2-B-P73.17-Map3;Parent=ms13795_scaffold_10_RLX-incomp_SerlaS7_9_2-B-P73.17-Map3;Target=RLX-incomp_SerlaS7_9_2-B-P73.17-Map3 640 3570;Identity=96.5
scaffold_10	Serla_TEannot2_REPET_TEs	match_part	1840297	1841472	0.0	+	.	ID=mp13795-3_scaffold_10_RLX-incomp_SerlaS7_9_2-B-P73.17-Map3;Parent=ms13795_scaffold_10_RLX-incomp_SerlaS7_9_2-B-P73.17-Map3;Target=RLX-incomp_SerlaS7_9_2-B-P73.17-Map3 3684 4859;Identity=96.7
scaffold_10	Serla_TEannot2_REPET_TEs	match	1841473	1841850	0.0	-	.	ID=ms13796_scaffold_10_RLX-incomp_SerlaS7_9_2-B-P73.17-Map3;Target=RLX-incomp_SerlaS7_9_2-B-P73.17-Map3 4860 5236;Identity=95.8
scaffold_10	Serla_TEannot2_REPET_TEs	match_part	1841473	1841850	0.0	-	.	ID=mp13796-1_scaffold_10_RLX-incomp_SerlaS7_9_2-B-P73.17-Map3;Parent=ms13796_scaffold_10_RLX-incomp_SerlaS7_9_2-B-P73.17-Map3;Target=RLX-incomp_SerlaS7_9_2-B-P73.17-Map3 4860 5236;Identity=95.8
scaffold_10	Serla_TEannot2_REPET_TEs	match	1884588	1884865	0.0	+	.	ID=ms13797_scaffold_10_RLX-incomp_SerlaS7_9_2-B-R1123-Map7_reversed;Target=RLX-incomp_SerlaS7_9_2-B-R1123-Map7_reversed 348 666;Identity=80.8
scaffold_10	Serla_TEannot2_REPET_TEs	match_part	1884588	1884865	0.0	+	.	ID=mp13797-1_scaffold_10_RLX-incomp_SerlaS7_9_2-B-R1123-Map7_reversed;Parent=ms13797_scaffold_10_RLX-incomp_SerlaS7_9_2-B-R1123-Map7_reversed;Target=RLX-incomp_SerlaS7_9_2-B-R1123-Map7_reversed 348 666;Identity=80.8
scaffold_10	Serla_TEannot2_REPET_TEs	match	1888064	1888335	0.0	+	.	ID=ms13798_scaffold_10_RLX-incomp_SerlaS7_9_2-B-R1123-Map7_reversed;Target=RLX-incomp_SerlaS7_9_2-B-R1123-Map7_reversed 1021 1290;Identity=72.1
scaffold_10	Serla_TEannot2_REPET_TEs	match_part	1888064	1888335	0.0	+	.	ID=mp13798-1_scaffold_10_RLX-incomp_SerlaS7_9_2-B-R1123-Map7_reversed;Parent=ms13798_scaffold_10_RLX-incomp_SerlaS7_9_2-B-R1123-Map7_reversed;Target=RLX-incomp_SerlaS7_9_2-B-R1123-Map7_reversed 1021 1290;Identity=72.1
scaffold_10	Serla_TEannot2_REPET_TEs	match	1888416	1888700	0.0	+	.	ID=ms13799_scaffold_10_RLX-incomp_SerlaS7_9_2-B-R1123-Map7_reversed;Target=RLX-incomp_SerlaS7_9_2-B-R1123-Map7_reversed 1288 1570;Identity=76.2
scaffold_10	Serla_TEannot2_REPET_TEs	match_part	1888416	1888700	0.0	+	.	ID=mp13799-1_scaffold_10_RLX-incomp_SerlaS7_9_2-B-R1123-Map7_reversed;Parent=ms13799_scaffold_10_RLX-incomp_SerlaS7_9_2-B-R1123-Map7_reversed;Target=RLX-incomp_SerlaS7_9_2-B-R1123-Map7_reversed 1288 1570;Identity=76.2
scaffold_10	Serla_TEannot2_REPET_TEs	match	1874900	1875063	0.0	-	.	ID=ms13800_scaffold_10_RLX-incomp_SerlaS7_9_2-B-R172-Map5;Target=RLX-incomp_SerlaS7_9_2-B-R172-Map5 1240 1393;Identity=76.7
scaffold_10	Serla_TEannot2_REPET_TEs	match_part	1874900	1875063	0.0	-	.	ID=mp13800-1_scaffold_10_RLX-incomp_SerlaS7_9_2-B-R172-Map5;Parent=ms13800_scaffold_10_RLX-incomp_SerlaS7_9_2-B-R172-Map5;Target=RLX-incomp_SerlaS7_9_2-B-R172-Map5 1240 1393;Identity=76.7
scaffold_10	Serla_TEannot2_REPET_TEs	match	1885742	1886512	0.0	+	.	ID=ms13801_scaffold_10_RLX-incomp_SerlaS7_9_2-B-R465-Map10;Target=RLX-incomp_SerlaS7_9_2-B-R465-Map10 4572 5342;Identity=67.0
scaffold_10	Serla_TEannot2_REPET_TEs	match_part	1885742	1886512	0.0	+	.	ID=mp13801-1_scaffold_10_RLX-incomp_SerlaS7_9_2-B-R465-Map10;Parent=ms13801_scaffold_10_RLX-incomp_SerlaS7_9_2-B-R465-Map10;Target=RLX-incomp_SerlaS7_9_2-B-R465-Map10 4572 5342;Identity=67.0
scaffold_10	Serla_TEannot2_REPET_TEs	match	1874050	1874081	0.0	-	.	ID=ms13802_scaffold_10_RLX-incomp_SerlaS7_9_2-B-R822-Map5_reversed;Target=RLX-incomp_SerlaS7_9_2-B-R822-Map5_reversed 3162 3194;Identity=92.4
scaffold_10	Serla_TEannot2_REPET_TEs	match_part	1874050	1874081	0.0	-	.	ID=mp13802-1_scaffold_10_RLX-incomp_SerlaS7_9_2-B-R822-Map5_reversed;Parent=ms13802_scaffold_10_RLX-incomp_SerlaS7_9_2-B-R822-Map5_reversed;Target=RLX-incomp_SerlaS7_9_2-B-R822-Map5_reversed 3162 3194;Identity=92.4
scaffold_10	Serla_TEannot2_REPET_TEs	match	1886767	1886881	0.0	-	.	ID=ms13803_scaffold_10_RLX-incomp_SerlaS7_9_2-B-R923-Map3;Target=RLX-incomp_SerlaS7_9_2-B-R923-Map3 3773 3887;Identity=65.8
scaffold_10	Serla_TEannot2_REPET_TEs	match_part	1886767	1886881	0.0	-	.	ID=mp13803-1_scaffold_10_RLX-incomp_SerlaS7_9_2-B-R923-Map3;Parent=ms13803_scaffold_10_RLX-incomp_SerlaS7_9_2-B-R923-Map3;Target=RLX-incomp_SerlaS7_9_2-B-R923-Map3 3773 3887;Identity=65.8
scaffold_10	Serla_TEannot2_REPET_TEs	match	1848443	1855428	0.0	+	.	ID=ms13804_scaffold_10_RYX-incomp-chim_SerlaS7_9_2-B-G76-Map20;Target=RYX-incomp-chim_SerlaS7_9_2-B-G76-Map20 1 6973;Identity=87.8
scaffold_10	Serla_TEannot2_REPET_TEs	match_part	1848443	1855428	0.0	+	.	ID=mp13804-1_scaffold_10_RYX-incomp-chim_SerlaS7_9_2-B-G76-Map20;Parent=ms13804_scaffold_10_RYX-incomp-chim_SerlaS7_9_2-B-G76-Map20;Target=RYX-incomp-chim_SerlaS7_9_2-B-G76-Map20 1 6973;Identity=87.8
scaffold_10	Serla_TEannot2_REPET_TEs	match	1855841	1861766	0.0	+	.	ID=ms13805_scaffold_10_RYX-incomp-chim_SerlaS7_9_2-B-G76-Map20;Target=RYX-incomp-chim_SerlaS7_9_2-B-G76-Map20 6975 13048
scaffold_10	Serla_TEannot2_REPET_TEs	match_part	1855841	1855925	0.0	+	.	ID=mp13805-1_scaffold_10_RYX-incomp-chim_SerlaS7_9_2-B-G76-Map20;Parent=ms13805_scaffold_10_RYX-incomp-chim_SerlaS7_9_2-B-G76-Map20;Target=RYX-incomp-chim_SerlaS7_9_2-B-G76-Map20 6975 7059;Identity=98.8
scaffold_10	Serla_TEannot2_REPET_TEs	match_part	1855896	1861586	0.0	+	.	ID=mp13805-2_scaffold_10_RYX-incomp-chim_SerlaS7_9_2-B-G76-Map20;Parent=ms13805_scaffold_10_RYX-incomp-chim_SerlaS7_9_2-B-G76-Map20;Target=RYX-incomp-chim_SerlaS7_9_2-B-G76-Map20 7085 12813;Identity=98.8
scaffold_10	Serla_TEannot2_REPET_TEs	match_part	1861557	1861766	0.0	+	.	ID=mp13805-3_scaffold_10_RYX-incomp-chim_SerlaS7_9_2-B-G76-Map20;Parent=ms13805_scaffold_10_RYX-incomp-chim_SerlaS7_9_2-B-G76-Map20;Target=RYX-incomp-chim_SerlaS7_9_2-B-G76-Map20 12839 13048;Identity=98.6
scaffold_10	Serla_TEannot2_REPET_TEs	match	1875799	1875820	0.0	+	.	ID=ms13806_scaffold_10_DTX-incomp-chim_SerlaS7_9_2-B-R1061-Map5_reversed;Target=DTX-incomp-chim_SerlaS7_9_2-B-R1061-Map5_reversed 3667 3688;Identity=93.2
scaffold_10	Serla_TEannot2_REPET_TEs	match_part	1875799	1875820	0.0	+	.	ID=mp13806-1_scaffold_10_DTX-incomp-chim_SerlaS7_9_2-B-R1061-Map5_reversed;Parent=ms13806_scaffold_10_DTX-incomp-chim_SerlaS7_9_2-B-R1061-Map5_reversed;Target=DTX-incomp-chim_SerlaS7_9_2-B-R1061-Map5_reversed 3667 3688;Identity=93.2
scaffold_10	Serla_TEannot2_REPET_TEs	match	1890531	1890557	0.0	-	.	ID=ms13807_scaffold_10_DTX-incomp-chim_SerlaS7_9_2-B-R1061-Map5_reversed;Target=DTX-incomp-chim_SerlaS7_9_2-B-R1061-Map5_reversed 3731 3756;Identity=91.6
scaffold_10	Serla_TEannot2_REPET_TEs	match_part	1890531	1890557	0.0	-	.	ID=mp13807-1_scaffold_10_DTX-incomp-chim_SerlaS7_9_2-B-R1061-Map5_reversed;Parent=ms13807_scaffold_10_DTX-incomp-chim_SerlaS7_9_2-B-R1061-Map5_reversed;Target=DTX-incomp-chim_SerlaS7_9_2-B-R1061-Map5_reversed 3731 3756;Identity=91.6
scaffold_10	Serla_TEannot2_REPET_TEs	match	1872661	1872746	0.0	+	.	ID=ms13808_scaffold_10_DTX-incomp-chim_SerlaS7_9_2-B-R143-Map20;Target=DTX-incomp-chim_SerlaS7_9_2-B-R143-Map20 4575 4660;Identity=75.6
scaffold_10	Serla_TEannot2_REPET_TEs	match_part	1872661	1872746	0.0	+	.	ID=mp13808-1_scaffold_10_DTX-incomp-chim_SerlaS7_9_2-B-R143-Map20;Parent=ms13808_scaffold_10_DTX-incomp-chim_SerlaS7_9_2-B-R143-Map20;Target=DTX-incomp-chim_SerlaS7_9_2-B-R143-Map20 4575 4660;Identity=75.6
scaffold_10	Serla_TEannot2_REPET_TEs	match	1924661	1924740	0.0	+	.	ID=ms13809_scaffold_10_DTX-incomp-chim_SerlaS7_9_2-B-R143-Map20;Target=DTX-incomp-chim_SerlaS7_9_2-B-R143-Map20 4906 4981;Identity=82.1
scaffold_10	Serla_TEannot2_REPET_TEs	match_part	1924661	1924740	0.0	+	.	ID=mp13809-1_scaffold_10_DTX-incomp-chim_SerlaS7_9_2-B-R143-Map20;Parent=ms13809_scaffold_10_DTX-incomp-chim_SerlaS7_9_2-B-R143-Map20;Target=DTX-incomp-chim_SerlaS7_9_2-B-R143-Map20 4906 4981;Identity=82.1
scaffold_10	Serla_TEannot2_REPET_TEs	match	1855439	1855840	0.0	-	.	ID=ms13810_scaffold_10_DTX-incomp_SerlaS7_9_2-B-G375-Map5;Target=DTX-incomp_SerlaS7_9_2-B-G375-Map5 991 1389;Identity=72.5
scaffold_10	Serla_TEannot2_REPET_TEs	match_part	1855439	1855840	0.0	-	.	ID=mp13810-1_scaffold_10_DTX-incomp_SerlaS7_9_2-B-G375-Map5;Parent=ms13810_scaffold_10_DTX-incomp_SerlaS7_9_2-B-G375-Map5;Target=DTX-incomp_SerlaS7_9_2-B-G375-Map5 991 1389;Identity=72.5
scaffold_10	Serla_TEannot2_REPET_TEs	match	1872544	1872657	0.0	+	.	ID=ms13811_scaffold_10_DTX-incomp_SerlaS7_9_2-B-G502-Map3_reversed;Target=DTX-incomp_SerlaS7_9_2-B-G502-Map3_reversed 154 257;Identity=86.4
scaffold_10	Serla_TEannot2_REPET_TEs	match_part	1872544	1872657	0.0	+	.	ID=mp13811-1_scaffold_10_DTX-incomp_SerlaS7_9_2-B-G502-Map3_reversed;Parent=ms13811_scaffold_10_DTX-incomp_SerlaS7_9_2-B-G502-Map3_reversed;Target=DTX-incomp_SerlaS7_9_2-B-G502-Map3_reversed 154 257;Identity=86.4
scaffold_10	Serla_TEannot2_REPET_TEs	match	1872661	1872746	0.0	+	.	ID=ms13812_scaffold_10_DTX-incomp_SerlaS7_9_2-B-G502-Map3_reversed;Target=DTX-incomp_SerlaS7_9_2-B-G502-Map3_reversed 3034 3119;Identity=75.6
scaffold_10	Serla_TEannot2_REPET_TEs	match_part	1872661	1872746	0.0	+	.	ID=mp13812-1_scaffold_10_DTX-incomp_SerlaS7_9_2-B-G502-Map3_reversed;Parent=ms13812_scaffold_10_DTX-incomp_SerlaS7_9_2-B-G502-Map3_reversed;Target=DTX-incomp_SerlaS7_9_2-B-G502-Map3_reversed 3034 3119;Identity=75.6
scaffold_10	Serla_TEannot2_REPET_TEs	match	1891437	1891812	0.0	-	.	ID=ms13813_scaffold_10_DXX-MITE-chim_SerlaS7_9_2-B-P50.16-Map9_reversed;Target=DXX-MITE-chim_SerlaS7_9_2-B-P50.16-Map9_reversed 3 346;Identity=83.0
scaffold_10	Serla_TEannot2_REPET_TEs	match_part	1891437	1891812	0.0	-	.	ID=mp13813-1_scaffold_10_DXX-MITE-chim_SerlaS7_9_2-B-P50.16-Map9_reversed;Parent=ms13813_scaffold_10_DXX-MITE-chim_SerlaS7_9_2-B-P50.16-Map9_reversed;Target=DXX-MITE-chim_SerlaS7_9_2-B-P50.16-Map9_reversed 3 346;Identity=83.0
scaffold_10	Serla_TEannot2_REPET_TEs	match	1866463	1866512	0.0	-	.	ID=ms13814_scaffold_10_noCat_SerlaS7_9_2-B-R51-Map20;Target=noCat_SerlaS7_9_2-B-R51-Map20 5297 5346;Identity=88.0
scaffold_10	Serla_TEannot2_REPET_TEs	match_part	1866463	1866512	0.0	-	.	ID=mp13814-1_scaffold_10_noCat_SerlaS7_9_2-B-R51-Map20;Parent=ms13814_scaffold_10_noCat_SerlaS7_9_2-B-R51-Map20;Target=noCat_SerlaS7_9_2-B-R51-Map20 5297 5346;Identity=88.0
scaffold_10	Serla_TEannot2_REPET_TEs	match	1866513	1866548	0.0	-	.	ID=ms13815_scaffold_10_noCat_SerlaS7_9_2-B-R51-Map20;Target=noCat_SerlaS7_9_2-B-R51-Map20 5297 5332;Identity=87.2
scaffold_10	Serla_TEannot2_REPET_TEs	match_part	1866513	1866548	0.0	-	.	ID=mp13815-1_scaffold_10_noCat_SerlaS7_9_2-B-R51-Map20;Parent=ms13815_scaffold_10_noCat_SerlaS7_9_2-B-R51-Map20;Target=noCat_SerlaS7_9_2-B-R51-Map20 5297 5332;Identity=87.2
scaffold_10	Serla_TEannot2_REPET_TEs	match	1866602	1867282	0.0	-	.	ID=ms13816_scaffold_10_noCat_SerlaS7_9_2-B-R51-Map20;Target=noCat_SerlaS7_9_2-B-R51-Map20 4662 5342;Identity=96.0
scaffold_10	Serla_TEannot2_REPET_TEs	match_part	1866602	1867282	0.0	-	.	ID=mp13816-1_scaffold_10_noCat_SerlaS7_9_2-B-R51-Map20;Parent=ms13816_scaffold_10_noCat_SerlaS7_9_2-B-R51-Map20;Target=noCat_SerlaS7_9_2-B-R51-Map20 4662 5342;Identity=96.0
scaffold_10	Serla_TEannot2_REPET_TEs	match	1848403	1862794	0.0	-	.	ID=ms13817_scaffold_10_noCat_SerlaS7_9_2-B-R60-Map20;Target=noCat_SerlaS7_9_2-B-R60-Map20 1796 3251
scaffold_10	Serla_TEannot2_REPET_TEs	match_part	1848403	1848436	0.0	-	.	ID=mp13817-1_scaffold_10_noCat_SerlaS7_9_2-B-R60-Map20;Parent=ms13817_scaffold_10_noCat_SerlaS7_9_2-B-R60-Map20;Target=noCat_SerlaS7_9_2-B-R60-Map20 3218 3251;Identity=68.5
scaffold_10	Serla_TEannot2_REPET_TEs	match_part	1861767	1862794	0.0	-	.	ID=mp13817-2_scaffold_10_noCat_SerlaS7_9_2-B-R60-Map20;Parent=ms13817_scaffold_10_noCat_SerlaS7_9_2-B-R60-Map20;Target=noCat_SerlaS7_9_2-B-R60-Map20 1796 2809;Identity=68.0
scaffold_10	Serla_TEannot2_REPET_TEs	match	1871720	1872152	0.0	-	.	ID=ms13819_scaffold_10_RLX-comp_SerlaS7_9_2-B-R101-Map20_reversed;Target=RLX-comp_SerlaS7_9_2-B-R101-Map20_reversed 729 1156;Identity=93.7
scaffold_10	Serla_TEannot2_REPET_TEs	match_part	1871720	1872152	0.0	-	.	ID=mp13819-1_scaffold_10_RLX-comp_SerlaS7_9_2-B-R101-Map20_reversed;Parent=ms13819_scaffold_10_RLX-comp_SerlaS7_9_2-B-R101-Map20_reversed;Target=RLX-comp_SerlaS7_9_2-B-R101-Map20_reversed 729 1156;Identity=93.7
scaffold_10	Serla_TEannot2_REPET_TEs	match	1871471	1871719	0.0	-	.	ID=ms13820_scaffold_10_RLX-incomp_SerlaS7_9_2-B-G4-Map20_reversed;Target=RLX-incomp_SerlaS7_9_2-B-G4-Map20_reversed 28 281;Identity=82.7
scaffold_10	Serla_TEannot2_REPET_TEs	match_part	1871471	1871719	0.0	-	.	ID=mp13820-1_scaffold_10_RLX-incomp_SerlaS7_9_2-B-G4-Map20_reversed;Parent=ms13820_scaffold_10_RLX-incomp_SerlaS7_9_2-B-G4-Map20_reversed;Target=RLX-incomp_SerlaS7_9_2-B-G4-Map20_reversed 28 281;Identity=82.7
scaffold_10	Serla_TEannot2_REPET_TEs	match	1875821	1876175	0.0	-	.	ID=ms13821_scaffold_10_RLX-incomp_SerlaS7_9_2-B-G4-Map20_reversed;Target=RLX-incomp_SerlaS7_9_2-B-G4-Map20_reversed 38 355;Identity=97.8
scaffold_10	Serla_TEannot2_REPET_TEs	match_part	1875821	1876175	0.0	-	.	ID=mp13821-1_scaffold_10_RLX-incomp_SerlaS7_9_2-B-G4-Map20_reversed;Parent=ms13821_scaffold_10_RLX-incomp_SerlaS7_9_2-B-G4-Map20_reversed;Target=RLX-incomp_SerlaS7_9_2-B-G4-Map20_reversed 38 355;Identity=97.8
scaffold_10	Serla_TEannot2_REPET_TEs	match	1876494	1880965	0.0	+	.	ID=ms13822_scaffold_10_RLX-incomp_SerlaS7_9_2-B-G4-Map20_reversed;Target=RLX-incomp_SerlaS7_9_2-B-G4-Map20_reversed 5 4508;Identity=97.8
scaffold_10	Serla_TEannot2_REPET_TEs	match_part	1876494	1880965	0.0	+	.	ID=mp13822-1_scaffold_10_RLX-incomp_SerlaS7_9_2-B-G4-Map20_reversed;Parent=ms13822_scaffold_10_RLX-incomp_SerlaS7_9_2-B-G4-Map20_reversed;Target=RLX-incomp_SerlaS7_9_2-B-G4-Map20_reversed 5 4508;Identity=97.8
scaffold_10	Serla_TEannot2_REPET_TEs	match	1890531	1890557	0.0	+	.	ID=ms13823_scaffold_10_RLX-incomp_SerlaS7_9_2-B-G64-Map3;Target=RLX-incomp_SerlaS7_9_2-B-G64-Map3 802 827;Identity=92.1
scaffold_10	Serla_TEannot2_REPET_TEs	match_part	1890531	1890557	0.0	+	.	ID=mp13823-1_scaffold_10_RLX-incomp_SerlaS7_9_2-B-G64-Map3;Parent=ms13823_scaffold_10_RLX-incomp_SerlaS7_9_2-B-G64-Map3;Target=RLX-incomp_SerlaS7_9_2-B-G64-Map3 802 827;Identity=92.1
scaffold_10	Serla_TEannot2_REPET_TEs	match	1872153	1872453	0.0	-	.	ID=ms13824_scaffold_10_RLX-incomp_SerlaS7_9_2-B-G688-Map3_reversed;Target=RLX-incomp_SerlaS7_9_2-B-G688-Map3_reversed 2 323;Identity=97.0
scaffold_10	Serla_TEannot2_REPET_TEs	match_part	1872153	1872453	0.0	-	.	ID=mp13824-1_scaffold_10_RLX-incomp_SerlaS7_9_2-B-G688-Map3_reversed;Parent=ms13824_scaffold_10_RLX-incomp_SerlaS7_9_2-B-G688-Map3_reversed;Target=RLX-incomp_SerlaS7_9_2-B-G688-Map3_reversed 2 323;Identity=97.0
scaffold_10	Serla_TEannot2_REPET_TEs	match	1876176	1876270	0.0	-	.	ID=ms13826_scaffold_10_RLX-incomp_SerlaS7_9_2-B-G688-Map3_reversed;Target=RLX-incomp_SerlaS7_9_2-B-G688-Map3_reversed 2 93;Identity=93.1
scaffold_10	Serla_TEannot2_REPET_TEs	match_part	1876176	1876270	0.0	-	.	ID=mp13826-1_scaffold_10_RLX-incomp_SerlaS7_9_2-B-G688-Map3_reversed;Parent=ms13826_scaffold_10_RLX-incomp_SerlaS7_9_2-B-G688-Map3_reversed;Target=RLX-incomp_SerlaS7_9_2-B-G688-Map3_reversed 2 93;Identity=93.1
scaffold_10	Serla_TEannot2_REPET_TEs	match	1918345	1918759	0.0	-	.	ID=ms13827_scaffold_10_RLX-incomp_SerlaS7_9_2-B-P4.17-Map20;Target=RLX-incomp_SerlaS7_9_2-B-P4.17-Map20 9 426;Identity=99.3
scaffold_10	Serla_TEannot2_REPET_TEs	match_part	1918345	1918759	0.0	-	.	ID=mp13827-1_scaffold_10_RLX-incomp_SerlaS7_9_2-B-P4.17-Map20;Parent=ms13827_scaffold_10_RLX-incomp_SerlaS7_9_2-B-P4.17-Map20;Target=RLX-incomp_SerlaS7_9_2-B-P4.17-Map20 9 426;Identity=99.3
scaffold_10	Serla_TEannot2_REPET_TEs	match	1886882	1887303	0.0	-	.	ID=ms13828_scaffold_10_RLX-incomp_SerlaS7_9_2-B-R1177-Map5_reversed;Target=RLX-incomp_SerlaS7_9_2-B-R1177-Map5_reversed 1734 2124;Identity=65.7
scaffold_10	Serla_TEannot2_REPET_TEs	match_part	1886882	1887303	0.0	-	.	ID=mp13828-1_scaffold_10_RLX-incomp_SerlaS7_9_2-B-R1177-Map5_reversed;Parent=ms13828_scaffold_10_RLX-incomp_SerlaS7_9_2-B-R1177-Map5_reversed;Target=RLX-incomp_SerlaS7_9_2-B-R1177-Map5_reversed 1734 2124;Identity=65.7
scaffold_10	Serla_TEannot2_REPET_TEs	match	1888336	1888749	0.0	-	.	ID=ms13829_scaffold_10_RLX-incomp_SerlaS7_9_2-B-R1177-Map5_reversed;Target=RLX-incomp_SerlaS7_9_2-B-R1177-Map5_reversed 1561 1973
scaffold_10	Serla_TEannot2_REPET_TEs	match_part	1888336	1888415	0.0	-	.	ID=mp13829-1_scaffold_10_RLX-incomp_SerlaS7_9_2-B-R1177-Map5_reversed;Parent=ms13829_scaffold_10_RLX-incomp_SerlaS7_9_2-B-R1177-Map5_reversed;Target=RLX-incomp_SerlaS7_9_2-B-R1177-Map5_reversed 1894 1973;Identity=72.3
scaffold_10	Serla_TEannot2_REPET_TEs	match_part	1888701	1888749	0.0	-	.	ID=mp13829-2_scaffold_10_RLX-incomp_SerlaS7_9_2-B-R1177-Map5_reversed;Parent=ms13829_scaffold_10_RLX-incomp_SerlaS7_9_2-B-R1177-Map5_reversed;Target=RLX-incomp_SerlaS7_9_2-B-R1177-Map5_reversed 1561 1609;Identity=72.3
scaffold_10	Serla_TEannot2_REPET_TEs	match	1891063	1891199	0.0	-	.	ID=ms13830_scaffold_10_RLX-incomp_SerlaS7_9_2-B-R99-Map3;Target=RLX-incomp_SerlaS7_9_2-B-R99-Map3 589 722;Identity=71.5
scaffold_10	Serla_TEannot2_REPET_TEs	match_part	1891063	1891199	0.0	-	.	ID=mp13830-1_scaffold_10_RLX-incomp_SerlaS7_9_2-B-R99-Map3;Parent=ms13830_scaffold_10_RLX-incomp_SerlaS7_9_2-B-R99-Map3;Target=RLX-incomp_SerlaS7_9_2-B-R99-Map3 589 722;Identity=71.5
scaffold_10	Serla_TEannot2_REPET_TEs	match	1847987	1848402	0.0	-	.	ID=ms13831_scaffold_10_noCat_SerlaS7_9_2-B-R104-Map18;Target=noCat_SerlaS7_9_2-B-R104-Map18 1 416;Identity=91.1
scaffold_10	Serla_TEannot2_REPET_TEs	match_part	1847987	1848402	0.0	-	.	ID=mp13831-1_scaffold_10_noCat_SerlaS7_9_2-B-R104-Map18;Parent=ms13831_scaffold_10_noCat_SerlaS7_9_2-B-R104-Map18;Target=noCat_SerlaS7_9_2-B-R104-Map18 1 416;Identity=91.1
scaffold_10	Serla_TEannot2_REPET_TEs	match	1867358	1871402	0.0	-	.	ID=ms13832_scaffold_10_DTX-incomp_SerlaS7_9_2-B-R416-Map11;Target=DTX-incomp_SerlaS7_9_2-B-R416-Map11 1472 5439
scaffold_10	Serla_TEannot2_REPET_TEs	match_part	1867358	1867736	0.0	-	.	ID=mp13832-1_scaffold_10_DTX-incomp_SerlaS7_9_2-B-R416-Map11;Parent=ms13832_scaffold_10_DTX-incomp_SerlaS7_9_2-B-R416-Map11;Target=DTX-incomp_SerlaS7_9_2-B-R416-Map11 5070 5439;Identity=65.0
scaffold_10	Serla_TEannot2_REPET_TEs	match_part	1869706	1870860	0.0	-	.	ID=mp13832-2_scaffold_10_DTX-incomp_SerlaS7_9_2-B-R416-Map11;Parent=ms13832_scaffold_10_DTX-incomp_SerlaS7_9_2-B-R416-Map11;Target=DTX-incomp_SerlaS7_9_2-B-R416-Map11 1997 3182;Identity=66.3
scaffold_10	Serla_TEannot2_REPET_TEs	match_part	1870913	1871092	0.0	-	.	ID=mp13832-3_scaffold_10_DTX-incomp_SerlaS7_9_2-B-R416-Map11;Parent=ms13832_scaffold_10_DTX-incomp_SerlaS7_9_2-B-R416-Map11;Target=DTX-incomp_SerlaS7_9_2-B-R416-Map11 1681 1860;Identity=73.9
scaffold_10	Serla_TEannot2_REPET_TEs	match_part	1871150	1871257	0.0	-	.	ID=mp13832-4_scaffold_10_DTX-incomp_SerlaS7_9_2-B-R416-Map11;Parent=ms13832_scaffold_10_DTX-incomp_SerlaS7_9_2-B-R416-Map11;Target=DTX-incomp_SerlaS7_9_2-B-R416-Map11 1568 1673;Identity=72.6
scaffold_10	Serla_TEannot2_REPET_TEs	match_part	1871295	1871402	0.0	-	.	ID=mp13832-5_scaffold_10_DTX-incomp_SerlaS7_9_2-B-R416-Map11;Parent=ms13832_scaffold_10_DTX-incomp_SerlaS7_9_2-B-R416-Map11;Target=DTX-incomp_SerlaS7_9_2-B-R416-Map11 1472 1579;Identity=63.9
scaffold_10	Serla_TEannot2_REPET_TEs	match	1890627	1892440	0.0	-	.	ID=ms13833_scaffold_10_noCat_SerlaS7_9_2-B-R593-Map14;Target=noCat_SerlaS7_9_2-B-R593-Map14 1138 2308
scaffold_10	Serla_TEannot2_REPET_TEs	match_part	1890627	1890991	0.0	-	.	ID=mp13833-1_scaffold_10_noCat_SerlaS7_9_2-B-R593-Map14;Parent=ms13833_scaffold_10_noCat_SerlaS7_9_2-B-R593-Map14;Target=noCat_SerlaS7_9_2-B-R593-Map14 1956 2308;Identity=65.9
scaffold_10	Serla_TEannot2_REPET_TEs	match_part	1892208	1892440	0.0	-	.	ID=mp13833-2_scaffold_10_noCat_SerlaS7_9_2-B-R593-Map14;Parent=ms13833_scaffold_10_noCat_SerlaS7_9_2-B-R593-Map14;Target=noCat_SerlaS7_9_2-B-R593-Map14 1138 1369;Identity=65.1
scaffold_10	Serla_TEannot2_REPET_TEs	match	1912210	1912589	0.0	+	.	ID=ms13834_scaffold_10_RPX-comp_SerlaS7_9_2-B-G483-Map8_reversed;Target=RPX-comp_SerlaS7_9_2-B-G483-Map8_reversed 1056 1411
scaffold_10	Serla_TEannot2_REPET_TEs	match_part	1912210	1912298	0.0	+	.	ID=mp13834-1_scaffold_10_RPX-comp_SerlaS7_9_2-B-G483-Map8_reversed;Parent=ms13834_scaffold_10_RPX-comp_SerlaS7_9_2-B-G483-Map8_reversed;Target=RPX-comp_SerlaS7_9_2-B-G483-Map8_reversed 1056 1144;Identity=73.6
scaffold_10	Serla_TEannot2_REPET_TEs	match_part	1912521	1912589	0.0	+	.	ID=mp13834-2_scaffold_10_RPX-comp_SerlaS7_9_2-B-G483-Map8_reversed;Parent=ms13834_scaffold_10_RPX-comp_SerlaS7_9_2-B-G483-Map8_reversed;Target=RPX-comp_SerlaS7_9_2-B-G483-Map8_reversed 1343 1411;Identity=76.8
scaffold_10	Serla_TEannot2_REPET_TEs	match	1913229	1913314	0.0	+	.	ID=ms13835_scaffold_10_RPX-comp_SerlaS7_9_2-B-G483-Map8_reversed;Target=RPX-comp_SerlaS7_9_2-B-G483-Map8_reversed 2079 2164;Identity=66.3
scaffold_10	Serla_TEannot2_REPET_TEs	match_part	1913229	1913314	0.0	+	.	ID=mp13835-1_scaffold_10_RPX-comp_SerlaS7_9_2-B-G483-Map8_reversed;Parent=ms13835_scaffold_10_RPX-comp_SerlaS7_9_2-B-G483-Map8_reversed;Target=RPX-comp_SerlaS7_9_2-B-G483-Map8_reversed 2079 2164;Identity=66.3
scaffold_10	Serla_TEannot2_REPET_TEs	match	1910283	1910556	0.0	+	.	ID=ms13836_scaffold_10_RPX-comp_SerlaS7_9_2-B-R595-Map4;Target=RPX-comp_SerlaS7_9_2-B-R595-Map4 793 1062;Identity=97.4
scaffold_10	Serla_TEannot2_REPET_TEs	match_part	1910283	1910556	0.0	+	.	ID=mp13836-1_scaffold_10_RPX-comp_SerlaS7_9_2-B-R595-Map4;Parent=ms13836_scaffold_10_RPX-comp_SerlaS7_9_2-B-R595-Map4;Target=RPX-comp_SerlaS7_9_2-B-R595-Map4 793 1062;Identity=97.4
scaffold_10	Serla_TEannot2_REPET_TEs	match	1914066	1915127	0.0	+	.	ID=ms13837_scaffold_10_RPX-comp_SerlaS7_9_2-B-R595-Map4;Target=RPX-comp_SerlaS7_9_2-B-R595-Map4 1 1063;Identity=97.3
scaffold_10	Serla_TEannot2_REPET_TEs	match_part	1914066	1915127	0.0	+	.	ID=mp13837-1_scaffold_10_RPX-comp_SerlaS7_9_2-B-R595-Map4;Parent=ms13837_scaffold_10_RPX-comp_SerlaS7_9_2-B-R595-Map4;Target=RPX-comp_SerlaS7_9_2-B-R595-Map4 1 1063;Identity=97.3
scaffold_10	Serla_TEannot2_REPET_TEs	match	1884500	1884587	0.0	-	.	ID=ms13838_scaffold_10_DTX-incomp_SerlaS7_9_2-B-R478-Map6;Target=DTX-incomp_SerlaS7_9_2-B-R478-Map6 10 101;Identity=78.1
scaffold_10	Serla_TEannot2_REPET_TEs	match_part	1884500	1884587	0.0	-	.	ID=mp13838-1_scaffold_10_DTX-incomp_SerlaS7_9_2-B-R478-Map6;Parent=ms13838_scaffold_10_DTX-incomp_SerlaS7_9_2-B-R478-Map6;Target=DTX-incomp_SerlaS7_9_2-B-R478-Map6 10 101;Identity=78.1
scaffold_10	Serla_TEannot2_REPET_TEs	match	1945898	1946152	0.0	-	.	ID=ms2166_scaffold_10_RLX-incomp_SerlaS7_9_2-B-G688-Map3_reversed;Target=RLX-incomp_SerlaS7_9_2-B-G688-Map3_reversed 2 323
scaffold_10	Serla_TEannot2_REPET_TEs	match_part	1945898	1946035	0.0	-	.	ID=mp2166-1_scaffold_10_RLX-incomp_SerlaS7_9_2-B-G688-Map3_reversed;Parent=ms2166_scaffold_10_RLX-incomp_SerlaS7_9_2-B-G688-Map3_reversed;Target=RLX-incomp_SerlaS7_9_2-B-G688-Map3_reversed 186 323;Identity=97.8
scaffold_10	Serla_TEannot2_REPET_TEs	match_part	1946035	1946152	0.0	-	.	ID=mp2166-2_scaffold_10_RLX-incomp_SerlaS7_9_2-B-G688-Map3_reversed;Parent=ms2166_scaffold_10_RLX-incomp_SerlaS7_9_2-B-G688-Map3_reversed;Target=RLX-incomp_SerlaS7_9_2-B-G688-Map3_reversed 2 119;Identity=96.6
scaffold_10	Serla_TEannot2_REPET_TEs	match	1943633	1943657	0.0	-	.	ID=ms2167_scaffold_10_RLX-incomp_SerlaS7_9_2-B-G701-Map6_reversed;Target=RLX-incomp_SerlaS7_9_2-B-G701-Map6_reversed 494 519;Identity=94.3
scaffold_10	Serla_TEannot2_REPET_TEs	match_part	1943633	1943657	0.0	-	.	ID=mp2167-1_scaffold_10_RLX-incomp_SerlaS7_9_2-B-G701-Map6_reversed;Parent=ms2167_scaffold_10_RLX-incomp_SerlaS7_9_2-B-G701-Map6_reversed;Target=RLX-incomp_SerlaS7_9_2-B-G701-Map6_reversed 494 519;Identity=94.3
scaffold_10	Serla_TEannot2_REPET_TEs	match	1943793	1943951	0.0	+	.	ID=ms2168_scaffold_10_RLX-incomp_SerlaS7_9_2-B-P71.28-Map14_reversed;Target=RLX-incomp_SerlaS7_9_2-B-P71.28-Map14_reversed 23 185;Identity=97.2
scaffold_10	Serla_TEannot2_REPET_TEs	match_part	1943793	1943951	0.0	+	.	ID=mp2168-1_scaffold_10_RLX-incomp_SerlaS7_9_2-B-P71.28-Map14_reversed;Parent=ms2168_scaffold_10_RLX-incomp_SerlaS7_9_2-B-P71.28-Map14_reversed;Target=RLX-incomp_SerlaS7_9_2-B-P71.28-Map14_reversed 23 185;Identity=97.2
scaffold_10	Serla_TEannot2_REPET_TEs	match	1598197	1598380	0.0	-	.	ID=ms8805_scaffold_10_DHX-incomp-chim_SerlaS7_9_2-B-R996-Map5;Target=DHX-incomp-chim_SerlaS7_9_2-B-R996-Map5 5178 5357;Identity=82.4
scaffold_10	Serla_TEannot2_REPET_TEs	match_part	1598197	1598380	0.0	-	.	ID=mp8805-1_scaffold_10_DHX-incomp-chim_SerlaS7_9_2-B-R996-Map5;Parent=ms8805_scaffold_10_DHX-incomp-chim_SerlaS7_9_2-B-R996-Map5;Target=DHX-incomp-chim_SerlaS7_9_2-B-R996-Map5 5178 5357;Identity=82.4
scaffold_10	Serla_TEannot2_REPET_TEs	match	1599694	1600093	0.0	-	.	ID=ms8806_scaffold_10_DHX-incomp-chim_SerlaS7_9_2-B-R996-Map5;Target=DHX-incomp-chim_SerlaS7_9_2-B-R996-Map5 3333 3724;Identity=91.8
scaffold_10	Serla_TEannot2_REPET_TEs	match_part	1599694	1600093	0.0	-	.	ID=mp8806-1_scaffold_10_DHX-incomp-chim_SerlaS7_9_2-B-R996-Map5;Parent=ms8806_scaffold_10_DHX-incomp-chim_SerlaS7_9_2-B-R996-Map5;Target=DHX-incomp-chim_SerlaS7_9_2-B-R996-Map5 3333 3724;Identity=91.8
scaffold_10	Serla_TEannot2_REPET_TEs	match	1600483	1600540	0.0	+	.	ID=ms8807_scaffold_10_DTX-incomp-chim_SerlaS7_9_2-B-R143-Map20;Target=DTX-incomp-chim_SerlaS7_9_2-B-R143-Map20 2756 2814;Identity=78.0
scaffold_10	Serla_TEannot2_REPET_TEs	match_part	1600483	1600540	0.0	+	.	ID=mp8807-1_scaffold_10_DTX-incomp-chim_SerlaS7_9_2-B-R143-Map20;Parent=ms8807_scaffold_10_DTX-incomp-chim_SerlaS7_9_2-B-R143-Map20;Target=DTX-incomp-chim_SerlaS7_9_2-B-R143-Map20 2756 2814;Identity=78.0
scaffold_10	Serla_TEannot2_REPET_TEs	match	1593852	1594017	0.0	-	.	ID=ms8809_scaffold_10_DTX-incomp_SerlaS7_9_2-B-R238-Map4;Target=DTX-incomp_SerlaS7_9_2-B-R238-Map4 1823 1989;Identity=97.8
scaffold_10	Serla_TEannot2_REPET_TEs	match_part	1593852	1594017	0.0	-	.	ID=mp8809-1_scaffold_10_DTX-incomp_SerlaS7_9_2-B-R238-Map4;Parent=ms8809_scaffold_10_DTX-incomp_SerlaS7_9_2-B-R238-Map4;Target=DTX-incomp_SerlaS7_9_2-B-R238-Map4 1823 1989;Identity=97.8
scaffold_10	Serla_TEannot2_REPET_TEs	match	1594900	1595543	0.0	-	.	ID=ms8810_scaffold_10_DTX-incomp_SerlaS7_9_2-B-R238-Map4;Target=DTX-incomp_SerlaS7_9_2-B-R238-Map4 290 936;Identity=97.8
scaffold_10	Serla_TEannot2_REPET_TEs	match_part	1594900	1595543	0.0	-	.	ID=mp8810-1_scaffold_10_DTX-incomp_SerlaS7_9_2-B-R238-Map4;Parent=ms8810_scaffold_10_DTX-incomp_SerlaS7_9_2-B-R238-Map4;Target=DTX-incomp_SerlaS7_9_2-B-R238-Map4 290 936;Identity=97.8
scaffold_10	Serla_TEannot2_REPET_TEs	match	1575848	1576415	0.0	-	.	ID=ms8811_scaffold_10_DTX-incomp_SerlaS7_9_2-B-R392-Map6;Target=DTX-incomp_SerlaS7_9_2-B-R392-Map6 322 925;Identity=98.4
scaffold_10	Serla_TEannot2_REPET_TEs	match_part	1575848	1576415	0.0	-	.	ID=mp8811-1_scaffold_10_DTX-incomp_SerlaS7_9_2-B-R392-Map6;Parent=ms8811_scaffold_10_DTX-incomp_SerlaS7_9_2-B-R392-Map6;Target=DTX-incomp_SerlaS7_9_2-B-R392-Map6 322 925;Identity=98.4
scaffold_10	Serla_TEannot2_REPET_TEs	match	1143428	1145279	0.0	+	.	ID=ms3721_scaffold_10_RLX-incomp-chim_SerlaS7_9_2-B-P32.2-Map3;Target=RLX-incomp-chim_SerlaS7_9_2-B-P32.2-Map3 10 1853;Identity=93.2
scaffold_10	Serla_TEannot2_REPET_TEs	match_part	1143428	1145279	0.0	+	.	ID=mp3721-1_scaffold_10_RLX-incomp-chim_SerlaS7_9_2-B-P32.2-Map3;Parent=ms3721_scaffold_10_RLX-incomp-chim_SerlaS7_9_2-B-P32.2-Map3;Target=RLX-incomp-chim_SerlaS7_9_2-B-P32.2-Map3 10 1853;Identity=93.2
scaffold_10	Serla_TEannot2_REPET_TEs	match	1145604	1146984	0.0	+	.	ID=ms3722_scaffold_10_RLX-incomp-chim_SerlaS7_9_2-B-P32.2-Map3;Target=RLX-incomp-chim_SerlaS7_9_2-B-P32.2-Map3 9363 10739;Identity=98.7
scaffold_10	Serla_TEannot2_REPET_TEs	match_part	1145604	1146984	0.0	+	.	ID=mp3722-1_scaffold_10_RLX-incomp-chim_SerlaS7_9_2-B-P32.2-Map3;Parent=ms3722_scaffold_10_RLX-incomp-chim_SerlaS7_9_2-B-P32.2-Map3;Target=RLX-incomp-chim_SerlaS7_9_2-B-P32.2-Map3 9363 10739;Identity=98.7
scaffold_10	Serla_TEannot2_REPET_TEs	match	1146997	1147173	0.0	+	.	ID=ms3723_scaffold_10_RLX-incomp_SerlaS7_9_2-B-G558-Map3;Target=RLX-incomp_SerlaS7_9_2-B-G558-Map3 6773 6970;Identity=94.4
scaffold_10	Serla_TEannot2_REPET_TEs	match_part	1146997	1147173	0.0	+	.	ID=mp3723-1_scaffold_10_RLX-incomp_SerlaS7_9_2-B-G558-Map3;Parent=ms3723_scaffold_10_RLX-incomp_SerlaS7_9_2-B-G558-Map3;Target=RLX-incomp_SerlaS7_9_2-B-G558-Map3 6773 6970;Identity=94.4
scaffold_10	Serla_TEannot2_REPET_TEs	match	1142654	1145603	0.0	-	.	ID=ms3724_scaffold_10_RYX-incomp-chim_SerlaS7_9_2-B-G519-Map3_reversed;Target=RYX-incomp-chim_SerlaS7_9_2-B-G519-Map3_reversed 1325 2469
scaffold_10	Serla_TEannot2_REPET_TEs	match_part	1142654	1143425	0.0	-	.	ID=mp3724-1_scaffold_10_RYX-incomp-chim_SerlaS7_9_2-B-G519-Map3_reversed;Parent=ms3724_scaffold_10_RYX-incomp-chim_SerlaS7_9_2-B-G519-Map3_reversed;Target=RYX-incomp-chim_SerlaS7_9_2-B-G519-Map3_reversed 1677 2469;Identity=86.7
scaffold_10	Serla_TEannot2_REPET_TEs	match_part	1145280	1145603	0.0	-	.	ID=mp3724-2_scaffold_10_RYX-incomp-chim_SerlaS7_9_2-B-G519-Map3_reversed;Parent=ms3724_scaffold_10_RYX-incomp-chim_SerlaS7_9_2-B-G519-Map3_reversed;Target=RYX-incomp-chim_SerlaS7_9_2-B-G519-Map3_reversed 1325 1648;Identity=84.2
scaffold_10	Serla_TEannot2_REPET_TEs	match	1140596	1142652	0.0	+	.	ID=ms3725_scaffold_10_DTX-incomp_SerlaS7_9_2-B-G499-Map3;Target=DTX-incomp_SerlaS7_9_2-B-G499-Map3 2350 4406;Identity=99.9
scaffold_10	Serla_TEannot2_REPET_TEs	match_part	1140596	1142652	0.0	+	.	ID=mp3725-1_scaffold_10_DTX-incomp_SerlaS7_9_2-B-G499-Map3;Parent=ms3725_scaffold_10_DTX-incomp_SerlaS7_9_2-B-G499-Map3;Target=DTX-incomp_SerlaS7_9_2-B-G499-Map3 2350 4406;Identity=99.9
scaffold_10	Serla_TEannot2_REPET_TEs	match	1587788	1588234	0.0	-	.	ID=ms8853_scaffold_10_DTX-incomp_SerlaS7_9_2-B-R302-Map5;Target=DTX-incomp_SerlaS7_9_2-B-R302-Map5 1 436;Identity=88.9
scaffold_10	Serla_TEannot2_REPET_TEs	match_part	1587788	1588234	0.0	-	.	ID=mp8853-1_scaffold_10_DTX-incomp_SerlaS7_9_2-B-R302-Map5;Parent=ms8853_scaffold_10_DTX-incomp_SerlaS7_9_2-B-R302-Map5;Target=DTX-incomp_SerlaS7_9_2-B-R302-Map5 1 436;Identity=88.9
scaffold_10	Serla_TEannot2_REPET_TEs	match	1610416	1610523	0.0	+	.	ID=ms8814_scaffold_10_DXX-MITE_SerlaS7_9_2-B-P80.20-Map3;Target=DXX-MITE_SerlaS7_9_2-B-P80.20-Map3 371 463;Identity=96.1
scaffold_10	Serla_TEannot2_REPET_TEs	match_part	1610416	1610523	0.0	+	.	ID=mp8814-1_scaffold_10_DXX-MITE_SerlaS7_9_2-B-P80.20-Map3;Parent=ms8814_scaffold_10_DXX-MITE_SerlaS7_9_2-B-P80.20-Map3;Target=DXX-MITE_SerlaS7_9_2-B-P80.20-Map3 371 463;Identity=96.1
scaffold_10	Serla_TEannot2_REPET_TEs	match	1609986	1610415	0.0	-	.	ID=ms8815_scaffold_10_DXX-MITE_SerlaS7_9_2-B-R144-Map20;Target=DXX-MITE_SerlaS7_9_2-B-R144-Map20 298 731;Identity=96.4
scaffold_10	Serla_TEannot2_REPET_TEs	match_part	1609986	1610415	0.0	-	.	ID=mp8815-1_scaffold_10_DXX-MITE_SerlaS7_9_2-B-R144-Map20;Parent=ms8815_scaffold_10_DXX-MITE_SerlaS7_9_2-B-R144-Map20;Target=DXX-MITE_SerlaS7_9_2-B-R144-Map20 298 731;Identity=96.4
scaffold_10	Serla_TEannot2_REPET_TEs	match	1614137	1614390	0.0	-	.	ID=ms8816_scaffold_10_DXX-MITE_SerlaS7_9_2-B-R144-Map20;Target=DXX-MITE_SerlaS7_9_2-B-R144-Map20 53 271;Identity=86.3
scaffold_10	Serla_TEannot2_REPET_TEs	match_part	1614137	1614390	0.0	-	.	ID=mp8816-1_scaffold_10_DXX-MITE_SerlaS7_9_2-B-R144-Map20;Parent=ms8816_scaffold_10_DXX-MITE_SerlaS7_9_2-B-R144-Map20;Target=DXX-MITE_SerlaS7_9_2-B-R144-Map20 53 271;Identity=86.3
scaffold_10	Serla_TEannot2_REPET_TEs	match	1605369	1606175	0.0	-	.	ID=ms8817_scaffold_10_noCat_SerlaS7_9_2-B-G721-Map20;Target=noCat_SerlaS7_9_2-B-G721-Map20 17 837;Identity=96.3
scaffold_10	Serla_TEannot2_REPET_TEs	match_part	1605369	1606175	0.0	-	.	ID=mp8817-1_scaffold_10_noCat_SerlaS7_9_2-B-G721-Map20;Parent=ms8817_scaffold_10_noCat_SerlaS7_9_2-B-G721-Map20;Target=noCat_SerlaS7_9_2-B-G721-Map20 17 837;Identity=96.3
scaffold_10	Serla_TEannot2_REPET_TEs	match	1114749	1114815	0.0	+	.	ID=ms1707_scaffold_10_DHX-incomp-chim_SerlaS7_9_2-B-R996-Map5;Target=DHX-incomp-chim_SerlaS7_9_2-B-R996-Map5 6413 6479;Identity=83.8
scaffold_10	Serla_TEannot2_REPET_TEs	match_part	1114749	1114815	0.0	+	.	ID=mp1707-1_scaffold_10_DHX-incomp-chim_SerlaS7_9_2-B-R996-Map5;Parent=ms1707_scaffold_10_DHX-incomp-chim_SerlaS7_9_2-B-R996-Map5;Target=DHX-incomp-chim_SerlaS7_9_2-B-R996-Map5 6413 6479;Identity=83.8
scaffold_10	Serla_TEannot2_REPET_TEs	match	1112202	1114635	0.0	+	.	ID=ms1708_scaffold_10_DTX-incomp_SerlaS7_9_2-B-R404-Map18;Target=DTX-incomp_SerlaS7_9_2-B-R404-Map18 589 1196
scaffold_10	Serla_TEannot2_REPET_TEs	match_part	1112202	1112331	0.0	+	.	ID=mp1708-1_scaffold_10_DTX-incomp_SerlaS7_9_2-B-R404-Map18;Parent=ms1708_scaffold_10_DTX-incomp_SerlaS7_9_2-B-R404-Map18;Target=DTX-incomp_SerlaS7_9_2-B-R404-Map18 589 750;Identity=92.1
scaffold_10	Serla_TEannot2_REPET_TEs	match_part	1114155	1114635	0.0	+	.	ID=mp1708-2_scaffold_10_DTX-incomp_SerlaS7_9_2-B-R404-Map18;Parent=ms1708_scaffold_10_DTX-incomp_SerlaS7_9_2-B-R404-Map18;Target=DTX-incomp_SerlaS7_9_2-B-R404-Map18 743 1196;Identity=89.0
scaffold_10	Serla_TEannot2_REPET_TEs	match	1112332	1114154	0.0	-	.	ID=ms1709_scaffold_10_DXX-MITE_SerlaS7_9_2-B-G65-Map4;Target=DXX-MITE_SerlaS7_9_2-B-G65-Map4 1830 3654;Identity=98.1
scaffold_10	Serla_TEannot2_REPET_TEs	match_part	1112332	1114154	0.0	-	.	ID=mp1709-1_scaffold_10_DXX-MITE_SerlaS7_9_2-B-G65-Map4;Parent=ms1709_scaffold_10_DXX-MITE_SerlaS7_9_2-B-G65-Map4;Target=DXX-MITE_SerlaS7_9_2-B-G65-Map4 1830 3654;Identity=98.1
scaffold_10	Serla_TEannot2_REPET_TEs	match	1119490	1121292	0.0	-	.	ID=ms1710_scaffold_10_DXX-MITE_SerlaS7_9_2-B-G65-Map4;Target=DXX-MITE_SerlaS7_9_2-B-G65-Map4 6 1826;Identity=93.7
scaffold_10	Serla_TEannot2_REPET_TEs	match_part	1119490	1121292	0.0	-	.	ID=mp1710-1_scaffold_10_DXX-MITE_SerlaS7_9_2-B-G65-Map4;Parent=ms1710_scaffold_10_DXX-MITE_SerlaS7_9_2-B-G65-Map4;Target=DXX-MITE_SerlaS7_9_2-B-G65-Map4 6 1826;Identity=93.7
scaffold_10	Serla_TEannot2_REPET_TEs	match	1125626	1127709	0.0	+	.	ID=ms1711_scaffold_10_RLX-incomp_SerlaS7_9_2-B-G4-Map20_reversed;Target=RLX-incomp_SerlaS7_9_2-B-G4-Map20_reversed 6 2097;Identity=96.7
scaffold_10	Serla_TEannot2_REPET_TEs	match_part	1125626	1127709	0.0	+	.	ID=mp1711-1_scaffold_10_RLX-incomp_SerlaS7_9_2-B-G4-Map20_reversed;Parent=ms1711_scaffold_10_RLX-incomp_SerlaS7_9_2-B-G4-Map20_reversed;Target=RLX-incomp_SerlaS7_9_2-B-G4-Map20_reversed 6 2097;Identity=96.7
scaffold_10	Serla_TEannot2_REPET_TEs	match	1121293	1121313	0.0	+	.	ID=ms1712_scaffold_10_RLX-incomp_SerlaS7_9_2-B-G530-Map3_reversed;Target=RLX-incomp_SerlaS7_9_2-B-G530-Map3_reversed 6570 6590;Identity=93.7
scaffold_10	Serla_TEannot2_REPET_TEs	match_part	1121293	1121313	0.0	+	.	ID=mp1712-1_scaffold_10_RLX-incomp_SerlaS7_9_2-B-G530-Map3_reversed;Parent=ms1712_scaffold_10_RLX-incomp_SerlaS7_9_2-B-G530-Map3_reversed;Target=RLX-incomp_SerlaS7_9_2-B-G530-Map3_reversed 6570 6590;Identity=93.7
scaffold_10	Serla_TEannot2_REPET_TEs	match	1122890	1122951	0.0	+	.	ID=ms1713_scaffold_10_RLX-incomp_SerlaS7_9_2-B-R1123-Map7_reversed;Target=RLX-incomp_SerlaS7_9_2-B-R1123-Map7_reversed 255 315;Identity=90.3
scaffold_10	Serla_TEannot2_REPET_TEs	match_part	1122890	1122951	0.0	+	.	ID=mp1713-1_scaffold_10_RLX-incomp_SerlaS7_9_2-B-R1123-Map7_reversed;Parent=ms1713_scaffold_10_RLX-incomp_SerlaS7_9_2-B-R1123-Map7_reversed;Target=RLX-incomp_SerlaS7_9_2-B-R1123-Map7_reversed 255 315;Identity=90.3
scaffold_10	Serla_TEannot2_REPET_TEs	match	1123034	1123235	0.0	+	.	ID=ms1714_scaffold_10_RLX-incomp_SerlaS7_9_2-B-R1123-Map7_reversed;Target=RLX-incomp_SerlaS7_9_2-B-R1123-Map7_reversed 123 315;Identity=91.7
scaffold_10	Serla_TEannot2_REPET_TEs	match_part	1123034	1123235	0.0	+	.	ID=mp1714-1_scaffold_10_RLX-incomp_SerlaS7_9_2-B-R1123-Map7_reversed;Parent=ms1714_scaffold_10_RLX-incomp_SerlaS7_9_2-B-R1123-Map7_reversed;Target=RLX-incomp_SerlaS7_9_2-B-R1123-Map7_reversed 123 315;Identity=91.7
scaffold_10	Serla_TEannot2_REPET_TEs	match	1121551	1122882	0.0	+	.	ID=ms1715_scaffold_10_RLX-incomp_SerlaS7_9_2-B-R1177-Map5_reversed;Target=RLX-incomp_SerlaS7_9_2-B-R1177-Map5_reversed 1620 3360
scaffold_10	Serla_TEannot2_REPET_TEs	match_part	1121551	1122202	0.0	+	.	ID=mp1715-1_scaffold_10_RLX-incomp_SerlaS7_9_2-B-R1177-Map5_reversed;Parent=ms1715_scaffold_10_RLX-incomp_SerlaS7_9_2-B-R1177-Map5_reversed;Target=RLX-incomp_SerlaS7_9_2-B-R1177-Map5_reversed 1620 2272;Identity=73.9
scaffold_10	Serla_TEannot2_REPET_TEs	match_part	1122603	1122882	0.0	+	.	ID=mp1715-2_scaffold_10_RLX-incomp_SerlaS7_9_2-B-R1177-Map5_reversed;Parent=ms1715_scaffold_10_RLX-incomp_SerlaS7_9_2-B-R1177-Map5_reversed;Target=RLX-incomp_SerlaS7_9_2-B-R1177-Map5_reversed 3102 3360;Identity=96.1
scaffold_10	Serla_TEannot2_REPET_TEs	match	1119468	1119489	0.0	+	.	ID=ms1716_scaffold_10_RLX-incomp_SerlaS7_9_2-B-R575-Map5_reversed;Target=RLX-incomp_SerlaS7_9_2-B-R575-Map5_reversed 4934 4955;Identity=87.7
scaffold_10	Serla_TEannot2_REPET_TEs	match_part	1119468	1119489	0.0	+	.	ID=mp1716-1_scaffold_10_RLX-incomp_SerlaS7_9_2-B-R575-Map5_reversed;Parent=ms1716_scaffold_10_RLX-incomp_SerlaS7_9_2-B-R575-Map5_reversed;Target=RLX-incomp_SerlaS7_9_2-B-R575-Map5_reversed 4934 4955;Identity=87.7
scaffold_10	Serla_TEannot2_REPET_TEs	match	1125123	1125344	0.0	+	.	ID=ms1717_scaffold_10_DTX-incomp_SerlaS7_9_2-B-P3.68-Map3;Target=DTX-incomp_SerlaS7_9_2-B-P3.68-Map3 638 864;Identity=78.7
scaffold_10	Serla_TEannot2_REPET_TEs	match_part	1125123	1125344	0.0	+	.	ID=mp1717-1_scaffold_10_DTX-incomp_SerlaS7_9_2-B-P3.68-Map3;Parent=ms1717_scaffold_10_DTX-incomp_SerlaS7_9_2-B-P3.68-Map3;Target=DTX-incomp_SerlaS7_9_2-B-P3.68-Map3 638 864;Identity=78.7
scaffold_10	Serla_TEannot2_REPET_TEs	match	1125345	1125538	0.0	+	.	ID=ms1718_scaffold_10_DTX-incomp_SerlaS7_9_2-B-P7.65-Map20;Target=DTX-incomp_SerlaS7_9_2-B-P7.65-Map20 573 769;Identity=71.3
scaffold_10	Serla_TEannot2_REPET_TEs	match_part	1125345	1125538	0.0	+	.	ID=mp1718-1_scaffold_10_DTX-incomp_SerlaS7_9_2-B-P7.65-Map20;Parent=ms1718_scaffold_10_DTX-incomp_SerlaS7_9_2-B-P7.65-Map20;Target=DTX-incomp_SerlaS7_9_2-B-P7.65-Map20 573 769;Identity=71.3
scaffold_10	Serla_TEannot2_REPET_TEs	match	1125094	1125122	0.0	-	.	ID=ms1719_scaffold_10_DXX-MITE_SerlaS7_9_2-B-R265-Map5;Target=DXX-MITE_SerlaS7_9_2-B-R265-Map5 237 267;Identity=75.2
scaffold_10	Serla_TEannot2_REPET_TEs	match_part	1125094	1125122	0.0	-	.	ID=mp1719-1_scaffold_10_DXX-MITE_SerlaS7_9_2-B-R265-Map5;Parent=ms1719_scaffold_10_DXX-MITE_SerlaS7_9_2-B-R265-Map5;Target=DXX-MITE_SerlaS7_9_2-B-R265-Map5 237 267;Identity=75.2
scaffold_10	Serla_TEannot2_REPET_TEs	match	1608968	1609772	0.0	+	.	ID=ms8820_scaffold_10_noCat_SerlaS7_9_2-B-P25.7-Map20;Target=noCat_SerlaS7_9_2-B-P25.7-Map20 1 829;Identity=96.3
scaffold_10	Serla_TEannot2_REPET_TEs	match_part	1608968	1609772	0.0	+	.	ID=mp8820-1_scaffold_10_noCat_SerlaS7_9_2-B-P25.7-Map20;Parent=ms8820_scaffold_10_noCat_SerlaS7_9_2-B-P25.7-Map20;Target=noCat_SerlaS7_9_2-B-P25.7-Map20 1 829;Identity=96.3
scaffold_10	Serla_TEannot2_REPET_TEs	match	1601812	1608659	0.0	-	.	ID=ms8821_scaffold_10_RLX-comp_SerlaS7_9_2-B-G569-Map5;Target=RLX-comp_SerlaS7_9_2-B-G569-Map5 5450 11196
scaffold_10	Serla_TEannot2_REPET_TEs	match_part	1601812	1605275	0.0	-	.	ID=mp8821-1_scaffold_10_RLX-comp_SerlaS7_9_2-B-G569-Map5;Parent=ms8821_scaffold_10_RLX-comp_SerlaS7_9_2-B-G569-Map5;Target=RLX-comp_SerlaS7_9_2-B-G569-Map5 7702 11196;Identity=92.9
scaffold_10	Serla_TEannot2_REPET_TEs	match_part	1605275	1605368	0.0	-	.	ID=mp8821-2_scaffold_10_RLX-comp_SerlaS7_9_2-B-G569-Map5;Parent=ms8821_scaffold_10_RLX-comp_SerlaS7_9_2-B-G569-Map5;Target=RLX-comp_SerlaS7_9_2-B-G569-Map5 7506 7599;Identity=90.4
scaffold_10	Serla_TEannot2_REPET_TEs	match_part	1606176	1607133	0.0	-	.	ID=mp8821-3_scaffold_10_RLX-comp_SerlaS7_9_2-B-G569-Map5;Parent=ms8821_scaffold_10_RLX-comp_SerlaS7_9_2-B-G569-Map5;Target=RLX-comp_SerlaS7_9_2-B-G569-Map5 6552 7508;Identity=93.3
scaffold_10	Serla_TEannot2_REPET_TEs	match_part	1607547	1608659	0.0	-	.	ID=mp8821-4_scaffold_10_RLX-comp_SerlaS7_9_2-B-G569-Map5;Parent=ms8821_scaffold_10_RLX-comp_SerlaS7_9_2-B-G569-Map5;Target=RLX-comp_SerlaS7_9_2-B-G569-Map5 5450 6557;Identity=91.3
scaffold_10	Serla_TEannot2_REPET_TEs	match	1607134	1607546	0.0	+	.	ID=ms8823_scaffold_10_RLX-incomp_SerlaS7_9_2-B-G275-Map5_reversed;Target=RLX-incomp_SerlaS7_9_2-B-G275-Map5_reversed 3292 3706;Identity=97.1
scaffold_10	Serla_TEannot2_REPET_TEs	match_part	1607134	1607546	0.0	+	.	ID=mp8823-1_scaffold_10_RLX-incomp_SerlaS7_9_2-B-G275-Map5_reversed;Parent=ms8823_scaffold_10_RLX-incomp_SerlaS7_9_2-B-G275-Map5_reversed;Target=RLX-incomp_SerlaS7_9_2-B-G275-Map5_reversed 3292 3706;Identity=97.1
scaffold_10	Serla_TEannot2_REPET_TEs	match	1584228	1584544	0.0	+	.	ID=ms8824_scaffold_10_RLX-incomp_SerlaS7_9_2-B-G284-Map5;Target=RLX-incomp_SerlaS7_9_2-B-G284-Map5 1830 2146
scaffold_10	Serla_TEannot2_REPET_TEs	match_part	1584228	1584251	0.0	+	.	ID=mp8824-1_scaffold_10_RLX-incomp_SerlaS7_9_2-B-G284-Map5;Parent=ms8824_scaffold_10_RLX-incomp_SerlaS7_9_2-B-G284-Map5;Target=RLX-incomp_SerlaS7_9_2-B-G284-Map5 1830 1853;Identity=100.0
scaffold_10	Serla_TEannot2_REPET_TEs	match_part	1584228	1584544	0.0	+	.	ID=mp8824-2_scaffold_10_RLX-incomp_SerlaS7_9_2-B-G284-Map5;Parent=ms8824_scaffold_10_RLX-incomp_SerlaS7_9_2-B-G284-Map5;Target=RLX-incomp_SerlaS7_9_2-B-G284-Map5 1830 2146;Identity=94.7
scaffold_10	Serla_TEannot2_REPET_TEs	match	1586363	1586393	0.0	+	.	ID=ms8825_scaffold_10_RLX-incomp_SerlaS7_9_2-B-G289-Map3;Target=RLX-incomp_SerlaS7_9_2-B-G289-Map3 2122 2152;Identity=95.8
scaffold_10	Serla_TEannot2_REPET_TEs	match_part	1586363	1586393	0.0	+	.	ID=mp8825-1_scaffold_10_RLX-incomp_SerlaS7_9_2-B-G289-Map3;Parent=ms8825_scaffold_10_RLX-incomp_SerlaS7_9_2-B-G289-Map3;Target=RLX-incomp_SerlaS7_9_2-B-G289-Map3 2122 2152;Identity=95.8
scaffold_10	Serla_TEannot2_REPET_TEs	match	1583032	1583728	0.0	-	.	ID=ms8826_scaffold_10_RLX-incomp_SerlaS7_9_2-B-G38-Map3;Target=RLX-incomp_SerlaS7_9_2-B-G38-Map3 1828 2525;Identity=95.5
scaffold_10	Serla_TEannot2_REPET_TEs	match_part	1583032	1583728	0.0	-	.	ID=mp8826-1_scaffold_10_RLX-incomp_SerlaS7_9_2-B-G38-Map3;Parent=ms8826_scaffold_10_RLX-incomp_SerlaS7_9_2-B-G38-Map3;Target=RLX-incomp_SerlaS7_9_2-B-G38-Map3 1828 2525;Identity=95.5
scaffold_10	Serla_TEannot2_REPET_TEs	match	1608660	1608966	0.0	+	.	ID=ms8828_scaffold_10_RLX-incomp_SerlaS7_9_2-B-G38-Map3;Target=RLX-incomp_SerlaS7_9_2-B-G38-Map3 634 939;Identity=90.7
scaffold_10	Serla_TEannot2_REPET_TEs	match_part	1608660	1608966	0.0	+	.	ID=mp8828-1_scaffold_10_RLX-incomp_SerlaS7_9_2-B-G38-Map3;Parent=ms8828_scaffold_10_RLX-incomp_SerlaS7_9_2-B-G38-Map3;Target=RLX-incomp_SerlaS7_9_2-B-G38-Map3 634 939;Identity=90.7
scaffold_10	Serla_TEannot2_REPET_TEs	match	1216402	1216466	0.0	-	.	ID=ms10877_scaffold_10_DTX-incomp_SerlaS7_9_2-B-P3.68-Map3;Target=DTX-incomp_SerlaS7_9_2-B-P3.68-Map3 801 865;Identity=73.8
scaffold_10	Serla_TEannot2_REPET_TEs	match_part	1216402	1216466	0.0	-	.	ID=mp10877-1_scaffold_10_DTX-incomp_SerlaS7_9_2-B-P3.68-Map3;Parent=ms10877_scaffold_10_DTX-incomp_SerlaS7_9_2-B-P3.68-Map3;Target=DTX-incomp_SerlaS7_9_2-B-P3.68-Map3 801 865;Identity=73.8
scaffold_10	Serla_TEannot2_REPET_TEs	match	1648981	1649309	0.0	-	.	ID=ms8830_scaffold_10_RLX-incomp_SerlaS7_9_2-B-G4-Map20_reversed;Target=RLX-incomp_SerlaS7_9_2-B-G4-Map20_reversed 5055 5404;Identity=98.5
scaffold_10	Serla_TEannot2_REPET_TEs	match_part	1648981	1649309	0.0	-	.	ID=mp8830-1_scaffold_10_RLX-incomp_SerlaS7_9_2-B-G4-Map20_reversed;Parent=ms8830_scaffold_10_RLX-incomp_SerlaS7_9_2-B-G4-Map20_reversed;Target=RLX-incomp_SerlaS7_9_2-B-G4-Map20_reversed 5055 5404;Identity=98.5
scaffold_10	Serla_TEannot2_REPET_TEs	match	1514475	1515170	0.0	-	.	ID=ms8831_scaffold_10_RLX-incomp_SerlaS7_9_2-B-G567-Map20;Target=RLX-incomp_SerlaS7_9_2-B-G567-Map20 7356 8060;Identity=96.4
scaffold_10	Serla_TEannot2_REPET_TEs	match_part	1514475	1515170	0.0	-	.	ID=mp8831-1_scaffold_10_RLX-incomp_SerlaS7_9_2-B-G567-Map20;Parent=ms8831_scaffold_10_RLX-incomp_SerlaS7_9_2-B-G567-Map20;Target=RLX-incomp_SerlaS7_9_2-B-G567-Map20 7356 8060;Identity=96.4
scaffold_10	Serla_TEannot2_REPET_TEs	match	1614489	1614824	0.0	-	.	ID=ms8833_scaffold_10_RLX-incomp_SerlaS7_9_2-B-G613-Map4_reversed;Target=RLX-incomp_SerlaS7_9_2-B-G613-Map4_reversed 82 415;Identity=90.8
scaffold_10	Serla_TEannot2_REPET_TEs	match_part	1614489	1614824	0.0	-	.	ID=mp8833-1_scaffold_10_RLX-incomp_SerlaS7_9_2-B-G613-Map4_reversed;Parent=ms8833_scaffold_10_RLX-incomp_SerlaS7_9_2-B-G613-Map4_reversed;Target=RLX-incomp_SerlaS7_9_2-B-G613-Map4_reversed 82 415;Identity=90.8
scaffold_10	Serla_TEannot2_REPET_TEs	match	1623318	1623647	0.0	+	.	ID=ms8834_scaffold_10_RLX-incomp_SerlaS7_9_2-B-G85-Map20;Target=RLX-incomp_SerlaS7_9_2-B-G85-Map20 5 334;Identity=99.1
scaffold_10	Serla_TEannot2_REPET_TEs	match_part	1623318	1623647	0.0	+	.	ID=mp8834-1_scaffold_10_RLX-incomp_SerlaS7_9_2-B-G85-Map20;Parent=ms8834_scaffold_10_RLX-incomp_SerlaS7_9_2-B-G85-Map20;Target=RLX-incomp_SerlaS7_9_2-B-G85-Map20 5 334;Identity=99.1
scaffold_10	Serla_TEannot2_REPET_TEs	match	1944881	1945056	0.0	+	.	ID=ms2175_scaffold_10_DTX-incomp_SerlaS7_9_2-B-R302-Map5;Target=DTX-incomp_SerlaS7_9_2-B-R302-Map5 2185 2360;Identity=87.1
scaffold_10	Serla_TEannot2_REPET_TEs	match_part	1944881	1945056	0.0	+	.	ID=mp2175-1_scaffold_10_DTX-incomp_SerlaS7_9_2-B-R302-Map5;Parent=ms2175_scaffold_10_DTX-incomp_SerlaS7_9_2-B-R302-Map5;Target=DTX-incomp_SerlaS7_9_2-B-R302-Map5 2185 2360;Identity=87.1
scaffold_10	Serla_TEannot2_REPET_TEs	match	1941842	1943632	0.0	-	.	ID=ms2176_scaffold_10_DHX-incomp_SerlaS7_9_2-B-R79-Map16_reversed;Target=DHX-incomp_SerlaS7_9_2-B-R79-Map16_reversed 332 2039
scaffold_10	Serla_TEannot2_REPET_TEs	match_part	1941842	1943395	0.0	-	.	ID=mp2176-1_scaffold_10_DHX-incomp_SerlaS7_9_2-B-R79-Map16_reversed;Parent=ms2176_scaffold_10_DHX-incomp_SerlaS7_9_2-B-R79-Map16_reversed;Target=DHX-incomp_SerlaS7_9_2-B-R79-Map16_reversed 456 2039;Identity=92.3
scaffold_10	Serla_TEannot2_REPET_TEs	match_part	1943496	1943632	0.0	-	.	ID=mp2176-2_scaffold_10_DHX-incomp_SerlaS7_9_2-B-R79-Map16_reversed;Parent=ms2176_scaffold_10_DHX-incomp_SerlaS7_9_2-B-R79-Map16_reversed;Target=DHX-incomp_SerlaS7_9_2-B-R79-Map16_reversed 332 470;Identity=83.9
scaffold_10	Serla_TEannot2_REPET_TEs	match	1452709	1452745	0.0	-	.	ID=ms16219_scaffold_10_DHX-incomp-chim_SerlaS7_9_2-B-R1059-Map5_reversed;Target=DHX-incomp-chim_SerlaS7_9_2-B-R1059-Map5_reversed 308 343;Identity=85.3
scaffold_10	Serla_TEannot2_REPET_TEs	match_part	1452709	1452745	0.0	-	.	ID=mp16219-1_scaffold_10_DHX-incomp-chim_SerlaS7_9_2-B-R1059-Map5_reversed;Parent=ms16219_scaffold_10_DHX-incomp-chim_SerlaS7_9_2-B-R1059-Map5_reversed;Target=DHX-incomp-chim_SerlaS7_9_2-B-R1059-Map5_reversed 308 343;Identity=85.3
scaffold_10	Serla_TEannot2_REPET_TEs	match	1433095	1433171	0.0	-	.	ID=ms16220_scaffold_10_DHX-incomp-chim_SerlaS7_9_2-B-R996-Map5;Target=DHX-incomp-chim_SerlaS7_9_2-B-R996-Map5 97 176;Identity=74.7
scaffold_10	Serla_TEannot2_REPET_TEs	match_part	1433095	1433171	0.0	-	.	ID=mp16220-1_scaffold_10_DHX-incomp-chim_SerlaS7_9_2-B-R996-Map5;Parent=ms16220_scaffold_10_DHX-incomp-chim_SerlaS7_9_2-B-R996-Map5;Target=DHX-incomp-chim_SerlaS7_9_2-B-R996-Map5 97 176;Identity=74.7
scaffold_10	Serla_TEannot2_REPET_TEs	match	1294827	1294999	0.0	+	.	ID=ms16221_scaffold_10_DTX-incomp-chim_SerlaS7_9_2-B-R143-Map20;Target=DTX-incomp-chim_SerlaS7_9_2-B-R143-Map20 4822 4993;Identity=84.9
scaffold_10	Serla_TEannot2_REPET_TEs	match_part	1294827	1294999	0.0	+	.	ID=mp16221-1_scaffold_10_DTX-incomp-chim_SerlaS7_9_2-B-R143-Map20;Parent=ms16221_scaffold_10_DTX-incomp-chim_SerlaS7_9_2-B-R143-Map20;Target=DTX-incomp-chim_SerlaS7_9_2-B-R143-Map20 4822 4993;Identity=84.9
scaffold_10	Serla_TEannot2_REPET_TEs	match	1453904	1453988	0.0	-	.	ID=ms16222_scaffold_10_DTX-incomp-chim_SerlaS7_9_2-B-R143-Map20;Target=DTX-incomp-chim_SerlaS7_9_2-B-R143-Map20 4898 4981;Identity=81.2
scaffold_10	Serla_TEannot2_REPET_TEs	match_part	1453904	1453988	0.0	-	.	ID=mp16222-1_scaffold_10_DTX-incomp-chim_SerlaS7_9_2-B-R143-Map20;Parent=ms16222_scaffold_10_DTX-incomp-chim_SerlaS7_9_2-B-R143-Map20;Target=DTX-incomp-chim_SerlaS7_9_2-B-R143-Map20 4898 4981;Identity=81.2
scaffold_10	Serla_TEannot2_REPET_TEs	match	1417314	1417427	0.0	-	.	ID=ms16223_scaffold_10_DTX-incomp_SerlaS7_9_2-B-G502-Map3_reversed;Target=DTX-incomp_SerlaS7_9_2-B-G502-Map3_reversed 3966 4075;Identity=84.5
scaffold_10	Serla_TEannot2_REPET_TEs	match_part	1417314	1417427	0.0	-	.	ID=mp16223-1_scaffold_10_DTX-incomp_SerlaS7_9_2-B-G502-Map3_reversed;Parent=ms16223_scaffold_10_DTX-incomp_SerlaS7_9_2-B-G502-Map3_reversed;Target=DTX-incomp_SerlaS7_9_2-B-G502-Map3_reversed 3966 4075;Identity=84.5
scaffold_10	Serla_TEannot2_REPET_TEs	match	1289478	1292610	0.0	-	.	ID=ms16224_scaffold_10_DXX-MITE_SerlaS7_9_2-B-G65-Map4;Target=DXX-MITE_SerlaS7_9_2-B-G65-Map4 2 3653
scaffold_10	Serla_TEannot2_REPET_TEs	match_part	1289478	1290784	0.0	-	.	ID=mp16224-1_scaffold_10_DXX-MITE_SerlaS7_9_2-B-G65-Map4;Parent=ms16224_scaffold_10_DXX-MITE_SerlaS7_9_2-B-G65-Map4;Target=DXX-MITE_SerlaS7_9_2-B-G65-Map4 2345 3653;Identity=96.8
scaffold_10	Serla_TEannot2_REPET_TEs	match_part	1290782	1292610	0.0	-	.	ID=mp16224-2_scaffold_10_DXX-MITE_SerlaS7_9_2-B-G65-Map4;Parent=ms16224_scaffold_10_DXX-MITE_SerlaS7_9_2-B-G65-Map4;Target=DXX-MITE_SerlaS7_9_2-B-G65-Map4 2 1829;Identity=97.5
scaffold_10	Serla_TEannot2_REPET_TEs	match	1292611	1293093	0.0	+	.	ID=ms16225_scaffold_10_DXX-MITE_SerlaS7_9_2-B-G65-Map4;Target=DXX-MITE_SerlaS7_9_2-B-G65-Map4 1312 1833;Identity=97.1
scaffold_10	Serla_TEannot2_REPET_TEs	match_part	1292611	1293093	0.0	+	.	ID=mp16225-1_scaffold_10_DXX-MITE_SerlaS7_9_2-B-G65-Map4;Parent=ms16225_scaffold_10_DXX-MITE_SerlaS7_9_2-B-G65-Map4;Target=DXX-MITE_SerlaS7_9_2-B-G65-Map4 1312 1833;Identity=97.1
scaffold_10	Serla_TEannot2_REPET_TEs	match	1408905	1408939	0.0	+	.	ID=ms16226_scaffold_10_DXX-MITE_SerlaS7_9_2-B-G65-Map4;Target=DXX-MITE_SerlaS7_9_2-B-G65-Map4 1822 1856;Identity=97.2
scaffold_10	Serla_TEannot2_REPET_TEs	match_part	1408905	1408939	0.0	+	.	ID=mp16226-1_scaffold_10_DXX-MITE_SerlaS7_9_2-B-G65-Map4;Parent=ms16226_scaffold_10_DXX-MITE_SerlaS7_9_2-B-G65-Map4;Target=DXX-MITE_SerlaS7_9_2-B-G65-Map4 1822 1856;Identity=97.2
scaffold_10	Serla_TEannot2_REPET_TEs	match	1395529	1395892	0.0	-	.	ID=ms16227_scaffold_10_noCat_SerlaS7_9_2-B-G621-Map20;Target=noCat_SerlaS7_9_2-B-G621-Map20 3 430
scaffold_10	Serla_TEannot2_REPET_TEs	match_part	1395529	1395618	0.0	-	.	ID=mp16227-1_scaffold_10_noCat_SerlaS7_9_2-B-G621-Map20;Parent=ms16227_scaffold_10_noCat_SerlaS7_9_2-B-G621-Map20;Target=noCat_SerlaS7_9_2-B-G621-Map20 338 430;Identity=93.3
scaffold_10	Serla_TEannot2_REPET_TEs	match_part	1395578	1395892	0.0	-	.	ID=mp16227-2_scaffold_10_noCat_SerlaS7_9_2-B-G621-Map20;Parent=ms16227_scaffold_10_noCat_SerlaS7_9_2-B-G621-Map20;Target=noCat_SerlaS7_9_2-B-G621-Map20 3 325;Identity=95.6
scaffold_10	Serla_TEannot2_REPET_TEs	match	1289448	1289477	0.0	+	.	ID=ms16228_scaffold_10_RLX-comp_SerlaS7_9_2-B-G569-Map5;Target=RLX-comp_SerlaS7_9_2-B-G569-Map5 495 524;Identity=96.8
scaffold_10	Serla_TEannot2_REPET_TEs	match_part	1289448	1289477	0.0	+	.	ID=mp16228-1_scaffold_10_RLX-comp_SerlaS7_9_2-B-G569-Map5;Parent=ms16228_scaffold_10_RLX-comp_SerlaS7_9_2-B-G569-Map5;Target=RLX-comp_SerlaS7_9_2-B-G569-Map5 495 524;Identity=96.8
scaffold_10	Serla_TEannot2_REPET_TEs	match	1405470	1405500	0.0	-	.	ID=ms16230_scaffold_10_RLX-incomp-chim_SerlaS7_9_2-B-G372-Map3_reversed;Target=RLX-incomp-chim_SerlaS7_9_2-B-G372-Map3_reversed 1076 1105;Identity=82.8
scaffold_10	Serla_TEannot2_REPET_TEs	match_part	1405470	1405500	0.0	-	.	ID=mp16230-1_scaffold_10_RLX-incomp-chim_SerlaS7_9_2-B-G372-Map3_reversed;Parent=ms16230_scaffold_10_RLX-incomp-chim_SerlaS7_9_2-B-G372-Map3_reversed;Target=RLX-incomp-chim_SerlaS7_9_2-B-G372-Map3_reversed 1076 1105;Identity=82.8
scaffold_10	Serla_TEannot2_REPET_TEs	match	1289448	1289477	0.0	+	.	ID=ms16231_scaffold_10_RLX-incomp-chim_SerlaS7_9_2-B-P32.2-Map3;Target=RLX-incomp-chim_SerlaS7_9_2-B-P32.2-Map3 499 528;Identity=96.8
scaffold_10	Serla_TEannot2_REPET_TEs	match_part	1289448	1289477	0.0	+	.	ID=mp16231-1_scaffold_10_RLX-incomp-chim_SerlaS7_9_2-B-P32.2-Map3;Parent=ms16231_scaffold_10_RLX-incomp-chim_SerlaS7_9_2-B-P32.2-Map3;Target=RLX-incomp-chim_SerlaS7_9_2-B-P32.2-Map3 499 528;Identity=96.8
scaffold_10	Serla_TEannot2_REPET_TEs	match	1383582	1394770	0.0	+	.	ID=ms16233_scaffold_10_RLX-incomp-chim_SerlaS7_9_2-B-P32.2-Map3;Target=RLX-incomp-chim_SerlaS7_9_2-B-P32.2-Map3 6 11190;Identity=99.4
scaffold_10	Serla_TEannot2_REPET_TEs	match_part	1383582	1394770	0.0	+	.	ID=mp16233-1_scaffold_10_RLX-incomp-chim_SerlaS7_9_2-B-P32.2-Map3;Parent=ms16233_scaffold_10_RLX-incomp-chim_SerlaS7_9_2-B-P32.2-Map3;Target=RLX-incomp-chim_SerlaS7_9_2-B-P32.2-Map3 6 11190;Identity=99.4
scaffold_10	Serla_TEannot2_REPET_TEs	match	1289448	1289477	0.0	-	.	ID=ms16234_scaffold_10_RLX-incomp_SerlaS7_9_2-B-G289-Map3;Target=RLX-incomp_SerlaS7_9_2-B-G289-Map3 1600 1629;Identity=96.8
scaffold_10	Serla_TEannot2_REPET_TEs	match_part	1289448	1289477	0.0	-	.	ID=mp16234-1_scaffold_10_RLX-incomp_SerlaS7_9_2-B-G289-Map3;Parent=ms16234_scaffold_10_RLX-incomp_SerlaS7_9_2-B-G289-Map3;Target=RLX-incomp_SerlaS7_9_2-B-G289-Map3 1600 1629;Identity=96.8
scaffold_10	Serla_TEannot2_REPET_TEs	match	1289448	1289477	0.0	+	.	ID=ms16235_scaffold_10_RLX-incomp_SerlaS7_9_2-B-G304-Map7_reversed;Target=RLX-incomp_SerlaS7_9_2-B-G304-Map7_reversed 493 522;Identity=96.8
scaffold_10	Serla_TEannot2_REPET_TEs	match_part	1289448	1289477	0.0	+	.	ID=mp16235-1_scaffold_10_RLX-incomp_SerlaS7_9_2-B-G304-Map7_reversed;Parent=ms16235_scaffold_10_RLX-incomp_SerlaS7_9_2-B-G304-Map7_reversed;Target=RLX-incomp_SerlaS7_9_2-B-G304-Map7_reversed 493 522;Identity=96.8
scaffold_10	Serla_TEannot2_REPET_TEs	match	1289448	1289477	0.0	+	.	ID=ms16236_scaffold_10_RLX-incomp_SerlaS7_9_2-B-G320-Map4_reversed;Target=RLX-incomp_SerlaS7_9_2-B-G320-Map4_reversed 491 520;Identity=96.8
scaffold_10	Serla_TEannot2_REPET_TEs	match_part	1289448	1289477	0.0	+	.	ID=mp16236-1_scaffold_10_RLX-incomp_SerlaS7_9_2-B-G320-Map4_reversed;Parent=ms16236_scaffold_10_RLX-incomp_SerlaS7_9_2-B-G320-Map4_reversed;Target=RLX-incomp_SerlaS7_9_2-B-G320-Map4_reversed 491 520;Identity=96.8
scaffold_10	Serla_TEannot2_REPET_TEs	match	1295167	1295489	0.0	+	.	ID=ms16237_scaffold_10_RLX-incomp_SerlaS7_9_2-B-G39-Map6;Target=RLX-incomp_SerlaS7_9_2-B-G39-Map6 6558 6900;Identity=94.1
scaffold_10	Serla_TEannot2_REPET_TEs	match_part	1295167	1295489	0.0	+	.	ID=mp16237-1_scaffold_10_RLX-incomp_SerlaS7_9_2-B-G39-Map6;Parent=ms16237_scaffold_10_RLX-incomp_SerlaS7_9_2-B-G39-Map6;Target=RLX-incomp_SerlaS7_9_2-B-G39-Map6 6558 6900;Identity=94.1
scaffold_10	Serla_TEannot2_REPET_TEs	match	1420441	1424121	0.0	-	.	ID=ms16238_scaffold_10_RLX-incomp_SerlaS7_9_2-B-G39-Map6;Target=RLX-incomp_SerlaS7_9_2-B-G39-Map6 3125 6833
scaffold_10	Serla_TEannot2_REPET_TEs	match_part	1420441	1420876	0.0	-	.	ID=mp16238-1_scaffold_10_RLX-incomp_SerlaS7_9_2-B-G39-Map6;Parent=ms16238_scaffold_10_RLX-incomp_SerlaS7_9_2-B-G39-Map6;Target=RLX-incomp_SerlaS7_9_2-B-G39-Map6 6395 6833;Identity=97.8
scaffold_10	Serla_TEannot2_REPET_TEs	match_part	1424094	1424121	0.0	-	.	ID=mp16238-2_scaffold_10_RLX-incomp_SerlaS7_9_2-B-G39-Map6;Parent=ms16238_scaffold_10_RLX-incomp_SerlaS7_9_2-B-G39-Map6;Target=RLX-incomp_SerlaS7_9_2-B-G39-Map6 3125 3152;Identity=97.8
scaffold_10	Serla_TEannot2_REPET_TEs	match	1428781	1428993	0.0	+	.	ID=ms16239_scaffold_10_RLX-incomp_SerlaS7_9_2-B-G39-Map6;Target=RLX-incomp_SerlaS7_9_2-B-G39-Map6 6535 6737;Identity=95.9
scaffold_10	Serla_TEannot2_REPET_TEs	match_part	1428781	1428993	0.0	+	.	ID=mp16239-1_scaffold_10_RLX-incomp_SerlaS7_9_2-B-G39-Map6;Parent=ms16239_scaffold_10_RLX-incomp_SerlaS7_9_2-B-G39-Map6;Target=RLX-incomp_SerlaS7_9_2-B-G39-Map6 6535 6737;Identity=95.9
scaffold_10	Serla_TEannot2_REPET_TEs	match	1289448	1289477	0.0	-	.	ID=ms16240_scaffold_10_RLX-incomp_SerlaS7_9_2-B-G55-Map4;Target=RLX-incomp_SerlaS7_9_2-B-G55-Map4 2006 2035;Identity=96.8
scaffold_10	Serla_TEannot2_REPET_TEs	match_part	1289448	1289477	0.0	-	.	ID=mp16240-1_scaffold_10_RLX-incomp_SerlaS7_9_2-B-G55-Map4;Parent=ms16240_scaffold_10_RLX-incomp_SerlaS7_9_2-B-G55-Map4;Target=RLX-incomp_SerlaS7_9_2-B-G55-Map4 2006 2035;Identity=96.8
scaffold_10	Serla_TEannot2_REPET_TEs	match	1293200	1293911	0.0	-	.	ID=ms16241_scaffold_10_RLX-incomp_SerlaS7_9_2-B-G55-Map4;Target=RLX-incomp_SerlaS7_9_2-B-G55-Map4 1 712;Identity=97.9
scaffold_10	Serla_TEannot2_REPET_TEs	match_part	1293200	1293911	0.0	-	.	ID=mp16241-1_scaffold_10_RLX-incomp_SerlaS7_9_2-B-G55-Map4;Parent=ms16241_scaffold_10_RLX-incomp_SerlaS7_9_2-B-G55-Map4;Target=RLX-incomp_SerlaS7_9_2-B-G55-Map4 1 712;Identity=97.9
scaffold_10	Serla_TEannot2_REPET_TEs	match	1425137	1429163	0.0	+	.	ID=ms16242_scaffold_10_RLX-incomp_SerlaS7_9_2-B-G64-Map3;Target=RLX-incomp_SerlaS7_9_2-B-G64-Map3 3 870
scaffold_10	Serla_TEannot2_REPET_TEs	match_part	1425137	1425837	0.0	+	.	ID=mp16242-1_scaffold_10_RLX-incomp_SerlaS7_9_2-B-G64-Map3;Parent=ms16242_scaffold_10_RLX-incomp_SerlaS7_9_2-B-G64-Map3;Target=RLX-incomp_SerlaS7_9_2-B-G64-Map3 3 700;Identity=93.3
scaffold_10	Serla_TEannot2_REPET_TEs	match_part	1428994	1429163	0.0	+	.	ID=mp16242-2_scaffold_10_RLX-incomp_SerlaS7_9_2-B-G64-Map3;Parent=ms16242_scaffold_10_RLX-incomp_SerlaS7_9_2-B-G64-Map3;Target=RLX-incomp_SerlaS7_9_2-B-G64-Map3 701 870;Identity=94.7
scaffold_10	Serla_TEannot2_REPET_TEs	match	1407089	1408904	0.0	-	.	ID=ms16243_scaffold_10_RLX-incomp_SerlaS7_9_2-B-G69-Map3_reversed;Target=RLX-incomp_SerlaS7_9_2-B-G69-Map3_reversed 4478 6297;Identity=97.7
scaffold_10	Serla_TEannot2_REPET_TEs	match_part	1407089	1408904	0.0	-	.	ID=mp16243-1_scaffold_10_RLX-incomp_SerlaS7_9_2-B-G69-Map3_reversed;Parent=ms16243_scaffold_10_RLX-incomp_SerlaS7_9_2-B-G69-Map3_reversed;Target=RLX-incomp_SerlaS7_9_2-B-G69-Map3_reversed 4478 6297;Identity=97.7
scaffold_10	Serla_TEannot2_REPET_TEs	match	1420877	1424093	0.0	-	.	ID=ms16244_scaffold_10_RLX-incomp_SerlaS7_9_2-B-G69-Map3_reversed;Target=RLX-incomp_SerlaS7_9_2-B-G69-Map3_reversed 1268 4477;Identity=97.9
scaffold_10	Serla_TEannot2_REPET_TEs	match_part	1420877	1424093	0.0	-	.	ID=mp16244-1_scaffold_10_RLX-incomp_SerlaS7_9_2-B-G69-Map3_reversed;Parent=ms16244_scaffold_10_RLX-incomp_SerlaS7_9_2-B-G69-Map3_reversed;Target=RLX-incomp_SerlaS7_9_2-B-G69-Map3_reversed 1268 4477;Identity=97.9
scaffold_10	Serla_TEannot2_REPET_TEs	match	1424122	1425136	0.0	-	.	ID=ms16245_scaffold_10_RLX-incomp_SerlaS7_9_2-B-G69-Map3_reversed;Target=RLX-incomp_SerlaS7_9_2-B-G69-Map3_reversed 293 1287;Identity=98.3
scaffold_10	Serla_TEannot2_REPET_TEs	match_part	1424122	1425136	0.0	-	.	ID=mp16245-1_scaffold_10_RLX-incomp_SerlaS7_9_2-B-G69-Map3_reversed;Parent=ms16245_scaffold_10_RLX-incomp_SerlaS7_9_2-B-G69-Map3_reversed;Target=RLX-incomp_SerlaS7_9_2-B-G69-Map3_reversed 293 1287;Identity=98.3
scaffold_10	Serla_TEannot2_REPET_TEs	match	1434936	1435200	0.0	-	.	ID=ms16247_scaffold_10_RLX-incomp_SerlaS7_9_2-B-G86-Map3;Target=RLX-incomp_SerlaS7_9_2-B-G86-Map3 5514 5833
scaffold_10	Serla_TEannot2_REPET_TEs	match_part	1434936	1435030	0.0	-	.	ID=mp16247-1_scaffold_10_RLX-incomp_SerlaS7_9_2-B-G86-Map3;Parent=ms16247_scaffold_10_RLX-incomp_SerlaS7_9_2-B-G86-Map3;Target=RLX-incomp_SerlaS7_9_2-B-G86-Map3 5731 5833;Identity=97.1
scaffold_10	Serla_TEannot2_REPET_TEs	match_part	1434991	1435200	0.0	-	.	ID=mp16247-2_scaffold_10_RLX-incomp_SerlaS7_9_2-B-G86-Map3;Parent=ms16247_scaffold_10_RLX-incomp_SerlaS7_9_2-B-G86-Map3;Target=RLX-incomp_SerlaS7_9_2-B-G86-Map3 5514 5723;Identity=97.1
scaffold_10	Serla_TEannot2_REPET_TEs	match	1434733	1434935	0.0	+	.	ID=ms16248_scaffold_10_RLX-incomp_SerlaS7_9_2-B-P2.41-Map20_reversed;Target=RLX-incomp_SerlaS7_9_2-B-P2.41-Map20_reversed 15 219;Identity=96.1
scaffold_10	Serla_TEannot2_REPET_TEs	match_part	1434733	1434935	0.0	+	.	ID=mp16248-1_scaffold_10_RLX-incomp_SerlaS7_9_2-B-P2.41-Map20_reversed;Parent=ms16248_scaffold_10_RLX-incomp_SerlaS7_9_2-B-P2.41-Map20_reversed;Target=RLX-incomp_SerlaS7_9_2-B-P2.41-Map20_reversed 15 219;Identity=96.1
scaffold_10	Serla_TEannot2_REPET_TEs	match	1452224	1453162	0.0	+	.	ID=ms16249_scaffold_10_RLX-incomp_SerlaS7_9_2-B-P84.17-Map4;Target=RLX-incomp_SerlaS7_9_2-B-P84.17-Map4 5 592
scaffold_10	Serla_TEannot2_REPET_TEs	match_part	1452224	1452636	0.0	+	.	ID=mp16249-1_scaffold_10_RLX-incomp_SerlaS7_9_2-B-P84.17-Map4;Parent=ms16249_scaffold_10_RLX-incomp_SerlaS7_9_2-B-P84.17-Map4;Target=RLX-incomp_SerlaS7_9_2-B-P84.17-Map4 5 418;Identity=86.8
scaffold_10	Serla_TEannot2_REPET_TEs	match_part	1453007	1453162	0.0	+	.	ID=mp16249-2_scaffold_10_RLX-incomp_SerlaS7_9_2-B-P84.17-Map4;Parent=ms16249_scaffold_10_RLX-incomp_SerlaS7_9_2-B-P84.17-Map4;Target=RLX-incomp_SerlaS7_9_2-B-P84.17-Map4 418 592;Identity=74.0
scaffold_10	Serla_TEannot2_REPET_TEs	match	1411000	1411205	0.0	+	.	ID=ms16250_scaffold_10_RLX-incomp_SerlaS7_9_2-B-R1123-Map7_reversed;Target=RLX-incomp_SerlaS7_9_2-B-R1123-Map7_reversed 124 322;Identity=94.4
scaffold_10	Serla_TEannot2_REPET_TEs	match_part	1411000	1411205	0.0	+	.	ID=mp16250-1_scaffold_10_RLX-incomp_SerlaS7_9_2-B-R1123-Map7_reversed;Parent=ms16250_scaffold_10_RLX-incomp_SerlaS7_9_2-B-R1123-Map7_reversed;Target=RLX-incomp_SerlaS7_9_2-B-R1123-Map7_reversed 124 322;Identity=94.4
scaffold_10	Serla_TEannot2_REPET_TEs	match	1427051	1427253	0.0	+	.	ID=ms16251_scaffold_10_RLX-incomp_SerlaS7_9_2-B-R1123-Map7_reversed;Target=RLX-incomp_SerlaS7_9_2-B-R1123-Map7_reversed 122 315;Identity=95.3
scaffold_10	Serla_TEannot2_REPET_TEs	match_part	1427051	1427253	0.0	+	.	ID=mp16251-1_scaffold_10_RLX-incomp_SerlaS7_9_2-B-R1123-Map7_reversed;Parent=ms16251_scaffold_10_RLX-incomp_SerlaS7_9_2-B-R1123-Map7_reversed;Target=RLX-incomp_SerlaS7_9_2-B-R1123-Map7_reversed 122 315;Identity=95.3
scaffold_10	Serla_TEannot2_REPET_TEs	match	1397126	1404021	0.0	+	.	ID=ms16252_scaffold_10_RLX-incomp_SerlaS7_9_2-B-R569-Map17_reversed;Target=RLX-incomp_SerlaS7_9_2-B-R569-Map17_reversed 1 6911;Identity=97.7
scaffold_10	Serla_TEannot2_REPET_TEs	match_part	1397126	1404021	0.0	+	.	ID=mp16252-1_scaffold_10_RLX-incomp_SerlaS7_9_2-B-R569-Map17_reversed;Parent=ms16252_scaffold_10_RLX-incomp_SerlaS7_9_2-B-R569-Map17_reversed;Target=RLX-incomp_SerlaS7_9_2-B-R569-Map17_reversed 1 6911;Identity=97.7
scaffold_10	Serla_TEannot2_REPET_TEs	match	1426135	1426330	0.0	-	.	ID=ms16254_scaffold_10_RLX-incomp_SerlaS7_9_2-B-R822-Map5_reversed;Target=RLX-incomp_SerlaS7_9_2-B-R822-Map5_reversed 3005 3181;Identity=94.2
scaffold_10	Serla_TEannot2_REPET_TEs	match_part	1426135	1426330	0.0	-	.	ID=mp16254-1_scaffold_10_RLX-incomp_SerlaS7_9_2-B-R822-Map5_reversed;Parent=ms16254_scaffold_10_RLX-incomp_SerlaS7_9_2-B-R822-Map5_reversed;Target=RLX-incomp_SerlaS7_9_2-B-R822-Map5_reversed 3005 3181;Identity=94.2
scaffold_10	Serla_TEannot2_REPET_TEs	match	1452746	1453006	0.0	+	.	ID=ms16255_scaffold_10_RLX-incomp_SerlaS7_9_2-B-R923-Map3;Target=RLX-incomp_SerlaS7_9_2-B-R923-Map3 2410 2663;Identity=86.1
scaffold_10	Serla_TEannot2_REPET_TEs	match_part	1452746	1453006	0.0	+	.	ID=mp16255-1_scaffold_10_RLX-incomp_SerlaS7_9_2-B-R923-Map3;Parent=ms16255_scaffold_10_RLX-incomp_SerlaS7_9_2-B-R923-Map3;Target=RLX-incomp_SerlaS7_9_2-B-R923-Map3 2410 2663;Identity=86.1
scaffold_10	Serla_TEannot2_REPET_TEs	match	1405063	1405469	0.0	+	.	ID=ms16257_scaffold_10_RLX-incomp_SerlaS7_9_2-B-R956-Map10;Target=RLX-incomp_SerlaS7_9_2-B-R956-Map10 2002 2414;Identity=92.5
scaffold_10	Serla_TEannot2_REPET_TEs	match_part	1405063	1405469	0.0	+	.	ID=mp16257-1_scaffold_10_RLX-incomp_SerlaS7_9_2-B-R956-Map10;Parent=ms16257_scaffold_10_RLX-incomp_SerlaS7_9_2-B-R956-Map10;Target=RLX-incomp_SerlaS7_9_2-B-R956-Map10 2002 2414;Identity=92.5
scaffold_10	Serla_TEannot2_REPET_TEs	match	1289448	1289477	0.0	+	.	ID=ms16258_scaffold_10_RYX-incomp-chim_SerlaS7_9_2-B-G83-Map3;Target=RYX-incomp-chim_SerlaS7_9_2-B-G83-Map3 73 102;Identity=96.8
scaffold_10	Serla_TEannot2_REPET_TEs	match_part	1289448	1289477	0.0	+	.	ID=mp16258-1_scaffold_10_RYX-incomp-chim_SerlaS7_9_2-B-G83-Map3;Parent=ms16258_scaffold_10_RYX-incomp-chim_SerlaS7_9_2-B-G83-Map3;Target=RYX-incomp-chim_SerlaS7_9_2-B-G83-Map3 73 102;Identity=96.8
scaffold_10	Serla_TEannot2_REPET_TEs	match	1363854	1363985	0.0	+	.	ID=ms16260_scaffold_10_DTX-comp_SerlaS7_9_2-B-G378-Map7_reversed;Target=DTX-comp_SerlaS7_9_2-B-G378-Map7_reversed 2616 2744;Identity=80.5
scaffold_10	Serla_TEannot2_REPET_TEs	match_part	1363854	1363985	0.0	+	.	ID=mp16260-1_scaffold_10_DTX-comp_SerlaS7_9_2-B-G378-Map7_reversed;Parent=ms16260_scaffold_10_DTX-comp_SerlaS7_9_2-B-G378-Map7_reversed;Target=DTX-comp_SerlaS7_9_2-B-G378-Map7_reversed 2616 2744;Identity=80.5
scaffold_10	Serla_TEannot2_REPET_TEs	match	1404748	1404838	0.0	-	.	ID=ms16261_scaffold_10_DTX-incomp_SerlaS7_9_2-B-P3.68-Map3;Target=DTX-incomp_SerlaS7_9_2-B-P3.68-Map3 174 259;Identity=71.9
scaffold_10	Serla_TEannot2_REPET_TEs	match_part	1404748	1404838	0.0	-	.	ID=mp16261-1_scaffold_10_DTX-incomp_SerlaS7_9_2-B-P3.68-Map3;Parent=ms16261_scaffold_10_DTX-incomp_SerlaS7_9_2-B-P3.68-Map3;Target=DTX-incomp_SerlaS7_9_2-B-P3.68-Map3 174 259;Identity=71.9
scaffold_10	Serla_TEannot2_REPET_TEs	match	1381787	1382242	0.0	+	.	ID=ms16262_scaffold_10_DXX-MITE_SerlaS7_9_2-B-G686-Map4;Target=DXX-MITE_SerlaS7_9_2-B-G686-Map4 1 433;Identity=74.3
scaffold_10	Serla_TEannot2_REPET_TEs	match_part	1381787	1382242	0.0	+	.	ID=mp16262-1_scaffold_10_DXX-MITE_SerlaS7_9_2-B-G686-Map4;Parent=ms16262_scaffold_10_DXX-MITE_SerlaS7_9_2-B-G686-Map4;Target=DXX-MITE_SerlaS7_9_2-B-G686-Map4 1 433;Identity=74.3
scaffold_10	Serla_TEannot2_REPET_TEs	match	1426941	1427050	0.0	-	.	ID=ms16263_scaffold_10_DXX-MITE_SerlaS7_9_2-B-G735-Map16;Target=DXX-MITE_SerlaS7_9_2-B-G735-Map16 345 454;Identity=93.6
scaffold_10	Serla_TEannot2_REPET_TEs	match_part	1426941	1427050	0.0	-	.	ID=mp16263-1_scaffold_10_DXX-MITE_SerlaS7_9_2-B-G735-Map16;Parent=ms16263_scaffold_10_DXX-MITE_SerlaS7_9_2-B-G735-Map16;Target=DXX-MITE_SerlaS7_9_2-B-G735-Map16 345 454;Identity=93.6
scaffold_10	Serla_TEannot2_REPET_TEs	match	1404235	1404515	0.0	-	.	ID=ms16265_scaffold_10_DXX-MITE_SerlaS7_9_2-B-R265-Map5;Target=DXX-MITE_SerlaS7_9_2-B-R265-Map5 313 576;Identity=66.8
scaffold_10	Serla_TEannot2_REPET_TEs	match_part	1404235	1404515	0.0	-	.	ID=mp16265-1_scaffold_10_DXX-MITE_SerlaS7_9_2-B-R265-Map5;Parent=ms16265_scaffold_10_DXX-MITE_SerlaS7_9_2-B-R265-Map5;Target=DXX-MITE_SerlaS7_9_2-B-R265-Map5 313 576;Identity=66.8
scaffold_10	Serla_TEannot2_REPET_TEs	match	1404839	1405022	0.0	-	.	ID=ms16266_scaffold_10_DXX-MITE_SerlaS7_9_2-B-R265-Map5;Target=DXX-MITE_SerlaS7_9_2-B-R265-Map5 1 186;Identity=88.0
scaffold_10	Serla_TEannot2_REPET_TEs	match_part	1404839	1405022	0.0	-	.	ID=mp16266-1_scaffold_10_DXX-MITE_SerlaS7_9_2-B-R265-Map5;Parent=ms16266_scaffold_10_DXX-MITE_SerlaS7_9_2-B-R265-Map5;Target=DXX-MITE_SerlaS7_9_2-B-R265-Map5 1 186;Identity=88.0
scaffold_10	Serla_TEannot2_REPET_TEs	match	1296229	1296565	0.0	-	.	ID=ms16267_scaffold_10_RLX-incomp_SerlaS7_9_2-B-G498-Map4_reversed;Target=RLX-incomp_SerlaS7_9_2-B-G498-Map4_reversed 3573 3914;Identity=85.7
scaffold_10	Serla_TEannot2_REPET_TEs	match_part	1296229	1296565	0.0	-	.	ID=mp16267-1_scaffold_10_RLX-incomp_SerlaS7_9_2-B-G498-Map4_reversed;Parent=ms16267_scaffold_10_RLX-incomp_SerlaS7_9_2-B-G498-Map4_reversed;Target=RLX-incomp_SerlaS7_9_2-B-G498-Map4_reversed 3573 3914;Identity=85.7
scaffold_10	Serla_TEannot2_REPET_TEs	match	1411232	1411393	0.0	-	.	ID=ms16268_scaffold_10_RLX-incomp_SerlaS7_9_2-B-G498-Map4_reversed;Target=RLX-incomp_SerlaS7_9_2-B-G498-Map4_reversed 3648 3813;Identity=72.0
scaffold_10	Serla_TEannot2_REPET_TEs	match_part	1411232	1411393	0.0	-	.	ID=mp16268-1_scaffold_10_RLX-incomp_SerlaS7_9_2-B-G498-Map4_reversed;Parent=ms16268_scaffold_10_RLX-incomp_SerlaS7_9_2-B-G498-Map4_reversed;Target=RLX-incomp_SerlaS7_9_2-B-G498-Map4_reversed 3648 3813;Identity=72.0
scaffold_10	Serla_TEannot2_REPET_TEs	match	1409115	1409795	0.0	+	.	ID=ms16269_scaffold_10_RLX-incomp_SerlaS7_9_2-B-G705-Map20;Target=RLX-incomp_SerlaS7_9_2-B-G705-Map20 7 714;Identity=93.7
scaffold_10	Serla_TEannot2_REPET_TEs	match_part	1409115	1409795	0.0	+	.	ID=mp16269-1_scaffold_10_RLX-incomp_SerlaS7_9_2-B-G705-Map20;Parent=ms16269_scaffold_10_RLX-incomp_SerlaS7_9_2-B-G705-Map20;Target=RLX-incomp_SerlaS7_9_2-B-G705-Map20 7 714;Identity=93.7
scaffold_10	Serla_TEannot2_REPET_TEs	match	1409801	1410995	0.0	-	.	ID=ms16270_scaffold_10_RLX-incomp_SerlaS7_9_2-B-R962-Map13_reversed;Target=RLX-incomp_SerlaS7_9_2-B-R962-Map13_reversed 1 1223;Identity=69.2
scaffold_10	Serla_TEannot2_REPET_TEs	match_part	1409801	1410995	0.0	-	.	ID=mp16270-1_scaffold_10_RLX-incomp_SerlaS7_9_2-B-R962-Map13_reversed;Parent=ms16270_scaffold_10_RLX-incomp_SerlaS7_9_2-B-R962-Map13_reversed;Target=RLX-incomp_SerlaS7_9_2-B-R962-Map13_reversed 1 1223;Identity=69.2
scaffold_10	Serla_TEannot2_REPET_TEs	match	1437789	1437925	0.0	+	.	ID=ms16271_scaffold_10_noCat_SerlaS7_9_2-B-P20.59-Map12;Target=noCat_SerlaS7_9_2-B-P20.59-Map12 496 645;Identity=75.2
scaffold_10	Serla_TEannot2_REPET_TEs	match_part	1437789	1437925	0.0	+	.	ID=mp16271-1_scaffold_10_noCat_SerlaS7_9_2-B-P20.59-Map12;Parent=ms16271_scaffold_10_noCat_SerlaS7_9_2-B-P20.59-Map12;Target=noCat_SerlaS7_9_2-B-P20.59-Map12 496 645;Identity=75.2
scaffold_10	Serla_TEannot2_REPET_TEs	match	1417486	1417880	0.0	-	.	ID=ms16272_scaffold_10_DHX-incomp_SerlaS7_9_2-B-R317-Map4_reversed;Target=DHX-incomp_SerlaS7_9_2-B-R317-Map4_reversed 1291 1728;Identity=64.8
scaffold_10	Serla_TEannot2_REPET_TEs	match_part	1417486	1417880	0.0	-	.	ID=mp16272-1_scaffold_10_DHX-incomp_SerlaS7_9_2-B-R317-Map4_reversed;Parent=ms16272_scaffold_10_DHX-incomp_SerlaS7_9_2-B-R317-Map4_reversed;Target=DHX-incomp_SerlaS7_9_2-B-R317-Map4_reversed 1291 1728;Identity=64.8
scaffold_10	Serla_TEannot2_REPET_TEs	match	1319325	1319416	0.0	+	.	ID=ms16273_scaffold_10_DTX-incomp_SerlaS7_9_2-B-R770-Map7;Target=DTX-incomp_SerlaS7_9_2-B-R770-Map7 2106 2205;Identity=76.9
scaffold_10	Serla_TEannot2_REPET_TEs	match_part	1319325	1319416	0.0	+	.	ID=mp16273-1_scaffold_10_DTX-incomp_SerlaS7_9_2-B-R770-Map7;Parent=ms16273_scaffold_10_DTX-incomp_SerlaS7_9_2-B-R770-Map7;Target=DTX-incomp_SerlaS7_9_2-B-R770-Map7 2106 2205;Identity=76.9
scaffold_10	Serla_TEannot2_REPET_TEs	match	1382252	1382355	0.0	-	.	ID=ms16274_scaffold_10_noCat_SerlaS7_9_2-B-G164-Map20;Target=noCat_SerlaS7_9_2-B-G164-Map20 1785 1891;Identity=82.7
scaffold_10	Serla_TEannot2_REPET_TEs	match_part	1382252	1382355	0.0	-	.	ID=mp16274-1_scaffold_10_noCat_SerlaS7_9_2-B-G164-Map20;Parent=ms16274_scaffold_10_noCat_SerlaS7_9_2-B-G164-Map20;Target=noCat_SerlaS7_9_2-B-G164-Map20 1785 1891;Identity=82.7
scaffold_10	Serla_TEannot2_REPET_TEs	match	1379681	1379742	0.0	+	.	ID=ms16275_scaffold_10_DTX-incomp_SerlaS7_9_2-B-R392-Map6;Target=DTX-incomp_SerlaS7_9_2-B-R392-Map6 1 62;Identity=79.0
scaffold_10	Serla_TEannot2_REPET_TEs	match_part	1379681	1379742	0.0	+	.	ID=mp16275-1_scaffold_10_DTX-incomp_SerlaS7_9_2-B-R392-Map6;Parent=ms16275_scaffold_10_DTX-incomp_SerlaS7_9_2-B-R392-Map6;Target=DTX-incomp_SerlaS7_9_2-B-R392-Map6 1 62;Identity=79.0
scaffold_10	Serla_TEannot2_REPET_TEs	match	997246	997634	0.0	+	.	ID=ms16277_scaffold_10_RLX-incomp-chim_SerlaS7_9_2-B-G372-Map3_reversed;Target=RLX-incomp-chim_SerlaS7_9_2-B-G372-Map3_reversed 1103 1487;Identity=98.2
scaffold_10	Serla_TEannot2_REPET_TEs	match_part	997246	997634	0.0	+	.	ID=mp16277-1_scaffold_10_RLX-incomp-chim_SerlaS7_9_2-B-G372-Map3_reversed;Parent=ms16277_scaffold_10_RLX-incomp-chim_SerlaS7_9_2-B-G372-Map3_reversed;Target=RLX-incomp-chim_SerlaS7_9_2-B-G372-Map3_reversed 1103 1487;Identity=98.2
scaffold_10	Serla_TEannot2_REPET_TEs	match	998345	998758	0.0	+	.	ID=ms16278_scaffold_10_RLX-incomp-chim_SerlaS7_9_2-B-G372-Map3_reversed;Target=RLX-incomp-chim_SerlaS7_9_2-B-G372-Map3_reversed 5121 5508;Identity=87.6
scaffold_10	Serla_TEannot2_REPET_TEs	match_part	998345	998758	0.0	+	.	ID=mp16278-1_scaffold_10_RLX-incomp-chim_SerlaS7_9_2-B-G372-Map3_reversed;Parent=ms16278_scaffold_10_RLX-incomp-chim_SerlaS7_9_2-B-G372-Map3_reversed;Target=RLX-incomp-chim_SerlaS7_9_2-B-G372-Map3_reversed 5121 5508;Identity=87.6
scaffold_10	Serla_TEannot2_REPET_TEs	match	969069	970873	0.0	+	.	ID=ms16279_scaffold_10_RLX-incomp-chim_SerlaS7_9_2-B-P32.2-Map3;Target=RLX-incomp-chim_SerlaS7_9_2-B-P32.2-Map3 8 1822;Identity=97.6
scaffold_10	Serla_TEannot2_REPET_TEs	match_part	969069	970873	0.0	+	.	ID=mp16279-1_scaffold_10_RLX-incomp-chim_SerlaS7_9_2-B-P32.2-Map3;Parent=ms16279_scaffold_10_RLX-incomp-chim_SerlaS7_9_2-B-P32.2-Map3;Target=RLX-incomp-chim_SerlaS7_9_2-B-P32.2-Map3 8 1822;Identity=97.6
scaffold_10	Serla_TEannot2_REPET_TEs	match	971860	973674	0.0	+	.	ID=ms16280_scaffold_10_RLX-incomp-chim_SerlaS7_9_2-B-P32.2-Map3;Target=RLX-incomp-chim_SerlaS7_9_2-B-P32.2-Map3 9363 11166;Identity=99.0
scaffold_10	Serla_TEannot2_REPET_TEs	match_part	971860	973674	0.0	+	.	ID=mp16280-1_scaffold_10_RLX-incomp-chim_SerlaS7_9_2-B-P32.2-Map3;Parent=ms16280_scaffold_10_RLX-incomp-chim_SerlaS7_9_2-B-P32.2-Map3;Target=RLX-incomp-chim_SerlaS7_9_2-B-P32.2-Map3 9363 11166;Identity=99.0
scaffold_10	Serla_TEannot2_REPET_TEs	match	990178	991830	0.0	+	.	ID=ms16281_scaffold_10_RLX-incomp_SerlaS7_9_2-B-G4-Map20_reversed;Target=RLX-incomp_SerlaS7_9_2-B-G4-Map20_reversed 5 1669;Identity=98.5
scaffold_10	Serla_TEannot2_REPET_TEs	match_part	990178	991830	0.0	+	.	ID=mp16281-1_scaffold_10_RLX-incomp_SerlaS7_9_2-B-G4-Map20_reversed;Parent=ms16281_scaffold_10_RLX-incomp_SerlaS7_9_2-B-G4-Map20_reversed;Target=RLX-incomp_SerlaS7_9_2-B-G4-Map20_reversed 5 1669;Identity=98.5
scaffold_10	Serla_TEannot2_REPET_TEs	match	995407	995479	0.0	+	.	ID=ms16282_scaffold_10_RLX-incomp_SerlaS7_9_2-B-G4-Map20_reversed;Target=RLX-incomp_SerlaS7_9_2-B-G4-Map20_reversed 5273 5346;Identity=98.5
scaffold_10	Serla_TEannot2_REPET_TEs	match_part	995407	995479	0.0	+	.	ID=mp16282-1_scaffold_10_RLX-incomp_SerlaS7_9_2-B-G4-Map20_reversed;Parent=ms16282_scaffold_10_RLX-incomp_SerlaS7_9_2-B-G4-Map20_reversed;Target=RLX-incomp_SerlaS7_9_2-B-G4-Map20_reversed 5273 5346;Identity=98.5
scaffold_10	Serla_TEannot2_REPET_TEs	match	1000034	1000377	0.0	-	.	ID=ms16283_scaffold_10_RLX-incomp_SerlaS7_9_2-B-G4-Map20_reversed;Target=RLX-incomp_SerlaS7_9_2-B-G4-Map20_reversed 6 354;Identity=97.7
scaffold_10	Serla_TEannot2_REPET_TEs	match_part	1000034	1000377	0.0	-	.	ID=mp16283-1_scaffold_10_RLX-incomp_SerlaS7_9_2-B-G4-Map20_reversed;Parent=ms16283_scaffold_10_RLX-incomp_SerlaS7_9_2-B-G4-Map20_reversed;Target=RLX-incomp_SerlaS7_9_2-B-G4-Map20_reversed 6 354;Identity=97.7
scaffold_10	Serla_TEannot2_REPET_TEs	match	1061188	1061947	0.0	-	.	ID=ms16284_scaffold_10_RLX-incomp_SerlaS7_9_2-B-R1146-Map3_reversed;Target=RLX-incomp_SerlaS7_9_2-B-R1146-Map3_reversed 539 1683
scaffold_10	Serla_TEannot2_REPET_TEs	match_part	1061188	1061447	0.0	-	.	ID=mp16284-1_scaffold_10_RLX-incomp_SerlaS7_9_2-B-R1146-Map3_reversed;Parent=ms16284_scaffold_10_RLX-incomp_SerlaS7_9_2-B-R1146-Map3_reversed;Target=RLX-incomp_SerlaS7_9_2-B-R1146-Map3_reversed 1424 1683;Identity=96.5
scaffold_10	Serla_TEannot2_REPET_TEs	match_part	1061441	1061947	0.0	-	.	ID=mp16284-2_scaffold_10_RLX-incomp_SerlaS7_9_2-B-R1146-Map3_reversed;Parent=ms16284_scaffold_10_RLX-incomp_SerlaS7_9_2-B-R1146-Map3_reversed;Target=RLX-incomp_SerlaS7_9_2-B-R1146-Map3_reversed 539 1038;Identity=99.2
scaffold_10	Serla_TEannot2_REPET_TEs	match	924363	931176	0.0	+	.	ID=ms16285_scaffold_10_RLX-incomp_SerlaS7_9_2-B-R325-Map15;Target=RLX-incomp_SerlaS7_9_2-B-R325-Map15 2 6988
scaffold_10	Serla_TEannot2_REPET_TEs	match_part	924363	926824	0.0	+	.	ID=mp16285-1_scaffold_10_RLX-incomp_SerlaS7_9_2-B-R325-Map15;Parent=ms16285_scaffold_10_RLX-incomp_SerlaS7_9_2-B-R325-Map15;Target=RLX-incomp_SerlaS7_9_2-B-R325-Map15 2 2476;Identity=97.5
scaffold_10	Serla_TEannot2_REPET_TEs	match_part	926825	931176	0.0	+	.	ID=mp16285-2_scaffold_10_RLX-incomp_SerlaS7_9_2-B-R325-Map15;Parent=ms16285_scaffold_10_RLX-incomp_SerlaS7_9_2-B-R325-Map15;Target=RLX-incomp_SerlaS7_9_2-B-R325-Map15 2630 6988;Identity=98.4
scaffold_10	Serla_TEannot2_REPET_TEs	match	1056248	1056957	0.0	-	.	ID=ms16286_scaffold_10_RLX-incomp_SerlaS7_9_2-B-R956-Map10;Target=RLX-incomp_SerlaS7_9_2-B-R956-Map10 321 1436
scaffold_10	Serla_TEannot2_REPET_TEs	match_part	1056248	1056781	0.0	-	.	ID=mp16286-1_scaffold_10_RLX-incomp_SerlaS7_9_2-B-R956-Map10;Parent=ms16286_scaffold_10_RLX-incomp_SerlaS7_9_2-B-R956-Map10;Target=RLX-incomp_SerlaS7_9_2-B-R956-Map10 919 1436;Identity=74.0
scaffold_10	Serla_TEannot2_REPET_TEs	match_part	1056778	1056957	0.0	-	.	ID=mp16286-2_scaffold_10_RLX-incomp_SerlaS7_9_2-B-R956-Map10;Parent=ms16286_scaffold_10_RLX-incomp_SerlaS7_9_2-B-R956-Map10;Target=RLX-incomp_SerlaS7_9_2-B-R956-Map10 321 500;Identity=68.9
scaffold_10	Serla_TEannot2_REPET_TEs	match	968225	976902	0.0	-	.	ID=ms16287_scaffold_10_RYX-incomp-chim_SerlaS7_9_2-B-G552-Map3_reversed;Target=RYX-incomp-chim_SerlaS7_9_2-B-G552-Map3_reversed 3546 9103
scaffold_10	Serla_TEannot2_REPET_TEs	match_part	968225	968858	0.0	-	.	ID=mp16287-1_scaffold_10_RYX-incomp-chim_SerlaS7_9_2-B-G552-Map3_reversed;Parent=ms16287_scaffold_10_RYX-incomp-chim_SerlaS7_9_2-B-G552-Map3_reversed;Target=RYX-incomp-chim_SerlaS7_9_2-B-G552-Map3_reversed 8471 9103;Identity=91.8
scaffold_10	Serla_TEannot2_REPET_TEs	match_part	968857	969068	0.0	-	.	ID=mp16287-2_scaffold_10_RYX-incomp-chim_SerlaS7_9_2-B-G552-Map3_reversed;Parent=ms16287_scaffold_10_RYX-incomp-chim_SerlaS7_9_2-B-G552-Map3_reversed;Target=RYX-incomp-chim_SerlaS7_9_2-B-G552-Map3_reversed 7716 7927;Identity=88.2
scaffold_10	Serla_TEannot2_REPET_TEs	match_part	970874	971859	0.0	-	.	ID=mp16287-3_scaffold_10_RYX-incomp-chim_SerlaS7_9_2-B-G552-Map3_reversed;Parent=ms16287_scaffold_10_RYX-incomp-chim_SerlaS7_9_2-B-G552-Map3_reversed;Target=RYX-incomp-chim_SerlaS7_9_2-B-G552-Map3_reversed 6736 7718;Identity=91.7
scaffold_10	Serla_TEannot2_REPET_TEs	match_part	973675	976902	0.0	-	.	ID=mp16287-4_scaffold_10_RYX-incomp-chim_SerlaS7_9_2-B-G552-Map3_reversed;Parent=ms16287_scaffold_10_RYX-incomp-chim_SerlaS7_9_2-B-G552-Map3_reversed;Target=RYX-incomp-chim_SerlaS7_9_2-B-G552-Map3_reversed 3546 6752;Identity=89.1
scaffold_10	Serla_TEannot2_REPET_TEs	match	991831	995513	0.0	-	.	ID=ms16288_scaffold_10_RYX-incomp-chim_SerlaS7_9_2-B-G552-Map3_reversed;Target=RYX-incomp-chim_SerlaS7_9_2-B-G552-Map3_reversed 1 3552
scaffold_10	Serla_TEannot2_REPET_TEs	match_part	991831	995406	0.0	-	.	ID=mp16288-1_scaffold_10_RYX-incomp-chim_SerlaS7_9_2-B-G552-Map3_reversed;Parent=ms16288_scaffold_10_RYX-incomp-chim_SerlaS7_9_2-B-G552-Map3_reversed;Target=RYX-incomp-chim_SerlaS7_9_2-B-G552-Map3_reversed 1 3552;Identity=98.4
scaffold_10	Serla_TEannot2_REPET_TEs	match_part	995480	995513	0.0	-	.	ID=mp16288-2_scaffold_10_RYX-incomp-chim_SerlaS7_9_2-B-G552-Map3_reversed;Parent=ms16288_scaffold_10_RYX-incomp-chim_SerlaS7_9_2-B-G552-Map3_reversed;Target=RYX-incomp-chim_SerlaS7_9_2-B-G552-Map3_reversed 1 34;Identity=91.2
scaffold_10	Serla_TEannot2_REPET_TEs	match	1080402	1080481	0.0	-	.	ID=ms16289_scaffold_10_DTX-comp_SerlaS7_9_2-B-G378-Map7_reversed;Target=DTX-comp_SerlaS7_9_2-B-G378-Map7_reversed 2607 2703;Identity=76.5
scaffold_10	Serla_TEannot2_REPET_TEs	match_part	1080402	1080481	0.0	-	.	ID=mp16289-1_scaffold_10_DTX-comp_SerlaS7_9_2-B-G378-Map7_reversed;Parent=ms16289_scaffold_10_DTX-comp_SerlaS7_9_2-B-G378-Map7_reversed;Target=DTX-comp_SerlaS7_9_2-B-G378-Map7_reversed 2607 2703;Identity=76.5
scaffold_10	Serla_TEannot2_REPET_TEs	match	1056061	1056174	0.0	-	.	ID=ms16290_scaffold_10_DTX-incomp_SerlaS7_9_2-B-P3.68-Map3;Target=DTX-incomp_SerlaS7_9_2-B-P3.68-Map3 756 863;Identity=78.2
scaffold_10	Serla_TEannot2_REPET_TEs	match_part	1056061	1056174	0.0	-	.	ID=mp16290-1_scaffold_10_DTX-incomp_SerlaS7_9_2-B-P3.68-Map3;Parent=ms16290_scaffold_10_DTX-incomp_SerlaS7_9_2-B-P3.68-Map3;Target=DTX-incomp_SerlaS7_9_2-B-P3.68-Map3 756 863;Identity=78.2
scaffold_10	Serla_TEannot2_REPET_TEs	match	1061948	1062658	0.0	-	.	ID=ms16291_scaffold_10_DTX-incomp_SerlaS7_9_2-B-P3.68-Map3;Target=DTX-incomp_SerlaS7_9_2-B-P3.68-Map3 1 762;Identity=67.5
scaffold_10	Serla_TEannot2_REPET_TEs	match_part	1061948	1062658	0.0	-	.	ID=mp16291-1_scaffold_10_DTX-incomp_SerlaS7_9_2-B-P3.68-Map3;Parent=ms16291_scaffold_10_DTX-incomp_SerlaS7_9_2-B-P3.68-Map3;Target=DTX-incomp_SerlaS7_9_2-B-P3.68-Map3 1 762;Identity=67.5
scaffold_10	Serla_TEannot2_REPET_TEs	match	976903	977310	0.0	+	.	ID=ms16292_scaffold_10_RLX-incomp_SerlaS7_9_2-B-P4.17-Map20;Target=RLX-incomp_SerlaS7_9_2-B-P4.17-Map20 25 437;Identity=98.1
scaffold_10	Serla_TEannot2_REPET_TEs	match_part	976903	977310	0.0	+	.	ID=mp16292-1_scaffold_10_RLX-incomp_SerlaS7_9_2-B-P4.17-Map20;Parent=ms16292_scaffold_10_RLX-incomp_SerlaS7_9_2-B-P4.17-Map20;Target=RLX-incomp_SerlaS7_9_2-B-P4.17-Map20 25 437;Identity=98.1
scaffold_10	Serla_TEannot2_REPET_TEs	match	996217	999437	0.0	+	.	ID=ms16293_scaffold_10_DTX-incomp-chim_SerlaS7_9_2-B-R322-Map7_reversed;Target=DTX-incomp-chim_SerlaS7_9_2-B-R322-Map7_reversed 1 2405
scaffold_10	Serla_TEannot2_REPET_TEs	match_part	996217	997243	0.0	+	.	ID=mp16293-1_scaffold_10_DTX-incomp-chim_SerlaS7_9_2-B-R322-Map7_reversed;Parent=ms16293_scaffold_10_DTX-incomp-chim_SerlaS7_9_2-B-R322-Map7_reversed;Target=DTX-incomp-chim_SerlaS7_9_2-B-R322-Map7_reversed 1 1020;Identity=78.1
scaffold_10	Serla_TEannot2_REPET_TEs	match_part	997635	998344	0.0	+	.	ID=mp16293-2_scaffold_10_DTX-incomp-chim_SerlaS7_9_2-B-R322-Map7_reversed;Parent=ms16293_scaffold_10_DTX-incomp-chim_SerlaS7_9_2-B-R322-Map7_reversed;Target=DTX-incomp-chim_SerlaS7_9_2-B-R322-Map7_reversed 1013 1742;Identity=73.8
scaffold_10	Serla_TEannot2_REPET_TEs	match_part	998760	999437	0.0	+	.	ID=mp16293-3_scaffold_10_DTX-incomp-chim_SerlaS7_9_2-B-R322-Map7_reversed;Parent=ms16293_scaffold_10_DTX-incomp-chim_SerlaS7_9_2-B-R322-Map7_reversed;Target=DTX-incomp-chim_SerlaS7_9_2-B-R322-Map7_reversed 1737 2405;Identity=70.9
scaffold_10	Serla_TEannot2_REPET_TEs	match	912077	912675	0.0	+	.	ID=ms16295_scaffold_10_DTX-incomp_SerlaS7_9_2-B-R145-Map7;Target=DTX-incomp_SerlaS7_9_2-B-R145-Map7 1 625;Identity=97.8
scaffold_10	Serla_TEannot2_REPET_TEs	match_part	912077	912675	0.0	+	.	ID=mp16295-1_scaffold_10_DTX-incomp_SerlaS7_9_2-B-R145-Map7;Parent=ms16295_scaffold_10_DTX-incomp_SerlaS7_9_2-B-R145-Map7;Target=DTX-incomp_SerlaS7_9_2-B-R145-Map7 1 625;Identity=97.8
scaffold_10	Serla_TEannot2_REPET_TEs	match	999438	1000033	0.0	-	.	ID=ms16296_scaffold_10_DTX-incomp_SerlaS7_9_2-B-R189-Map8_reversed;Target=DTX-incomp_SerlaS7_9_2-B-R189-Map8_reversed 417 1026
scaffold_10	Serla_TEannot2_REPET_TEs	match_part	999438	999545	0.0	-	.	ID=mp16296-1_scaffold_10_DTX-incomp_SerlaS7_9_2-B-R189-Map8_reversed;Parent=ms16296_scaffold_10_DTX-incomp_SerlaS7_9_2-B-R189-Map8_reversed;Target=DTX-incomp_SerlaS7_9_2-B-R189-Map8_reversed 916 1026;Identity=70.0
scaffold_10	Serla_TEannot2_REPET_TEs	match_part	999878	1000033	0.0	-	.	ID=mp16296-2_scaffold_10_DTX-incomp_SerlaS7_9_2-B-R189-Map8_reversed;Parent=ms16296_scaffold_10_DTX-incomp_SerlaS7_9_2-B-R189-Map8_reversed;Target=DTX-incomp_SerlaS7_9_2-B-R189-Map8_reversed 417 576;Identity=70.0
scaffold_10	Serla_TEannot2_REPET_TEs	match	923520	924362	0.0	-	.	ID=ms16297_scaffold_10_DTX-incomp_SerlaS7_9_2-B-R554-Map5;Target=DTX-incomp_SerlaS7_9_2-B-R554-Map5 1094 3294
scaffold_10	Serla_TEannot2_REPET_TEs	match_part	923520	924247	0.0	-	.	ID=mp16297-1_scaffold_10_DTX-incomp_SerlaS7_9_2-B-R554-Map5;Parent=ms16297_scaffold_10_DTX-incomp_SerlaS7_9_2-B-R554-Map5;Target=DTX-incomp_SerlaS7_9_2-B-R554-Map5 2567 3294;Identity=99.5
scaffold_10	Serla_TEannot2_REPET_TEs	match_part	924237	924362	0.0	-	.	ID=mp16297-2_scaffold_10_DTX-incomp_SerlaS7_9_2-B-R554-Map5;Parent=ms16297_scaffold_10_DTX-incomp_SerlaS7_9_2-B-R554-Map5;Target=DTX-incomp_SerlaS7_9_2-B-R554-Map5 1094 1222;Identity=96.8
scaffold_10	Serla_TEannot2_REPET_TEs	match	990076	990177	0.0	+	.	ID=ms16298_scaffold_10_DTX-incomp_SerlaS7_9_2-B-R565-Map3;Target=DTX-incomp_SerlaS7_9_2-B-R565-Map3 12 109;Identity=75.5
scaffold_10	Serla_TEannot2_REPET_TEs	match_part	990076	990177	0.0	+	.	ID=mp16298-1_scaffold_10_DTX-incomp_SerlaS7_9_2-B-R565-Map3;Parent=ms16298_scaffold_10_DTX-incomp_SerlaS7_9_2-B-R565-Map3;Target=DTX-incomp_SerlaS7_9_2-B-R565-Map3 12 109;Identity=75.5
scaffold_10	Serla_TEannot2_REPET_TEs	match	966905	968224	0.0	-	.	ID=ms16299_scaffold_10_DTX-incomp_SerlaS7_9_2-B-R776-Map10_reversed;Target=DTX-incomp_SerlaS7_9_2-B-R776-Map10_reversed 2044 3364;Identity=97.7
scaffold_10	Serla_TEannot2_REPET_TEs	match_part	966905	968224	0.0	-	.	ID=mp16299-1_scaffold_10_DTX-incomp_SerlaS7_9_2-B-R776-Map10_reversed;Parent=ms16299_scaffold_10_DTX-incomp_SerlaS7_9_2-B-R776-Map10_reversed;Target=DTX-incomp_SerlaS7_9_2-B-R776-Map10_reversed 2044 3364;Identity=97.7
scaffold_10	Serla_TEannot2_REPET_TEs	match	913832	914272	0.0	+	.	ID=ms16300_scaffold_10_DXX-MITE_SerlaS7_9_2-B-G752-Map8;Target=DXX-MITE_SerlaS7_9_2-B-G752-Map8 14 483;Identity=90.3
scaffold_10	Serla_TEannot2_REPET_TEs	match_part	913832	914272	0.0	+	.	ID=mp16300-1_scaffold_10_DXX-MITE_SerlaS7_9_2-B-G752-Map8;Parent=ms16300_scaffold_10_DXX-MITE_SerlaS7_9_2-B-G752-Map8;Target=DXX-MITE_SerlaS7_9_2-B-G752-Map8 14 483;Identity=90.3
scaffold_10	Serla_TEannot2_REPET_TEs	match	914278	914482	0.0	+	.	ID=ms16301_scaffold_10_noCat_SerlaS7_9_2-B-P20.59-Map12;Target=noCat_SerlaS7_9_2-B-P20.59-Map12 22 243;Identity=92.5
scaffold_10	Serla_TEannot2_REPET_TEs	match_part	914278	914482	0.0	+	.	ID=mp16301-1_scaffold_10_noCat_SerlaS7_9_2-B-P20.59-Map12;Parent=ms16301_scaffold_10_noCat_SerlaS7_9_2-B-P20.59-Map12;Target=noCat_SerlaS7_9_2-B-P20.59-Map12 22 243;Identity=92.5
scaffold_10	Serla_TEannot2_REPET_TEs	match	962913	962945	0.0	-	.	ID=ms16302_scaffold_10_noCat_SerlaS7_9_2-B-P20.59-Map12;Target=noCat_SerlaS7_9_2-B-P20.59-Map12 627 659;Identity=84.8
scaffold_10	Serla_TEannot2_REPET_TEs	match_part	962913	962945	0.0	-	.	ID=mp16302-1_scaffold_10_noCat_SerlaS7_9_2-B-P20.59-Map12;Parent=ms16302_scaffold_10_noCat_SerlaS7_9_2-B-P20.59-Map12;Target=noCat_SerlaS7_9_2-B-P20.59-Map12 627 659;Identity=84.8
scaffold_10	Serla_TEannot2_REPET_TEs	match	1792857	1794101	0.0	+	.	ID=ms16722_scaffold_10_DHX-incomp_SerlaS7_9_2-B-R79-Map16_reversed;Target=DHX-incomp_SerlaS7_9_2-B-R79-Map16_reversed 1105 2039
scaffold_10	Serla_TEannot2_REPET_TEs	match_part	1792857	1793152	0.0	+	.	ID=mp16722-1_scaffold_10_DHX-incomp_SerlaS7_9_2-B-R79-Map16_reversed;Parent=ms16722_scaffold_10_DHX-incomp_SerlaS7_9_2-B-R79-Map16_reversed;Target=DHX-incomp_SerlaS7_9_2-B-R79-Map16_reversed 1105 1400;Identity=91.9
scaffold_10	Serla_TEannot2_REPET_TEs	match_part	1793474	1794101	0.0	+	.	ID=mp16722-2_scaffold_10_DHX-incomp_SerlaS7_9_2-B-R79-Map16_reversed;Parent=ms16722_scaffold_10_DHX-incomp_SerlaS7_9_2-B-R79-Map16_reversed;Target=DHX-incomp_SerlaS7_9_2-B-R79-Map16_reversed 1395 2039;Identity=93.6
scaffold_10	Serla_TEannot2_REPET_TEs	match	1793153	1793473	0.0	-	.	ID=ms16724_scaffold_10_RLX-incomp_SerlaS7_9_2-B-G304-Map7_reversed;Target=RLX-incomp_SerlaS7_9_2-B-G304-Map7_reversed 2749 3089;Identity=99.7
scaffold_10	Serla_TEannot2_REPET_TEs	match_part	1793153	1793473	0.0	-	.	ID=mp16724-1_scaffold_10_RLX-incomp_SerlaS7_9_2-B-G304-Map7_reversed;Parent=ms16724_scaffold_10_RLX-incomp_SerlaS7_9_2-B-G304-Map7_reversed;Target=RLX-incomp_SerlaS7_9_2-B-G304-Map7_reversed 2749 3089;Identity=99.7
scaffold_10	Serla_TEannot2_REPET_TEs	match	1792154	1792377	0.0	-	.	ID=ms16725_scaffold_10_RLX-incomp_SerlaS7_9_2-B-R429-Map5;Target=RLX-incomp_SerlaS7_9_2-B-R429-Map5 4579 4801;Identity=85.2
scaffold_10	Serla_TEannot2_REPET_TEs	match_part	1792154	1792377	0.0	-	.	ID=mp16725-1_scaffold_10_RLX-incomp_SerlaS7_9_2-B-R429-Map5;Parent=ms16725_scaffold_10_RLX-incomp_SerlaS7_9_2-B-R429-Map5;Target=RLX-incomp_SerlaS7_9_2-B-R429-Map5 4579 4801;Identity=85.2
##gff-version 3
##sequence-region scaffold_11 1 1872909
scaffold_11	Serla_TEannot2_REPET_TEs	match	1454410	1454718	0.0	-	.	ID=ms11049_scaffold_11_RYX-incomp-chim_SerlaS7_9_2-B-P59.37-Map19;Target=RYX-incomp-chim_SerlaS7_9_2-B-P59.37-Map19 3 330;Identity=92.5
scaffold_11	Serla_TEannot2_REPET_TEs	match_part	1454410	1454718	0.0	-	.	ID=mp11049-1_scaffold_11_RYX-incomp-chim_SerlaS7_9_2-B-P59.37-Map19;Parent=ms11049_scaffold_11_RYX-incomp-chim_SerlaS7_9_2-B-P59.37-Map19;Target=RYX-incomp-chim_SerlaS7_9_2-B-P59.37-Map19 3 330;Identity=92.5
scaffold_11	Serla_TEannot2_REPET_TEs	match	1463961	1464107	0.0	-	.	ID=ms11050_scaffold_11_RYX-incomp-chim_SerlaS7_9_2-B-P59.37-Map19;Target=RYX-incomp-chim_SerlaS7_9_2-B-P59.37-Map19 1 154;Identity=85.8
scaffold_11	Serla_TEannot2_REPET_TEs	match_part	1463961	1464107	0.0	-	.	ID=mp11050-1_scaffold_11_RYX-incomp-chim_SerlaS7_9_2-B-P59.37-Map19;Parent=ms11050_scaffold_11_RYX-incomp-chim_SerlaS7_9_2-B-P59.37-Map19;Target=RYX-incomp-chim_SerlaS7_9_2-B-P59.37-Map19 1 154;Identity=85.8
scaffold_11	Serla_TEannot2_REPET_TEs	match	1475122	1476052	0.0	-	.	ID=ms11053_scaffold_11_RYX-incomp-chim_SerlaS7_9_2-B-P59.37-Map19;Target=RYX-incomp-chim_SerlaS7_9_2-B-P59.37-Map19 5157 6086;Identity=99.6
scaffold_11	Serla_TEannot2_REPET_TEs	match_part	1475122	1476052	0.0	-	.	ID=mp11053-1_scaffold_11_RYX-incomp-chim_SerlaS7_9_2-B-P59.37-Map19;Parent=ms11053_scaffold_11_RYX-incomp-chim_SerlaS7_9_2-B-P59.37-Map19;Target=RYX-incomp-chim_SerlaS7_9_2-B-P59.37-Map19 5157 6086;Identity=99.6
scaffold_11	Serla_TEannot2_REPET_TEs	match	1429172	1429778	0.0	-	.	ID=ms10951_scaffold_11_RLX-incomp_SerlaS7_9_2-B-G86-Map3;Target=RLX-incomp_SerlaS7_9_2-B-G86-Map3 5835 6240
scaffold_11	Serla_TEannot2_REPET_TEs	match_part	1429172	1429403	0.0	-	.	ID=mp10951-1_scaffold_11_RLX-incomp_SerlaS7_9_2-B-G86-Map3;Parent=ms10951_scaffold_11_RLX-incomp_SerlaS7_9_2-B-G86-Map3;Target=RLX-incomp_SerlaS7_9_2-B-G86-Map3 5964 6240;Identity=83.1
scaffold_11	Serla_TEannot2_REPET_TEs	match_part	1429645	1429778	0.0	-	.	ID=mp10951-2_scaffold_11_RLX-incomp_SerlaS7_9_2-B-G86-Map3;Parent=ms10951_scaffold_11_RLX-incomp_SerlaS7_9_2-B-G86-Map3;Target=RLX-incomp_SerlaS7_9_2-B-G86-Map3 5835 5978;Identity=78.4
scaffold_11	Serla_TEannot2_REPET_TEs	match	1402961	1403056	0.0	-	.	ID=ms11054_scaffold_11_noCat_SerlaS7_9_2-B-P20.59-Map12;Target=noCat_SerlaS7_9_2-B-P20.59-Map12 528 624;Identity=81.7
scaffold_11	Serla_TEannot2_REPET_TEs	match_part	1402961	1403056	0.0	-	.	ID=mp11054-1_scaffold_11_noCat_SerlaS7_9_2-B-P20.59-Map12;Parent=ms11054_scaffold_11_noCat_SerlaS7_9_2-B-P20.59-Map12;Target=noCat_SerlaS7_9_2-B-P20.59-Map12 528 624;Identity=81.7
scaffold_11	Serla_TEannot2_REPET_TEs	match	1455027	1455597	0.0	+	.	ID=ms10957_scaffold_11_RLX-incomp_SerlaS7_9_2-B-R1123-Map7_reversed;Target=RLX-incomp_SerlaS7_9_2-B-R1123-Map7_reversed 1693 3582
scaffold_11	Serla_TEannot2_REPET_TEs	match_part	1455027	1455440	0.0	+	.	ID=mp10957-1_scaffold_11_RLX-incomp_SerlaS7_9_2-B-R1123-Map7_reversed;Parent=ms10957_scaffold_11_RLX-incomp_SerlaS7_9_2-B-R1123-Map7_reversed;Target=RLX-incomp_SerlaS7_9_2-B-R1123-Map7_reversed 1693 2059;Identity=91.0
scaffold_11	Serla_TEannot2_REPET_TEs	match_part	1455435	1455597	0.0	+	.	ID=mp10957-2_scaffold_11_RLX-incomp_SerlaS7_9_2-B-R1123-Map7_reversed;Parent=ms10957_scaffold_11_RLX-incomp_SerlaS7_9_2-B-R1123-Map7_reversed;Target=RLX-incomp_SerlaS7_9_2-B-R1123-Map7_reversed 3420 3582;Identity=90.8
scaffold_11	Serla_TEannot2_REPET_TEs	match	1825439	1825566	0.0	+	.	ID=ms8463_scaffold_11_DTX-incomp-chim_SerlaS7_9_2-B-R1290-Map3;Target=DTX-incomp-chim_SerlaS7_9_2-B-R1290-Map3 487 658
scaffold_11	Serla_TEannot2_REPET_TEs	match_part	1825439	1825528	0.0	+	.	ID=mp8463-1_scaffold_11_DTX-incomp-chim_SerlaS7_9_2-B-R1290-Map3;Parent=ms8463_scaffold_11_DTX-incomp-chim_SerlaS7_9_2-B-R1290-Map3;Target=DTX-incomp-chim_SerlaS7_9_2-B-R1290-Map3 487 574;Identity=90.9
scaffold_11	Serla_TEannot2_REPET_TEs	match_part	1825488	1825566	0.0	+	.	ID=mp8463-2_scaffold_11_DTX-incomp-chim_SerlaS7_9_2-B-R1290-Map3;Parent=ms8463_scaffold_11_DTX-incomp-chim_SerlaS7_9_2-B-R1290-Map3;Target=DTX-incomp-chim_SerlaS7_9_2-B-R1290-Map3 582 658;Identity=85.3
scaffold_11	Serla_TEannot2_REPET_TEs	match	1820243	1820270	0.0	+	.	ID=ms8464_scaffold_11_RLX-incomp_SerlaS7_9_2-B-G224-Map3;Target=RLX-incomp_SerlaS7_9_2-B-G224-Map3 231 258;Identity=83.1
scaffold_11	Serla_TEannot2_REPET_TEs	match_part	1820243	1820270	0.0	+	.	ID=mp8464-1_scaffold_11_RLX-incomp_SerlaS7_9_2-B-G224-Map3;Parent=ms8464_scaffold_11_RLX-incomp_SerlaS7_9_2-B-G224-Map3;Target=RLX-incomp_SerlaS7_9_2-B-G224-Map3 231 258;Identity=83.1
scaffold_11	Serla_TEannot2_REPET_TEs	match	1825567	1825815	0.0	+	.	ID=ms8465_scaffold_11_RLX-incomp_SerlaS7_9_2-B-G224-Map3;Target=RLX-incomp_SerlaS7_9_2-B-G224-Map3 1 250;Identity=96.9
scaffold_11	Serla_TEannot2_REPET_TEs	match_part	1825567	1825815	0.0	+	.	ID=mp8465-1_scaffold_11_RLX-incomp_SerlaS7_9_2-B-G224-Map3;Parent=ms8465_scaffold_11_RLX-incomp_SerlaS7_9_2-B-G224-Map3;Target=RLX-incomp_SerlaS7_9_2-B-G224-Map3 1 250;Identity=96.9
scaffold_11	Serla_TEannot2_REPET_TEs	match	1830007	1830136	0.0	-	.	ID=ms8469_scaffold_11_RLX-incomp_SerlaS7_9_2-B-G224-Map3;Target=RLX-incomp_SerlaS7_9_2-B-G224-Map3 3 132;Identity=97.8
scaffold_11	Serla_TEannot2_REPET_TEs	match_part	1830007	1830136	0.0	-	.	ID=mp8469-1_scaffold_11_RLX-incomp_SerlaS7_9_2-B-G224-Map3;Parent=ms8469_scaffold_11_RLX-incomp_SerlaS7_9_2-B-G224-Map3;Target=RLX-incomp_SerlaS7_9_2-B-G224-Map3 3 132;Identity=97.8
scaffold_11	Serla_TEannot2_REPET_TEs	match	1819830	1820242	0.0	+	.	ID=ms8470_scaffold_11_RLX-incomp_SerlaS7_9_2-B-G240-Map3_reversed;Target=RLX-incomp_SerlaS7_9_2-B-G240-Map3_reversed 1 419;Identity=86.0
scaffold_11	Serla_TEannot2_REPET_TEs	match_part	1819830	1820242	0.0	+	.	ID=mp8470-1_scaffold_11_RLX-incomp_SerlaS7_9_2-B-G240-Map3_reversed;Parent=ms8470_scaffold_11_RLX-incomp_SerlaS7_9_2-B-G240-Map3_reversed;Target=RLX-incomp_SerlaS7_9_2-B-G240-Map3_reversed 1 419;Identity=86.0
scaffold_11	Serla_TEannot2_REPET_TEs	match	1461373	1461827	0.0	-	.	ID=ms10969_scaffold_11_DHX-incomp-chim_SerlaS7_9_2-B-R996-Map5;Target=DHX-incomp-chim_SerlaS7_9_2-B-R996-Map5 5048 5478;Identity=80.5
scaffold_11	Serla_TEannot2_REPET_TEs	match_part	1461373	1461827	0.0	-	.	ID=mp10969-1_scaffold_11_DHX-incomp-chim_SerlaS7_9_2-B-R996-Map5;Parent=ms10969_scaffold_11_DHX-incomp-chim_SerlaS7_9_2-B-R996-Map5;Target=DHX-incomp-chim_SerlaS7_9_2-B-R996-Map5 5048 5478;Identity=80.5
scaffold_11	Serla_TEannot2_REPET_TEs	match	1821325	1821498	0.0	-	.	ID=ms8472_scaffold_11_RLX-incomp_SerlaS7_9_2-B-G4-Map20_reversed;Target=RLX-incomp_SerlaS7_9_2-B-G4-Map20_reversed 8 184;Identity=98.6
scaffold_11	Serla_TEannot2_REPET_TEs	match_part	1821325	1821498	0.0	-	.	ID=mp8472-1_scaffold_11_RLX-incomp_SerlaS7_9_2-B-G4-Map20_reversed;Parent=ms8472_scaffold_11_RLX-incomp_SerlaS7_9_2-B-G4-Map20_reversed;Target=RLX-incomp_SerlaS7_9_2-B-G4-Map20_reversed 8 184;Identity=98.6
scaffold_11	Serla_TEannot2_REPET_TEs	match	1825100	1825132	0.0	+	.	ID=ms8473_scaffold_11_RLX-incomp_SerlaS7_9_2-B-G415-Map3_reversed;Target=RLX-incomp_SerlaS7_9_2-B-G415-Map3_reversed 2431 2463;Identity=93.0
scaffold_11	Serla_TEannot2_REPET_TEs	match_part	1825100	1825132	0.0	+	.	ID=mp8473-1_scaffold_11_RLX-incomp_SerlaS7_9_2-B-G415-Map3_reversed;Parent=ms8473_scaffold_11_RLX-incomp_SerlaS7_9_2-B-G415-Map3_reversed;Target=RLX-incomp_SerlaS7_9_2-B-G415-Map3_reversed 2431 2463;Identity=93.0
scaffold_11	Serla_TEannot2_REPET_TEs	match	1825816	1826308	0.0	+	.	ID=ms8474_scaffold_11_RLX-incomp_SerlaS7_9_2-B-G530-Map3_reversed;Target=RLX-incomp_SerlaS7_9_2-B-G530-Map3_reversed 3658 4148;Identity=69.5
scaffold_11	Serla_TEannot2_REPET_TEs	match_part	1825816	1826308	0.0	+	.	ID=mp8474-1_scaffold_11_RLX-incomp_SerlaS7_9_2-B-G530-Map3_reversed;Parent=ms8474_scaffold_11_RLX-incomp_SerlaS7_9_2-B-G530-Map3_reversed;Target=RLX-incomp_SerlaS7_9_2-B-G530-Map3_reversed 3658 4148;Identity=69.5
scaffold_11	Serla_TEannot2_REPET_TEs	match	1828240	1830006	0.0	+	.	ID=ms8475_scaffold_11_RLX-incomp_SerlaS7_9_2-B-G530-Map3_reversed;Target=RLX-incomp_SerlaS7_9_2-B-G530-Map3_reversed 4807 6559;Identity=97.0
scaffold_11	Serla_TEannot2_REPET_TEs	match_part	1828240	1830006	0.0	+	.	ID=mp8475-1_scaffold_11_RLX-incomp_SerlaS7_9_2-B-G530-Map3_reversed;Parent=ms8475_scaffold_11_RLX-incomp_SerlaS7_9_2-B-G530-Map3_reversed;Target=RLX-incomp_SerlaS7_9_2-B-G530-Map3_reversed 4807 6559;Identity=97.0
scaffold_11	Serla_TEannot2_REPET_TEs	match	1821499	1824239	0.0	-	.	ID=ms8476_scaffold_11_RLX-incomp_SerlaS7_9_2-B-G550-Map20_reversed;Target=RLX-incomp_SerlaS7_9_2-B-G550-Map20_reversed 2767 5538;Identity=83.8
scaffold_11	Serla_TEannot2_REPET_TEs	match_part	1821499	1824239	0.0	-	.	ID=mp8476-1_scaffold_11_RLX-incomp_SerlaS7_9_2-B-G550-Map20_reversed;Parent=ms8476_scaffold_11_RLX-incomp_SerlaS7_9_2-B-G550-Map20_reversed;Target=RLX-incomp_SerlaS7_9_2-B-G550-Map20_reversed 2767 5538;Identity=83.8
scaffold_11	Serla_TEannot2_REPET_TEs	match	1827281	1827840	0.0	+	.	ID=ms8477_scaffold_11_RLX-incomp_SerlaS7_9_2-B-G59-Map20_reversed;Target=RLX-incomp_SerlaS7_9_2-B-G59-Map20_reversed 6055 6614;Identity=80.9
scaffold_11	Serla_TEannot2_REPET_TEs	match_part	1827281	1827840	0.0	+	.	ID=mp8477-1_scaffold_11_RLX-incomp_SerlaS7_9_2-B-G59-Map20_reversed;Parent=ms8477_scaffold_11_RLX-incomp_SerlaS7_9_2-B-G59-Map20_reversed;Target=RLX-incomp_SerlaS7_9_2-B-G59-Map20_reversed 6055 6614;Identity=80.9
scaffold_11	Serla_TEannot2_REPET_TEs	match	1830137	1830492	0.0	-	.	ID=ms8478_scaffold_11_RLX-incomp_SerlaS7_9_2-B-R353-Map10_reversed;Target=RLX-incomp_SerlaS7_9_2-B-R353-Map10_reversed 3024 3380;Identity=81.6
scaffold_11	Serla_TEannot2_REPET_TEs	match_part	1830137	1830492	0.0	-	.	ID=mp8478-1_scaffold_11_RLX-incomp_SerlaS7_9_2-B-R353-Map10_reversed;Parent=ms8478_scaffold_11_RLX-incomp_SerlaS7_9_2-B-R353-Map10_reversed;Target=RLX-incomp_SerlaS7_9_2-B-R353-Map10_reversed 3024 3380;Identity=81.6
scaffold_11	Serla_TEannot2_REPET_TEs	match	1819762	1819829	0.0	+	.	ID=ms8479_scaffold_11_RLX-incomp_SerlaS7_9_2-B-R923-Map3;Target=RLX-incomp_SerlaS7_9_2-B-R923-Map3 2338 2406;Identity=88.4
scaffold_11	Serla_TEannot2_REPET_TEs	match_part	1819762	1819829	0.0	+	.	ID=mp8479-1_scaffold_11_RLX-incomp_SerlaS7_9_2-B-R923-Map3;Parent=ms8479_scaffold_11_RLX-incomp_SerlaS7_9_2-B-R923-Map3;Target=RLX-incomp_SerlaS7_9_2-B-R923-Map3 2338 2406;Identity=88.4
scaffold_11	Serla_TEannot2_REPET_TEs	match	1828023	1828239	0.0	+	.	ID=ms8480_scaffold_11_RLX-incomp_SerlaS7_9_2-B-R923-Map3;Target=RLX-incomp_SerlaS7_9_2-B-R923-Map3 2338 2564;Identity=87.2
scaffold_11	Serla_TEannot2_REPET_TEs	match_part	1828023	1828239	0.0	+	.	ID=mp8480-1_scaffold_11_RLX-incomp_SerlaS7_9_2-B-R923-Map3;Parent=ms8480_scaffold_11_RLX-incomp_SerlaS7_9_2-B-R923-Map3;Target=RLX-incomp_SerlaS7_9_2-B-R923-Map3 2338 2564;Identity=87.2
scaffold_11	Serla_TEannot2_REPET_TEs	match	207928	208523	0.0	+	.	ID=ms12577_scaffold_11_RLX-comp_SerlaS7_9_2-B-G569-Map5;Target=RLX-comp_SerlaS7_9_2-B-G569-Map5 8979 9576;Identity=92.0
scaffold_11	Serla_TEannot2_REPET_TEs	match_part	207928	208523	0.0	+	.	ID=mp12577-1_scaffold_11_RLX-comp_SerlaS7_9_2-B-G569-Map5;Parent=ms12577_scaffold_11_RLX-comp_SerlaS7_9_2-B-G569-Map5;Target=RLX-comp_SerlaS7_9_2-B-G569-Map5 8979 9576;Identity=92.0
scaffold_11	Serla_TEannot2_REPET_TEs	match	208524	209098	0.0	+	.	ID=ms12578_scaffold_11_RLX-incomp-chim_SerlaS7_9_2-B-G372-Map3_reversed;Target=RLX-incomp-chim_SerlaS7_9_2-B-G372-Map3_reversed 1 575;Identity=94.3
scaffold_11	Serla_TEannot2_REPET_TEs	match_part	208524	209098	0.0	+	.	ID=mp12578-1_scaffold_11_RLX-incomp-chim_SerlaS7_9_2-B-G372-Map3_reversed;Parent=ms12578_scaffold_11_RLX-incomp-chim_SerlaS7_9_2-B-G372-Map3_reversed;Target=RLX-incomp-chim_SerlaS7_9_2-B-G372-Map3_reversed 1 575;Identity=94.3
scaffold_11	Serla_TEannot2_REPET_TEs	match	210395	210715	0.0	+	.	ID=ms12579_scaffold_11_RLX-incomp-chim_SerlaS7_9_2-B-G372-Map3_reversed;Target=RLX-incomp-chim_SerlaS7_9_2-B-G372-Map3_reversed 1212 1501;Identity=86.0
scaffold_11	Serla_TEannot2_REPET_TEs	match_part	210395	210715	0.0	+	.	ID=mp12579-1_scaffold_11_RLX-incomp-chim_SerlaS7_9_2-B-G372-Map3_reversed;Parent=ms12579_scaffold_11_RLX-incomp-chim_SerlaS7_9_2-B-G372-Map3_reversed;Target=RLX-incomp-chim_SerlaS7_9_2-B-G372-Map3_reversed 1212 1501;Identity=86.0
scaffold_11	Serla_TEannot2_REPET_TEs	match	200210	204061	0.0	+	.	ID=ms12581_scaffold_11_RLX-incomp_SerlaS7_9_2-B-G29-Map6;Target=RLX-incomp_SerlaS7_9_2-B-G29-Map6 4 5887
scaffold_11	Serla_TEannot2_REPET_TEs	match_part	200210	202039	0.0	+	.	ID=mp12581-1_scaffold_11_RLX-incomp_SerlaS7_9_2-B-G29-Map6;Parent=ms12581_scaffold_11_RLX-incomp_SerlaS7_9_2-B-G29-Map6;Target=RLX-incomp_SerlaS7_9_2-B-G29-Map6 4 1829;Identity=94.2
scaffold_11	Serla_TEannot2_REPET_TEs	match_part	202036	204061	0.0	+	.	ID=mp12581-2_scaffold_11_RLX-incomp_SerlaS7_9_2-B-G29-Map6;Parent=ms12581_scaffold_11_RLX-incomp_SerlaS7_9_2-B-G29-Map6;Target=RLX-incomp_SerlaS7_9_2-B-G29-Map6 3868 5887;Identity=91.5
scaffold_11	Serla_TEannot2_REPET_TEs	match	198610	198630	0.0	+	.	ID=ms12582_scaffold_11_RLX-incomp_SerlaS7_9_2-B-G470-Map6_reversed;Target=RLX-incomp_SerlaS7_9_2-B-G470-Map6_reversed 1844 1864;Identity=93.4
scaffold_11	Serla_TEannot2_REPET_TEs	match_part	198610	198630	0.0	+	.	ID=mp12582-1_scaffold_11_RLX-incomp_SerlaS7_9_2-B-G470-Map6_reversed;Parent=ms12582_scaffold_11_RLX-incomp_SerlaS7_9_2-B-G470-Map6_reversed;Target=RLX-incomp_SerlaS7_9_2-B-G470-Map6_reversed 1844 1864;Identity=93.4
scaffold_11	Serla_TEannot2_REPET_TEs	match	210343	210394	0.0	+	.	ID=ms12583_scaffold_11_RLX-incomp_SerlaS7_9_2-B-P2.41-Map20_reversed;Target=RLX-incomp_SerlaS7_9_2-B-P2.41-Map20_reversed 13 139
scaffold_11	Serla_TEannot2_REPET_TEs	match_part	210343	210394	0.0	+	.	ID=mp12583-1_scaffold_11_RLX-incomp_SerlaS7_9_2-B-P2.41-Map20_reversed;Parent=ms12583_scaffold_11_RLX-incomp_SerlaS7_9_2-B-P2.41-Map20_reversed;Target=RLX-incomp_SerlaS7_9_2-B-P2.41-Map20_reversed 13 70;Identity=92.7
scaffold_11	Serla_TEannot2_REPET_TEs	match_part	210368	210394	0.0	+	.	ID=mp12583-2_scaffold_11_RLX-incomp_SerlaS7_9_2-B-P2.41-Map20_reversed;Parent=ms12583_scaffold_11_RLX-incomp_SerlaS7_9_2-B-P2.41-Map20_reversed;Target=RLX-incomp_SerlaS7_9_2-B-P2.41-Map20_reversed 115 139;Identity=85.0
scaffold_11	Serla_TEannot2_REPET_TEs	match	204984	205637	0.0	-	.	ID=ms12584_scaffold_11_RLX-incomp_SerlaS7_9_2-B-R1146-Map3_reversed;Target=RLX-incomp_SerlaS7_9_2-B-R1146-Map3_reversed 1 631;Identity=95.0
scaffold_11	Serla_TEannot2_REPET_TEs	match_part	204984	205637	0.0	-	.	ID=mp12584-1_scaffold_11_RLX-incomp_SerlaS7_9_2-B-R1146-Map3_reversed;Parent=ms12584_scaffold_11_RLX-incomp_SerlaS7_9_2-B-R1146-Map3_reversed;Target=RLX-incomp_SerlaS7_9_2-B-R1146-Map3_reversed 1 631;Identity=95.0
scaffold_11	Serla_TEannot2_REPET_TEs	match	205638	205772	0.0	-	.	ID=ms12585_scaffold_11_RLX-incomp_SerlaS7_9_2-B-R1146-Map3_reversed;Target=RLX-incomp_SerlaS7_9_2-B-R1146-Map3_reversed 267 395;Identity=79.4
scaffold_11	Serla_TEannot2_REPET_TEs	match_part	205638	205772	0.0	-	.	ID=mp12585-1_scaffold_11_RLX-incomp_SerlaS7_9_2-B-R1146-Map3_reversed;Parent=ms12585_scaffold_11_RLX-incomp_SerlaS7_9_2-B-R1146-Map3_reversed;Target=RLX-incomp_SerlaS7_9_2-B-R1146-Map3_reversed 267 395;Identity=79.4
scaffold_11	Serla_TEannot2_REPET_TEs	match	209099	209271	0.0	-	.	ID=ms12586_scaffold_11_RLX-incomp_SerlaS7_9_2-B-R1247-Map3;Target=RLX-incomp_SerlaS7_9_2-B-R1247-Map3 898 1070;Identity=98.4
scaffold_11	Serla_TEannot2_REPET_TEs	match_part	209099	209271	0.0	-	.	ID=mp12586-1_scaffold_11_RLX-incomp_SerlaS7_9_2-B-R1247-Map3;Parent=ms12586_scaffold_11_RLX-incomp_SerlaS7_9_2-B-R1247-Map3;Target=RLX-incomp_SerlaS7_9_2-B-R1247-Map3 898 1070;Identity=98.4
scaffold_11	Serla_TEannot2_REPET_TEs	match	197552	198609	0.0	+	.	ID=ms12587_scaffold_11_RYX-incomp-chim_SerlaS7_9_2-B-G515-Map3;Target=RYX-incomp-chim_SerlaS7_9_2-B-G515-Map3 768 1825;Identity=93.7
scaffold_11	Serla_TEannot2_REPET_TEs	match_part	197552	198609	0.0	+	.	ID=mp12587-1_scaffold_11_RYX-incomp-chim_SerlaS7_9_2-B-G515-Map3;Parent=ms12587_scaffold_11_RYX-incomp-chim_SerlaS7_9_2-B-G515-Map3;Target=RYX-incomp-chim_SerlaS7_9_2-B-G515-Map3 768 1825;Identity=93.7
scaffold_11	Serla_TEannot2_REPET_TEs	match	209272	210013	0.0	+	.	ID=ms12588_scaffold_11_RYX-incomp-chim_SerlaS7_9_2-B-G515-Map3;Target=RYX-incomp-chim_SerlaS7_9_2-B-G515-Map3 1811 2572;Identity=79.0
scaffold_11	Serla_TEannot2_REPET_TEs	match_part	209272	210013	0.0	+	.	ID=mp12588-1_scaffold_11_RYX-incomp-chim_SerlaS7_9_2-B-G515-Map3;Parent=ms12588_scaffold_11_RYX-incomp-chim_SerlaS7_9_2-B-G515-Map3;Target=RYX-incomp-chim_SerlaS7_9_2-B-G515-Map3 1811 2572;Identity=79.0
scaffold_11	Serla_TEannot2_REPET_TEs	match	210014	210225	0.0	+	.	ID=ms12589_scaffold_11_RLX-incomp_SerlaS7_9_2-B-R1246-Map4_reversed;Target=RLX-incomp_SerlaS7_9_2-B-R1246-Map4_reversed 246 457;Identity=96.0
scaffold_11	Serla_TEannot2_REPET_TEs	match_part	210014	210225	0.0	+	.	ID=mp12589-1_scaffold_11_RLX-incomp_SerlaS7_9_2-B-R1246-Map4_reversed;Parent=ms12589_scaffold_11_RLX-incomp_SerlaS7_9_2-B-R1246-Map4_reversed;Target=RLX-incomp_SerlaS7_9_2-B-R1246-Map4_reversed 246 457;Identity=96.0
scaffold_11	Serla_TEannot2_REPET_TEs	match	210716	210773	0.0	-	.	ID=ms12591_scaffold_11_RLX-incomp_SerlaS7_9_2-B-R1246-Map4_reversed;Target=RLX-incomp_SerlaS7_9_2-B-R1246-Map4_reversed 386 442;Identity=90.6
scaffold_11	Serla_TEannot2_REPET_TEs	match_part	210716	210773	0.0	-	.	ID=mp12591-1_scaffold_11_RLX-incomp_SerlaS7_9_2-B-R1246-Map4_reversed;Parent=ms12591_scaffold_11_RLX-incomp_SerlaS7_9_2-B-R1246-Map4_reversed;Target=RLX-incomp_SerlaS7_9_2-B-R1246-Map4_reversed 386 442;Identity=90.6
scaffold_11	Serla_TEannot2_REPET_TEs	match	198631	200209	0.0	+	.	ID=ms12592_scaffold_11_RLX-incomp_SerlaS7_9_2-B-R18-Map20;Target=RLX-incomp_SerlaS7_9_2-B-R18-Map20 1187 2065
scaffold_11	Serla_TEannot2_REPET_TEs	match_part	198631	199204	0.0	+	.	ID=mp12592-1_scaffold_11_RLX-incomp_SerlaS7_9_2-B-R18-Map20;Parent=ms12592_scaffold_11_RLX-incomp_SerlaS7_9_2-B-R18-Map20;Target=RLX-incomp_SerlaS7_9_2-B-R18-Map20 1187 1762;Identity=71.5
scaffold_11	Serla_TEannot2_REPET_TEs	match_part	199906	200209	0.0	+	.	ID=mp12592-2_scaffold_11_RLX-incomp_SerlaS7_9_2-B-R18-Map20;Parent=ms12592_scaffold_11_RLX-incomp_SerlaS7_9_2-B-R18-Map20;Target=RLX-incomp_SerlaS7_9_2-B-R18-Map20 1762 2065;Identity=77.3
scaffold_11	Serla_TEannot2_REPET_TEs	match	204062	204153	0.0	+	.	ID=ms12593_scaffold_11_DXX-MITE_SerlaS7_9_2-B-G735-Map16;Target=DXX-MITE_SerlaS7_9_2-B-G735-Map16 364 450;Identity=95.5
scaffold_11	Serla_TEannot2_REPET_TEs	match_part	204062	204153	0.0	+	.	ID=mp12593-1_scaffold_11_DXX-MITE_SerlaS7_9_2-B-G735-Map16;Parent=ms12593_scaffold_11_DXX-MITE_SerlaS7_9_2-B-G735-Map16;Target=DXX-MITE_SerlaS7_9_2-B-G735-Map16 364 450;Identity=95.5
scaffold_11	Serla_TEannot2_REPET_TEs	match	1486528	1486686	0.0	-	.	ID=ms16094_scaffold_11_RYX-incomp-chim_SerlaS7_9_2-B-G76-Map20;Target=RYX-incomp-chim_SerlaS7_9_2-B-G76-Map20 12891 13049;Identity=98.7
scaffold_11	Serla_TEannot2_REPET_TEs	match_part	1486528	1486686	0.0	-	.	ID=mp16094-1_scaffold_11_RYX-incomp-chim_SerlaS7_9_2-B-G76-Map20;Parent=ms16094_scaffold_11_RYX-incomp-chim_SerlaS7_9_2-B-G76-Map20;Target=RYX-incomp-chim_SerlaS7_9_2-B-G76-Map20 12891 13049;Identity=98.7
scaffold_11	Serla_TEannot2_REPET_TEs	match	1486687	1487007	0.0	-	.	ID=ms16095_scaffold_11_RYX-incomp-chim_SerlaS7_9_2-B-P59.37-Map19;Target=RYX-incomp-chim_SerlaS7_9_2-B-P59.37-Map19 7 329;Identity=97.8
scaffold_11	Serla_TEannot2_REPET_TEs	match_part	1486687	1487007	0.0	-	.	ID=mp16095-1_scaffold_11_RYX-incomp-chim_SerlaS7_9_2-B-P59.37-Map19;Parent=ms16095_scaffold_11_RYX-incomp-chim_SerlaS7_9_2-B-P59.37-Map19;Target=RYX-incomp-chim_SerlaS7_9_2-B-P59.37-Map19 7 329;Identity=97.8
scaffold_11	Serla_TEannot2_REPET_TEs	match	1490321	1490646	0.0	-	.	ID=ms16096_scaffold_11_RYX-incomp-chim_SerlaS7_9_2-B-P59.37-Map19;Target=RYX-incomp-chim_SerlaS7_9_2-B-P59.37-Map19 3 329;Identity=94.8
scaffold_11	Serla_TEannot2_REPET_TEs	match_part	1490321	1490646	0.0	-	.	ID=mp16096-1_scaffold_11_RYX-incomp-chim_SerlaS7_9_2-B-P59.37-Map19;Parent=ms16096_scaffold_11_RYX-incomp-chim_SerlaS7_9_2-B-P59.37-Map19;Target=RYX-incomp-chim_SerlaS7_9_2-B-P59.37-Map19 3 329;Identity=94.8
scaffold_11	Serla_TEannot2_REPET_TEs	match	1503934	1503963	0.0	+	.	ID=ms16097_scaffold_11_DTX-incomp-chim_SerlaS7_9_2-B-R1047-Map5_reversed;Target=DTX-incomp-chim_SerlaS7_9_2-B-R1047-Map5_reversed 5491 5520;Identity=97.2
scaffold_11	Serla_TEannot2_REPET_TEs	match_part	1503934	1503963	0.0	+	.	ID=mp16097-1_scaffold_11_DTX-incomp-chim_SerlaS7_9_2-B-R1047-Map5_reversed;Parent=ms16097_scaffold_11_DTX-incomp-chim_SerlaS7_9_2-B-R1047-Map5_reversed;Target=DTX-incomp-chim_SerlaS7_9_2-B-R1047-Map5_reversed 5491 5520;Identity=97.2
scaffold_11	Serla_TEannot2_REPET_TEs	match	1503964	1504312	0.0	-	.	ID=ms16098_scaffold_11_DTX-incomp-chim_SerlaS7_9_2-B-R1047-Map5_reversed;Target=DTX-incomp-chim_SerlaS7_9_2-B-R1047-Map5_reversed 5521 5863;Identity=87.0
scaffold_11	Serla_TEannot2_REPET_TEs	match_part	1503964	1504312	0.0	-	.	ID=mp16098-1_scaffold_11_DTX-incomp-chim_SerlaS7_9_2-B-R1047-Map5_reversed;Parent=ms16098_scaffold_11_DTX-incomp-chim_SerlaS7_9_2-B-R1047-Map5_reversed;Target=DTX-incomp-chim_SerlaS7_9_2-B-R1047-Map5_reversed 5521 5863;Identity=87.0
scaffold_11	Serla_TEannot2_REPET_TEs	match	1851585	1856562	0.0	-	.	ID=ms2399_scaffold_11_DTX-incomp-chim_SerlaS7_9_2-B-R1047-Map5_reversed;Target=DTX-incomp-chim_SerlaS7_9_2-B-R1047-Map5_reversed 739 5937
scaffold_11	Serla_TEannot2_REPET_TEs	match_part	1851585	1856131	0.0	-	.	ID=mp2399-1_scaffold_11_DTX-incomp-chim_SerlaS7_9_2-B-R1047-Map5_reversed;Parent=ms2399_scaffold_11_DTX-incomp-chim_SerlaS7_9_2-B-R1047-Map5_reversed;Target=DTX-incomp-chim_SerlaS7_9_2-B-R1047-Map5_reversed 1413 5937;Identity=97.7
scaffold_11	Serla_TEannot2_REPET_TEs	match_part	1856127	1856562	0.0	-	.	ID=mp2399-2_scaffold_11_DTX-incomp-chim_SerlaS7_9_2-B-R1047-Map5_reversed;Parent=ms2399_scaffold_11_DTX-incomp-chim_SerlaS7_9_2-B-R1047-Map5_reversed;Target=DTX-incomp-chim_SerlaS7_9_2-B-R1047-Map5_reversed 739 1184;Identity=97.0
scaffold_11	Serla_TEannot2_REPET_TEs	match	1838036	1838086	0.0	+	.	ID=ms2400_scaffold_11_DTX-incomp-chim_SerlaS7_9_2-B-R1290-Map3;Target=DTX-incomp-chim_SerlaS7_9_2-B-R1290-Map3 281 331;Identity=74.5
scaffold_11	Serla_TEannot2_REPET_TEs	match_part	1838036	1838086	0.0	+	.	ID=mp2400-1_scaffold_11_DTX-incomp-chim_SerlaS7_9_2-B-R1290-Map3;Parent=ms2400_scaffold_11_DTX-incomp-chim_SerlaS7_9_2-B-R1290-Map3;Target=DTX-incomp-chim_SerlaS7_9_2-B-R1290-Map3 281 331;Identity=74.5
scaffold_11	Serla_TEannot2_REPET_TEs	match	1872353	1872754	0.0	-	.	ID=ms2401_scaffold_11_RLX-incomp_SerlaS7_9_2-B-G240-Map3_reversed;Target=RLX-incomp_SerlaS7_9_2-B-G240-Map3_reversed 1 419;Identity=95.0
scaffold_11	Serla_TEannot2_REPET_TEs	match_part	1872353	1872754	0.0	-	.	ID=mp2401-1_scaffold_11_RLX-incomp_SerlaS7_9_2-B-G240-Map3_reversed;Parent=ms2401_scaffold_11_RLX-incomp_SerlaS7_9_2-B-G240-Map3_reversed;Target=RLX-incomp_SerlaS7_9_2-B-G240-Map3_reversed 1 419;Identity=95.0
scaffold_11	Serla_TEannot2_REPET_TEs	match	1856563	1859488	0.0	-	.	ID=ms2402_scaffold_11_RLX-incomp_SerlaS7_9_2-B-G274-Map4;Target=RLX-incomp_SerlaS7_9_2-B-G274-Map4 5 3125
scaffold_11	Serla_TEannot2_REPET_TEs	match_part	1856563	1856979	0.0	-	.	ID=mp2402-1_scaffold_11_RLX-incomp_SerlaS7_9_2-B-G274-Map4;Parent=ms2402_scaffold_11_RLX-incomp_SerlaS7_9_2-B-G274-Map4;Target=RLX-incomp_SerlaS7_9_2-B-G274-Map4 2707 3125;Identity=97.7
scaffold_11	Serla_TEannot2_REPET_TEs	match_part	1858328	1858364	0.0	-	.	ID=mp2402-2_scaffold_11_RLX-incomp_SerlaS7_9_2-B-G274-Map4;Parent=ms2402_scaffold_11_RLX-incomp_SerlaS7_9_2-B-G274-Map4;Target=RLX-incomp_SerlaS7_9_2-B-G274-Map4 1315 1351;Identity=97.7
scaffold_11	Serla_TEannot2_REPET_TEs	match_part	1858354	1859488	0.0	-	.	ID=mp2402-3_scaffold_11_RLX-incomp_SerlaS7_9_2-B-G274-Map4;Parent=ms2402_scaffold_11_RLX-incomp_SerlaS7_9_2-B-G274-Map4;Target=RLX-incomp_SerlaS7_9_2-B-G274-Map4 5 1151;Identity=94.0
scaffold_11	Serla_TEannot2_REPET_TEs	match	1846855	1847002	0.0	+	.	ID=ms2403_scaffold_11_RLX-incomp_SerlaS7_9_2-B-G304-Map7_reversed;Target=RLX-incomp_SerlaS7_9_2-B-G304-Map7_reversed 591 744;Identity=89.9
scaffold_11	Serla_TEannot2_REPET_TEs	match_part	1846855	1847002	0.0	+	.	ID=mp2403-1_scaffold_11_RLX-incomp_SerlaS7_9_2-B-G304-Map7_reversed;Parent=ms2403_scaffold_11_RLX-incomp_SerlaS7_9_2-B-G304-Map7_reversed;Target=RLX-incomp_SerlaS7_9_2-B-G304-Map7_reversed 591 744;Identity=89.9
scaffold_11	Serla_TEannot2_REPET_TEs	match	1870718	1870878	0.0	+	.	ID=ms2404_scaffold_11_RLX-incomp_SerlaS7_9_2-B-G304-Map7_reversed;Target=RLX-incomp_SerlaS7_9_2-B-G304-Map7_reversed 2771 2931;Identity=98.1
scaffold_11	Serla_TEannot2_REPET_TEs	match_part	1870718	1870878	0.0	+	.	ID=mp2404-1_scaffold_11_RLX-incomp_SerlaS7_9_2-B-G304-Map7_reversed;Parent=ms2404_scaffold_11_RLX-incomp_SerlaS7_9_2-B-G304-Map7_reversed;Target=RLX-incomp_SerlaS7_9_2-B-G304-Map7_reversed 2771 2931;Identity=98.1
scaffold_11	Serla_TEannot2_REPET_TEs	match	1870879	1872352	0.0	+	.	ID=ms2406_scaffold_11_RLX-incomp_SerlaS7_9_2-B-G4-Map20_reversed;Target=RLX-incomp_SerlaS7_9_2-B-G4-Map20_reversed 301 1776;Identity=97.7
scaffold_11	Serla_TEannot2_REPET_TEs	match_part	1870879	1872352	0.0	+	.	ID=mp2406-1_scaffold_11_RLX-incomp_SerlaS7_9_2-B-G4-Map20_reversed;Parent=ms2406_scaffold_11_RLX-incomp_SerlaS7_9_2-B-G4-Map20_reversed;Target=RLX-incomp_SerlaS7_9_2-B-G4-Map20_reversed 301 1776;Identity=97.7
scaffold_11	Serla_TEannot2_REPET_TEs	match	1837291	1837726	0.0	+	.	ID=ms2408_scaffold_11_RLX-incomp_SerlaS7_9_2-B-P2.41-Map20_reversed;Target=RLX-incomp_SerlaS7_9_2-B-P2.41-Map20_reversed 15 448;Identity=96.3
scaffold_11	Serla_TEannot2_REPET_TEs	match_part	1837291	1837726	0.0	+	.	ID=mp2408-1_scaffold_11_RLX-incomp_SerlaS7_9_2-B-P2.41-Map20_reversed;Parent=ms2408_scaffold_11_RLX-incomp_SerlaS7_9_2-B-P2.41-Map20_reversed;Target=RLX-incomp_SerlaS7_9_2-B-P2.41-Map20_reversed 15 448;Identity=96.3
scaffold_11	Serla_TEannot2_REPET_TEs	match	1840038	1840724	0.0	+	.	ID=ms2409_scaffold_11_RLX-incomp_SerlaS7_9_2-B-P21.0-Map15_reversed;Target=RLX-incomp_SerlaS7_9_2-B-P21.0-Map15_reversed 14 706;Identity=93.3
scaffold_11	Serla_TEannot2_REPET_TEs	match_part	1840038	1840724	0.0	+	.	ID=mp2409-1_scaffold_11_RLX-incomp_SerlaS7_9_2-B-P21.0-Map15_reversed;Parent=ms2409_scaffold_11_RLX-incomp_SerlaS7_9_2-B-P21.0-Map15_reversed;Target=RLX-incomp_SerlaS7_9_2-B-P21.0-Map15_reversed 14 706;Identity=93.3
scaffold_11	Serla_TEannot2_REPET_TEs	match	1847003	1851584	0.0	-	.	ID=ms2410_scaffold_11_RLX-incomp_SerlaS7_9_2-B-R1123-Map7_reversed;Target=RLX-incomp_SerlaS7_9_2-B-R1123-Map7_reversed 4 4583;Identity=98.2
scaffold_11	Serla_TEannot2_REPET_TEs	match_part	1847003	1851584	0.0	-	.	ID=mp2410-1_scaffold_11_RLX-incomp_SerlaS7_9_2-B-R1123-Map7_reversed;Parent=ms2410_scaffold_11_RLX-incomp_SerlaS7_9_2-B-R1123-Map7_reversed;Target=RLX-incomp_SerlaS7_9_2-B-R1123-Map7_reversed 4 4583;Identity=98.2
scaffold_11	Serla_TEannot2_REPET_TEs	match	1864415	1864456	0.0	+	.	ID=ms2411_scaffold_11_RLX-incomp_SerlaS7_9_2-B-R1177-Map5_reversed;Target=RLX-incomp_SerlaS7_9_2-B-R1177-Map5_reversed 3082 3122;Identity=84.0
scaffold_11	Serla_TEannot2_REPET_TEs	match_part	1864415	1864456	0.0	+	.	ID=mp2411-1_scaffold_11_RLX-incomp_SerlaS7_9_2-B-R1177-Map5_reversed;Parent=ms2411_scaffold_11_RLX-incomp_SerlaS7_9_2-B-R1177-Map5_reversed;Target=RLX-incomp_SerlaS7_9_2-B-R1177-Map5_reversed 3082 3122;Identity=84.0
scaffold_11	Serla_TEannot2_REPET_TEs	match	1841605	1846854	0.0	+	.	ID=ms2412_scaffold_11_RLX-incomp_SerlaS7_9_2-B-R429-Map5;Target=RLX-incomp_SerlaS7_9_2-B-R429-Map5 1 5238;Identity=98.1
scaffold_11	Serla_TEannot2_REPET_TEs	match_part	1841605	1846854	0.0	+	.	ID=mp2412-1_scaffold_11_RLX-incomp_SerlaS7_9_2-B-R429-Map5;Parent=ms2412_scaffold_11_RLX-incomp_SerlaS7_9_2-B-R429-Map5;Target=RLX-incomp_SerlaS7_9_2-B-R429-Map5 1 5238;Identity=98.1
scaffold_11	Serla_TEannot2_REPET_TEs	match	1832016	1837290	0.0	+	.	ID=ms2413_scaffold_11_RLX-incomp_SerlaS7_9_2-B-R465-Map10;Target=RLX-incomp_SerlaS7_9_2-B-R465-Map10 1 5344;Identity=98.3
scaffold_11	Serla_TEannot2_REPET_TEs	match_part	1832016	1837290	0.0	+	.	ID=mp2413-1_scaffold_11_RLX-incomp_SerlaS7_9_2-B-R465-Map10;Parent=ms2413_scaffold_11_RLX-incomp_SerlaS7_9_2-B-R465-Map10;Target=RLX-incomp_SerlaS7_9_2-B-R465-Map10 1 5344;Identity=98.3
scaffold_11	Serla_TEannot2_REPET_TEs	match	1861198	1861604	0.0	+	.	ID=ms2414_scaffold_11_RLX-incomp_SerlaS7_9_2-B-R827-Map4_reversed;Target=RLX-incomp_SerlaS7_9_2-B-R827-Map4_reversed 1855 2267;Identity=84.1
scaffold_11	Serla_TEannot2_REPET_TEs	match_part	1861198	1861604	0.0	+	.	ID=mp2414-1_scaffold_11_RLX-incomp_SerlaS7_9_2-B-R827-Map4_reversed;Parent=ms2414_scaffold_11_RLX-incomp_SerlaS7_9_2-B-R827-Map4_reversed;Target=RLX-incomp_SerlaS7_9_2-B-R827-Map4_reversed 1855 2267;Identity=84.1
scaffold_11	Serla_TEannot2_REPET_TEs	match	1856980	1858327	0.0	+	.	ID=ms2415_scaffold_11_RYX-incomp-chim_SerlaS7_9_2-B-G83-Map3;Target=RYX-incomp-chim_SerlaS7_9_2-B-G83-Map3 1 1358;Identity=97.3
scaffold_11	Serla_TEannot2_REPET_TEs	match_part	1856980	1858327	0.0	+	.	ID=mp2415-1_scaffold_11_RYX-incomp-chim_SerlaS7_9_2-B-G83-Map3;Parent=ms2415_scaffold_11_RYX-incomp-chim_SerlaS7_9_2-B-G83-Map3;Target=RYX-incomp-chim_SerlaS7_9_2-B-G83-Map3 1 1358;Identity=97.3
scaffold_11	Serla_TEannot2_REPET_TEs	match	1864457	1870717	0.0	+	.	ID=ms2416_scaffold_11_RYX-incomp-chim_SerlaS7_9_2-B-G83-Map3;Target=RYX-incomp-chim_SerlaS7_9_2-B-G83-Map3 1354 7612;Identity=96.5
scaffold_11	Serla_TEannot2_REPET_TEs	match_part	1864457	1870717	0.0	+	.	ID=mp2416-1_scaffold_11_RYX-incomp-chim_SerlaS7_9_2-B-G83-Map3;Parent=ms2416_scaffold_11_RYX-incomp-chim_SerlaS7_9_2-B-G83-Map3;Target=RYX-incomp-chim_SerlaS7_9_2-B-G83-Map3 1354 7612;Identity=96.5
scaffold_11	Serla_TEannot2_REPET_TEs	match	1840725	1841604	0.0	+	.	ID=ms2417_scaffold_11_RLX-incomp_SerlaS7_9_2-B-R1285-Map3;Target=RLX-incomp_SerlaS7_9_2-B-R1285-Map3 1 876;Identity=98.0
scaffold_11	Serla_TEannot2_REPET_TEs	match_part	1840725	1841604	0.0	+	.	ID=mp2417-1_scaffold_11_RLX-incomp_SerlaS7_9_2-B-R1285-Map3;Parent=ms2417_scaffold_11_RLX-incomp_SerlaS7_9_2-B-R1285-Map3;Target=RLX-incomp_SerlaS7_9_2-B-R1285-Map3 1 876;Identity=98.0
scaffold_11	Serla_TEannot2_REPET_TEs	match	1859491	1859588	0.0	-	.	ID=ms2418_scaffold_11_DTX-incomp-chim_SerlaS7_9_2-B-R143-Map20;Target=DTX-incomp-chim_SerlaS7_9_2-B-R143-Map20 4820 4918;Identity=77.4
scaffold_11	Serla_TEannot2_REPET_TEs	match_part	1859491	1859588	0.0	-	.	ID=mp2418-1_scaffold_11_DTX-incomp-chim_SerlaS7_9_2-B-R143-Map20;Parent=ms2418_scaffold_11_DTX-incomp-chim_SerlaS7_9_2-B-R143-Map20;Target=DTX-incomp-chim_SerlaS7_9_2-B-R143-Map20 4820 4918;Identity=77.4
scaffold_11	Serla_TEannot2_REPET_TEs	match	1860222	1860432	0.0	-	.	ID=ms2419_scaffold_11_DTX-incomp-chim_SerlaS7_9_2-B-R143-Map20;Target=DTX-incomp-chim_SerlaS7_9_2-B-R143-Map20 4828 5035;Identity=88.5
scaffold_11	Serla_TEannot2_REPET_TEs	match_part	1860222	1860432	0.0	-	.	ID=mp2419-1_scaffold_11_DTX-incomp-chim_SerlaS7_9_2-B-R143-Map20;Parent=ms2419_scaffold_11_DTX-incomp-chim_SerlaS7_9_2-B-R143-Map20;Target=DTX-incomp-chim_SerlaS7_9_2-B-R143-Map20 4828 5035;Identity=88.5
scaffold_11	Serla_TEannot2_REPET_TEs	match	1838932	1839430	0.0	-	.	ID=ms2420_scaffold_11_noCat_SerlaS7_9_2-B-R51-Map20;Target=noCat_SerlaS7_9_2-B-R51-Map20 2902 3406;Identity=63.9
scaffold_11	Serla_TEannot2_REPET_TEs	match_part	1838932	1839430	0.0	-	.	ID=mp2420-1_scaffold_11_noCat_SerlaS7_9_2-B-R51-Map20;Parent=ms2420_scaffold_11_noCat_SerlaS7_9_2-B-R51-Map20;Target=noCat_SerlaS7_9_2-B-R51-Map20 2902 3406;Identity=63.9
scaffold_11	Serla_TEannot2_REPET_TEs	match	399546	400212	0.0	-	.	ID=ms12688_scaffold_11_DTX-incomp_SerlaS7_9_2-B-R34-Map8;Target=DTX-incomp_SerlaS7_9_2-B-R34-Map8 1 667;Identity=100.0
scaffold_11	Serla_TEannot2_REPET_TEs	match_part	399546	400212	0.0	-	.	ID=mp12688-1_scaffold_11_DTX-incomp_SerlaS7_9_2-B-R34-Map8;Parent=ms12688_scaffold_11_DTX-incomp_SerlaS7_9_2-B-R34-Map8;Target=DTX-incomp_SerlaS7_9_2-B-R34-Map8 1 667;Identity=100.0
scaffold_11	Serla_TEannot2_REPET_TEs	match	407051	407123	0.0	+	.	ID=ms12689_scaffold_11_DTX-incomp_SerlaS7_9_2-B-R34-Map8;Target=DTX-incomp_SerlaS7_9_2-B-R34-Map8 16935 17006;Identity=76.4
scaffold_11	Serla_TEannot2_REPET_TEs	match_part	407051	407123	0.0	+	.	ID=mp12689-1_scaffold_11_DTX-incomp_SerlaS7_9_2-B-R34-Map8;Parent=ms12689_scaffold_11_DTX-incomp_SerlaS7_9_2-B-R34-Map8;Target=DTX-incomp_SerlaS7_9_2-B-R34-Map8 16935 17006;Identity=76.4
scaffold_11	Serla_TEannot2_REPET_TEs	match	411931	413212	0.0	+	.	ID=ms12690_scaffold_11_DTX-incomp_SerlaS7_9_2-B-R416-Map11;Target=DTX-incomp_SerlaS7_9_2-B-R416-Map11 1 1282;Identity=99.9
scaffold_11	Serla_TEannot2_REPET_TEs	match_part	411931	413212	0.0	+	.	ID=mp12690-1_scaffold_11_DTX-incomp_SerlaS7_9_2-B-R416-Map11;Parent=ms12690_scaffold_11_DTX-incomp_SerlaS7_9_2-B-R416-Map11;Target=DTX-incomp_SerlaS7_9_2-B-R416-Map11 1 1282;Identity=99.9
scaffold_11	Serla_TEannot2_REPET_TEs	match	1446714	1447486	0.0	+	.	ID=ms10993_scaffold_11_noCat_SerlaS7_9_2-B-R51-Map20;Target=noCat_SerlaS7_9_2-B-R51-Map20 267 1037;Identity=70.0
scaffold_11	Serla_TEannot2_REPET_TEs	match_part	1446714	1447486	0.0	+	.	ID=mp10993-1_scaffold_11_noCat_SerlaS7_9_2-B-R51-Map20;Parent=ms10993_scaffold_11_noCat_SerlaS7_9_2-B-R51-Map20;Target=noCat_SerlaS7_9_2-B-R51-Map20 267 1037;Identity=70.0
scaffold_11	Serla_TEannot2_REPET_TEs	match	1824240	1825099	0.0	+	.	ID=ms8471_scaffold_11_RLX-incomp_SerlaS7_9_2-B-G240-Map3_reversed;Target=RLX-incomp_SerlaS7_9_2-B-G240-Map3_reversed 1350 3163
scaffold_11	Serla_TEannot2_REPET_TEs	match_part	1824240	1824427	0.0	+	.	ID=mp8471-1_scaffold_11_RLX-incomp_SerlaS7_9_2-B-G240-Map3_reversed;Parent=ms8471_scaffold_11_RLX-incomp_SerlaS7_9_2-B-G240-Map3_reversed;Target=RLX-incomp_SerlaS7_9_2-B-G240-Map3_reversed 1350 1537;Identity=96.3
scaffold_11	Serla_TEannot2_REPET_TEs	match_part	1824424	1825099	0.0	+	.	ID=mp8471-2_scaffold_11_RLX-incomp_SerlaS7_9_2-B-G240-Map3_reversed;Parent=ms8471_scaffold_11_RLX-incomp_SerlaS7_9_2-B-G240-Map3_reversed;Target=RLX-incomp_SerlaS7_9_2-B-G240-Map3_reversed 2482 3163;Identity=93.9
scaffold_11	Serla_TEannot2_REPET_TEs	match	1404865	1405468	0.0	+	.	ID=ms16892_scaffold_11_RLX-incomp_SerlaS7_9_2-B-R429-Map5;Target=RLX-incomp_SerlaS7_9_2-B-R429-Map5 4230 4822;Identity=77.4
scaffold_11	Serla_TEannot2_REPET_TEs	match_part	1404865	1405468	0.0	+	.	ID=mp16892-1_scaffold_11_RLX-incomp_SerlaS7_9_2-B-R429-Map5;Parent=ms16892_scaffold_11_RLX-incomp_SerlaS7_9_2-B-R429-Map5;Target=RLX-incomp_SerlaS7_9_2-B-R429-Map5 4230 4822;Identity=77.4
scaffold_11	Serla_TEannot2_REPET_TEs	match	1371673	1372737	0.0	-	.	ID=ms16893_scaffold_11_RLX-incomp_SerlaS7_9_2-B-G554-Map4;Target=RLX-incomp_SerlaS7_9_2-B-G554-Map4 991 2047;Identity=77.6
scaffold_11	Serla_TEannot2_REPET_TEs	match_part	1371673	1372737	0.0	-	.	ID=mp16893-1_scaffold_11_RLX-incomp_SerlaS7_9_2-B-G554-Map4;Parent=ms16893_scaffold_11_RLX-incomp_SerlaS7_9_2-B-G554-Map4;Target=RLX-incomp_SerlaS7_9_2-B-G554-Map4 991 2047;Identity=77.6
scaffold_11	Serla_TEannot2_REPET_TEs	match	1373585	1373670	0.0	-	.	ID=ms16894_scaffold_11_RLX-incomp_SerlaS7_9_2-B-G554-Map4;Target=RLX-incomp_SerlaS7_9_2-B-G554-Map4 3 89;Identity=76.7
scaffold_11	Serla_TEannot2_REPET_TEs	match_part	1373585	1373670	0.0	-	.	ID=mp16894-1_scaffold_11_RLX-incomp_SerlaS7_9_2-B-G554-Map4;Parent=ms16894_scaffold_11_RLX-incomp_SerlaS7_9_2-B-G554-Map4;Target=RLX-incomp_SerlaS7_9_2-B-G554-Map4 3 89;Identity=76.7
scaffold_11	Serla_TEannot2_REPET_TEs	match	968863	968886	0.0	+	.	ID=ms16895_scaffold_11_RLX-incomp_SerlaS7_9_2-B-R1123-Map7_reversed;Target=RLX-incomp_SerlaS7_9_2-B-R1123-Map7_reversed 812 836;Identity=77.7
scaffold_11	Serla_TEannot2_REPET_TEs	match_part	968863	968886	0.0	+	.	ID=mp16895-1_scaffold_11_RLX-incomp_SerlaS7_9_2-B-R1123-Map7_reversed;Parent=ms16895_scaffold_11_RLX-incomp_SerlaS7_9_2-B-R1123-Map7_reversed;Target=RLX-incomp_SerlaS7_9_2-B-R1123-Map7_reversed 812 836;Identity=77.7
scaffold_11	Serla_TEannot2_REPET_TEs	match	273221	274450	0.0	-	.	ID=ms16896_scaffold_11_RLX-incomp_SerlaS7_9_2-B-G550-Map20_reversed;Target=RLX-incomp_SerlaS7_9_2-B-G550-Map20_reversed 3 1233;Identity=80.5
scaffold_11	Serla_TEannot2_REPET_TEs	match_part	273221	274450	0.0	-	.	ID=mp16896-1_scaffold_11_RLX-incomp_SerlaS7_9_2-B-G550-Map20_reversed;Parent=ms16896_scaffold_11_RLX-incomp_SerlaS7_9_2-B-G550-Map20_reversed;Target=RLX-incomp_SerlaS7_9_2-B-G550-Map20_reversed 3 1233;Identity=80.5
scaffold_11	Serla_TEannot2_REPET_TEs	match	151702	151910	0.0	+	.	ID=ms16897_scaffold_11_RYX-incomp-chim_SerlaS7_9_2-B-G531-Map11;Target=RYX-incomp-chim_SerlaS7_9_2-B-G531-Map11 7925 8121;Identity=82.8
scaffold_11	Serla_TEannot2_REPET_TEs	match_part	151702	151910	0.0	+	.	ID=mp16897-1_scaffold_11_RYX-incomp-chim_SerlaS7_9_2-B-G531-Map11;Parent=ms16897_scaffold_11_RYX-incomp-chim_SerlaS7_9_2-B-G531-Map11;Target=RYX-incomp-chim_SerlaS7_9_2-B-G531-Map11 7925 8121;Identity=82.8
scaffold_11	Serla_TEannot2_REPET_TEs	match	1429779	1429898	0.0	+	.	ID=ms16898_scaffold_11_RLX-incomp_SerlaS7_9_2-B-P99.2-Map4_reversed;Target=RLX-incomp_SerlaS7_9_2-B-P99.2-Map4_reversed 1810 1929;Identity=81.2
scaffold_11	Serla_TEannot2_REPET_TEs	match_part	1429779	1429898	0.0	+	.	ID=mp16898-1_scaffold_11_RLX-incomp_SerlaS7_9_2-B-P99.2-Map4_reversed;Parent=ms16898_scaffold_11_RLX-incomp_SerlaS7_9_2-B-P99.2-Map4_reversed;Target=RLX-incomp_SerlaS7_9_2-B-P99.2-Map4_reversed 1810 1929;Identity=81.2
scaffold_11	Serla_TEannot2_REPET_TEs	match	968736	968862	0.0	-	.	ID=ms16899_scaffold_11_RLX-incomp_SerlaS7_9_2-B-R956-Map10;Target=RLX-incomp_SerlaS7_9_2-B-R956-Map10 493 622;Identity=83.9
scaffold_11	Serla_TEannot2_REPET_TEs	match_part	968736	968862	0.0	-	.	ID=mp16899-1_scaffold_11_RLX-incomp_SerlaS7_9_2-B-R956-Map10;Parent=ms16899_scaffold_11_RLX-incomp_SerlaS7_9_2-B-R956-Map10;Target=RLX-incomp_SerlaS7_9_2-B-R956-Map10 493 622;Identity=83.9
scaffold_11	Serla_TEannot2_REPET_TEs	match	314066	314462	0.0	-	.	ID=ms16900_scaffold_11_RYX-incomp-chim_SerlaS7_9_2-B-G519-Map3_reversed;Target=RYX-incomp-chim_SerlaS7_9_2-B-G519-Map3_reversed 3 430
scaffold_11	Serla_TEannot2_REPET_TEs	match_part	314066	314408	0.0	-	.	ID=mp16900-1_scaffold_11_RYX-incomp-chim_SerlaS7_9_2-B-G519-Map3_reversed;Parent=ms16900_scaffold_11_RYX-incomp-chim_SerlaS7_9_2-B-G519-Map3_reversed;Target=RYX-incomp-chim_SerlaS7_9_2-B-G519-Map3_reversed 118 430;Identity=84.6
scaffold_11	Serla_TEannot2_REPET_TEs	match_part	314408	314462	0.0	-	.	ID=mp16900-2_scaffold_11_RYX-incomp-chim_SerlaS7_9_2-B-G519-Map3_reversed;Parent=ms16900_scaffold_11_RYX-incomp-chim_SerlaS7_9_2-B-G519-Map3_reversed;Target=RYX-incomp-chim_SerlaS7_9_2-B-G519-Map3_reversed 3 60;Identity=84.9
scaffold_11	Serla_TEannot2_REPET_TEs	match	297369	297918	0.0	-	.	ID=ms16901_scaffold_11_RLX-incomp_SerlaS7_9_2-B-G29-Map6;Target=RLX-incomp_SerlaS7_9_2-B-G29-Map6 4 543;Identity=82.9
scaffold_11	Serla_TEannot2_REPET_TEs	match_part	297369	297918	0.0	-	.	ID=mp16901-1_scaffold_11_RLX-incomp_SerlaS7_9_2-B-G29-Map6;Parent=ms16901_scaffold_11_RLX-incomp_SerlaS7_9_2-B-G29-Map6;Target=RLX-incomp_SerlaS7_9_2-B-G29-Map6 4 543;Identity=82.9
scaffold_11	Serla_TEannot2_REPET_TEs	match	298351	298681	0.0	-	.	ID=ms16902_scaffold_11_DTX-incomp_SerlaS7_9_2-B-R404-Map18;Target=DTX-incomp_SerlaS7_9_2-B-R404-Map18 589 912;Identity=84.5
scaffold_11	Serla_TEannot2_REPET_TEs	match_part	298351	298681	0.0	-	.	ID=mp16902-1_scaffold_11_DTX-incomp_SerlaS7_9_2-B-R404-Map18;Parent=ms16902_scaffold_11_DTX-incomp_SerlaS7_9_2-B-R404-Map18;Target=DTX-incomp_SerlaS7_9_2-B-R404-Map18 589 912;Identity=84.5
scaffold_11	Serla_TEannot2_REPET_TEs	match	1069332	1069446	0.0	-	.	ID=ms16903_scaffold_11_RYX-incomp-chim_SerlaS7_9_2-B-G515-Map3;Target=RYX-incomp-chim_SerlaS7_9_2-B-G515-Map3 1226 1341;Identity=86.1
scaffold_11	Serla_TEannot2_REPET_TEs	match_part	1069332	1069446	0.0	-	.	ID=mp16903-1_scaffold_11_RYX-incomp-chim_SerlaS7_9_2-B-G515-Map3;Parent=ms16903_scaffold_11_RYX-incomp-chim_SerlaS7_9_2-B-G515-Map3;Target=RYX-incomp-chim_SerlaS7_9_2-B-G515-Map3 1226 1341;Identity=86.1
scaffold_11	Serla_TEannot2_REPET_TEs	match	39506	39658	0.0	+	.	ID=ms16904_scaffold_11_RLX-comp_SerlaS7_9_2-B-P5.67-Map7;Target=RLX-comp_SerlaS7_9_2-B-P5.67-Map7 4951 5105;Identity=88.2
scaffold_11	Serla_TEannot2_REPET_TEs	match_part	39506	39658	0.0	+	.	ID=mp16904-1_scaffold_11_RLX-comp_SerlaS7_9_2-B-P5.67-Map7;Parent=ms16904_scaffold_11_RLX-comp_SerlaS7_9_2-B-P5.67-Map7;Target=RLX-comp_SerlaS7_9_2-B-P5.67-Map7 4951 5105;Identity=88.2
scaffold_11	Serla_TEannot2_REPET_TEs	match	968177	968319	0.0	-	.	ID=ms16905_scaffold_11_DHX-incomp-chim_SerlaS7_9_2-B-R996-Map5;Target=DHX-incomp-chim_SerlaS7_9_2-B-R996-Map5 2820 3367
scaffold_11	Serla_TEannot2_REPET_TEs	match_part	968177	968210	0.0	-	.	ID=mp16905-1_scaffold_11_DHX-incomp-chim_SerlaS7_9_2-B-R996-Map5;Parent=ms16905_scaffold_11_DHX-incomp-chim_SerlaS7_9_2-B-R996-Map5;Target=DHX-incomp-chim_SerlaS7_9_2-B-R996-Map5 3333 3367;Identity=83.5
scaffold_11	Serla_TEannot2_REPET_TEs	match_part	968245	968319	0.0	-	.	ID=mp16905-2_scaffold_11_DHX-incomp-chim_SerlaS7_9_2-B-R996-Map5;Parent=ms16905_scaffold_11_DHX-incomp-chim_SerlaS7_9_2-B-R996-Map5;Target=DHX-incomp-chim_SerlaS7_9_2-B-R996-Map5 2820 2894;Identity=92.2
scaffold_11	Serla_TEannot2_REPET_TEs	match	1512140	1512274	0.0	+	.	ID=ms16906_scaffold_11_RLX-incomp_SerlaS7_9_2-B-G470-Map6_reversed;Target=RLX-incomp_SerlaS7_9_2-B-G470-Map6_reversed 5681 5808;Identity=86.3
scaffold_11	Serla_TEannot2_REPET_TEs	match_part	1512140	1512274	0.0	+	.	ID=mp16906-1_scaffold_11_RLX-incomp_SerlaS7_9_2-B-G470-Map6_reversed;Parent=ms16906_scaffold_11_RLX-incomp_SerlaS7_9_2-B-G470-Map6_reversed;Target=RLX-incomp_SerlaS7_9_2-B-G470-Map6_reversed 5681 5808;Identity=86.3
scaffold_11	Serla_TEannot2_REPET_TEs	match	1596535	1596730	0.0	-	.	ID=ms16907_scaffold_11_RLX-incomp_SerlaS7_9_2-B-R1123-Map7_reversed;Target=RLX-incomp_SerlaS7_9_2-B-R1123-Map7_reversed 127 315;Identity=95.7
scaffold_11	Serla_TEannot2_REPET_TEs	match_part	1596535	1596730	0.0	-	.	ID=mp16907-1_scaffold_11_RLX-incomp_SerlaS7_9_2-B-R1123-Map7_reversed;Parent=ms16907_scaffold_11_RLX-incomp_SerlaS7_9_2-B-R1123-Map7_reversed;Target=RLX-incomp_SerlaS7_9_2-B-R1123-Map7_reversed 127 315;Identity=95.7
scaffold_11	Serla_TEannot2_REPET_TEs	match	1610940	1611351	0.0	+	.	ID=ms16908_scaffold_11_RYX-incomp-chim_SerlaS7_9_2-B-G531-Map11;Target=RYX-incomp-chim_SerlaS7_9_2-B-G531-Map11 1434 1844;Identity=93.2
scaffold_11	Serla_TEannot2_REPET_TEs	match_part	1610940	1611351	0.0	+	.	ID=mp16908-1_scaffold_11_RYX-incomp-chim_SerlaS7_9_2-B-G531-Map11;Parent=ms16908_scaffold_11_RYX-incomp-chim_SerlaS7_9_2-B-G531-Map11;Target=RYX-incomp-chim_SerlaS7_9_2-B-G531-Map11 1434 1844;Identity=93.2
scaffold_11	Serla_TEannot2_REPET_TEs	match	291030	292131	0.0	+	.	ID=ms16909_scaffold_11_RYX-incomp-chim_SerlaS7_9_2-B-G552-Map3_reversed;Target=RYX-incomp-chim_SerlaS7_9_2-B-G552-Map3_reversed 655 1760;Identity=93.8
scaffold_11	Serla_TEannot2_REPET_TEs	match_part	291030	292131	0.0	+	.	ID=mp16909-1_scaffold_11_RYX-incomp-chim_SerlaS7_9_2-B-G552-Map3_reversed;Parent=ms16909_scaffold_11_RYX-incomp-chim_SerlaS7_9_2-B-G552-Map3_reversed;Target=RYX-incomp-chim_SerlaS7_9_2-B-G552-Map3_reversed 655 1760;Identity=93.8
scaffold_11	Serla_TEannot2_REPET_TEs	match	195913	197445	0.0	-	.	ID=ms16910_scaffold_11_RLX-incomp_SerlaS7_9_2-B-G284-Map5;Target=RLX-incomp_SerlaS7_9_2-B-G284-Map5 299 1828;Identity=95.1
scaffold_11	Serla_TEannot2_REPET_TEs	match_part	195913	197445	0.0	-	.	ID=mp16910-1_scaffold_11_RLX-incomp_SerlaS7_9_2-B-G284-Map5;Parent=ms16910_scaffold_11_RLX-incomp_SerlaS7_9_2-B-G284-Map5;Target=RLX-incomp_SerlaS7_9_2-B-G284-Map5 299 1828;Identity=95.1
scaffold_11	Serla_TEannot2_REPET_TEs	match	1404132	1404235	0.0	-	.	ID=ms16911_scaffold_11_RLX-incomp_SerlaS7_9_2-B-G701-Map6_reversed;Target=RLX-incomp_SerlaS7_9_2-B-G701-Map6_reversed 6 109;Identity=96.6
scaffold_11	Serla_TEannot2_REPET_TEs	match_part	1404132	1404235	0.0	-	.	ID=mp16911-1_scaffold_11_RLX-incomp_SerlaS7_9_2-B-G701-Map6_reversed;Parent=ms16911_scaffold_11_RLX-incomp_SerlaS7_9_2-B-G701-Map6_reversed;Target=RLX-incomp_SerlaS7_9_2-B-G701-Map6_reversed 6 109;Identity=96.6
scaffold_11	Serla_TEannot2_REPET_TEs	match	1826309	1827280	0.0	+	.	ID=ms16912_scaffold_11_RLX-incomp_SerlaS7_9_2-B-G224-Map3;Target=RLX-incomp_SerlaS7_9_2-B-G224-Map3 746 1720;Identity=96.9
scaffold_11	Serla_TEannot2_REPET_TEs	match_part	1826309	1827280	0.0	+	.	ID=mp16912-1_scaffold_11_RLX-incomp_SerlaS7_9_2-B-G224-Map3;Parent=ms16912_scaffold_11_RLX-incomp_SerlaS7_9_2-B-G224-Map3;Target=RLX-incomp_SerlaS7_9_2-B-G224-Map3 746 1720;Identity=96.9
scaffold_11	Serla_TEannot2_REPET_TEs	match	869307	869622	0.0	+	.	ID=ms16913_scaffold_11_noCat_SerlaS7_9_2-B-G721-Map20;Target=noCat_SerlaS7_9_2-B-G721-Map20 235 561;Identity=97.8
scaffold_11	Serla_TEannot2_REPET_TEs	match_part	869307	869622	0.0	+	.	ID=mp16913-1_scaffold_11_noCat_SerlaS7_9_2-B-G721-Map20;Parent=ms16913_scaffold_11_noCat_SerlaS7_9_2-B-G721-Map20;Target=noCat_SerlaS7_9_2-B-G721-Map20 235 561;Identity=97.8
scaffold_11	Serla_TEannot2_REPET_TEs	match	146176	149507	0.0	+	.	ID=ms16914_scaffold_11_noCat_SerlaS7_9_2-B-R60-Map20;Target=noCat_SerlaS7_9_2-B-R60-Map20 1457 4790;Identity=97.7
scaffold_11	Serla_TEannot2_REPET_TEs	match_part	146176	149507	0.0	+	.	ID=mp16914-1_scaffold_11_noCat_SerlaS7_9_2-B-R60-Map20;Parent=ms16914_scaffold_11_noCat_SerlaS7_9_2-B-R60-Map20;Target=noCat_SerlaS7_9_2-B-R60-Map20 1457 4790;Identity=97.7
scaffold_11	Serla_TEannot2_REPET_TEs	match	1872755	1872909	0.0	+	.	ID=ms16915_scaffold_11_RLX-incomp_SerlaS7_9_2-B-G4-Map20_reversed;Target=RLX-incomp_SerlaS7_9_2-B-G4-Map20_reversed 1772 1926;Identity=98.1
scaffold_11	Serla_TEannot2_REPET_TEs	match_part	1872755	1872909	0.0	+	.	ID=mp16915-1_scaffold_11_RLX-incomp_SerlaS7_9_2-B-G4-Map20_reversed;Parent=ms16915_scaffold_11_RLX-incomp_SerlaS7_9_2-B-G4-Map20_reversed;Target=RLX-incomp_SerlaS7_9_2-B-G4-Map20_reversed 1772 1926;Identity=98.1
scaffold_11	Serla_TEannot2_REPET_TEs	match	1774498	1775971	0.0	+	.	ID=ms16916_scaffold_11_RLX-incomp_SerlaS7_9_2-B-G4-Map20_reversed;Target=RLX-incomp_SerlaS7_9_2-B-G4-Map20_reversed 301 1776;Identity=98.1
scaffold_11	Serla_TEannot2_REPET_TEs	match_part	1774498	1775971	0.0	+	.	ID=mp16916-1_scaffold_11_RLX-incomp_SerlaS7_9_2-B-G4-Map20_reversed;Parent=ms16916_scaffold_11_RLX-incomp_SerlaS7_9_2-B-G4-Map20_reversed;Target=RLX-incomp_SerlaS7_9_2-B-G4-Map20_reversed 301 1776;Identity=98.1
scaffold_11	Serla_TEannot2_REPET_TEs	match	1783304	1783413	0.0	+	.	ID=ms16917_scaffold_11_RLX-incomp_SerlaS7_9_2-B-R956-Map10;Target=RLX-incomp_SerlaS7_9_2-B-R956-Map10 926 1035;Identity=98.4
scaffold_11	Serla_TEannot2_REPET_TEs	match_part	1783304	1783413	0.0	+	.	ID=mp16917-1_scaffold_11_RLX-incomp_SerlaS7_9_2-B-R956-Map10;Parent=ms16917_scaffold_11_RLX-incomp_SerlaS7_9_2-B-R956-Map10;Target=RLX-incomp_SerlaS7_9_2-B-R956-Map10 926 1035;Identity=98.4
scaffold_11	Serla_TEannot2_REPET_TEs	match	182217	182522	0.0	+	.	ID=ms16918_scaffold_11_RLX-incomp_SerlaS7_9_2-B-R923-Map3;Target=RLX-incomp_SerlaS7_9_2-B-R923-Map3 3435 3740;Identity=99.2
scaffold_11	Serla_TEannot2_REPET_TEs	match_part	182217	182522	0.0	+	.	ID=mp16918-1_scaffold_11_RLX-incomp_SerlaS7_9_2-B-R923-Map3;Parent=ms16918_scaffold_11_RLX-incomp_SerlaS7_9_2-B-R923-Map3;Target=RLX-incomp_SerlaS7_9_2-B-R923-Map3 3435 3740;Identity=99.2
scaffold_11	Serla_TEannot2_REPET_TEs	match	1476354	1476487	0.0	+	.	ID=ms16919_scaffold_11_RLX-incomp_SerlaS7_9_2-B-G85-Map20;Target=RLX-incomp_SerlaS7_9_2-B-G85-Map20 195 330;Identity=100.0
scaffold_11	Serla_TEannot2_REPET_TEs	match_part	1476354	1476487	0.0	+	.	ID=mp16919-1_scaffold_11_RLX-incomp_SerlaS7_9_2-B-G85-Map20;Parent=ms16919_scaffold_11_RLX-incomp_SerlaS7_9_2-B-G85-Map20;Target=RLX-incomp_SerlaS7_9_2-B-G85-Map20 195 330;Identity=100.0
scaffold_11	Serla_TEannot2_REPET_TEs	match	1393490	1393534	0.0	-	.	ID=ms11024_scaffold_11_RLX-incomp_SerlaS7_9_2-B-R18-Map20;Target=RLX-incomp_SerlaS7_9_2-B-R18-Map20 23 72;Identity=78.3
scaffold_11	Serla_TEannot2_REPET_TEs	match_part	1393490	1393534	0.0	-	.	ID=mp11024-1_scaffold_11_RLX-incomp_SerlaS7_9_2-B-R18-Map20;Parent=ms11024_scaffold_11_RLX-incomp_SerlaS7_9_2-B-R18-Map20;Target=RLX-incomp_SerlaS7_9_2-B-R18-Map20 23 72;Identity=78.3
scaffold_11	Serla_TEannot2_REPET_TEs	match	791212	791247	0.0	-	.	ID=ms6723_scaffold_11_DHX-incomp-chim_SerlaS7_9_2-B-R996-Map5;Target=DHX-incomp-chim_SerlaS7_9_2-B-R996-Map5 3298 3331;Identity=81.2
scaffold_11	Serla_TEannot2_REPET_TEs	match_part	791212	791247	0.0	-	.	ID=mp6723-1_scaffold_11_DHX-incomp-chim_SerlaS7_9_2-B-R996-Map5;Parent=ms6723_scaffold_11_DHX-incomp-chim_SerlaS7_9_2-B-R996-Map5;Target=DHX-incomp-chim_SerlaS7_9_2-B-R996-Map5 3298 3331;Identity=81.2
scaffold_11	Serla_TEannot2_REPET_TEs	match	843948	844036	0.0	+	.	ID=ms6725_scaffold_11_DTX-incomp-chim_SerlaS7_9_2-B-R1290-Map3;Target=DTX-incomp-chim_SerlaS7_9_2-B-R1290-Map3 426 509;Identity=75.7
scaffold_11	Serla_TEannot2_REPET_TEs	match_part	843948	844036	0.0	+	.	ID=mp6725-1_scaffold_11_DTX-incomp-chim_SerlaS7_9_2-B-R1290-Map3;Parent=ms6725_scaffold_11_DTX-incomp-chim_SerlaS7_9_2-B-R1290-Map3;Target=DTX-incomp-chim_SerlaS7_9_2-B-R1290-Map3 426 509;Identity=75.7
scaffold_11	Serla_TEannot2_REPET_TEs	match	780570	781326	0.0	+	.	ID=ms6726_scaffold_11_DTX-incomp_SerlaS7_9_2-B-P7.65-Map20;Target=DTX-incomp_SerlaS7_9_2-B-P7.65-Map20 8 768;Identity=93.8
scaffold_11	Serla_TEannot2_REPET_TEs	match_part	780570	781326	0.0	+	.	ID=mp6726-1_scaffold_11_DTX-incomp_SerlaS7_9_2-B-P7.65-Map20;Parent=ms6726_scaffold_11_DTX-incomp_SerlaS7_9_2-B-P7.65-Map20;Target=DTX-incomp_SerlaS7_9_2-B-P7.65-Map20 8 768;Identity=93.8
scaffold_11	Serla_TEannot2_REPET_TEs	match	833095	833347	0.0	+	.	ID=ms6727_scaffold_11_DTX-incomp_SerlaS7_9_2-B-R387-Map11;Target=DTX-incomp_SerlaS7_9_2-B-R387-Map11 3 277;Identity=77.3
scaffold_11	Serla_TEannot2_REPET_TEs	match_part	833095	833347	0.0	+	.	ID=mp6727-1_scaffold_11_DTX-incomp_SerlaS7_9_2-B-R387-Map11;Parent=ms6727_scaffold_11_DTX-incomp_SerlaS7_9_2-B-R387-Map11;Target=DTX-incomp_SerlaS7_9_2-B-R387-Map11 3 277;Identity=77.3
scaffold_11	Serla_TEannot2_REPET_TEs	match	841865	842375	0.0	-	.	ID=ms6728_scaffold_11_DTX-incomp_SerlaS7_9_2-B-R404-Map18;Target=DTX-incomp_SerlaS7_9_2-B-R404-Map18 589 1112;Identity=89.6
scaffold_11	Serla_TEannot2_REPET_TEs	match_part	841865	842375	0.0	-	.	ID=mp6728-1_scaffold_11_DTX-incomp_SerlaS7_9_2-B-R404-Map18;Parent=ms6728_scaffold_11_DTX-incomp_SerlaS7_9_2-B-R404-Map18;Target=DTX-incomp_SerlaS7_9_2-B-R404-Map18 589 1112;Identity=89.6
scaffold_11	Serla_TEannot2_REPET_TEs	match	833528	833606	0.0	+	.	ID=ms6729_scaffold_11_noCat_SerlaS7_9_2-B-P27.47-Map20;Target=noCat_SerlaS7_9_2-B-P27.47-Map20 12 91;Identity=90.4
scaffold_11	Serla_TEannot2_REPET_TEs	match_part	833528	833606	0.0	+	.	ID=mp6729-1_scaffold_11_noCat_SerlaS7_9_2-B-P27.47-Map20;Parent=ms6729_scaffold_11_noCat_SerlaS7_9_2-B-P27.47-Map20;Target=noCat_SerlaS7_9_2-B-P27.47-Map20 12 91;Identity=90.4
scaffold_11	Serla_TEannot2_REPET_TEs	match	773849	778954	0.0	-	.	ID=ms6730_scaffold_11_RLX-comp_SerlaS7_9_2-B-P5.67-Map7;Target=RLX-comp_SerlaS7_9_2-B-P5.67-Map7 3 5108;Identity=99.5
scaffold_11	Serla_TEannot2_REPET_TEs	match_part	773849	778954	0.0	-	.	ID=mp6730-1_scaffold_11_RLX-comp_SerlaS7_9_2-B-P5.67-Map7;Parent=ms6730_scaffold_11_RLX-comp_SerlaS7_9_2-B-P5.67-Map7;Target=RLX-comp_SerlaS7_9_2-B-P5.67-Map7 3 5108;Identity=99.5
scaffold_11	Serla_TEannot2_REPET_TEs	match	804266	804353	0.0	-	.	ID=ms6731_scaffold_11_RLX-comp_SerlaS7_9_2-B-P5.67-Map7;Target=RLX-comp_SerlaS7_9_2-B-P5.67-Map7 4684 4773;Identity=65.7
scaffold_11	Serla_TEannot2_REPET_TEs	match_part	804266	804353	0.0	-	.	ID=mp6731-1_scaffold_11_RLX-comp_SerlaS7_9_2-B-P5.67-Map7;Parent=ms6731_scaffold_11_RLX-comp_SerlaS7_9_2-B-P5.67-Map7;Target=RLX-comp_SerlaS7_9_2-B-P5.67-Map7 4684 4773;Identity=65.7
scaffold_11	Serla_TEannot2_REPET_TEs	match	809722	809894	0.0	+	.	ID=ms6733_scaffold_11_RLX-incomp-chim_SerlaS7_9_2-B-R760-Map7;Target=RLX-incomp-chim_SerlaS7_9_2-B-R760-Map7 9024 9195;Identity=87.5
scaffold_11	Serla_TEannot2_REPET_TEs	match_part	809722	809894	0.0	+	.	ID=mp6733-1_scaffold_11_RLX-incomp-chim_SerlaS7_9_2-B-R760-Map7;Parent=ms6733_scaffold_11_RLX-incomp-chim_SerlaS7_9_2-B-R760-Map7;Target=RLX-incomp-chim_SerlaS7_9_2-B-R760-Map7 9024 9195;Identity=87.5
scaffold_11	Serla_TEannot2_REPET_TEs	match	780199	780412	0.0	-	.	ID=ms6734_scaffold_11_RLX-incomp_SerlaS7_9_2-B-G4-Map20_reversed;Target=RLX-incomp_SerlaS7_9_2-B-G4-Map20_reversed 5055 5295;Identity=97.2
scaffold_11	Serla_TEannot2_REPET_TEs	match_part	780199	780412	0.0	-	.	ID=mp6734-1_scaffold_11_RLX-incomp_SerlaS7_9_2-B-G4-Map20_reversed;Parent=ms6734_scaffold_11_RLX-incomp_SerlaS7_9_2-B-G4-Map20_reversed;Target=RLX-incomp_SerlaS7_9_2-B-G4-Map20_reversed 5055 5295;Identity=97.2
scaffold_11	Serla_TEannot2_REPET_TEs	match	804354	805227	0.0	-	.	ID=ms6735_scaffold_11_RLX-incomp_SerlaS7_9_2-B-G498-Map4_reversed;Target=RLX-incomp_SerlaS7_9_2-B-G498-Map4_reversed 2593 3483;Identity=65.9
scaffold_11	Serla_TEannot2_REPET_TEs	match_part	804354	805227	0.0	-	.	ID=mp6735-1_scaffold_11_RLX-incomp_SerlaS7_9_2-B-G498-Map4_reversed;Parent=ms6735_scaffold_11_RLX-incomp_SerlaS7_9_2-B-G498-Map4_reversed;Target=RLX-incomp_SerlaS7_9_2-B-G498-Map4_reversed 2593 3483;Identity=65.9
scaffold_11	Serla_TEannot2_REPET_TEs	match	843880	843929	0.0	+	.	ID=ms6736_scaffold_11_RLX-incomp_SerlaS7_9_2-B-G530-Map3_reversed;Target=RLX-incomp_SerlaS7_9_2-B-G530-Map3_reversed 6549 6598;Identity=89.3
scaffold_11	Serla_TEannot2_REPET_TEs	match_part	843880	843929	0.0	+	.	ID=mp6736-1_scaffold_11_RLX-incomp_SerlaS7_9_2-B-G530-Map3_reversed;Parent=ms6736_scaffold_11_RLX-incomp_SerlaS7_9_2-B-G530-Map3_reversed;Target=RLX-incomp_SerlaS7_9_2-B-G530-Map3_reversed 6549 6598;Identity=89.3
scaffold_11	Serla_TEannot2_REPET_TEs	match	833610	841860	0.0	-	.	ID=ms6737_scaffold_11_RLX-incomp_SerlaS7_9_2-B-G550-Map20_reversed;Target=RLX-incomp_SerlaS7_9_2-B-G550-Map20_reversed 5 8287;Identity=98.8
scaffold_11	Serla_TEannot2_REPET_TEs	match_part	833610	841860	0.0	-	.	ID=mp6737-1_scaffold_11_RLX-incomp_SerlaS7_9_2-B-G550-Map20_reversed;Parent=ms6737_scaffold_11_RLX-incomp_SerlaS7_9_2-B-G550-Map20_reversed;Target=RLX-incomp_SerlaS7_9_2-B-G550-Map20_reversed 5 8287;Identity=98.8
scaffold_11	Serla_TEannot2_REPET_TEs	match	782663	783056	0.0	+	.	ID=ms6738_scaffold_11_RLX-incomp_SerlaS7_9_2-B-G771-Map4_reversed;Target=RLX-incomp_SerlaS7_9_2-B-G771-Map4_reversed 2 395;Identity=94.2
scaffold_11	Serla_TEannot2_REPET_TEs	match_part	782663	783056	0.0	+	.	ID=mp6738-1_scaffold_11_RLX-incomp_SerlaS7_9_2-B-G771-Map4_reversed;Parent=ms6738_scaffold_11_RLX-incomp_SerlaS7_9_2-B-G771-Map4_reversed;Target=RLX-incomp_SerlaS7_9_2-B-G771-Map4_reversed 2 395;Identity=94.2
scaffold_11	Serla_TEannot2_REPET_TEs	match	819910	820151	0.0	-	.	ID=ms6739_scaffold_11_RLX-incomp_SerlaS7_9_2-B-G85-Map20;Target=RLX-incomp_SerlaS7_9_2-B-G85-Map20 3 244
scaffold_11	Serla_TEannot2_REPET_TEs	match_part	819910	819935	0.0	-	.	ID=mp6739-1_scaffold_11_RLX-incomp_SerlaS7_9_2-B-G85-Map20;Parent=ms6739_scaffold_11_RLX-incomp_SerlaS7_9_2-B-G85-Map20;Target=RLX-incomp_SerlaS7_9_2-B-G85-Map20 219 244;Identity=99.3
scaffold_11	Serla_TEannot2_REPET_TEs	match_part	819966	820151	0.0	-	.	ID=mp6739-2_scaffold_11_RLX-incomp_SerlaS7_9_2-B-G85-Map20;Parent=ms6739_scaffold_11_RLX-incomp_SerlaS7_9_2-B-G85-Map20;Target=RLX-incomp_SerlaS7_9_2-B-G85-Map20 3 188;Identity=99.3
scaffold_11	Serla_TEannot2_REPET_TEs	match	786306	788036	0.0	-	.	ID=ms6740_scaffold_11_RLX-incomp_SerlaS7_9_2-B-G86-Map3;Target=RLX-incomp_SerlaS7_9_2-B-G86-Map3 5834 7565;Identity=96.5
scaffold_11	Serla_TEannot2_REPET_TEs	match_part	786306	788036	0.0	-	.	ID=mp6740-1_scaffold_11_RLX-incomp_SerlaS7_9_2-B-G86-Map3;Parent=ms6740_scaffold_11_RLX-incomp_SerlaS7_9_2-B-G86-Map3;Target=RLX-incomp_SerlaS7_9_2-B-G86-Map3 5834 7565;Identity=96.5
scaffold_11	Serla_TEannot2_REPET_TEs	match	814079	819909	0.0	-	.	ID=ms6741_scaffold_11_RLX-incomp_SerlaS7_9_2-B-G86-Map3;Target=RLX-incomp_SerlaS7_9_2-B-G86-Map3 2 5833;Identity=99.5
scaffold_11	Serla_TEannot2_REPET_TEs	match_part	814079	819909	0.0	-	.	ID=mp6741-1_scaffold_11_RLX-incomp_SerlaS7_9_2-B-G86-Map3;Parent=ms6741_scaffold_11_RLX-incomp_SerlaS7_9_2-B-G86-Map3;Target=RLX-incomp_SerlaS7_9_2-B-G86-Map3 2 5833;Identity=99.5
scaffold_11	Serla_TEannot2_REPET_TEs	match	819936	819965	0.0	-	.	ID=ms6742_scaffold_11_RLX-incomp_SerlaS7_9_2-B-G86-Map3;Target=RLX-incomp_SerlaS7_9_2-B-G86-Map3 1 30;Identity=90.0
scaffold_11	Serla_TEannot2_REPET_TEs	match_part	819936	819965	0.0	-	.	ID=mp6742-1_scaffold_11_RLX-incomp_SerlaS7_9_2-B-G86-Map3;Parent=ms6742_scaffold_11_RLX-incomp_SerlaS7_9_2-B-G86-Map3;Target=RLX-incomp_SerlaS7_9_2-B-G86-Map3 1 30;Identity=90.0
scaffold_11	Serla_TEannot2_REPET_TEs	match	814008	814078	0.0	-	.	ID=ms6743_scaffold_11_RLX-incomp_SerlaS7_9_2-B-G866-Map4;Target=RLX-incomp_SerlaS7_9_2-B-G866-Map4 328 400;Identity=95.6
scaffold_11	Serla_TEannot2_REPET_TEs	match_part	814008	814078	0.0	-	.	ID=mp6743-1_scaffold_11_RLX-incomp_SerlaS7_9_2-B-G866-Map4;Parent=ms6743_scaffold_11_RLX-incomp_SerlaS7_9_2-B-G866-Map4;Target=RLX-incomp_SerlaS7_9_2-B-G866-Map4 328 400;Identity=95.6
scaffold_11	Serla_TEannot2_REPET_TEs	match	805927	806220	0.0	+	.	ID=ms6744_scaffold_11_RLX-incomp_SerlaS7_9_2-B-R429-Map5;Target=RLX-incomp_SerlaS7_9_2-B-R429-Map5 3659 3948;Identity=88.7
scaffold_11	Serla_TEannot2_REPET_TEs	match_part	805927	806220	0.0	+	.	ID=mp6744-1_scaffold_11_RLX-incomp_SerlaS7_9_2-B-R429-Map5;Parent=ms6744_scaffold_11_RLX-incomp_SerlaS7_9_2-B-R429-Map5;Target=RLX-incomp_SerlaS7_9_2-B-R429-Map5 3659 3948;Identity=88.7
scaffold_11	Serla_TEannot2_REPET_TEs	match	807617	807964	0.0	+	.	ID=ms6745_scaffold_11_RLX-incomp_SerlaS7_9_2-B-R429-Map5;Target=RLX-incomp_SerlaS7_9_2-B-R429-Map5 4506 4856;Identity=82.1
scaffold_11	Serla_TEannot2_REPET_TEs	match_part	807617	807964	0.0	+	.	ID=mp6745-1_scaffold_11_RLX-incomp_SerlaS7_9_2-B-R429-Map5;Parent=ms6745_scaffold_11_RLX-incomp_SerlaS7_9_2-B-R429-Map5;Target=RLX-incomp_SerlaS7_9_2-B-R429-Map5 4506 4856;Identity=82.1
scaffold_11	Serla_TEannot2_REPET_TEs	match	842484	844451	0.0	+	.	ID=ms6746_scaffold_11_RLX-incomp_SerlaS7_9_2-B-R575-Map5_reversed;Target=RLX-incomp_SerlaS7_9_2-B-R575-Map5_reversed 4951 5743
scaffold_11	Serla_TEannot2_REPET_TEs	match_part	842484	842577	0.0	+	.	ID=mp6746-1_scaffold_11_RLX-incomp_SerlaS7_9_2-B-R575-Map5_reversed;Parent=ms6746_scaffold_11_RLX-incomp_SerlaS7_9_2-B-R575-Map5_reversed;Target=RLX-incomp_SerlaS7_9_2-B-R575-Map5_reversed 4951 5054;Identity=83.8
scaffold_11	Serla_TEannot2_REPET_TEs	match_part	844037	844451	0.0	+	.	ID=mp6746-2_scaffold_11_RLX-incomp_SerlaS7_9_2-B-R575-Map5_reversed;Parent=ms6746_scaffold_11_RLX-incomp_SerlaS7_9_2-B-R575-Map5_reversed;Target=RLX-incomp_SerlaS7_9_2-B-R575-Map5_reversed 5341 5743;Identity=84.6
scaffold_11	Serla_TEannot2_REPET_TEs	match	1403168	1404131	0.0	-	.	ID=ms11023_scaffold_11_RLX-incomp_SerlaS7_9_2-B-R14-Map20;Target=RLX-incomp_SerlaS7_9_2-B-R14-Map20 17 3432
scaffold_11	Serla_TEannot2_REPET_TEs	match_part	1403168	1403583	0.0	-	.	ID=mp11023-1_scaffold_11_RLX-incomp_SerlaS7_9_2-B-R14-Map20;Parent=ms11023_scaffold_11_RLX-incomp_SerlaS7_9_2-B-R14-Map20;Target=RLX-incomp_SerlaS7_9_2-B-R14-Map20 2992 3432;Identity=84.1
scaffold_11	Serla_TEannot2_REPET_TEs	match_part	1403649	1403708	0.0	-	.	ID=mp11023-2_scaffold_11_RLX-incomp_SerlaS7_9_2-B-R14-Map20;Parent=ms11023_scaffold_11_RLX-incomp_SerlaS7_9_2-B-R14-Map20;Target=RLX-incomp_SerlaS7_9_2-B-R14-Map20 1379 1438;Identity=85.0
scaffold_11	Serla_TEannot2_REPET_TEs	match_part	1403744	1404131	0.0	-	.	ID=mp11023-3_scaffold_11_RLX-incomp_SerlaS7_9_2-B-R14-Map20;Parent=ms11023_scaffold_11_RLX-incomp_SerlaS7_9_2-B-R14-Map20;Target=RLX-incomp_SerlaS7_9_2-B-R14-Map20 17 408;Identity=81.6
scaffold_11	Serla_TEannot2_REPET_TEs	match	806221	806345	0.0	+	.	ID=ms6748_scaffold_11_RLX-incomp_SerlaS7_9_2-B-R674-Map8_reversed;Target=RLX-incomp_SerlaS7_9_2-B-R674-Map8_reversed 296 419;Identity=95.2
scaffold_11	Serla_TEannot2_REPET_TEs	match_part	806221	806345	0.0	+	.	ID=mp6748-1_scaffold_11_RLX-incomp_SerlaS7_9_2-B-R674-Map8_reversed;Parent=ms6748_scaffold_11_RLX-incomp_SerlaS7_9_2-B-R674-Map8_reversed;Target=RLX-incomp_SerlaS7_9_2-B-R674-Map8_reversed 296 419;Identity=95.2
scaffold_11	Serla_TEannot2_REPET_TEs	match	773591	773785	0.0	+	.	ID=ms6749_scaffold_11_RLX-incomp_SerlaS7_9_2-B-R822-Map5_reversed;Target=RLX-incomp_SerlaS7_9_2-B-R822-Map5_reversed 2835 3023;Identity=78.0
scaffold_11	Serla_TEannot2_REPET_TEs	match_part	773591	773785	0.0	+	.	ID=mp6749-1_scaffold_11_RLX-incomp_SerlaS7_9_2-B-R822-Map5_reversed;Parent=ms6749_scaffold_11_RLX-incomp_SerlaS7_9_2-B-R822-Map5_reversed;Target=RLX-incomp_SerlaS7_9_2-B-R822-Map5_reversed 2835 3023;Identity=78.0
scaffold_11	Serla_TEannot2_REPET_TEs	match	791298	791568	0.0	+	.	ID=ms6750_scaffold_11_RLX-incomp_SerlaS7_9_2-B-R827-Map4_reversed;Target=RLX-incomp_SerlaS7_9_2-B-R827-Map4_reversed 641 911;Identity=96.7
[truncated: 34,163 more rows]
