# Supplementary material for: Comparative genomics of Coniophora olivacea reveals different patterns of genome expansion in Boletales
Source: BMC Genomics. 2017 Nov 16;18:883. doi: 10.1186/s12864-017-4243-z (PMC5689174; doi:10.1186/s12864-017-4243-z)
Supplement: Supplementary file 10 — Dataset S5. TE annotation in P. tinctorius. Classification information at the order level is included in the output format of PASTEC. (GFF3 12,724 kb) [file 12864_2017_4243_MOESM10_ESM.gff3]

##gff-version 3
##sequence-region scaffold_100 1 213143
scaffold_100	Pisti1_TEannot2_REPET_TEs	match	51593	51704	0.0	-	.	ID=ms3587_scaffold_100_DHX-incomp_Pisti1-B-R2537-Map7;Target=DHX-incomp_Pisti1-B-R2537-Map7 1 102;Identity=81.2
scaffold_100	Pisti1_TEannot2_REPET_TEs	match_part	51593	51704	0.0	-	.	ID=mp3587-1_scaffold_100_DHX-incomp_Pisti1-B-R2537-Map7;Parent=ms3587_scaffold_100_DHX-incomp_Pisti1-B-R2537-Map7;Target=DHX-incomp_Pisti1-B-R2537-Map7 1 102;Identity=81.2
scaffold_100	Pisti1_TEannot2_REPET_TEs	match	46807	46862	0.0	+	.	ID=ms3588_scaffold_100_noCat_Pisti1-B-R21-Map20;Target=noCat_Pisti1-B-R21-Map20 1886 1941;Identity=100.0
scaffold_100	Pisti1_TEannot2_REPET_TEs	match_part	46807	46862	0.0	+	.	ID=mp3588-1_scaffold_100_noCat_Pisti1-B-R21-Map20;Parent=ms3588_scaffold_100_noCat_Pisti1-B-R21-Map20;Target=noCat_Pisti1-B-R21-Map20 1886 1941;Identity=100.0
scaffold_100	Pisti1_TEannot2_REPET_TEs	match	46807	46862	0.0	+	.	ID=ms3589_scaffold_100_RLX-incomp_Pisti1-B-G1012-Map3_reversed;Target=RLX-incomp_Pisti1-B-G1012-Map3_reversed 524 579;Identity=100.0
scaffold_100	Pisti1_TEannot2_REPET_TEs	match_part	46807	46862	0.0	+	.	ID=mp3589-1_scaffold_100_RLX-incomp_Pisti1-B-G1012-Map3_reversed;Parent=ms3589_scaffold_100_RLX-incomp_Pisti1-B-G1012-Map3_reversed;Target=RLX-incomp_Pisti1-B-G1012-Map3_reversed 524 579;Identity=100.0
scaffold_100	Pisti1_TEannot2_REPET_TEs	match	46863	49187	0.0	+	.	ID=ms3590_scaffold_100_RLX-incomp_Pisti1-B-R382-Map20_reversed;Target=RLX-incomp_Pisti1-B-R382-Map20_reversed 5032 7379;Identity=82.4
scaffold_100	Pisti1_TEannot2_REPET_TEs	match_part	46863	49187	0.0	+	.	ID=mp3590-1_scaffold_100_RLX-incomp_Pisti1-B-R382-Map20_reversed;Parent=ms3590_scaffold_100_RLX-incomp_Pisti1-B-R382-Map20_reversed;Target=RLX-incomp_Pisti1-B-R382-Map20_reversed 5032 7379;Identity=82.4
scaffold_100	Pisti1_TEannot2_REPET_TEs	match	49188	49223	0.0	+	.	ID=ms3591_scaffold_100_RLX-incomp_Pisti1-B-R382-Map20_reversed;Target=RLX-incomp_Pisti1-B-R382-Map20_reversed 268 302;Identity=82.5
scaffold_100	Pisti1_TEannot2_REPET_TEs	match_part	49188	49223	0.0	+	.	ID=mp3591-1_scaffold_100_RLX-incomp_Pisti1-B-R382-Map20_reversed;Parent=ms3591_scaffold_100_RLX-incomp_Pisti1-B-R382-Map20_reversed;Target=RLX-incomp_Pisti1-B-R382-Map20_reversed 268 302;Identity=82.5
scaffold_100	Pisti1_TEannot2_REPET_TEs	match	34023	34597	0.0	+	.	ID=ms24584_scaffold_100_RLX-incomp_Pisti1-B-R166-Map20;Target=RLX-incomp_Pisti1-B-R166-Map20 2 579;Identity=95.5
scaffold_100	Pisti1_TEannot2_REPET_TEs	match_part	34023	34597	0.0	+	.	ID=mp24584-1_scaffold_100_RLX-incomp_Pisti1-B-R166-Map20;Parent=ms24584_scaffold_100_RLX-incomp_Pisti1-B-R166-Map20;Target=RLX-incomp_Pisti1-B-R166-Map20 2 579;Identity=95.5
scaffold_100	Pisti1_TEannot2_REPET_TEs	match	31809	34836	0.0	+	.	ID=ms24585_scaffold_100_RLX-incomp_Pisti1-B-R382-Map20_reversed;Target=RLX-incomp_Pisti1-B-R382-Map20_reversed 4266 5891
scaffold_100	Pisti1_TEannot2_REPET_TEs	match_part	31809	32951	0.0	+	.	ID=mp24585-1_scaffold_100_RLX-incomp_Pisti1-B-R382-Map20_reversed;Parent=ms24585_scaffold_100_RLX-incomp_Pisti1-B-R382-Map20_reversed;Target=RLX-incomp_Pisti1-B-R382-Map20_reversed 4266 5410;Identity=88.0
scaffold_100	Pisti1_TEannot2_REPET_TEs	match_part	33867	34020	0.0	+	.	ID=mp24585-2_scaffold_100_RLX-incomp_Pisti1-B-R382-Map20_reversed;Parent=ms24585_scaffold_100_RLX-incomp_Pisti1-B-R382-Map20_reversed;Target=RLX-incomp_Pisti1-B-R382-Map20_reversed 5472 5650;Identity=88.3
scaffold_100	Pisti1_TEannot2_REPET_TEs	match_part	34598	34836	0.0	+	.	ID=mp24585-3_scaffold_100_RLX-incomp_Pisti1-B-R382-Map20_reversed;Parent=ms24585_scaffold_100_RLX-incomp_Pisti1-B-R382-Map20_reversed;Target=RLX-incomp_Pisti1-B-R382-Map20_reversed 5649 5891;Identity=79.5
scaffold_100	Pisti1_TEannot2_REPET_TEs	match	31438	31808	0.0	-	.	ID=ms24586_scaffold_100_noCat_Pisti1-B-R21-Map20;Target=noCat_Pisti1-B-R21-Map20 4 404;Identity=89.0
scaffold_100	Pisti1_TEannot2_REPET_TEs	match_part	31438	31808	0.0	-	.	ID=mp24586-1_scaffold_100_noCat_Pisti1-B-R21-Map20;Parent=ms24586_scaffold_100_noCat_Pisti1-B-R21-Map20;Target=noCat_Pisti1-B-R21-Map20 4 404;Identity=89.0
scaffold_100	Pisti1_TEannot2_REPET_TEs	match	32952	33858	0.0	-	.	ID=ms24587_scaffold_100_noCat_Pisti1-B-P3.3-Map20;Target=noCat_Pisti1-B-P3.3-Map20 11 964;Identity=92.7
scaffold_100	Pisti1_TEannot2_REPET_TEs	match_part	32952	33858	0.0	-	.	ID=mp24587-1_scaffold_100_noCat_Pisti1-B-P3.3-Map20;Parent=ms24587_scaffold_100_noCat_Pisti1-B-P3.3-Map20;Target=noCat_Pisti1-B-P3.3-Map20 11 964;Identity=92.7
scaffold_100	Pisti1_TEannot2_REPET_TEs	match	34837	34941	0.0	+	.	ID=ms24588_scaffold_100_noCat_Pisti1-B-P3.3-Map20;Target=noCat_Pisti1-B-P3.3-Map20 15 158;Identity=93.9
scaffold_100	Pisti1_TEannot2_REPET_TEs	match_part	34837	34941	0.0	+	.	ID=mp24588-1_scaffold_100_noCat_Pisti1-B-P3.3-Map20;Parent=ms24588_scaffold_100_noCat_Pisti1-B-P3.3-Map20;Target=noCat_Pisti1-B-P3.3-Map20 15 158;Identity=93.9
scaffold_100	Pisti1_TEannot2_REPET_TEs	match	34942	35208	0.0	+	.	ID=ms24589_scaffold_100_RLX-incomp_Pisti1-B-R962-Map4;Target=RLX-incomp_Pisti1-B-R962-Map4 1 259;Identity=91.4
scaffold_100	Pisti1_TEannot2_REPET_TEs	match_part	34942	35208	0.0	+	.	ID=mp24589-1_scaffold_100_RLX-incomp_Pisti1-B-R962-Map4;Parent=ms24589_scaffold_100_RLX-incomp_Pisti1-B-R962-Map4;Target=RLX-incomp_Pisti1-B-R962-Map4 1 259;Identity=91.4
scaffold_100	Pisti1_TEannot2_REPET_TEs	match	83733	83778	0.0	+	.	ID=ms3598_scaffold_100_RXX-LARD_Pisti1-B-R2023-Map4;Target=RXX-LARD_Pisti1-B-R2023-Map4 1398 1444;Identity=69.2
scaffold_100	Pisti1_TEannot2_REPET_TEs	match_part	83733	83778	0.0	+	.	ID=mp3598-1_scaffold_100_RXX-LARD_Pisti1-B-R2023-Map4;Parent=ms3598_scaffold_100_RXX-LARD_Pisti1-B-R2023-Map4;Target=RXX-LARD_Pisti1-B-R2023-Map4 1398 1444;Identity=69.2
scaffold_100	Pisti1_TEannot2_REPET_TEs	match	87947	88211	0.0	+	.	ID=ms3599_scaffold_100_RXX-LARD_Pisti1-B-R2023-Map4;Target=RXX-LARD_Pisti1-B-R2023-Map4 322 582;Identity=68.1
scaffold_100	Pisti1_TEannot2_REPET_TEs	match_part	87947	88211	0.0	+	.	ID=mp3599-1_scaffold_100_RXX-LARD_Pisti1-B-R2023-Map4;Parent=ms3599_scaffold_100_RXX-LARD_Pisti1-B-R2023-Map4;Target=RXX-LARD_Pisti1-B-R2023-Map4 322 582;Identity=68.1
scaffold_100	Pisti1_TEannot2_REPET_TEs	match	55206	55247	0.0	+	.	ID=ms3600_scaffold_100_DHX-incomp_Pisti1-B-R110-Map15;Target=DHX-incomp_Pisti1-B-R110-Map15 2 41;Identity=92.5
scaffold_100	Pisti1_TEannot2_REPET_TEs	match_part	55206	55247	0.0	+	.	ID=mp3600-1_scaffold_100_DHX-incomp_Pisti1-B-R110-Map15;Parent=ms3600_scaffold_100_DHX-incomp_Pisti1-B-R110-Map15;Target=DHX-incomp_Pisti1-B-R110-Map15 2 41;Identity=92.5
scaffold_100	Pisti1_TEannot2_REPET_TEs	match	55426	55559	0.0	+	.	ID=ms3601_scaffold_100_DHX-incomp_Pisti1-B-R2519-Map3_reversed;Target=DHX-incomp_Pisti1-B-R2519-Map3_reversed 7396 7539;Identity=78.4
scaffold_100	Pisti1_TEannot2_REPET_TEs	match_part	55426	55559	0.0	+	.	ID=mp3601-1_scaffold_100_DHX-incomp_Pisti1-B-R2519-Map3_reversed;Parent=ms3601_scaffold_100_DHX-incomp_Pisti1-B-R2519-Map3_reversed;Target=DHX-incomp_Pisti1-B-R2519-Map3_reversed 7396 7539;Identity=78.4
scaffold_100	Pisti1_TEannot2_REPET_TEs	match	1818	1943	0.0	-	.	ID=ms27670_scaffold_100_RYX-incomp-chim_Pisti1-B-R300-Map20_reversed;Target=RYX-incomp-chim_Pisti1-B-R300-Map20_reversed 5008 5133;Identity=96.9
scaffold_100	Pisti1_TEannot2_REPET_TEs	match_part	1818	1943	0.0	-	.	ID=mp27670-1_scaffold_100_RYX-incomp-chim_Pisti1-B-R300-Map20_reversed;Parent=ms27670_scaffold_100_RYX-incomp-chim_Pisti1-B-R300-Map20_reversed;Target=RYX-incomp-chim_Pisti1-B-R300-Map20_reversed 5008 5133;Identity=96.9
scaffold_100	Pisti1_TEannot2_REPET_TEs	match	1	1817	0.0	-	.	ID=ms27671_scaffold_100_DHX-incomp_Pisti1-B-R3189-Map4_reversed;Target=DHX-incomp_Pisti1-B-R3189-Map4_reversed 2388 4204;Identity=98.1
scaffold_100	Pisti1_TEannot2_REPET_TEs	match_part	1	1817	0.0	-	.	ID=mp27671-1_scaffold_100_DHX-incomp_Pisti1-B-R3189-Map4_reversed;Parent=ms27671_scaffold_100_DHX-incomp_Pisti1-B-R3189-Map4_reversed;Target=DHX-incomp_Pisti1-B-R3189-Map4_reversed 2388 4204;Identity=98.1
scaffold_100	Pisti1_TEannot2_REPET_TEs	match	90446	91834	0.0	+	.	ID=ms23559_scaffold_100_RXX-LARD_Pisti1-B-R2023-Map4;Target=RXX-LARD_Pisti1-B-R2023-Map4 1577 2995;Identity=72.1
scaffold_100	Pisti1_TEannot2_REPET_TEs	match_part	90446	91834	0.0	+	.	ID=mp23559-1_scaffold_100_RXX-LARD_Pisti1-B-R2023-Map4;Parent=ms23559_scaffold_100_RXX-LARD_Pisti1-B-R2023-Map4;Target=RXX-LARD_Pisti1-B-R2023-Map4 1577 2995;Identity=72.1
scaffold_100	Pisti1_TEannot2_REPET_TEs	match	68282	69385	0.0	+	.	ID=ms3592_scaffold_100_RXX-LARD_Pisti1-B-R2023-Map4;Target=RXX-LARD_Pisti1-B-R2023-Map4 9077 10178;Identity=65.6
scaffold_100	Pisti1_TEannot2_REPET_TEs	match_part	68282	69385	0.0	+	.	ID=mp3592-1_scaffold_100_RXX-LARD_Pisti1-B-R2023-Map4;Parent=ms3592_scaffold_100_RXX-LARD_Pisti1-B-R2023-Map4;Target=RXX-LARD_Pisti1-B-R2023-Map4 9077 10178;Identity=65.6
scaffold_100	Pisti1_TEannot2_REPET_TEs	match	69386	74069	0.0	+	.	ID=ms3593_scaffold_100_RXX-LARD_Pisti1-B-R2023-Map4;Target=RXX-LARD_Pisti1-B-R2023-Map4 3 10200
scaffold_100	Pisti1_TEannot2_REPET_TEs	match_part	69386	72440	0.0	+	.	ID=mp3593-1_scaffold_100_RXX-LARD_Pisti1-B-R2023-Map4;Parent=ms3593_scaffold_100_RXX-LARD_Pisti1-B-R2023-Map4;Target=RXX-LARD_Pisti1-B-R2023-Map4 3 3119;Identity=70.2
scaffold_100	Pisti1_TEannot2_REPET_TEs	match_part	73040	73586	0.0	+	.	ID=mp3593-2_scaffold_100_RXX-LARD_Pisti1-B-R2023-Map4;Parent=ms3593_scaffold_100_RXX-LARD_Pisti1-B-R2023-Map4;Target=RXX-LARD_Pisti1-B-R2023-Map4 9099 9659;Identity=69.9
scaffold_100	Pisti1_TEannot2_REPET_TEs	match_part	73756	74069	0.0	+	.	ID=mp3593-3_scaffold_100_RXX-LARD_Pisti1-B-R2023-Map4;Parent=ms3593_scaffold_100_RXX-LARD_Pisti1-B-R2023-Map4;Target=RXX-LARD_Pisti1-B-R2023-Map4 9886 10200;Identity=65.1
scaffold_100	Pisti1_TEannot2_REPET_TEs	match	72441	72489	0.0	+	.	ID=ms3594_scaffold_100_RXX-LARD_Pisti1-B-R2023-Map4;Target=RXX-LARD_Pisti1-B-R2023-Map4 3113 3161;Identity=70.0
scaffold_100	Pisti1_TEannot2_REPET_TEs	match_part	72441	72489	0.0	+	.	ID=mp3594-1_scaffold_100_RXX-LARD_Pisti1-B-R2023-Map4;Parent=ms3594_scaffold_100_RXX-LARD_Pisti1-B-R2023-Map4;Target=RXX-LARD_Pisti1-B-R2023-Map4 3113 3161;Identity=70.0
scaffold_100	Pisti1_TEannot2_REPET_TEs	match	88460	88677	0.0	+	.	ID=ms321_scaffold_100_RXX-LARD_Pisti1-B-R2023-Map4;Target=RXX-LARD_Pisti1-B-R2023-Map4 9886 10108;Identity=62.5
scaffold_100	Pisti1_TEannot2_REPET_TEs	match_part	88460	88677	0.0	+	.	ID=mp321-1_scaffold_100_RXX-LARD_Pisti1-B-R2023-Map4;Parent=ms321_scaffold_100_RXX-LARD_Pisti1-B-R2023-Map4;Target=RXX-LARD_Pisti1-B-R2023-Map4 9886 10108;Identity=62.5
scaffold_100	Pisti1_TEannot2_REPET_TEs	match	88786	89351	0.0	+	.	ID=ms322_scaffold_100_RXX-LARD_Pisti1-B-R2023-Map4;Target=RXX-LARD_Pisti1-B-R2023-Map4 26 582;Identity=67.7
scaffold_100	Pisti1_TEannot2_REPET_TEs	match_part	88786	89351	0.0	+	.	ID=mp322-1_scaffold_100_RXX-LARD_Pisti1-B-R2023-Map4;Parent=ms322_scaffold_100_RXX-LARD_Pisti1-B-R2023-Map4;Target=RXX-LARD_Pisti1-B-R2023-Map4 26 582;Identity=67.7
scaffold_100	Pisti1_TEannot2_REPET_TEs	match	74070	82712	0.0	+	.	ID=ms3596_scaffold_100_RXX-LARD_Pisti1-B-R2023-Map4;Target=RXX-LARD_Pisti1-B-R2023-Map4 28 10524
scaffold_100	Pisti1_TEannot2_REPET_TEs	match_part	74070	77003	0.0	+	.	ID=mp3596-1_scaffold_100_RXX-LARD_Pisti1-B-R2023-Map4;Parent=ms3596_scaffold_100_RXX-LARD_Pisti1-B-R2023-Map4;Target=RXX-LARD_Pisti1-B-R2023-Map4 28 3005;Identity=70.7
scaffold_100	Pisti1_TEannot2_REPET_TEs	match_part	81265	82712	0.0	+	.	ID=mp3596-2_scaffold_100_RXX-LARD_Pisti1-B-R2023-Map4;Parent=ms3596_scaffold_100_RXX-LARD_Pisti1-B-R2023-Map4;Target=RXX-LARD_Pisti1-B-R2023-Map4 9072 10524;Identity=67.0
scaffold_100	Pisti1_TEannot2_REPET_TEs	match	82713	87946	0.0	+	.	ID=ms3597_scaffold_100_RXX-LARD_Pisti1-B-R2023-Map4;Target=RXX-LARD_Pisti1-B-R2023-Map4 367 10502
scaffold_100	Pisti1_TEannot2_REPET_TEs	match_part	82713	83732	0.0	+	.	ID=mp3597-1_scaffold_100_RXX-LARD_Pisti1-B-R2023-Map4;Parent=ms3597_scaffold_100_RXX-LARD_Pisti1-B-R2023-Map4;Target=RXX-LARD_Pisti1-B-R2023-Map4 367 1410;Identity=65.4
scaffold_100	Pisti1_TEannot2_REPET_TEs	match_part	83779	85475	0.0	+	.	ID=mp3597-2_scaffold_100_RXX-LARD_Pisti1-B-R2023-Map4;Parent=ms3597_scaffold_100_RXX-LARD_Pisti1-B-R2023-Map4;Target=RXX-LARD_Pisti1-B-R2023-Map4 1473 3166;Identity=70.1
scaffold_100	Pisti1_TEannot2_REPET_TEs	match_part	86570	87946	0.0	+	.	ID=mp3597-3_scaffold_100_RXX-LARD_Pisti1-B-R2023-Map4;Parent=ms3597_scaffold_100_RXX-LARD_Pisti1-B-R2023-Map4;Target=RXX-LARD_Pisti1-B-R2023-Map4 9095 10502;Identity=64.8
scaffold_100	Pisti1_TEannot2_REPET_TEs	match	170136	176697	0.0	+	.	ID=ms20177_scaffold_100_RIX-comp_Pisti1-B-R1081-Map12_reversed;Target=RIX-comp_Pisti1-B-R1081-Map12_reversed 3 6563;Identity=83.2
scaffold_100	Pisti1_TEannot2_REPET_TEs	match_part	170136	176697	0.0	+	.	ID=mp20177-1_scaffold_100_RIX-comp_Pisti1-B-R1081-Map12_reversed;Parent=ms20177_scaffold_100_RIX-comp_Pisti1-B-R1081-Map12_reversed;Target=RIX-comp_Pisti1-B-R1081-Map12_reversed 3 6563;Identity=83.2
scaffold_100	Pisti1_TEannot2_REPET_TEs	match	176698	176722	0.0	+	.	ID=ms20178_scaffold_100_RIX-comp_Pisti1-B-R3256-Map6;Target=RIX-comp_Pisti1-B-R3256-Map6 5771 5795;Identity=72.2
scaffold_100	Pisti1_TEannot2_REPET_TEs	match_part	176698	176722	0.0	+	.	ID=mp20178-1_scaffold_100_RIX-comp_Pisti1-B-R3256-Map6;Parent=ms20178_scaffold_100_RIX-comp_Pisti1-B-R3256-Map6;Target=RIX-comp_Pisti1-B-R3256-Map6 5771 5795;Identity=72.2
scaffold_100	Pisti1_TEannot2_REPET_TEs	match	45763	46706	0.0	+	.	ID=ms6741_scaffold_100_RLX-incomp_Pisti1-B-R82-Map20;Target=RLX-incomp_Pisti1-B-R82-Map20 6140 7095;Identity=81.8
scaffold_100	Pisti1_TEannot2_REPET_TEs	match_part	45763	46706	0.0	+	.	ID=mp6741-1_scaffold_100_RLX-incomp_Pisti1-B-R82-Map20;Parent=ms6741_scaffold_100_RLX-incomp_Pisti1-B-R82-Map20;Target=RLX-incomp_Pisti1-B-R82-Map20 6140 7095;Identity=81.8
scaffold_100	Pisti1_TEannot2_REPET_TEs	match	45490	45762	0.0	+	.	ID=ms6742_scaffold_100_noCat_Pisti1-B-P3.3-Map20;Target=noCat_Pisti1-B-P3.3-Map20 685 958;Identity=95.4
scaffold_100	Pisti1_TEannot2_REPET_TEs	match_part	45490	45762	0.0	+	.	ID=mp6742-1_scaffold_100_noCat_Pisti1-B-P3.3-Map20;Parent=ms6742_scaffold_100_noCat_Pisti1-B-P3.3-Map20;Target=noCat_Pisti1-B-P3.3-Map20 685 958;Identity=95.4
scaffold_100	Pisti1_TEannot2_REPET_TEs	match	206247	213143	0.0	-	.	ID=ms20695_scaffold_100_RLX-incomp_Pisti1-B-R216-Map7_reversed;Target=RLX-incomp_Pisti1-B-R216-Map7_reversed 1 6897;Identity=97.5
scaffold_100	Pisti1_TEannot2_REPET_TEs	match_part	206247	213143	0.0	-	.	ID=mp20695-1_scaffold_100_RLX-incomp_Pisti1-B-R216-Map7_reversed;Parent=ms20695_scaffold_100_RLX-incomp_Pisti1-B-R216-Map7_reversed;Target=RLX-incomp_Pisti1-B-R216-Map7_reversed 1 6897;Identity=97.5
scaffold_100	Pisti1_TEannot2_REPET_TEs	match	17842	18102	0.0	-	.	ID=ms16088_scaffold_100_RLX-incomp_Pisti1-B-G1012-Map3_reversed;Target=RLX-incomp_Pisti1-B-G1012-Map3_reversed 323 583;Identity=93.5
scaffold_100	Pisti1_TEannot2_REPET_TEs	match_part	17842	18102	0.0	-	.	ID=mp16088-1_scaffold_100_RLX-incomp_Pisti1-B-G1012-Map3_reversed;Parent=ms16088_scaffold_100_RLX-incomp_Pisti1-B-G1012-Map3_reversed;Target=RLX-incomp_Pisti1-B-G1012-Map3_reversed 323 583;Identity=93.5
scaffold_100	Pisti1_TEannot2_REPET_TEs	match	7154	17588	0.0	-	.	ID=ms16089_scaffold_100_DHX-incomp_Pisti1-B-R110-Map15;Target=DHX-incomp_Pisti1-B-R110-Map15 2562 6455
scaffold_100	Pisti1_TEannot2_REPET_TEs	match_part	7154	9292	0.0	-	.	ID=mp16089-1_scaffold_100_DHX-incomp_Pisti1-B-R110-Map15;Parent=ms16089_scaffold_100_DHX-incomp_Pisti1-B-R110-Map15;Target=DHX-incomp_Pisti1-B-R110-Map15 4336 6455;Identity=74.2
scaffold_100	Pisti1_TEannot2_REPET_TEs	match_part	15834	17588	0.0	-	.	ID=mp16089-2_scaffold_100_DHX-incomp_Pisti1-B-R110-Map15;Parent=ms16089_scaffold_100_DHX-incomp_Pisti1-B-R110-Map15;Target=DHX-incomp_Pisti1-B-R110-Map15 2562 4289;Identity=66.9
scaffold_100	Pisti1_TEannot2_REPET_TEs	match	9293	15771	0.0	-	.	ID=ms16090_scaffold_100_RIX-comp_Pisti1-B-R1081-Map12_reversed;Target=RIX-comp_Pisti1-B-R1081-Map12_reversed 4 6561
scaffold_100	Pisti1_TEannot2_REPET_TEs	match_part	9293	9861	0.0	-	.	ID=mp16090-1_scaffold_100_RIX-comp_Pisti1-B-R1081-Map12_reversed;Parent=ms16090_scaffold_100_RIX-comp_Pisti1-B-R1081-Map12_reversed;Target=RIX-comp_Pisti1-B-R1081-Map12_reversed 5993 6561;Identity=94.9
scaffold_100	Pisti1_TEannot2_REPET_TEs	match_part	9864	15771	0.0	-	.	ID=mp16090-2_scaffold_100_RIX-comp_Pisti1-B-R1081-Map12_reversed;Parent=ms16090_scaffold_100_RIX-comp_Pisti1-B-R1081-Map12_reversed;Target=RIX-comp_Pisti1-B-R1081-Map12_reversed 4 5942;Identity=96.5
scaffold_100	Pisti1_TEannot2_REPET_TEs	match	23518	26663	0.0	+	.	ID=ms4955_scaffold_100_RLX-incomp_Pisti1-B-R32-Map20_reversed;Target=RLX-incomp_Pisti1-B-R32-Map20_reversed 3043 6148
scaffold_100	Pisti1_TEannot2_REPET_TEs	match_part	23518	25146	0.0	+	.	ID=mp4955-1_scaffold_100_RLX-incomp_Pisti1-B-R32-Map20_reversed;Parent=ms4955_scaffold_100_RLX-incomp_Pisti1-B-R32-Map20_reversed;Target=RLX-incomp_Pisti1-B-R32-Map20_reversed 3043 4673;Identity=97.2
scaffold_100	Pisti1_TEannot2_REPET_TEs	match_part	25247	25755	0.0	+	.	ID=mp4955-2_scaffold_100_RLX-incomp_Pisti1-B-R32-Map20_reversed;Parent=ms4955_scaffold_100_RLX-incomp_Pisti1-B-R32-Map20_reversed;Target=RLX-incomp_Pisti1-B-R32-Map20_reversed 4678 5186;Identity=95.3
scaffold_100	Pisti1_TEannot2_REPET_TEs	match_part	25753	26663	0.0	+	.	ID=mp4955-3_scaffold_100_RLX-incomp_Pisti1-B-R32-Map20_reversed;Parent=ms4955_scaffold_100_RLX-incomp_Pisti1-B-R32-Map20_reversed;Target=RLX-incomp_Pisti1-B-R32-Map20_reversed 5237 6148;Identity=95.7
scaffold_100	Pisti1_TEannot2_REPET_TEs	match	145975	146266	0.0	+	.	ID=ms3805_scaffold_100_DXX-MITE_Pisti1-B-G2859-Map10;Target=DXX-MITE_Pisti1-B-G2859-Map10 67 303
scaffold_100	Pisti1_TEannot2_REPET_TEs	match_part	145975	146032	0.0	+	.	ID=mp3805-1_scaffold_100_DXX-MITE_Pisti1-B-G2859-Map10;Parent=ms3805_scaffold_100_DXX-MITE_Pisti1-B-G2859-Map10;Target=DXX-MITE_Pisti1-B-G2859-Map10 67 135;Identity=83.3
scaffold_100	Pisti1_TEannot2_REPET_TEs	match_part	146038	146266	0.0	+	.	ID=mp3805-2_scaffold_100_DXX-MITE_Pisti1-B-G2859-Map10;Parent=ms3805_scaffold_100_DXX-MITE_Pisti1-B-G2859-Map10;Target=DXX-MITE_Pisti1-B-G2859-Map10 108 303;Identity=69.8
scaffold_100	Pisti1_TEannot2_REPET_TEs	match	27200	28402	0.0	+	.	ID=ms875_scaffold_100_RLX-incomp_Pisti1-B-R32-Map20_reversed;Target=RLX-incomp_Pisti1-B-R32-Map20_reversed 6284 7486;Identity=94.8
scaffold_100	Pisti1_TEannot2_REPET_TEs	match_part	27200	28402	0.0	+	.	ID=mp875-1_scaffold_100_RLX-incomp_Pisti1-B-R32-Map20_reversed;Parent=ms875_scaffold_100_RLX-incomp_Pisti1-B-R32-Map20_reversed;Target=RLX-incomp_Pisti1-B-R32-Map20_reversed 6284 7486;Identity=94.8
scaffold_100	Pisti1_TEannot2_REPET_TEs	match	26895	27199	0.0	+	.	ID=ms876_scaffold_100_noCat_Pisti1-B-G261-Map11;Target=noCat_Pisti1-B-G261-Map11 20 332;Identity=94.7
scaffold_100	Pisti1_TEannot2_REPET_TEs	match_part	26895	27199	0.0	+	.	ID=mp876-1_scaffold_100_noCat_Pisti1-B-G261-Map11;Parent=ms876_scaffold_100_noCat_Pisti1-B-G261-Map11;Target=noCat_Pisti1-B-G261-Map11 20 332;Identity=94.7
scaffold_100	Pisti1_TEannot2_REPET_TEs	match	40851	42161	0.0	+	.	ID=ms6266_scaffold_100_RLX-comp_Pisti1-B-R64-Map16_reversed;Target=RLX-comp_Pisti1-B-R64-Map16_reversed 2782 4094;Identity=92.4
scaffold_100	Pisti1_TEannot2_REPET_TEs	match_part	40851	42161	0.0	+	.	ID=mp6266-1_scaffold_100_RLX-comp_Pisti1-B-R64-Map16_reversed;Parent=ms6266_scaffold_100_RLX-comp_Pisti1-B-R64-Map16_reversed;Target=RLX-comp_Pisti1-B-R64-Map16_reversed 2782 4094;Identity=92.4
scaffold_100	Pisti1_TEannot2_REPET_TEs	match	42216	42489	0.0	-	.	ID=ms6267_scaffold_100_noCat_Pisti1-B-R22-Map20;Target=noCat_Pisti1-B-R22-Map20 554 834;Identity=93.8
scaffold_100	Pisti1_TEannot2_REPET_TEs	match_part	42216	42489	0.0	-	.	ID=mp6267-1_scaffold_100_noCat_Pisti1-B-R22-Map20;Parent=ms6267_scaffold_100_noCat_Pisti1-B-R22-Map20;Target=noCat_Pisti1-B-R22-Map20 554 834;Identity=93.8
scaffold_100	Pisti1_TEannot2_REPET_TEs	match	42162	42215	0.0	+	.	ID=ms6268_scaffold_100_RLX-incomp_Pisti1-B-R962-Map4;Target=RLX-incomp_Pisti1-B-R962-Map4 292 342;Identity=89.2
scaffold_100	Pisti1_TEannot2_REPET_TEs	match_part	42162	42215	0.0	+	.	ID=mp6268-1_scaffold_100_RLX-incomp_Pisti1-B-R962-Map4;Parent=ms6268_scaffold_100_RLX-incomp_Pisti1-B-R962-Map4;Target=RLX-incomp_Pisti1-B-R962-Map4 292 342;Identity=89.2
##gff-version 3
##sequence-region scaffold_101 1 200789
scaffold_101	Pisti1_TEannot2_REPET_TEs	match	164651	164743	0.0	-	.	ID=ms25829_scaffold_101_RXX_Pisti1-B-G306-Map20;Target=RXX_Pisti1-B-G306-Map20 980 1095;Identity=97.9
scaffold_101	Pisti1_TEannot2_REPET_TEs	match_part	164651	164743	0.0	-	.	ID=mp25829-1_scaffold_101_RXX_Pisti1-B-G306-Map20;Parent=ms25829_scaffold_101_RXX_Pisti1-B-G306-Map20;Target=RXX_Pisti1-B-G306-Map20 980 1095;Identity=97.9
scaffold_101	Pisti1_TEannot2_REPET_TEs	match	128319	130043	0.0	-	.	ID=ms26636_scaffold_101_RLX-incomp_Pisti1-B-R51-Map20_reversed;Target=RLX-incomp_Pisti1-B-R51-Map20_reversed 316 2070;Identity=90.5
scaffold_101	Pisti1_TEannot2_REPET_TEs	match_part	128319	130043	0.0	-	.	ID=mp26636-1_scaffold_101_RLX-incomp_Pisti1-B-R51-Map20_reversed;Parent=ms26636_scaffold_101_RLX-incomp_Pisti1-B-R51-Map20_reversed;Target=RLX-incomp_Pisti1-B-R51-Map20_reversed 316 2070;Identity=90.5
scaffold_101	Pisti1_TEannot2_REPET_TEs	match	130044	130600	0.0	-	.	ID=ms26637_scaffold_101_RLX-incomp_Pisti1-B-G1012-Map3_reversed;Target=RLX-incomp_Pisti1-B-G1012-Map3_reversed 22 578;Identity=92.6
scaffold_101	Pisti1_TEannot2_REPET_TEs	match_part	130044	130600	0.0	-	.	ID=mp26637-1_scaffold_101_RLX-incomp_Pisti1-B-G1012-Map3_reversed;Parent=ms26637_scaffold_101_RLX-incomp_Pisti1-B-G1012-Map3_reversed;Target=RLX-incomp_Pisti1-B-G1012-Map3_reversed 22 578;Identity=92.6
scaffold_101	Pisti1_TEannot2_REPET_TEs	match	12273	12474	0.0	-	.	ID=ms19982_scaffold_101_noCat_Pisti1-B-P10.40-Map20;Target=noCat_Pisti1-B-P10.40-Map20 653 856;Identity=95.5
scaffold_101	Pisti1_TEannot2_REPET_TEs	match_part	12273	12474	0.0	-	.	ID=mp19982-1_scaffold_101_noCat_Pisti1-B-P10.40-Map20;Parent=ms19982_scaffold_101_noCat_Pisti1-B-P10.40-Map20;Target=noCat_Pisti1-B-P10.40-Map20 653 856;Identity=95.5
scaffold_101	Pisti1_TEannot2_REPET_TEs	match	5314	10404	0.0	-	.	ID=ms19984_scaffold_101_RLX-incomp-chim_Pisti1-B-G1840-Map20_reversed;Target=RLX-incomp-chim_Pisti1-B-G1840-Map20_reversed 869 5969;Identity=91.4
scaffold_101	Pisti1_TEannot2_REPET_TEs	match_part	5314	10404	0.0	-	.	ID=mp19984-1_scaffold_101_RLX-incomp-chim_Pisti1-B-G1840-Map20_reversed;Parent=ms19984_scaffold_101_RLX-incomp-chim_Pisti1-B-G1840-Map20_reversed;Target=RLX-incomp-chim_Pisti1-B-G1840-Map20_reversed 869 5969;Identity=91.4
scaffold_101	Pisti1_TEannot2_REPET_TEs	match	12475	12657	0.0	-	.	ID=ms19985_scaffold_101_RLX-incomp-chim_Pisti1-B-G1840-Map20_reversed;Target=RLX-incomp-chim_Pisti1-B-G1840-Map20_reversed 413 594;Identity=82.7
scaffold_101	Pisti1_TEannot2_REPET_TEs	match_part	12475	12657	0.0	-	.	ID=mp19985-1_scaffold_101_RLX-incomp-chim_Pisti1-B-G1840-Map20_reversed;Parent=ms19985_scaffold_101_RLX-incomp-chim_Pisti1-B-G1840-Map20_reversed;Target=RLX-incomp-chim_Pisti1-B-G1840-Map20_reversed 413 594;Identity=82.7
scaffold_101	Pisti1_TEannot2_REPET_TEs	match	10405	12272	0.0	-	.	ID=ms19986_scaffold_101_RLX-incomp_Pisti1-B-G1246-Map7_reversed;Target=RLX-incomp_Pisti1-B-G1246-Map7_reversed 307 2209;Identity=84.4
scaffold_101	Pisti1_TEannot2_REPET_TEs	match_part	10405	12272	0.0	-	.	ID=mp19986-1_scaffold_101_RLX-incomp_Pisti1-B-G1246-Map7_reversed;Parent=ms19986_scaffold_101_RLX-incomp_Pisti1-B-G1246-Map7_reversed;Target=RLX-incomp_Pisti1-B-G1246-Map7_reversed 307 2209;Identity=84.4
scaffold_101	Pisti1_TEannot2_REPET_TEs	match	61213	65135	0.0	-	.	ID=ms24086_scaffold_101_DTX-comp_Pisti1-B-R614-Map7;Target=DTX-comp_Pisti1-B-R614-Map7 1 3923;Identity=98.6
scaffold_101	Pisti1_TEannot2_REPET_TEs	match_part	61213	65135	0.0	-	.	ID=mp24086-1_scaffold_101_DTX-comp_Pisti1-B-R614-Map7;Parent=ms24086_scaffold_101_DTX-comp_Pisti1-B-R614-Map7;Target=DTX-comp_Pisti1-B-R614-Map7 1 3923;Identity=98.6
scaffold_101	Pisti1_TEannot2_REPET_TEs	match	108395	109083	0.0	-	.	ID=ms20524_scaffold_101_noCat_Pisti1-B-G481-Map11;Target=noCat_Pisti1-B-G481-Map11 372 1085;Identity=94.0
scaffold_101	Pisti1_TEannot2_REPET_TEs	match_part	108395	109083	0.0	-	.	ID=mp20524-1_scaffold_101_noCat_Pisti1-B-G481-Map11;Parent=ms20524_scaffold_101_noCat_Pisti1-B-G481-Map11;Target=noCat_Pisti1-B-G481-Map11 372 1085;Identity=94.0
scaffold_101	Pisti1_TEannot2_REPET_TEs	match	94703	94850	0.0	-	.	ID=ms22063_scaffold_101_RLX-comp_Pisti1-B-R403-Map16;Target=RLX-comp_Pisti1-B-R403-Map16 9040 9186;Identity=89.2
scaffold_101	Pisti1_TEannot2_REPET_TEs	match_part	94703	94850	0.0	-	.	ID=mp22063-1_scaffold_101_RLX-comp_Pisti1-B-R403-Map16;Parent=ms22063_scaffold_101_RLX-comp_Pisti1-B-R403-Map16;Target=RLX-comp_Pisti1-B-R403-Map16 9040 9186;Identity=89.2
scaffold_101	Pisti1_TEannot2_REPET_TEs	match	99009	99130	0.0	-	.	ID=ms22064_scaffold_101_DTX-incomp_Pisti1-B-R889-Map11;Target=DTX-incomp_Pisti1-B-R889-Map11 6433 6563;Identity=68.3
scaffold_101	Pisti1_TEannot2_REPET_TEs	match_part	99009	99130	0.0	-	.	ID=mp22064-1_scaffold_101_DTX-incomp_Pisti1-B-R889-Map11;Parent=ms22064_scaffold_101_DTX-incomp_Pisti1-B-R889-Map11;Target=DTX-incomp_Pisti1-B-R889-Map11 6433 6563;Identity=68.3
scaffold_101	Pisti1_TEannot2_REPET_TEs	match	94241	94702	0.0	-	.	ID=ms22065_scaffold_101_DTX-comp_Pisti1-B-R614-Map7;Target=DTX-comp_Pisti1-B-R614-Map7 1 462;Identity=98.7
scaffold_101	Pisti1_TEannot2_REPET_TEs	match_part	94241	94702	0.0	-	.	ID=mp22065-1_scaffold_101_DTX-comp_Pisti1-B-R614-Map7;Parent=ms22065_scaffold_101_DTX-comp_Pisti1-B-R614-Map7;Target=DTX-comp_Pisti1-B-R614-Map7 1 462;Identity=98.7
scaffold_101	Pisti1_TEannot2_REPET_TEs	match	99235	99454	0.0	-	.	ID=ms22066_scaffold_101_noCat_Pisti1-B-R426-Map11;Target=noCat_Pisti1-B-R426-Map11 2251 2452;Identity=73.5
scaffold_101	Pisti1_TEannot2_REPET_TEs	match_part	99235	99454	0.0	-	.	ID=mp22066-1_scaffold_101_noCat_Pisti1-B-R426-Map11;Parent=ms22066_scaffold_101_noCat_Pisti1-B-R426-Map11;Target=noCat_Pisti1-B-R426-Map11 2251 2452;Identity=73.5
scaffold_101	Pisti1_TEannot2_REPET_TEs	match	183351	183491	0.0	-	.	ID=ms17504_scaffold_101_DTX-incomp_Pisti1-B-R889-Map11;Target=DTX-incomp_Pisti1-B-R889-Map11 6428 6562;Identity=65.9
scaffold_101	Pisti1_TEannot2_REPET_TEs	match_part	183351	183491	0.0	-	.	ID=mp17504-1_scaffold_101_DTX-incomp_Pisti1-B-R889-Map11;Parent=ms17504_scaffold_101_DTX-incomp_Pisti1-B-R889-Map11;Target=DTX-incomp_Pisti1-B-R889-Map11 6428 6562;Identity=65.9
scaffold_101	Pisti1_TEannot2_REPET_TEs	match	128062	128318	0.0	-	.	ID=ms26638_scaffold_101_noCat_Pisti1-B-G2583-Map20;Target=noCat_Pisti1-B-G2583-Map20 7 267;Identity=91.6
scaffold_101	Pisti1_TEannot2_REPET_TEs	match_part	128062	128318	0.0	-	.	ID=mp26638-1_scaffold_101_noCat_Pisti1-B-G2583-Map20;Parent=ms26638_scaffold_101_noCat_Pisti1-B-G2583-Map20;Target=noCat_Pisti1-B-G2583-Map20 7 267;Identity=91.6
scaffold_101	Pisti1_TEannot2_REPET_TEs	match	39101	44313	0.0	-	.	ID=ms28767_scaffold_101_DHX-comp_Pisti1-B-R910-Map4;Target=DHX-comp_Pisti1-B-R910-Map4 772 5990;Identity=64.7
scaffold_101	Pisti1_TEannot2_REPET_TEs	match_part	39101	44313	0.0	-	.	ID=mp28767-1_scaffold_101_DHX-comp_Pisti1-B-R910-Map4;Parent=ms28767_scaffold_101_DHX-comp_Pisti1-B-R910-Map4;Target=DHX-comp_Pisti1-B-R910-Map4 772 5990;Identity=64.7
scaffold_101	Pisti1_TEannot2_REPET_TEs	match	18722	20884	0.0	-	.	ID=ms28768_scaffold_101_RLX-comp_Pisti1-B-G1923-Map8;Target=RLX-comp_Pisti1-B-G1923-Map8 120 2259;Identity=94.1
scaffold_101	Pisti1_TEannot2_REPET_TEs	match_part	18722	20884	0.0	-	.	ID=mp28768-1_scaffold_101_RLX-comp_Pisti1-B-G1923-Map8;Parent=ms28768_scaffold_101_RLX-comp_Pisti1-B-G1923-Map8;Target=RLX-comp_Pisti1-B-G1923-Map8 120 2259;Identity=94.1
scaffold_101	Pisti1_TEannot2_REPET_TEs	match	12658	12817	0.0	-	.	ID=ms28769_scaffold_101_noCat_Pisti1-B-P10.40-Map20;Target=noCat_Pisti1-B-P10.40-Map20 308 468;Identity=95.5
scaffold_101	Pisti1_TEannot2_REPET_TEs	match_part	12658	12817	0.0	-	.	ID=mp28769-1_scaffold_101_noCat_Pisti1-B-P10.40-Map20;Parent=ms28769_scaffold_101_noCat_Pisti1-B-P10.40-Map20;Target=noCat_Pisti1-B-P10.40-Map20 308 468;Identity=95.5
scaffold_101	Pisti1_TEannot2_REPET_TEs	match	178934	179517	0.0	-	.	ID=ms17506_scaffold_101_noCat_Pisti1-B-R426-Map11;Target=noCat_Pisti1-B-R426-Map11 2177 2790;Identity=65.8
scaffold_101	Pisti1_TEannot2_REPET_TEs	match_part	178934	179517	0.0	-	.	ID=mp17506-1_scaffold_101_noCat_Pisti1-B-R426-Map11;Parent=ms17506_scaffold_101_noCat_Pisti1-B-R426-Map11;Target=noCat_Pisti1-B-R426-Map11 2177 2790;Identity=65.8
scaffold_101	Pisti1_TEannot2_REPET_TEs	match	183584	183798	0.0	-	.	ID=ms17507_scaffold_101_noCat_Pisti1-B-R426-Map11;Target=noCat_Pisti1-B-R426-Map11 2251 2447;Identity=67.5
scaffold_101	Pisti1_TEannot2_REPET_TEs	match_part	183584	183798	0.0	-	.	ID=mp17507-1_scaffold_101_noCat_Pisti1-B-R426-Map11;Parent=ms17507_scaffold_101_noCat_Pisti1-B-R426-Map11;Target=noCat_Pisti1-B-R426-Map11 2251 2447;Identity=67.5
scaffold_101	Pisti1_TEannot2_REPET_TEs	match	137213	137293	0.0	-	.	ID=ms22701_scaffold_101_RLX-incomp_Pisti1-B-G1012-Map3_reversed;Target=RLX-incomp_Pisti1-B-G1012-Map3_reversed 501 581;Identity=96.3
scaffold_101	Pisti1_TEannot2_REPET_TEs	match_part	137213	137293	0.0	-	.	ID=mp22701-1_scaffold_101_RLX-incomp_Pisti1-B-G1012-Map3_reversed;Parent=ms22701_scaffold_101_RLX-incomp_Pisti1-B-G1012-Map3_reversed;Target=RLX-incomp_Pisti1-B-G1012-Map3_reversed 501 581;Identity=96.3
scaffold_101	Pisti1_TEannot2_REPET_TEs	match	138791	139258	0.0	-	.	ID=ms22702_scaffold_101_noCat_Pisti1-B-R164-Map20;Target=noCat_Pisti1-B-R164-Map20 3723 4192;Identity=94.4
scaffold_101	Pisti1_TEannot2_REPET_TEs	match_part	138791	139258	0.0	-	.	ID=mp22702-1_scaffold_101_noCat_Pisti1-B-R164-Map20;Parent=ms22702_scaffold_101_noCat_Pisti1-B-R164-Map20;Target=noCat_Pisti1-B-R164-Map20 3723 4192;Identity=94.4
scaffold_101	Pisti1_TEannot2_REPET_TEs	match	137295	142299	0.0	-	.	ID=ms22703_scaffold_101_RLX-incomp_Pisti1-B-G1909-Map3;Target=RLX-incomp_Pisti1-B-G1909-Map3 2057 6611
scaffold_101	Pisti1_TEannot2_REPET_TEs	match_part	137295	138790	0.0	-	.	ID=mp22703-1_scaffold_101_RLX-incomp_Pisti1-B-G1909-Map3;Parent=ms22703_scaffold_101_RLX-incomp_Pisti1-B-G1909-Map3;Target=RLX-incomp_Pisti1-B-G1909-Map3 5116 6611;Identity=88.4
scaffold_101	Pisti1_TEannot2_REPET_TEs	match_part	139262	142299	0.0	-	.	ID=mp22703-2_scaffold_101_RLX-incomp_Pisti1-B-G1909-Map3;Parent=ms22703_scaffold_101_RLX-incomp_Pisti1-B-G1909-Map3;Target=RLX-incomp_Pisti1-B-G1909-Map3 2057 5117;Identity=89.1
scaffold_101	Pisti1_TEannot2_REPET_TEs	match	136983	137211	0.0	+	.	ID=ms22704_scaffold_101_noCat_Pisti1-B-G261-Map11;Target=noCat_Pisti1-B-G261-Map11 93 332;Identity=81.5
scaffold_101	Pisti1_TEannot2_REPET_TEs	match_part	136983	137211	0.0	+	.	ID=mp22704-1_scaffold_101_noCat_Pisti1-B-G261-Map11;Parent=ms22704_scaffold_101_noCat_Pisti1-B-G261-Map11;Target=noCat_Pisti1-B-G261-Map11 93 332;Identity=81.5
scaffold_101	Pisti1_TEannot2_REPET_TEs	match	3151	4477	0.0	-	.	ID=ms23751_scaffold_101_RLX-incomp_Pisti1-B-G1416-Map3_reversed;Target=RLX-incomp_Pisti1-B-G1416-Map3_reversed 1572 2889;Identity=85.6
scaffold_101	Pisti1_TEannot2_REPET_TEs	match_part	3151	4477	0.0	-	.	ID=mp23751-1_scaffold_101_RLX-incomp_Pisti1-B-G1416-Map3_reversed;Parent=ms23751_scaffold_101_RLX-incomp_Pisti1-B-G1416-Map3_reversed;Target=RLX-incomp_Pisti1-B-G1416-Map3_reversed 1572 2889;Identity=85.6
scaffold_101	Pisti1_TEannot2_REPET_TEs	match	1	3150	0.0	+	.	ID=ms23752_scaffold_101_RLX-incomp_Pisti1-B-G1804-Map4;Target=RLX-incomp_Pisti1-B-G1804-Map4 981 4272
scaffold_101	Pisti1_TEannot2_REPET_TEs	match_part	1	2627	0.0	+	.	ID=mp23752-1_scaffold_101_RLX-incomp_Pisti1-B-G1804-Map4;Parent=ms23752_scaffold_101_RLX-incomp_Pisti1-B-G1804-Map4;Target=RLX-incomp_Pisti1-B-G1804-Map4 981 3678;Identity=82.8
scaffold_101	Pisti1_TEannot2_REPET_TEs	match_part	2625	3150	0.0	+	.	ID=mp23752-2_scaffold_101_RLX-incomp_Pisti1-B-G1804-Map4;Parent=ms23752_scaffold_101_RLX-incomp_Pisti1-B-G1804-Map4;Target=RLX-incomp_Pisti1-B-G1804-Map4 3737 4272;Identity=85.1
scaffold_101	Pisti1_TEannot2_REPET_TEs	match	114220	114270	0.0	-	.	ID=ms24285_scaffold_101_noCat_Pisti1-B-R21-Map20;Target=noCat_Pisti1-B-R21-Map20 1889 1939;Identity=100.0
scaffold_101	Pisti1_TEannot2_REPET_TEs	match_part	114220	114270	0.0	-	.	ID=mp24285-1_scaffold_101_noCat_Pisti1-B-R21-Map20;Parent=ms24285_scaffold_101_noCat_Pisti1-B-R21-Map20;Target=noCat_Pisti1-B-R21-Map20 1889 1939;Identity=100.0
scaffold_101	Pisti1_TEannot2_REPET_TEs	match	114220	114270	0.0	+	.	ID=ms24286_scaffold_101_RLX-incomp_Pisti1-B-R32-Map20_reversed;Target=RLX-incomp_Pisti1-B-R32-Map20_reversed 8611 8661;Identity=100.0
scaffold_101	Pisti1_TEannot2_REPET_TEs	match_part	114220	114270	0.0	+	.	ID=mp24286-1_scaffold_101_RLX-incomp_Pisti1-B-R32-Map20_reversed;Parent=ms24286_scaffold_101_RLX-incomp_Pisti1-B-R32-Map20_reversed;Target=RLX-incomp_Pisti1-B-R32-Map20_reversed 8611 8661;Identity=100.0
scaffold_101	Pisti1_TEannot2_REPET_TEs	match	114220	114270	0.0	+	.	ID=ms24287_scaffold_101_noCat_Pisti1-B-G1224-Map13;Target=noCat_Pisti1-B-G1224-Map13 3 53;Identity=100.0
scaffold_101	Pisti1_TEannot2_REPET_TEs	match_part	114220	114270	0.0	+	.	ID=mp24287-1_scaffold_101_noCat_Pisti1-B-G1224-Map13;Parent=ms24287_scaffold_101_noCat_Pisti1-B-G1224-Map13;Target=noCat_Pisti1-B-G1224-Map13 3 53;Identity=100.0
scaffold_101	Pisti1_TEannot2_REPET_TEs	match	113833	114219	0.0	-	.	ID=ms24288_scaffold_101_noCat_Pisti1-B-G96-Map20;Target=noCat_Pisti1-B-G96-Map20 360 750;Identity=92.0
scaffold_101	Pisti1_TEannot2_REPET_TEs	match_part	113833	114219	0.0	-	.	ID=mp24288-1_scaffold_101_noCat_Pisti1-B-G96-Map20;Parent=ms24288_scaffold_101_noCat_Pisti1-B-G96-Map20;Target=noCat_Pisti1-B-G96-Map20 360 750;Identity=92.0
scaffold_101	Pisti1_TEannot2_REPET_TEs	match	114220	114270	0.0	-	.	ID=ms24289_scaffold_101_RLX-incomp_Pisti1-B-G1012-Map3_reversed;Target=RLX-incomp_Pisti1-B-G1012-Map3_reversed 527 577;Identity=100.0
scaffold_101	Pisti1_TEannot2_REPET_TEs	match_part	114220	114270	0.0	-	.	ID=mp24289-1_scaffold_101_RLX-incomp_Pisti1-B-G1012-Map3_reversed;Parent=ms24289_scaffold_101_RLX-incomp_Pisti1-B-G1012-Map3_reversed;Target=RLX-incomp_Pisti1-B-G1012-Map3_reversed 527 577;Identity=100.0
scaffold_101	Pisti1_TEannot2_REPET_TEs	match	114220	114270	0.0	+	.	ID=ms24290_scaffold_101_RLX-incomp_Pisti1-B-G1677-Map3;Target=RLX-incomp_Pisti1-B-G1677-Map3 2683 2733;Identity=100.0
scaffold_101	Pisti1_TEannot2_REPET_TEs	match_part	114220	114270	0.0	+	.	ID=mp24290-1_scaffold_101_RLX-incomp_Pisti1-B-G1677-Map3;Parent=ms24290_scaffold_101_RLX-incomp_Pisti1-B-G1677-Map3;Target=RLX-incomp_Pisti1-B-G1677-Map3 2683 2733;Identity=100.0
scaffold_101	Pisti1_TEannot2_REPET_TEs	match	114220	114270	0.0	+	.	ID=ms24291_scaffold_101_RLX-incomp_Pisti1-B-G1747-Map5;Target=RLX-incomp_Pisti1-B-G1747-Map5 3782 3832;Identity=100.0
scaffold_101	Pisti1_TEannot2_REPET_TEs	match_part	114220	114270	0.0	+	.	ID=mp24291-1_scaffold_101_RLX-incomp_Pisti1-B-G1747-Map5;Parent=ms24291_scaffold_101_RLX-incomp_Pisti1-B-G1747-Map5;Target=RLX-incomp_Pisti1-B-G1747-Map5 3782 3832;Identity=100.0
scaffold_101	Pisti1_TEannot2_REPET_TEs	match	114220	114270	0.0	+	.	ID=ms24292_scaffold_101_RLX-incomp_Pisti1-B-G1826-Map3;Target=RLX-incomp_Pisti1-B-G1826-Map3 3639 3689;Identity=100.0
scaffold_101	Pisti1_TEannot2_REPET_TEs	match_part	114220	114270	0.0	+	.	ID=mp24292-1_scaffold_101_RLX-incomp_Pisti1-B-G1826-Map3;Parent=ms24292_scaffold_101_RLX-incomp_Pisti1-B-G1826-Map3;Target=RLX-incomp_Pisti1-B-G1826-Map3 3639 3689;Identity=100.0
scaffold_101	Pisti1_TEannot2_REPET_TEs	match	112266	112387	0.0	-	.	ID=ms24293_scaffold_101_DTX-incomp_Pisti1-B-R889-Map11;Target=DTX-incomp_Pisti1-B-R889-Map11 6433 6563;Identity=65.8
scaffold_101	Pisti1_TEannot2_REPET_TEs	match_part	112266	112387	0.0	-	.	ID=mp24293-1_scaffold_101_DTX-incomp_Pisti1-B-R889-Map11;Parent=ms24293_scaffold_101_DTX-incomp_Pisti1-B-R889-Map11;Target=DTX-incomp_Pisti1-B-R889-Map11 6433 6563;Identity=65.8
scaffold_101	Pisti1_TEannot2_REPET_TEs	match	21586	21739	0.0	-	.	ID=ms2279_scaffold_101_RLX-comp_Pisti1-B-G1923-Map8;Target=RLX-comp_Pisti1-B-G1923-Map8 1 154;Identity=95.5
scaffold_101	Pisti1_TEannot2_REPET_TEs	match_part	21586	21739	0.0	-	.	ID=mp2279-1_scaffold_101_RLX-comp_Pisti1-B-G1923-Map8;Parent=ms2279_scaffold_101_RLX-comp_Pisti1-B-G1923-Map8;Target=RLX-comp_Pisti1-B-G1923-Map8 1 154;Identity=95.5
scaffold_101	Pisti1_TEannot2_REPET_TEs	match	15893	16198	0.0	+	.	ID=ms2280_scaffold_101_RLX-comp_Pisti1-B-R64-Map16_reversed;Target=RLX-comp_Pisti1-B-R64-Map16_reversed 12 318;Identity=82.5
scaffold_101	Pisti1_TEannot2_REPET_TEs	match_part	15893	16198	0.0	+	.	ID=mp2280-1_scaffold_101_RLX-comp_Pisti1-B-R64-Map16_reversed;Parent=ms2280_scaffold_101_RLX-comp_Pisti1-B-R64-Map16_reversed;Target=RLX-comp_Pisti1-B-R64-Map16_reversed 12 318;Identity=82.5
scaffold_101	Pisti1_TEannot2_REPET_TEs	match	32820	32868	0.0	+	.	ID=ms2281_scaffold_101_RLX-comp_Pisti1-B-R64-Map16_reversed;Target=RLX-comp_Pisti1-B-R64-Map16_reversed 3781 3827
scaffold_101	Pisti1_TEannot2_REPET_TEs	match_part	32820	32868	0.0	+	.	ID=mp2281-1_scaffold_101_RLX-comp_Pisti1-B-R64-Map16_reversed;Parent=ms2281_scaffold_101_RLX-comp_Pisti1-B-R64-Map16_reversed;Target=RLX-comp_Pisti1-B-R64-Map16_reversed 3781 3827;Identity=97.9
scaffold_101	Pisti1_TEannot2_REPET_TEs	match_part	32836	32868	0.0	+	.	ID=mp2281-2_scaffold_101_RLX-comp_Pisti1-B-R64-Map16_reversed;Parent=ms2281_scaffold_101_RLX-comp_Pisti1-B-R64-Map16_reversed;Target=RLX-comp_Pisti1-B-R64-Map16_reversed 3795 3827;Identity=100.0
scaffold_101	Pisti1_TEannot2_REPET_TEs	match	46612	47359	0.0	-	.	ID=ms2282_scaffold_101_RLX-incomp-chim_Pisti1-B-R1041-Map3;Target=RLX-incomp-chim_Pisti1-B-R1041-Map3 8135 8866;Identity=86.6
scaffold_101	Pisti1_TEannot2_REPET_TEs	match_part	46612	47359	0.0	-	.	ID=mp2282-1_scaffold_101_RLX-incomp-chim_Pisti1-B-R1041-Map3;Parent=ms2282_scaffold_101_RLX-incomp-chim_Pisti1-B-R1041-Map3;Target=RLX-incomp-chim_Pisti1-B-R1041-Map3 8135 8866;Identity=86.6
scaffold_101	Pisti1_TEannot2_REPET_TEs	match	48461	48932	0.0	-	.	ID=ms2283_scaffold_101_RLX-incomp-chim_Pisti1-B-R1041-Map3;Target=RLX-incomp-chim_Pisti1-B-R1041-Map3 5757 6236;Identity=77.8
scaffold_101	Pisti1_TEannot2_REPET_TEs	match_part	48461	48932	0.0	-	.	ID=mp2283-1_scaffold_101_RLX-incomp-chim_Pisti1-B-R1041-Map3;Parent=ms2283_scaffold_101_RLX-incomp-chim_Pisti1-B-R1041-Map3;Target=RLX-incomp-chim_Pisti1-B-R1041-Map3 5757 6236;Identity=77.8
scaffold_101	Pisti1_TEannot2_REPET_TEs	match	47529	48316	0.0	+	.	ID=ms2284_scaffold_101_RLX-incomp_Pisti1-B-G1804-Map4;Target=RLX-incomp_Pisti1-B-G1804-Map4 3672 4452;Identity=82.5
scaffold_101	Pisti1_TEannot2_REPET_TEs	match_part	47529	48316	0.0	+	.	ID=mp2284-1_scaffold_101_RLX-incomp_Pisti1-B-G1804-Map4;Parent=ms2284_scaffold_101_RLX-incomp_Pisti1-B-G1804-Map4;Target=RLX-incomp_Pisti1-B-G1804-Map4 3672 4452;Identity=82.5
scaffold_101	Pisti1_TEannot2_REPET_TEs	match	47360	47528	0.0	+	.	ID=ms2285_scaffold_101_RLX-incomp_Pisti1-B-G1888-Map4;Target=RLX-incomp_Pisti1-B-G1888-Map4 5762 5931;Identity=88.5
scaffold_101	Pisti1_TEannot2_REPET_TEs	match_part	47360	47528	0.0	+	.	ID=mp2285-1_scaffold_101_RLX-incomp_Pisti1-B-G1888-Map4;Parent=ms2285_scaffold_101_RLX-incomp_Pisti1-B-G1888-Map4;Target=RLX-incomp_Pisti1-B-G1888-Map4 5762 5931;Identity=88.5
scaffold_101	Pisti1_TEannot2_REPET_TEs	match	48324	48460	0.0	-	.	ID=ms2286_scaffold_101_RLX-incomp_Pisti1-B-R2143-Map3;Target=RLX-incomp_Pisti1-B-R2143-Map3 827 964;Identity=71.8
scaffold_101	Pisti1_TEannot2_REPET_TEs	match_part	48324	48460	0.0	-	.	ID=mp2286-1_scaffold_101_RLX-incomp_Pisti1-B-R2143-Map3;Parent=ms2286_scaffold_101_RLX-incomp_Pisti1-B-R2143-Map3;Target=RLX-incomp_Pisti1-B-R2143-Map3 827 964;Identity=71.8
scaffold_101	Pisti1_TEannot2_REPET_TEs	match	16199	16223	0.0	+	.	ID=ms2287_scaffold_101_RLX-incomp_Pisti1-B-R410-Map11_reversed;Target=RLX-incomp_Pisti1-B-R410-Map11_reversed 233 258;Identity=79.5
scaffold_101	Pisti1_TEannot2_REPET_TEs	match_part	16199	16223	0.0	+	.	ID=mp2287-1_scaffold_101_RLX-incomp_Pisti1-B-R410-Map11_reversed;Parent=ms2287_scaffold_101_RLX-incomp_Pisti1-B-R410-Map11_reversed;Target=RLX-incomp_Pisti1-B-R410-Map11_reversed 233 258;Identity=79.5
scaffold_101	Pisti1_TEannot2_REPET_TEs	match	46478	46611	0.0	-	.	ID=ms2288_scaffold_101_RLX-incomp_Pisti1-B-R9-Map20;Target=RLX-incomp_Pisti1-B-R9-Map20 2 136;Identity=89.0
scaffold_101	Pisti1_TEannot2_REPET_TEs	match_part	46478	46611	0.0	-	.	ID=mp2288-1_scaffold_101_RLX-incomp_Pisti1-B-R9-Map20;Parent=ms2288_scaffold_101_RLX-incomp_Pisti1-B-R9-Map20;Target=RLX-incomp_Pisti1-B-R9-Map20 2 136;Identity=89.0
scaffold_101	Pisti1_TEannot2_REPET_TEs	match	45187	45496	0.0	+	.	ID=ms2289_scaffold_101_RLX-incomp_Pisti1-B-R962-Map4;Target=RLX-incomp_Pisti1-B-R962-Map4 39 341;Identity=89.9
scaffold_101	Pisti1_TEannot2_REPET_TEs	match_part	45187	45496	0.0	+	.	ID=mp2289-1_scaffold_101_RLX-incomp_Pisti1-B-R962-Map4;Parent=ms2289_scaffold_101_RLX-incomp_Pisti1-B-R962-Map4;Target=RLX-incomp_Pisti1-B-R962-Map4 39 341;Identity=89.9
scaffold_101	Pisti1_TEannot2_REPET_TEs	match	38397	39100	0.0	-	.	ID=ms2290_scaffold_101_DHX-incomp_Pisti1-B-R2537-Map7;Target=DHX-incomp_Pisti1-B-R2537-Map7 6001 6920
scaffold_101	Pisti1_TEannot2_REPET_TEs	match_part	38397	38759	0.0	-	.	ID=mp2290-1_scaffold_101_DHX-incomp_Pisti1-B-R2537-Map7;Parent=ms2290_scaffold_101_DHX-incomp_Pisti1-B-R2537-Map7;Target=DHX-incomp_Pisti1-B-R2537-Map7 6571 6920;Identity=64.3
scaffold_101	Pisti1_TEannot2_REPET_TEs	match_part	39080	39100	0.0	-	.	ID=mp2290-2_scaffold_101_DHX-incomp_Pisti1-B-R2537-Map7;Parent=ms2290_scaffold_101_DHX-incomp_Pisti1-B-R2537-Map7;Target=DHX-incomp_Pisti1-B-R2537-Map7 6001 6021;Identity=64.3
scaffold_101	Pisti1_TEannot2_REPET_TEs	match	83163	83864	0.0	-	.	ID=ms8435_scaffold_101_RLX-incomp_Pisti1-B-P37.55-Map7;Target=RLX-incomp_Pisti1-B-P37.55-Map7 1 702;Identity=92.6
scaffold_101	Pisti1_TEannot2_REPET_TEs	match_part	83163	83864	0.0	-	.	ID=mp8435-1_scaffold_101_RLX-incomp_Pisti1-B-P37.55-Map7;Parent=ms8435_scaffold_101_RLX-incomp_Pisti1-B-P37.55-Map7;Target=RLX-incomp_Pisti1-B-P37.55-Map7 1 702;Identity=92.6
scaffold_101	Pisti1_TEannot2_REPET_TEs	match	87114	88055	0.0	-	.	ID=ms8436_scaffold_101_DTX-comp_Pisti1-B-R614-Map7;Target=DTX-comp_Pisti1-B-R614-Map7 2982 3923;Identity=99.0
scaffold_101	Pisti1_TEannot2_REPET_TEs	match_part	87114	88055	0.0	-	.	ID=mp8436-1_scaffold_101_DTX-comp_Pisti1-B-R614-Map7;Parent=ms8436_scaffold_101_DTX-comp_Pisti1-B-R614-Map7;Target=DTX-comp_Pisti1-B-R614-Map7 2982 3923;Identity=99.0
scaffold_101	Pisti1_TEannot2_REPET_TEs	match	87027	87107	0.0	-	.	ID=ms8437_scaffold_101_noCat_Pisti1-B-R2046-Map15;Target=noCat_Pisti1-B-R2046-Map15 1 81;Identity=82.7
scaffold_101	Pisti1_TEannot2_REPET_TEs	match_part	87027	87107	0.0	-	.	ID=mp8437-1_scaffold_101_noCat_Pisti1-B-R2046-Map15;Parent=ms8437_scaffold_101_noCat_Pisti1-B-R2046-Map15;Target=noCat_Pisti1-B-R2046-Map15 1 81;Identity=82.7
scaffold_101	Pisti1_TEannot2_REPET_TEs	match	84395	86945	0.0	-	.	ID=ms8438_scaffold_101_noCat_Pisti1-B-R426-Map11;Target=noCat_Pisti1-B-R426-Map11 2207 4447
scaffold_101	Pisti1_TEannot2_REPET_TEs	match_part	84395	85050	0.0	-	.	ID=mp8438-1_scaffold_101_noCat_Pisti1-B-R426-Map11;Parent=ms8438_scaffold_101_noCat_Pisti1-B-R426-Map11;Target=noCat_Pisti1-B-R426-Map11 3809 4447;Identity=75.4
scaffold_101	Pisti1_TEannot2_REPET_TEs	match_part	85065	86075	0.0	-	.	ID=mp8438-2_scaffold_101_noCat_Pisti1-B-R426-Map11;Parent=ms8438_scaffold_101_noCat_Pisti1-B-R426-Map11;Target=noCat_Pisti1-B-R426-Map11 2716 3749;Identity=73.1
scaffold_101	Pisti1_TEannot2_REPET_TEs	match_part	86436	86945	0.0	-	.	ID=mp8438-3_scaffold_101_noCat_Pisti1-B-R426-Map11;Parent=ms8438_scaffold_101_noCat_Pisti1-B-R426-Map11;Target=noCat_Pisti1-B-R426-Map11 2207 2722;Identity=64.6
scaffold_101	Pisti1_TEannot2_REPET_TEs	match	77589	79578	0.0	+	.	ID=ms8439_scaffold_101_noCat_Pisti1-B-R75-Map15;Target=noCat_Pisti1-B-R75-Map15 1235 3207;Identity=74.5
scaffold_101	Pisti1_TEannot2_REPET_TEs	match_part	77589	79578	0.0	+	.	ID=mp8439-1_scaffold_101_noCat_Pisti1-B-R75-Map15;Parent=ms8439_scaffold_101_noCat_Pisti1-B-R75-Map15;Target=noCat_Pisti1-B-R75-Map15 1235 3207;Identity=74.5
scaffold_101	Pisti1_TEannot2_REPET_TEs	match	80294	81278	0.0	+	.	ID=ms8440_scaffold_101_noCat_Pisti1-B-R75-Map15;Target=noCat_Pisti1-B-R75-Map15 2215 3207;Identity=80.2
scaffold_101	Pisti1_TEannot2_REPET_TEs	match_part	80294	81278	0.0	+	.	ID=mp8440-1_scaffold_101_noCat_Pisti1-B-R75-Map15;Parent=ms8440_scaffold_101_noCat_Pisti1-B-R75-Map15;Target=noCat_Pisti1-B-R75-Map15 2215 3207;Identity=80.2
scaffold_101	Pisti1_TEannot2_REPET_TEs	match	81338	82331	0.0	+	.	ID=ms8441_scaffold_101_noCat_Pisti1-B-R75-Map15;Target=noCat_Pisti1-B-R75-Map15 2209 3207;Identity=79.3
scaffold_101	Pisti1_TEannot2_REPET_TEs	match_part	81338	82331	0.0	+	.	ID=mp8441-1_scaffold_101_noCat_Pisti1-B-R75-Map15;Parent=ms8441_scaffold_101_noCat_Pisti1-B-R75-Map15;Target=noCat_Pisti1-B-R75-Map15 2209 3207;Identity=79.3
scaffold_101	Pisti1_TEannot2_REPET_TEs	match	83865	84394	0.0	+	.	ID=ms8442_scaffold_101_noCat_Pisti1-B-R75-Map15;Target=noCat_Pisti1-B-R75-Map15 2444 2952;Identity=83.8
scaffold_101	Pisti1_TEannot2_REPET_TEs	match_part	83865	84394	0.0	+	.	ID=mp8442-1_scaffold_101_noCat_Pisti1-B-R75-Map15;Parent=ms8442_scaffold_101_noCat_Pisti1-B-R75-Map15;Target=noCat_Pisti1-B-R75-Map15 2444 2952;Identity=83.8
scaffold_101	Pisti1_TEannot2_REPET_TEs	match	67635	68002	0.0	-	.	ID=ms8443_scaffold_101_RLX-comp_Pisti1-B-R64-Map16_reversed;Target=RLX-comp_Pisti1-B-R64-Map16_reversed 3378 3766;Identity=66.7
scaffold_101	Pisti1_TEannot2_REPET_TEs	match_part	67635	68002	0.0	-	.	ID=mp8443-1_scaffold_101_RLX-comp_Pisti1-B-R64-Map16_reversed;Parent=ms8443_scaffold_101_RLX-comp_Pisti1-B-R64-Map16_reversed;Target=RLX-comp_Pisti1-B-R64-Map16_reversed 3378 3766;Identity=66.7
scaffold_101	Pisti1_TEannot2_REPET_TEs	match	68135	68336	0.0	-	.	ID=ms8444_scaffold_101_RLX-comp_Pisti1-B-R64-Map16_reversed;Target=RLX-comp_Pisti1-B-R64-Map16_reversed 3180 3382;Identity=62.5
scaffold_101	Pisti1_TEannot2_REPET_TEs	match_part	68135	68336	0.0	-	.	ID=mp8444-1_scaffold_101_RLX-comp_Pisti1-B-R64-Map16_reversed;Parent=ms8444_scaffold_101_RLX-comp_Pisti1-B-R64-Map16_reversed;Target=RLX-comp_Pisti1-B-R64-Map16_reversed 3180 3382;Identity=62.5
scaffold_101	Pisti1_TEannot2_REPET_TEs	match	68358	68703	0.0	-	.	ID=ms8445_scaffold_101_RLX-comp_Pisti1-B-R64-Map16_reversed;Target=RLX-comp_Pisti1-B-R64-Map16_reversed 2641 2984;Identity=72.0
scaffold_101	Pisti1_TEannot2_REPET_TEs	match_part	68358	68703	0.0	-	.	ID=mp8445-1_scaffold_101_RLX-comp_Pisti1-B-R64-Map16_reversed;Parent=ms8445_scaffold_101_RLX-comp_Pisti1-B-R64-Map16_reversed;Target=RLX-comp_Pisti1-B-R64-Map16_reversed 2641 2984;Identity=72.0
scaffold_101	Pisti1_TEannot2_REPET_TEs	match	68907	69319	0.0	-	.	ID=ms8446_scaffold_101_RLX-comp_Pisti1-B-R64-Map16_reversed;Target=RLX-comp_Pisti1-B-R64-Map16_reversed 908 1435
scaffold_101	Pisti1_TEannot2_REPET_TEs	match_part	68907	69059	0.0	-	.	ID=mp8446-1_scaffold_101_RLX-comp_Pisti1-B-R64-Map16_reversed;Parent=ms8446_scaffold_101_RLX-comp_Pisti1-B-R64-Map16_reversed;Target=RLX-comp_Pisti1-B-R64-Map16_reversed 1258 1435;Identity=70.6
scaffold_101	Pisti1_TEannot2_REPET_TEs	match_part	69074	69319	0.0	-	.	ID=mp8446-2_scaffold_101_RLX-comp_Pisti1-B-R64-Map16_reversed;Parent=ms8446_scaffold_101_RLX-comp_Pisti1-B-R64-Map16_reversed;Target=RLX-comp_Pisti1-B-R64-Map16_reversed 908 1138;Identity=70.5
scaffold_101	Pisti1_TEannot2_REPET_TEs	match	68003	68721	0.0	-	.	ID=ms8447_scaffold_101_RLX-incomp_Pisti1-B-R702-Map7_reversed;Target=RLX-incomp_Pisti1-B-R702-Map7_reversed 2403 3139
scaffold_101	Pisti1_TEannot2_REPET_TEs	match_part	68003	68134	0.0	-	.	ID=mp8447-1_scaffold_101_RLX-incomp_Pisti1-B-R702-Map7_reversed;Parent=ms8447_scaffold_101_RLX-incomp_Pisti1-B-R702-Map7_reversed;Target=RLX-incomp_Pisti1-B-R702-Map7_reversed 3004 3139;Identity=62.3
scaffold_101	Pisti1_TEannot2_REPET_TEs	match_part	68337	68357	0.0	-	.	ID=mp8447-2_scaffold_101_RLX-incomp_Pisti1-B-R702-Map7_reversed;Parent=ms8447_scaffold_101_RLX-incomp_Pisti1-B-R702-Map7_reversed;Target=RLX-incomp_Pisti1-B-R702-Map7_reversed 2776 2797;Identity=62.3
scaffold_101	Pisti1_TEannot2_REPET_TEs	match_part	68704	68721	0.0	-	.	ID=mp8447-3_scaffold_101_RLX-incomp_Pisti1-B-R702-Map7_reversed;Parent=ms8447_scaffold_101_RLX-incomp_Pisti1-B-R702-Map7_reversed;Target=RLX-incomp_Pisti1-B-R702-Map7_reversed 2403 2420;Identity=62.3
scaffold_101	Pisti1_TEannot2_REPET_TEs	match	86946	87026	0.0	+	.	ID=ms8448_scaffold_101_RLX-incomp_Pisti1-B-R977-Map6;Target=RLX-incomp_Pisti1-B-R977-Map6 1 81;Identity=90.1
scaffold_101	Pisti1_TEannot2_REPET_TEs	match_part	86946	87026	0.0	+	.	ID=mp8448-1_scaffold_101_RLX-incomp_Pisti1-B-R977-Map6;Parent=ms8448_scaffold_101_RLX-incomp_Pisti1-B-R977-Map6;Target=RLX-incomp_Pisti1-B-R977-Map6 1 81;Identity=90.1
scaffold_101	Pisti1_TEannot2_REPET_TEs	match	79579	80293	0.0	-	.	ID=ms8449_scaffold_101_RXX-TRIM_Pisti1-B-G1064-Map7;Target=RXX-TRIM_Pisti1-B-G1064-Map7 82 785;Identity=81.9
scaffold_101	Pisti1_TEannot2_REPET_TEs	match_part	79579	80293	0.0	-	.	ID=mp8449-1_scaffold_101_RXX-TRIM_Pisti1-B-G1064-Map7;Parent=ms8449_scaffold_101_RXX-TRIM_Pisti1-B-G1064-Map7;Target=RXX-TRIM_Pisti1-B-G1064-Map7 82 785;Identity=81.9
scaffold_101	Pisti1_TEannot2_REPET_TEs	match	81279	81337	0.0	-	.	ID=ms8450_scaffold_101_RXX-TRIM_Pisti1-B-G1064-Map7;Target=RXX-TRIM_Pisti1-B-G1064-Map7 167 224;Identity=82.4
scaffold_101	Pisti1_TEannot2_REPET_TEs	match_part	81279	81337	0.0	-	.	ID=mp8450-1_scaffold_101_RXX-TRIM_Pisti1-B-G1064-Map7;Parent=ms8450_scaffold_101_RXX-TRIM_Pisti1-B-G1064-Map7;Target=RXX-TRIM_Pisti1-B-G1064-Map7 167 224;Identity=82.4
scaffold_101	Pisti1_TEannot2_REPET_TEs	match	82332	83162	0.0	-	.	ID=ms8451_scaffold_101_RXX-TRIM_Pisti1-B-G1064-Map7;Target=RXX-TRIM_Pisti1-B-G1064-Map7 1 786;Identity=82.5
scaffold_101	Pisti1_TEannot2_REPET_TEs	match_part	82332	83162	0.0	-	.	ID=mp8451-1_scaffold_101_RXX-TRIM_Pisti1-B-G1064-Map7;Parent=ms8451_scaffold_101_RXX-TRIM_Pisti1-B-G1064-Map7;Target=RXX-TRIM_Pisti1-B-G1064-Map7 1 786;Identity=82.5
scaffold_101	Pisti1_TEannot2_REPET_TEs	match	69442	69503	0.0	+	.	ID=ms8452_scaffold_101_DHX-incomp_Pisti1-B-R2519-Map3_reversed;Target=DHX-incomp_Pisti1-B-R2519-Map3_reversed 7479 7539;Identity=75.8
scaffold_101	Pisti1_TEannot2_REPET_TEs	match_part	69442	69503	0.0	+	.	ID=mp8452-1_scaffold_101_DHX-incomp_Pisti1-B-R2519-Map3_reversed;Parent=ms8452_scaffold_101_DHX-incomp_Pisti1-B-R2519-Map3_reversed;Target=DHX-incomp_Pisti1-B-R2519-Map3_reversed 7479 7539;Identity=75.8
scaffold_101	Pisti1_TEannot2_REPET_TEs	match	198465	198573	0.0	-	.	ID=ms19213_scaffold_101_DTX-incomp_Pisti1-B-G636-Map3;Target=DTX-incomp_Pisti1-B-G636-Map3 890 998;Identity=92.7
scaffold_101	Pisti1_TEannot2_REPET_TEs	match_part	198465	198573	0.0	-	.	ID=mp19213-1_scaffold_101_DTX-incomp_Pisti1-B-G636-Map3;Parent=ms19213_scaffold_101_DTX-incomp_Pisti1-B-G636-Map3;Target=DTX-incomp_Pisti1-B-G636-Map3 890 998;Identity=92.7
scaffold_101	Pisti1_TEannot2_REPET_TEs	match	197388	197659	0.0	+	.	ID=ms19214_scaffold_101_RLX-incomp_Pisti1-B-R698-Map20;Target=RLX-incomp_Pisti1-B-R698-Map20 9271 9562;Identity=80.5
scaffold_101	Pisti1_TEannot2_REPET_TEs	match_part	197388	197659	0.0	+	.	ID=mp19214-1_scaffold_101_RLX-incomp_Pisti1-B-R698-Map20;Parent=ms19214_scaffold_101_RLX-incomp_Pisti1-B-R698-Map20;Target=RLX-incomp_Pisti1-B-R698-Map20 9271 9562;Identity=80.5
scaffold_101	Pisti1_TEannot2_REPET_TEs	match	135146	136192	0.0	-	.	ID=ms27919_scaffold_101_RLX-incomp_Pisti1-B-G1425-Map4_reversed;Target=RLX-incomp_Pisti1-B-G1425-Map4_reversed 1790 2843;Identity=83.1
scaffold_101	Pisti1_TEannot2_REPET_TEs	match_part	135146	136192	0.0	-	.	ID=mp27919-1_scaffold_101_RLX-incomp_Pisti1-B-G1425-Map4_reversed;Parent=ms27919_scaffold_101_RLX-incomp_Pisti1-B-G1425-Map4_reversed;Target=RLX-incomp_Pisti1-B-G1425-Map4_reversed 1790 2843;Identity=83.1
scaffold_101	Pisti1_TEannot2_REPET_TEs	match	136193	136636	0.0	-	.	ID=ms27920_scaffold_101_noCat_Pisti1-B-P13.3-Map12;Target=noCat_Pisti1-B-P13.3-Map12 487 934;Identity=92.1
scaffold_101	Pisti1_TEannot2_REPET_TEs	match_part	136193	136636	0.0	-	.	ID=mp27920-1_scaffold_101_noCat_Pisti1-B-P13.3-Map12;Parent=ms27920_scaffold_101_noCat_Pisti1-B-P13.3-Map12;Target=noCat_Pisti1-B-P13.3-Map12 487 934;Identity=92.1
scaffold_101	Pisti1_TEannot2_REPET_TEs	match	134791	135144	0.0	-	.	ID=ms27921_scaffold_101_noCat_Pisti1-B-P10.40-Map20;Target=noCat_Pisti1-B-P10.40-Map20 11 364;Identity=95.2
scaffold_101	Pisti1_TEannot2_REPET_TEs	match_part	134791	135144	0.0	-	.	ID=mp27921-1_scaffold_101_noCat_Pisti1-B-P10.40-Map20;Parent=ms27921_scaffold_101_noCat_Pisti1-B-P10.40-Map20;Target=noCat_Pisti1-B-P10.40-Map20 11 364;Identity=95.2
scaffold_101	Pisti1_TEannot2_REPET_TEs	match	168744	169816	0.0	-	.	ID=ms16663_scaffold_101_RLX-incomp_Pisti1-B-R82-Map20;Target=RLX-incomp_Pisti1-B-R82-Map20 4761 5834;Identity=87.6
scaffold_101	Pisti1_TEannot2_REPET_TEs	match_part	168744	169816	0.0	-	.	ID=mp16663-1_scaffold_101_RLX-incomp_Pisti1-B-R82-Map20;Parent=ms16663_scaffold_101_RLX-incomp_Pisti1-B-R82-Map20;Target=RLX-incomp_Pisti1-B-R82-Map20 4761 5834;Identity=87.6
scaffold_101	Pisti1_TEannot2_REPET_TEs	match	168636	168743	0.0	-	.	ID=ms16664_scaffold_101_DXX-MITE_Pisti1-B-G100-Map10;Target=DXX-MITE_Pisti1-B-G100-Map10 5 113;Identity=89.8
scaffold_101	Pisti1_TEannot2_REPET_TEs	match_part	168636	168743	0.0	-	.	ID=mp16664-1_scaffold_101_DXX-MITE_Pisti1-B-G100-Map10;Parent=ms16664_scaffold_101_DXX-MITE_Pisti1-B-G100-Map10;Target=DXX-MITE_Pisti1-B-G100-Map10 5 113;Identity=89.8
scaffold_101	Pisti1_TEannot2_REPET_TEs	match	168297	168635	0.0	+	.	ID=ms16665_scaffold_101_noCat_Pisti1-B-R22-Map20;Target=noCat_Pisti1-B-R22-Map20 626 952;Identity=80.3
scaffold_101	Pisti1_TEannot2_REPET_TEs	match_part	168297	168635	0.0	+	.	ID=mp16665-1_scaffold_101_noCat_Pisti1-B-R22-Map20;Parent=ms16665_scaffold_101_noCat_Pisti1-B-R22-Map20;Target=noCat_Pisti1-B-R22-Map20 626 952;Identity=80.3
scaffold_101	Pisti1_TEannot2_REPET_TEs	match	168081	168296	0.0	+	.	ID=ms16666_scaffold_101_noCat_Pisti1-B-G170-Map20;Target=noCat_Pisti1-B-G170-Map20 676 906;Identity=95.4
scaffold_101	Pisti1_TEannot2_REPET_TEs	match_part	168081	168296	0.0	+	.	ID=mp16666-1_scaffold_101_noCat_Pisti1-B-G170-Map20;Parent=ms16666_scaffold_101_noCat_Pisti1-B-G170-Map20;Target=noCat_Pisti1-B-G170-Map20 676 906;Identity=95.4
scaffold_101	Pisti1_TEannot2_REPET_TEs	match	174354	176366	0.0	+	.	ID=ms16667_scaffold_101_noCat_Pisti1-B-G867-Map14;Target=noCat_Pisti1-B-G867-Map14 1 2017;Identity=78.9
scaffold_101	Pisti1_TEannot2_REPET_TEs	match_part	174354	176366	0.0	+	.	ID=mp16667-1_scaffold_101_noCat_Pisti1-B-G867-Map14;Parent=ms16667_scaffold_101_noCat_Pisti1-B-G867-Map14;Target=noCat_Pisti1-B-G867-Map14 1 2017;Identity=78.9
scaffold_101	Pisti1_TEannot2_REPET_TEs	match	176367	176480	0.0	-	.	ID=ms16668_scaffold_101_noCat_Pisti1-B-R426-Map11;Target=noCat_Pisti1-B-R426-Map11 2738 2851;Identity=75.7
scaffold_101	Pisti1_TEannot2_REPET_TEs	match_part	176367	176480	0.0	-	.	ID=mp16668-1_scaffold_101_noCat_Pisti1-B-R426-Map11;Parent=ms16668_scaffold_101_noCat_Pisti1-B-R426-Map11;Target=noCat_Pisti1-B-R426-Map11 2738 2851;Identity=75.7
scaffold_101	Pisti1_TEannot2_REPET_TEs	match	176822	177405	0.0	-	.	ID=ms16669_scaffold_101_noCat_Pisti1-B-R426-Map11;Target=noCat_Pisti1-B-R426-Map11 2177 2790;Identity=65.3
scaffold_101	Pisti1_TEannot2_REPET_TEs	match_part	176822	177405	0.0	-	.	ID=mp16669-1_scaffold_101_noCat_Pisti1-B-R426-Map11;Parent=ms16669_scaffold_101_noCat_Pisti1-B-R426-Map11;Target=noCat_Pisti1-B-R426-Map11 2177 2790;Identity=65.3
scaffold_101	Pisti1_TEannot2_REPET_TEs	match	172960	174353	0.0	+	.	ID=ms16670_scaffold_101_noCat_Pisti1-B-R75-Map15;Target=noCat_Pisti1-B-R75-Map15 1208 2600;Identity=76.7
scaffold_101	Pisti1_TEannot2_REPET_TEs	match_part	172960	174353	0.0	+	.	ID=mp16670-1_scaffold_101_noCat_Pisti1-B-R75-Map15;Parent=ms16670_scaffold_101_noCat_Pisti1-B-R75-Map15;Target=noCat_Pisti1-B-R75-Map15 1208 2600;Identity=76.7
scaffold_101	Pisti1_TEannot2_REPET_TEs	match	169820	172141	0.0	-	.	ID=ms16671_scaffold_101_RLX-comp_Pisti1-B-R271-Map20_reversed;Target=RLX-comp_Pisti1-B-R271-Map20_reversed 1 2322;Identity=89.3
scaffold_101	Pisti1_TEannot2_REPET_TEs	match_part	169820	172141	0.0	-	.	ID=mp16671-1_scaffold_101_RLX-comp_Pisti1-B-R271-Map20_reversed;Parent=ms16671_scaffold_101_RLX-comp_Pisti1-B-R271-Map20_reversed;Target=RLX-comp_Pisti1-B-R271-Map20_reversed 1 2322;Identity=89.3
scaffold_101	Pisti1_TEannot2_REPET_TEs	match	165803	166382	0.0	+	.	ID=ms25826_scaffold_101_RLX-incomp_Pisti1-B-G1677-Map3;Target=RLX-incomp_Pisti1-B-G1677-Map3 2747 3324;Identity=94.3
scaffold_101	Pisti1_TEannot2_REPET_TEs	match_part	165803	166382	0.0	+	.	ID=mp25826-1_scaffold_101_RLX-incomp_Pisti1-B-G1677-Map3;Parent=ms25826_scaffold_101_RLX-incomp_Pisti1-B-G1677-Map3;Target=RLX-incomp_Pisti1-B-G1677-Map3 2747 3324;Identity=94.3
scaffold_101	Pisti1_TEannot2_REPET_TEs	match	13013	15876	0.0	-	.	ID=ms2275_scaffold_101_RLX-comp_Pisti1-B-G1923-Map8;Target=RLX-comp_Pisti1-B-G1923-Map8 3181 6048;Identity=94.5
scaffold_101	Pisti1_TEannot2_REPET_TEs	match_part	13013	15876	0.0	-	.	ID=mp2275-1_scaffold_101_RLX-comp_Pisti1-B-G1923-Map8;Parent=ms2275_scaffold_101_RLX-comp_Pisti1-B-G1923-Map8;Target=RLX-comp_Pisti1-B-G1923-Map8 3181 6048;Identity=94.5
scaffold_101	Pisti1_TEannot2_REPET_TEs	match	16224	17148	0.0	-	.	ID=ms2276_scaffold_101_RLX-comp_Pisti1-B-G1923-Map8;Target=RLX-comp_Pisti1-B-G1923-Map8 2258 3182;Identity=95.5
scaffold_101	Pisti1_TEannot2_REPET_TEs	match_part	16224	17148	0.0	-	.	ID=mp2276-1_scaffold_101_RLX-comp_Pisti1-B-G1923-Map8;Parent=ms2276_scaffold_101_RLX-comp_Pisti1-B-G1923-Map8;Target=RLX-comp_Pisti1-B-G1923-Map8 2258 3182;Identity=95.5
scaffold_101	Pisti1_TEannot2_REPET_TEs	match	20885	21774	0.0	-	.	ID=ms2277_scaffold_101_RLX-comp_Pisti1-B-G1923-Map8;Target=RLX-comp_Pisti1-B-G1923-Map8 26 6116
scaffold_101	Pisti1_TEannot2_REPET_TEs	match_part	20885	21553	0.0	-	.	ID=mp2277-1_scaffold_101_RLX-comp_Pisti1-B-G1923-Map8;Parent=ms2277_scaffold_101_RLX-comp_Pisti1-B-G1923-Map8;Target=RLX-comp_Pisti1-B-G1923-Map8 26 718;Identity=95.1
scaffold_101	Pisti1_TEannot2_REPET_TEs	match_part	21573	21585	0.0	-	.	ID=mp2277-2_scaffold_101_RLX-comp_Pisti1-B-G1923-Map8;Parent=ms2277_scaffold_101_RLX-comp_Pisti1-B-G1923-Map8;Target=RLX-comp_Pisti1-B-G1923-Map8 6103 6116;Identity=93.1
scaffold_101	Pisti1_TEannot2_REPET_TEs	match_part	21740	21774	0.0	-	.	ID=mp2277-3_scaffold_101_RLX-comp_Pisti1-B-G1923-Map8;Parent=ms2277_scaffold_101_RLX-comp_Pisti1-B-G1923-Map8;Target=RLX-comp_Pisti1-B-G1923-Map8 5904 5940;Identity=93.1
scaffold_101	Pisti1_TEannot2_REPET_TEs	match	49068	49130	0.0	+	.	ID=ms2298_scaffold_101_DTX-incomp_Pisti1-B-R132-Map20;Target=DTX-incomp_Pisti1-B-R132-Map20 3411 3471;Identity=79.4
scaffold_101	Pisti1_TEannot2_REPET_TEs	match_part	49068	49130	0.0	+	.	ID=mp2298-1_scaffold_101_DTX-incomp_Pisti1-B-R132-Map20;Parent=ms2298_scaffold_101_DTX-incomp_Pisti1-B-R132-Map20;Target=DTX-incomp_Pisti1-B-R132-Map20 3411 3471;Identity=79.4
scaffold_101	Pisti1_TEannot2_REPET_TEs	match	38066	38170	0.0	+	.	ID=ms2291_scaffold_101_DHX-incomp_Pisti1-B-R984-Map6;Target=DHX-incomp_Pisti1-B-R984-Map6 3159 3263;Identity=74.0
scaffold_101	Pisti1_TEannot2_REPET_TEs	match_part	38066	38170	0.0	+	.	ID=mp2291-1_scaffold_101_DHX-incomp_Pisti1-B-R984-Map6;Parent=ms2291_scaffold_101_DHX-incomp_Pisti1-B-R984-Map6;Target=DHX-incomp_Pisti1-B-R984-Map6 3159 3263;Identity=74.0
scaffold_101	Pisti1_TEannot2_REPET_TEs	match	34989	35531	0.0	+	.	ID=ms2299_scaffold_101_DHX-incomp_Pisti1-B-R587-Map4_reversed;Target=DHX-incomp_Pisti1-B-R587-Map4_reversed 1797 2336;Identity=63.0
scaffold_101	Pisti1_TEannot2_REPET_TEs	match_part	34989	35531	0.0	+	.	ID=mp2299-1_scaffold_101_DHX-incomp_Pisti1-B-R587-Map4_reversed;Parent=ms2299_scaffold_101_DHX-incomp_Pisti1-B-R587-Map4_reversed;Target=DHX-incomp_Pisti1-B-R587-Map4_reversed 1797 2336;Identity=63.0
scaffold_101	Pisti1_TEannot2_REPET_TEs	match	36287	36874	0.0	-	.	ID=ms2292_scaffold_101_DHX-comp_Pisti1-B-R910-Map4;Target=DHX-comp_Pisti1-B-R910-Map4 8451 9045;Identity=68.1
scaffold_101	Pisti1_TEannot2_REPET_TEs	match_part	36287	36874	0.0	-	.	ID=mp2292-1_scaffold_101_DHX-comp_Pisti1-B-R910-Map4;Parent=ms2292_scaffold_101_DHX-comp_Pisti1-B-R910-Map4;Target=DHX-comp_Pisti1-B-R910-Map4 8451 9045;Identity=68.1
scaffold_101	Pisti1_TEannot2_REPET_TEs	match	17149	18721	0.0	+	.	ID=ms2293_scaffold_101_DXX-MITE_Pisti1-B-G30-Map11;Target=DXX-MITE_Pisti1-B-G30-Map11 7 1579;Identity=92.9
scaffold_101	Pisti1_TEannot2_REPET_TEs	match_part	17149	18721	0.0	+	.	ID=mp2293-1_scaffold_101_DXX-MITE_Pisti1-B-G30-Map11;Parent=ms2293_scaffold_101_DXX-MITE_Pisti1-B-G30-Map11;Target=DXX-MITE_Pisti1-B-G30-Map11 7 1579;Identity=92.9
scaffold_101	Pisti1_TEannot2_REPET_TEs	match	24691	32752	0.0	+	.	ID=ms2294_scaffold_101_RLX-comp_Pisti1-B-R79-Map17_reversed;Target=RLX-comp_Pisti1-B-R79-Map17_reversed 1 8135;Identity=89.4
scaffold_101	Pisti1_TEannot2_REPET_TEs	match_part	24691	32752	0.0	+	.	ID=mp2294-1_scaffold_101_RLX-comp_Pisti1-B-R79-Map17_reversed;Parent=ms2294_scaffold_101_RLX-comp_Pisti1-B-R79-Map17_reversed;Target=RLX-comp_Pisti1-B-R79-Map17_reversed 1 8135;Identity=89.4
scaffold_101	Pisti1_TEannot2_REPET_TEs	match	164744	165799	0.0	-	.	ID=ms25827_scaffold_101_RLX-incomp_Pisti1-B-G1891-Map18;Target=RLX-incomp_Pisti1-B-G1891-Map18 8 1068;Identity=91.2
scaffold_101	Pisti1_TEannot2_REPET_TEs	match_part	164744	165799	0.0	-	.	ID=mp25827-1_scaffold_101_RLX-incomp_Pisti1-B-G1891-Map18;Parent=ms25827_scaffold_101_RLX-incomp_Pisti1-B-G1891-Map18;Target=RLX-incomp_Pisti1-B-G1891-Map18 8 1068;Identity=91.2
scaffold_101	Pisti1_TEannot2_REPET_TEs	match	21775	24690	0.0	-	.	ID=ms2295_scaffold_101_RLX-incomp-chim_Pisti1-B-R780-Map9_reversed;Target=RLX-incomp-chim_Pisti1-B-R780-Map9_reversed 1056 3976;Identity=84.4
scaffold_101	Pisti1_TEannot2_REPET_TEs	match_part	21775	24690	0.0	-	.	ID=mp2295-1_scaffold_101_RLX-incomp-chim_Pisti1-B-R780-Map9_reversed;Parent=ms2295_scaffold_101_RLX-incomp-chim_Pisti1-B-R780-Map9_reversed;Target=RLX-incomp-chim_Pisti1-B-R780-Map9_reversed 1056 3976;Identity=84.4
scaffold_101	Pisti1_TEannot2_REPET_TEs	match	32753	32819	0.0	-	.	ID=ms2296_scaffold_101_RLX-incomp-chim_Pisti1-B-R780-Map9_reversed;Target=RLX-incomp-chim_Pisti1-B-R780-Map9_reversed 992 1060;Identity=90.4
scaffold_101	Pisti1_TEannot2_REPET_TEs	match_part	32753	32819	0.0	-	.	ID=mp2296-1_scaffold_101_RLX-incomp-chim_Pisti1-B-R780-Map9_reversed;Parent=ms2296_scaffold_101_RLX-incomp-chim_Pisti1-B-R780-Map9_reversed;Target=RLX-incomp-chim_Pisti1-B-R780-Map9_reversed 992 1060;Identity=90.4
scaffold_101	Pisti1_TEannot2_REPET_TEs	match	160487	161866	0.0	-	.	ID=ms28115_scaffold_101_noCat_Pisti1-B-G31-Map20;Target=noCat_Pisti1-B-G31-Map20 1 1372;Identity=72.7
scaffold_101	Pisti1_TEannot2_REPET_TEs	match_part	160487	161866	0.0	-	.	ID=mp28115-1_scaffold_101_noCat_Pisti1-B-G31-Map20;Parent=ms28115_scaffold_101_noCat_Pisti1-B-G31-Map20;Target=noCat_Pisti1-B-G31-Map20 1 1372;Identity=72.7
scaffold_101	Pisti1_TEannot2_REPET_TEs	match	160181	160486	0.0	-	.	ID=ms28116_scaffold_101_noCat_Pisti1-B-G459-Map18;Target=noCat_Pisti1-B-G459-Map18 364 679;Identity=85.4
scaffold_101	Pisti1_TEannot2_REPET_TEs	match_part	160181	160486	0.0	-	.	ID=mp28116-1_scaffold_101_noCat_Pisti1-B-G459-Map18;Parent=ms28116_scaffold_101_noCat_Pisti1-B-G459-Map18;Target=noCat_Pisti1-B-G459-Map18 364 679;Identity=85.4
scaffold_101	Pisti1_TEannot2_REPET_TEs	match	161867	161938	0.0	-	.	ID=ms28118_scaffold_101_noCat_Pisti1-B-G459-Map18;Target=noCat_Pisti1-B-G459-Map18 409 485
scaffold_101	Pisti1_TEannot2_REPET_TEs	match_part	161867	161938	0.0	-	.	ID=mp28118-1_scaffold_101_noCat_Pisti1-B-G459-Map18;Parent=ms28118_scaffold_101_noCat_Pisti1-B-G459-Map18;Target=noCat_Pisti1-B-G459-Map18 409 485;Identity=86.5
scaffold_101	Pisti1_TEannot2_REPET_TEs	match_part	161910	161938	0.0	-	.	ID=mp28118-2_scaffold_101_noCat_Pisti1-B-G459-Map18;Parent=ms28118_scaffold_101_noCat_Pisti1-B-G459-Map18;Target=noCat_Pisti1-B-G459-Map18 409 437;Identity=93.1
scaffold_101	Pisti1_TEannot2_REPET_TEs	match	45500	46477	0.0	-	.	ID=ms2297_scaffold_101_RLX-incomp-chim_Pisti1-B-R780-Map9_reversed;Target=RLX-incomp-chim_Pisti1-B-R780-Map9_reversed 1 985;Identity=84.5
scaffold_101	Pisti1_TEannot2_REPET_TEs	match_part	45500	46477	0.0	-	.	ID=mp2297-1_scaffold_101_RLX-incomp-chim_Pisti1-B-R780-Map9_reversed;Parent=ms2297_scaffold_101_RLX-incomp-chim_Pisti1-B-R780-Map9_reversed;Target=RLX-incomp-chim_Pisti1-B-R780-Map9_reversed 1 985;Identity=84.5
scaffold_101	Pisti1_TEannot2_REPET_TEs	match	125564	126241	0.0	+	.	ID=ms15836_scaffold_101_RLX-incomp-chim_Pisti1-B-G1840-Map20_reversed;Target=RLX-incomp-chim_Pisti1-B-G1840-Map20_reversed 13 741;Identity=93.1
scaffold_101	Pisti1_TEannot2_REPET_TEs	match_part	125564	126241	0.0	+	.	ID=mp15836-1_scaffold_101_RLX-incomp-chim_Pisti1-B-G1840-Map20_reversed;Parent=ms15836_scaffold_101_RLX-incomp-chim_Pisti1-B-G1840-Map20_reversed;Target=RLX-incomp-chim_Pisti1-B-G1840-Map20_reversed 13 741;Identity=93.1
scaffold_101	Pisti1_TEannot2_REPET_TEs	match	120083	127259	0.0	-	.	ID=ms15837_scaffold_101_RLX-incomp_Pisti1-B-R166-Map20;Target=RLX-incomp_Pisti1-B-R166-Map20 268 7372
scaffold_101	Pisti1_TEannot2_REPET_TEs	match_part	120083	120118	0.0	-	.	ID=mp15837-1_scaffold_101_RLX-incomp_Pisti1-B-R166-Map20;Parent=ms15837_scaffold_101_RLX-incomp_Pisti1-B-R166-Map20;Target=RLX-incomp_Pisti1-B-R166-Map20 543 578;Identity=87.2
scaffold_101	Pisti1_TEannot2_REPET_TEs	match_part	120792	121061	0.0	-	.	ID=mp15837-2_scaffold_101_RLX-incomp_Pisti1-B-R166-Map20;Parent=ms15837_scaffold_101_RLX-incomp_Pisti1-B-R166-Map20;Target=RLX-incomp_Pisti1-B-R166-Map20 268 531;Identity=88.7
scaffold_101	Pisti1_TEannot2_REPET_TEs	match_part	121062	122101	0.0	-	.	ID=mp15837-3_scaffold_101_RLX-incomp_Pisti1-B-R166-Map20;Parent=ms15837_scaffold_101_RLX-incomp_Pisti1-B-R166-Map20;Target=RLX-incomp_Pisti1-B-R166-Map20 6351 7372;Identity=84.2
scaffold_101	Pisti1_TEannot2_REPET_TEs	match_part	122582	125563	0.0	-	.	ID=mp15837-4_scaffold_101_RLX-incomp_Pisti1-B-R166-Map20;Parent=ms15837_scaffold_101_RLX-incomp_Pisti1-B-R166-Map20;Target=RLX-incomp_Pisti1-B-R166-Map20 3361 6344;Identity=88.7
scaffold_101	Pisti1_TEannot2_REPET_TEs	match_part	126242	127259	0.0	-	.	ID=mp15837-5_scaffold_101_RLX-incomp_Pisti1-B-R166-Map20;Parent=ms15837_scaffold_101_RLX-incomp_Pisti1-B-R166-Map20;Target=RLX-incomp_Pisti1-B-R166-Map20 2349 3366;Identity=92.8
scaffold_101	Pisti1_TEannot2_REPET_TEs	match	119692	120082	0.0	-	.	ID=ms15839_scaffold_101_RLX-incomp_Pisti1-B-R82-Map20;Target=RLX-incomp_Pisti1-B-R82-Map20 136 535;Identity=85.7
scaffold_101	Pisti1_TEannot2_REPET_TEs	match_part	119692	120082	0.0	-	.	ID=mp15839-1_scaffold_101_RLX-incomp_Pisti1-B-R82-Map20;Parent=ms15839_scaffold_101_RLX-incomp_Pisti1-B-R82-Map20;Target=RLX-incomp_Pisti1-B-R82-Map20 136 535;Identity=85.7
scaffold_101	Pisti1_TEannot2_REPET_TEs	match	116057	116327	0.0	-	.	ID=ms15840_scaffold_101_RYX-incomp-chim_Pisti1-B-R202-Map20_reversed;Target=RYX-incomp-chim_Pisti1-B-R202-Map20_reversed 4822 5093;Identity=96.7
scaffold_101	Pisti1_TEannot2_REPET_TEs	match_part	116057	116327	0.0	-	.	ID=mp15840-1_scaffold_101_RYX-incomp-chim_Pisti1-B-R202-Map20_reversed;Parent=ms15840_scaffold_101_RYX-incomp-chim_Pisti1-B-R202-Map20_reversed;Target=RYX-incomp-chim_Pisti1-B-R202-Map20_reversed 4822 5093;Identity=96.7
scaffold_101	Pisti1_TEannot2_REPET_TEs	match	116328	116628	0.0	+	.	ID=ms15841_scaffold_101_DTX-incomp_Pisti1-B-R321-Map4;Target=DTX-incomp_Pisti1-B-R321-Map4 434 729;Identity=83.1
scaffold_101	Pisti1_TEannot2_REPET_TEs	match_part	116328	116628	0.0	+	.	ID=mp15841-1_scaffold_101_DTX-incomp_Pisti1-B-R321-Map4;Parent=ms15841_scaffold_101_DTX-incomp_Pisti1-B-R321-Map4;Target=DTX-incomp_Pisti1-B-R321-Map4 434 729;Identity=83.1
scaffold_101	Pisti1_TEannot2_REPET_TEs	match	122108	122577	0.0	+	.	ID=ms15842_scaffold_101_noCat_Pisti1-B-R164-Map20;Target=noCat_Pisti1-B-R164-Map20 3723 4193;Identity=89.3
scaffold_101	Pisti1_TEannot2_REPET_TEs	match_part	122108	122577	0.0	+	.	ID=mp15842-1_scaffold_101_noCat_Pisti1-B-R164-Map20;Parent=ms15842_scaffold_101_noCat_Pisti1-B-R164-Map20;Target=noCat_Pisti1-B-R164-Map20 3723 4193;Identity=89.3
scaffold_101	Pisti1_TEannot2_REPET_TEs	match	120119	120791	0.0	-	.	ID=ms15843_scaffold_101_RLX-incomp_Pisti1-B-G937-Map3;Target=RLX-incomp_Pisti1-B-G937-Map3 4 676;Identity=89.0
scaffold_101	Pisti1_TEannot2_REPET_TEs	match_part	120119	120791	0.0	-	.	ID=mp15843-1_scaffold_101_RLX-incomp_Pisti1-B-G937-Map3;Parent=ms15843_scaffold_101_RLX-incomp_Pisti1-B-G937-Map3;Target=RLX-incomp_Pisti1-B-G937-Map3 4 676;Identity=89.0
scaffold_101	Pisti1_TEannot2_REPET_TEs	match	166383	167618	0.0	-	.	ID=ms25828_scaffold_101_noCat_Pisti1-B-R21-Map20;Target=noCat_Pisti1-B-R21-Map20 683 1941;Identity=93.2
scaffold_101	Pisti1_TEannot2_REPET_TEs	match_part	166383	167618	0.0	-	.	ID=mp25828-1_scaffold_101_noCat_Pisti1-B-R21-Map20;Parent=ms25828_scaffold_101_noCat_Pisti1-B-R21-Map20;Target=noCat_Pisti1-B-R21-Map20 683 1941;Identity=93.2
scaffold_101	Pisti1_TEannot2_REPET_TEs	match	145210	153060	0.0	+	.	ID=ms15336_scaffold_101_RLX-incomp_Pisti1-B-G1971-Map5;Target=RLX-incomp_Pisti1-B-G1971-Map5 125 7997;Identity=94.9
scaffold_101	Pisti1_TEannot2_REPET_TEs	match_part	145210	153060	0.0	+	.	ID=mp15336-1_scaffold_101_RLX-incomp_Pisti1-B-G1971-Map5;Parent=ms15336_scaffold_101_RLX-incomp_Pisti1-B-G1971-Map5;Target=RLX-incomp_Pisti1-B-G1971-Map5 125 7997;Identity=94.9
scaffold_101	Pisti1_TEannot2_REPET_TEs	match	153061	156961	0.0	-	.	ID=ms15337_scaffold_101_RLX-incomp_Pisti1-B-R29-Map20;Target=RLX-incomp_Pisti1-B-R29-Map20 1119 5025;Identity=91.2
scaffold_101	Pisti1_TEannot2_REPET_TEs	match_part	153061	156961	0.0	-	.	ID=mp15337-1_scaffold_101_RLX-incomp_Pisti1-B-R29-Map20;Parent=ms15337_scaffold_101_RLX-incomp_Pisti1-B-R29-Map20;Target=RLX-incomp_Pisti1-B-R29-Map20 1119 5025;Identity=91.2
##gff-version 3
##sequence-region scaffold_102 1 198773
scaffold_102	Pisti1_TEannot2_REPET_TEs	match	28428	28744	0.0	-	.	ID=ms27188_scaffold_102_RLX-incomp_Pisti1-B-R698-Map20;Target=RLX-incomp_Pisti1-B-R698-Map20 9245 9561;Identity=98.1
scaffold_102	Pisti1_TEannot2_REPET_TEs	match_part	28428	28744	0.0	-	.	ID=mp27188-1_scaffold_102_RLX-incomp_Pisti1-B-R698-Map20;Parent=ms27188_scaffold_102_RLX-incomp_Pisti1-B-R698-Map20;Target=RLX-incomp_Pisti1-B-R698-Map20 9245 9561;Identity=98.1
scaffold_102	Pisti1_TEannot2_REPET_TEs	match	126760	126918	0.0	-	.	ID=ms2613_scaffold_102_noCat_Pisti1-B-G459-Map18;Target=noCat_Pisti1-B-G459-Map18 826 1014;Identity=95.1
scaffold_102	Pisti1_TEannot2_REPET_TEs	match_part	126760	126918	0.0	-	.	ID=mp2613-1_scaffold_102_noCat_Pisti1-B-G459-Map18;Parent=ms2613_scaffold_102_noCat_Pisti1-B-G459-Map18;Target=noCat_Pisti1-B-G459-Map18 826 1014;Identity=95.1
scaffold_102	Pisti1_TEannot2_REPET_TEs	match	126919	127786	0.0	+	.	ID=ms2614_scaffold_102_noCat_Pisti1-B-G459-Map18;Target=noCat_Pisti1-B-G459-Map18 1 1288
scaffold_102	Pisti1_TEannot2_REPET_TEs	match_part	126919	127399	0.0	+	.	ID=mp2614-1_scaffold_102_noCat_Pisti1-B-G459-Map18;Parent=ms2614_scaffold_102_noCat_Pisti1-B-G459-Map18;Target=noCat_Pisti1-B-G459-Map18 1 492;Identity=89.2
scaffold_102	Pisti1_TEannot2_REPET_TEs	match_part	127405	127786	0.0	+	.	ID=mp2614-2_scaffold_102_noCat_Pisti1-B-G459-Map18;Parent=ms2614_scaffold_102_noCat_Pisti1-B-G459-Map18;Target=noCat_Pisti1-B-G459-Map18 866 1288;Identity=81.5
scaffold_102	Pisti1_TEannot2_REPET_TEs	match	127787	127852	0.0	+	.	ID=ms2615_scaffold_102_noCat_Pisti1-B-G459-Map18;Target=noCat_Pisti1-B-G459-Map18 1206 1271;Identity=87.9
scaffold_102	Pisti1_TEannot2_REPET_TEs	match_part	127787	127852	0.0	+	.	ID=mp2615-1_scaffold_102_noCat_Pisti1-B-G459-Map18;Parent=ms2615_scaffold_102_noCat_Pisti1-B-G459-Map18;Target=noCat_Pisti1-B-G459-Map18 1206 1271;Identity=87.9
scaffold_102	Pisti1_TEannot2_REPET_TEs	match	169779	170397	0.0	+	.	ID=ms16440_scaffold_102_RXX-TRIM_Pisti1-B-G1064-Map7;Target=RXX-TRIM_Pisti1-B-G1064-Map7 185 794;Identity=71.8
scaffold_102	Pisti1_TEannot2_REPET_TEs	match_part	169779	170397	0.0	+	.	ID=mp16440-1_scaffold_102_RXX-TRIM_Pisti1-B-G1064-Map7;Parent=ms16440_scaffold_102_RXX-TRIM_Pisti1-B-G1064-Map7;Target=RXX-TRIM_Pisti1-B-G1064-Map7 185 794;Identity=71.8
scaffold_102	Pisti1_TEannot2_REPET_TEs	match	104932	105021	0.0	-	.	ID=ms18012_scaffold_102_RLX-incomp-chim_Pisti1-B-R1041-Map3;Target=RLX-incomp-chim_Pisti1-B-R1041-Map3 2476 2562;Identity=72.7
scaffold_102	Pisti1_TEannot2_REPET_TEs	match_part	104932	105021	0.0	-	.	ID=mp18012-1_scaffold_102_RLX-incomp-chim_Pisti1-B-R1041-Map3;Parent=ms18012_scaffold_102_RLX-incomp-chim_Pisti1-B-R1041-Map3;Target=RLX-incomp-chim_Pisti1-B-R1041-Map3 2476 2562;Identity=72.7
scaffold_102	Pisti1_TEannot2_REPET_TEs	match	105027	105377	0.0	+	.	ID=ms18013_scaffold_102_noCat_Pisti1-B-G48-Map20;Target=noCat_Pisti1-B-G48-Map20 381 743;Identity=82.0
scaffold_102	Pisti1_TEannot2_REPET_TEs	match_part	105027	105377	0.0	+	.	ID=mp18013-1_scaffold_102_noCat_Pisti1-B-G48-Map20;Parent=ms18013_scaffold_102_noCat_Pisti1-B-G48-Map20;Target=noCat_Pisti1-B-G48-Map20 381 743;Identity=82.0
scaffold_102	Pisti1_TEannot2_REPET_TEs	match	108437	113151	0.0	+	.	ID=ms18014_scaffold_102_RLX-incomp_Pisti1-B-P37.55-Map7;Target=RLX-incomp_Pisti1-B-P37.55-Map7 7 4737;Identity=94.3
scaffold_102	Pisti1_TEannot2_REPET_TEs	match_part	108437	113151	0.0	+	.	ID=mp18014-1_scaffold_102_RLX-incomp_Pisti1-B-P37.55-Map7;Parent=ms18014_scaffold_102_RLX-incomp_Pisti1-B-P37.55-Map7;Target=RLX-incomp_Pisti1-B-P37.55-Map7 7 4737;Identity=94.3
scaffold_102	Pisti1_TEannot2_REPET_TEs	match	105594	108436	0.0	-	.	ID=ms18016_scaffold_102_RLX-incomp_Pisti1-B-R8-Map20;Target=RLX-incomp_Pisti1-B-R8-Map20 4016 6865;Identity=80.5
scaffold_102	Pisti1_TEannot2_REPET_TEs	match_part	105594	108436	0.0	-	.	ID=mp18016-1_scaffold_102_RLX-incomp_Pisti1-B-R8-Map20;Parent=ms18016_scaffold_102_RLX-incomp_Pisti1-B-R8-Map20;Target=RLX-incomp_Pisti1-B-R8-Map20 4016 6865;Identity=80.5
scaffold_102	Pisti1_TEannot2_REPET_TEs	match	105594	108436	0.0	-	.	ID=ms18017_scaffold_102_RYX-incomp-chim_Pisti1-B-P42.44-Map19_reversed;Target=RYX-incomp-chim_Pisti1-B-P42.44-Map19_reversed 4012 6861;Identity=80.5
scaffold_102	Pisti1_TEannot2_REPET_TEs	match_part	105594	108436	0.0	-	.	ID=mp18017-1_scaffold_102_RYX-incomp-chim_Pisti1-B-P42.44-Map19_reversed;Parent=ms18017_scaffold_102_RYX-incomp-chim_Pisti1-B-P42.44-Map19_reversed;Target=RYX-incomp-chim_Pisti1-B-P42.44-Map19_reversed 4012 6861;Identity=80.5
scaffold_102	Pisti1_TEannot2_REPET_TEs	match	69643	70688	0.0	-	.	ID=ms28770_scaffold_102_noCat_Pisti1-B-G216-Map20;Target=noCat_Pisti1-B-G216-Map20 22 1088;Identity=91.4
scaffold_102	Pisti1_TEannot2_REPET_TEs	match_part	69643	70688	0.0	-	.	ID=mp28770-1_scaffold_102_noCat_Pisti1-B-G216-Map20;Parent=ms28770_scaffold_102_noCat_Pisti1-B-G216-Map20;Target=noCat_Pisti1-B-G216-Map20 22 1088;Identity=91.4
scaffold_102	Pisti1_TEannot2_REPET_TEs	match	159100	159177	0.0	+	.	ID=ms15979_scaffold_102_DTX-incomp_Pisti1-B-R2436-Map3;Target=DTX-incomp_Pisti1-B-R2436-Map3 1056 1133;Identity=76.2
scaffold_102	Pisti1_TEannot2_REPET_TEs	match_part	159100	159177	0.0	+	.	ID=mp15979-1_scaffold_102_DTX-incomp_Pisti1-B-R2436-Map3;Parent=ms15979_scaffold_102_DTX-incomp_Pisti1-B-R2436-Map3;Target=DTX-incomp_Pisti1-B-R2436-Map3 1056 1133;Identity=76.2
scaffold_102	Pisti1_TEannot2_REPET_TEs	match	155520	156282	0.0	+	.	ID=ms15980_scaffold_102_noCat_Pisti1-B-G216-Map20;Target=noCat_Pisti1-B-G216-Map20 1102 1871;Identity=92.6
scaffold_102	Pisti1_TEannot2_REPET_TEs	match_part	155520	156282	0.0	+	.	ID=mp15980-1_scaffold_102_noCat_Pisti1-B-G216-Map20;Parent=ms15980_scaffold_102_noCat_Pisti1-B-G216-Map20;Target=noCat_Pisti1-B-G216-Map20 1102 1871;Identity=92.6
scaffold_102	Pisti1_TEannot2_REPET_TEs	match	150863	151418	0.0	+	.	ID=ms15981_scaffold_102_RLX-incomp_Pisti1-B-G1012-Map3_reversed;Target=RLX-incomp_Pisti1-B-G1012-Map3_reversed 23 578;Identity=93.5
scaffold_102	Pisti1_TEannot2_REPET_TEs	match_part	150863	151418	0.0	+	.	ID=mp15981-1_scaffold_102_RLX-incomp_Pisti1-B-G1012-Map3_reversed;Parent=ms15981_scaffold_102_RLX-incomp_Pisti1-B-G1012-Map3_reversed;Target=RLX-incomp_Pisti1-B-G1012-Map3_reversed 23 578;Identity=93.5
scaffold_102	Pisti1_TEannot2_REPET_TEs	match	152062	155519	0.0	+	.	ID=ms15982_scaffold_102_RLX-incomp_Pisti1-B-G1888-Map4;Target=RLX-incomp_Pisti1-B-G1888-Map4 2479 5932;Identity=88.0
scaffold_102	Pisti1_TEannot2_REPET_TEs	match_part	152062	155519	0.0	+	.	ID=mp15982-1_scaffold_102_RLX-incomp_Pisti1-B-G1888-Map4;Parent=ms15982_scaffold_102_RLX-incomp_Pisti1-B-G1888-Map4;Target=RLX-incomp_Pisti1-B-G1888-Map4 2479 5932;Identity=88.0
scaffold_102	Pisti1_TEannot2_REPET_TEs	match	156283	156341	0.0	+	.	ID=ms15983_scaffold_102_DTX-incomp_Pisti1-B-R321-Map4;Target=DTX-incomp_Pisti1-B-R321-Map4 870 930;Identity=77.4
scaffold_102	Pisti1_TEannot2_REPET_TEs	match_part	156283	156341	0.0	+	.	ID=mp15983-1_scaffold_102_DTX-incomp_Pisti1-B-R321-Map4;Parent=ms15983_scaffold_102_DTX-incomp_Pisti1-B-R321-Map4;Target=DTX-incomp_Pisti1-B-R321-Map4 870 930;Identity=77.4
scaffold_102	Pisti1_TEannot2_REPET_TEs	match	74050	74368	0.0	+	.	ID=ms2672_scaffold_102_RIX-comp_Pisti1-B-R257-Map16;Target=RIX-comp_Pisti1-B-R257-Map16 3063 3387;Identity=72.0
scaffold_102	Pisti1_TEannot2_REPET_TEs	match_part	74050	74368	0.0	+	.	ID=mp2672-1_scaffold_102_RIX-comp_Pisti1-B-R257-Map16;Parent=ms2672_scaffold_102_RIX-comp_Pisti1-B-R257-Map16;Target=RIX-comp_Pisti1-B-R257-Map16 3063 3387;Identity=72.0
scaffold_102	Pisti1_TEannot2_REPET_TEs	match	75023	75117	0.0	-	.	ID=ms2673_scaffold_102_RLX-incomp_Pisti1-B-R8-Map20;Target=RLX-incomp_Pisti1-B-R8-Map20 6768 6864;Identity=99.0
scaffold_102	Pisti1_TEannot2_REPET_TEs	match_part	75023	75117	0.0	-	.	ID=mp2673-1_scaffold_102_RLX-incomp_Pisti1-B-R8-Map20;Parent=ms2673_scaffold_102_RLX-incomp_Pisti1-B-R8-Map20;Target=RLX-incomp_Pisti1-B-R8-Map20 6768 6864;Identity=99.0
scaffold_102	Pisti1_TEannot2_REPET_TEs	match	73985	74049	0.0	-	.	ID=ms2674_scaffold_102_RLX-incomp_Pisti1-B-R3055-Map5;Target=RLX-incomp_Pisti1-B-R3055-Map5 31 95;Identity=97.9
scaffold_102	Pisti1_TEannot2_REPET_TEs	match_part	73985	74049	0.0	-	.	ID=mp2674-1_scaffold_102_RLX-incomp_Pisti1-B-R3055-Map5;Parent=ms2674_scaffold_102_RLX-incomp_Pisti1-B-R3055-Map5;Target=RLX-incomp_Pisti1-B-R3055-Map5 31 95;Identity=97.9
scaffold_102	Pisti1_TEannot2_REPET_TEs	match	159229	159350	0.0	-	.	ID=ms15987_scaffold_102_DTX-incomp_Pisti1-B-G874-Map8;Target=DTX-incomp_Pisti1-B-G874-Map8 1149 1270;Identity=91.0
scaffold_102	Pisti1_TEannot2_REPET_TEs	match_part	159229	159350	0.0	-	.	ID=mp15987-1_scaffold_102_DTX-incomp_Pisti1-B-G874-Map8;Parent=ms15987_scaffold_102_DTX-incomp_Pisti1-B-G874-Map8;Target=DTX-incomp_Pisti1-B-G874-Map8 1149 1270;Identity=91.0
scaffold_102	Pisti1_TEannot2_REPET_TEs	match	74369	75022	0.0	-	.	ID=ms2676_scaffold_102_noCat_Pisti1-B-G115-Map20;Target=noCat_Pisti1-B-G115-Map20 304 1315
scaffold_102	Pisti1_TEannot2_REPET_TEs	match_part	74369	74881	0.0	-	.	ID=mp2676-1_scaffold_102_noCat_Pisti1-B-G115-Map20;Parent=ms2676_scaffold_102_noCat_Pisti1-B-G115-Map20;Target=noCat_Pisti1-B-G115-Map20 785 1315;Identity=91.4
scaffold_102	Pisti1_TEannot2_REPET_TEs	match_part	74882	75022	0.0	-	.	ID=mp2676-2_scaffold_102_noCat_Pisti1-B-G115-Map20;Parent=ms2676_scaffold_102_noCat_Pisti1-B-G115-Map20;Target=noCat_Pisti1-B-G115-Map20 304 450;Identity=97.9
scaffold_102	Pisti1_TEannot2_REPET_TEs	match	156379	156730	0.0	+	.	ID=ms15989_scaffold_102_noCat_Pisti1-B-G48-Map20;Target=noCat_Pisti1-B-G48-Map20 381 743;Identity=84.0
scaffold_102	Pisti1_TEannot2_REPET_TEs	match_part	156379	156730	0.0	+	.	ID=mp15989-1_scaffold_102_noCat_Pisti1-B-G48-Map20;Parent=ms15989_scaffold_102_noCat_Pisti1-B-G48-Map20;Target=noCat_Pisti1-B-G48-Map20 381 743;Identity=84.0
scaffold_102	Pisti1_TEannot2_REPET_TEs	match	58195	59846	0.0	-	.	ID=ms25740_scaffold_102_noCat_Pisti1-B-G867-Map14;Target=noCat_Pisti1-B-G867-Map14 323 1967;Identity=66.9
scaffold_102	Pisti1_TEannot2_REPET_TEs	match_part	58195	59846	0.0	-	.	ID=mp25740-1_scaffold_102_noCat_Pisti1-B-G867-Map14;Parent=ms25740_scaffold_102_noCat_Pisti1-B-G867-Map14;Target=noCat_Pisti1-B-G867-Map14 323 1967;Identity=66.9
scaffold_102	Pisti1_TEannot2_REPET_TEs	match	58150	58194	0.0	+	.	ID=ms25741_scaffold_102_noCat_Pisti1-B-R426-Map11;Target=noCat_Pisti1-B-R426-Map11 2866 2911;Identity=68.1
scaffold_102	Pisti1_TEannot2_REPET_TEs	match_part	58150	58194	0.0	+	.	ID=mp25741-1_scaffold_102_noCat_Pisti1-B-R426-Map11;Parent=ms25741_scaffold_102_noCat_Pisti1-B-R426-Map11;Target=noCat_Pisti1-B-R426-Map11 2866 2911;Identity=68.1
scaffold_102	Pisti1_TEannot2_REPET_TEs	match	59847	59869	0.0	-	.	ID=ms25742_scaffold_102_noCat_Pisti1-B-R75-Map15;Target=noCat_Pisti1-B-R75-Map15 2421 2443;Identity=66.0
scaffold_102	Pisti1_TEannot2_REPET_TEs	match_part	59847	59869	0.0	-	.	ID=mp25742-1_scaffold_102_noCat_Pisti1-B-R75-Map15;Parent=ms25742_scaffold_102_noCat_Pisti1-B-R75-Map15;Target=noCat_Pisti1-B-R75-Map15 2421 2443;Identity=66.0
scaffold_102	Pisti1_TEannot2_REPET_TEs	match	159619	159815	0.0	-	.	ID=ms15984_scaffold_102_noCat_Pisti1-B-R474-Map20;Target=noCat_Pisti1-B-R474-Map20 6 203;Identity=73.2
scaffold_102	Pisti1_TEannot2_REPET_TEs	match_part	159619	159815	0.0	-	.	ID=mp15984-1_scaffold_102_noCat_Pisti1-B-R474-Map20;Parent=ms15984_scaffold_102_noCat_Pisti1-B-R474-Map20;Target=noCat_Pisti1-B-R474-Map20 6 203;Identity=73.2
scaffold_102	Pisti1_TEannot2_REPET_TEs	match	55482	55573	0.0	+	.	ID=ms25253_scaffold_102_DXX_Pisti1-B-R1421-Map4_reversed;Target=DXX_Pisti1-B-R1421-Map4_reversed 6392 6472;Identity=77.3
scaffold_102	Pisti1_TEannot2_REPET_TEs	match_part	55482	55573	0.0	+	.	ID=mp25253-1_scaffold_102_DXX_Pisti1-B-R1421-Map4_reversed;Parent=ms25253_scaffold_102_DXX_Pisti1-B-R1421-Map4_reversed;Target=DXX_Pisti1-B-R1421-Map4_reversed 6392 6472;Identity=77.3
scaffold_102	Pisti1_TEannot2_REPET_TEs	match	53088	53228	0.0	-	.	ID=ms25254_scaffold_102_DTX-incomp_Pisti1-B-G1830-Map5_reversed;Target=DTX-incomp_Pisti1-B-G1830-Map5_reversed 4214 4354;Identity=89.5
scaffold_102	Pisti1_TEannot2_REPET_TEs	match_part	53088	53228	0.0	-	.	ID=mp25254-1_scaffold_102_DTX-incomp_Pisti1-B-G1830-Map5_reversed;Parent=ms25254_scaffold_102_DTX-incomp_Pisti1-B-G1830-Map5_reversed;Target=DTX-incomp_Pisti1-B-G1830-Map5_reversed 4214 4354;Identity=89.5
scaffold_102	Pisti1_TEannot2_REPET_TEs	match	53229	53321	0.0	+	.	ID=ms25255_scaffold_102_DTX-incomp_Pisti1-B-G1830-Map5_reversed;Target=DTX-incomp_Pisti1-B-G1830-Map5_reversed 4244 4354;Identity=95.8
scaffold_102	Pisti1_TEannot2_REPET_TEs	match_part	53229	53321	0.0	+	.	ID=mp25255-1_scaffold_102_DTX-incomp_Pisti1-B-G1830-Map5_reversed;Parent=ms25255_scaffold_102_DTX-incomp_Pisti1-B-G1830-Map5_reversed;Target=DTX-incomp_Pisti1-B-G1830-Map5_reversed 4244 4354;Identity=95.8
scaffold_102	Pisti1_TEannot2_REPET_TEs	match	53088	53228	0.0	-	.	ID=ms25256_scaffold_102_DTX-incomp_Pisti1-B-R132-Map20;Target=DTX-incomp_Pisti1-B-R132-Map20 8931 9071;Identity=89.5
scaffold_102	Pisti1_TEannot2_REPET_TEs	match_part	53088	53228	0.0	-	.	ID=mp25256-1_scaffold_102_DTX-incomp_Pisti1-B-R132-Map20;Parent=ms25256_scaffold_102_DTX-incomp_Pisti1-B-R132-Map20;Target=DTX-incomp_Pisti1-B-R132-Map20 8931 9071;Identity=89.5
scaffold_102	Pisti1_TEannot2_REPET_TEs	match	53229	53321	0.0	+	.	ID=ms25257_scaffold_102_DTX-incomp_Pisti1-B-R132-Map20;Target=DTX-incomp_Pisti1-B-R132-Map20 8961 9071;Identity=95.8
scaffold_102	Pisti1_TEannot2_REPET_TEs	match_part	53229	53321	0.0	+	.	ID=mp25257-1_scaffold_102_DTX-incomp_Pisti1-B-R132-Map20;Parent=ms25257_scaffold_102_DTX-incomp_Pisti1-B-R132-Map20;Target=DTX-incomp_Pisti1-B-R132-Map20 8961 9071;Identity=95.8
scaffold_102	Pisti1_TEannot2_REPET_TEs	match	53799	53873	0.0	-	.	ID=ms25258_scaffold_102_DTX-comp_Pisti1-B-R2027-Map3;Target=DTX-comp_Pisti1-B-R2027-Map3 2558 2632;Identity=75.0
scaffold_102	Pisti1_TEannot2_REPET_TEs	match_part	53799	53873	0.0	-	.	ID=mp25258-1_scaffold_102_DTX-comp_Pisti1-B-R2027-Map3;Parent=ms25258_scaffold_102_DTX-comp_Pisti1-B-R2027-Map3;Target=DTX-comp_Pisti1-B-R2027-Map3 2558 2632;Identity=75.0
scaffold_102	Pisti1_TEannot2_REPET_TEs	match	52836	53028	0.0	+	.	ID=ms25259_scaffold_102_DTX-incomp_Pisti1-B-G1733-Map10;Target=DTX-incomp_Pisti1-B-G1733-Map10 3583 3775;Identity=95.9
scaffold_102	Pisti1_TEannot2_REPET_TEs	match_part	52836	53028	0.0	+	.	ID=mp25259-1_scaffold_102_DTX-incomp_Pisti1-B-G1733-Map10;Parent=ms25259_scaffold_102_DTX-incomp_Pisti1-B-G1733-Map10;Target=DTX-incomp_Pisti1-B-G1733-Map10 3583 3775;Identity=95.9
scaffold_102	Pisti1_TEannot2_REPET_TEs	match	159229	159618	0.0	+	.	ID=ms15986_scaffold_102_DTX-incomp_Pisti1-B-G813-Map8;Target=DTX-incomp_Pisti1-B-G813-Map8 104 549
scaffold_102	Pisti1_TEannot2_REPET_TEs	match_part	159229	159350	0.0	+	.	ID=mp15986-1_scaffold_102_DTX-incomp_Pisti1-B-G813-Map8;Parent=ms15986_scaffold_102_DTX-incomp_Pisti1-B-G813-Map8;Target=DTX-incomp_Pisti1-B-G813-Map8 104 225;Identity=91.0
scaffold_102	Pisti1_TEannot2_REPET_TEs	match_part	159333	159618	0.0	+	.	ID=mp15986-2_scaffold_102_DTX-incomp_Pisti1-B-G813-Map8;Parent=ms15986_scaffold_102_DTX-incomp_Pisti1-B-G813-Map8;Target=DTX-incomp_Pisti1-B-G813-Map8 264 549;Identity=89.0
scaffold_102	Pisti1_TEannot2_REPET_TEs	match	88531	93251	0.0	+	.	ID=ms26296_scaffold_102_DXX_Pisti1-B-R140-Map15;Target=DXX_Pisti1-B-R140-Map15 156 4637
scaffold_102	Pisti1_TEannot2_REPET_TEs	match_part	88531	88873	0.0	+	.	ID=mp26296-1_scaffold_102_DXX_Pisti1-B-R140-Map15;Parent=ms26296_scaffold_102_DXX_Pisti1-B-R140-Map15;Target=DXX_Pisti1-B-R140-Map15 156 499;Identity=68.0
scaffold_102	Pisti1_TEannot2_REPET_TEs	match_part	89812	91224	0.0	+	.	ID=mp26296-2_scaffold_102_DXX_Pisti1-B-R140-Map15;Parent=ms26296_scaffold_102_DXX_Pisti1-B-R140-Map15;Target=DXX_Pisti1-B-R140-Map15 1084 2509;Identity=70.2
scaffold_102	Pisti1_TEannot2_REPET_TEs	match_part	91720	91889	0.0	+	.	ID=mp26296-3_scaffold_102_DXX_Pisti1-B-R140-Map15;Parent=ms26296_scaffold_102_DXX_Pisti1-B-R140-Map15;Target=DXX_Pisti1-B-R140-Map15 3042 3211;Identity=78.6
scaffold_102	Pisti1_TEannot2_REPET_TEs	match_part	92141	92379	0.0	+	.	ID=mp26296-4_scaffold_102_DXX_Pisti1-B-R140-Map15;Parent=ms26296_scaffold_102_DXX_Pisti1-B-R140-Map15;Target=DXX_Pisti1-B-R140-Map15 3328 3589;Identity=65.3
scaffold_102	Pisti1_TEannot2_REPET_TEs	match_part	92574	92745	0.0	+	.	ID=mp26296-5_scaffold_102_DXX_Pisti1-B-R140-Map15;Parent=ms26296_scaffold_102_DXX_Pisti1-B-R140-Map15;Target=DXX_Pisti1-B-R140-Map15 3896 4063;Identity=71.4
scaffold_102	Pisti1_TEannot2_REPET_TEs	match_part	92899	93251	0.0	+	.	ID=mp26296-6_scaffold_102_DXX_Pisti1-B-R140-Map15;Parent=ms26296_scaffold_102_DXX_Pisti1-B-R140-Map15;Target=DXX_Pisti1-B-R140-Map15 4289 4637;Identity=63.2
scaffold_102	Pisti1_TEannot2_REPET_TEs	match	88874	89040	0.0	-	.	ID=ms26297_scaffold_102_DTX-incomp_Pisti1-B-R473-Map9;Target=DTX-incomp_Pisti1-B-R473-Map9 1783 1969;Identity=83.8
scaffold_102	Pisti1_TEannot2_REPET_TEs	match_part	88874	89040	0.0	-	.	ID=mp26297-1_scaffold_102_DTX-incomp_Pisti1-B-R473-Map9;Parent=ms26297_scaffold_102_DTX-incomp_Pisti1-B-R473-Map9;Target=DTX-incomp_Pisti1-B-R473-Map9 1783 1969;Identity=83.8
scaffold_102	Pisti1_TEannot2_REPET_TEs	match	93317	94727	0.0	-	.	ID=ms17604_scaffold_102_noCat_Pisti1-B-R311-Map13;Target=noCat_Pisti1-B-R311-Map13 1 1446
scaffold_102	Pisti1_TEannot2_REPET_TEs	match_part	93317	93936	0.0	-	.	ID=mp17604-1_scaffold_102_noCat_Pisti1-B-R311-Map13;Parent=ms17604_scaffold_102_noCat_Pisti1-B-R311-Map13;Target=noCat_Pisti1-B-R311-Map13 825 1446;Identity=98.4
scaffold_102	Pisti1_TEannot2_REPET_TEs	match_part	94112	94727	0.0	-	.	ID=mp17604-2_scaffold_102_noCat_Pisti1-B-R311-Map13;Parent=ms17604_scaffold_102_noCat_Pisti1-B-R311-Map13;Target=noCat_Pisti1-B-R311-Map13 1 614;Identity=97.1
scaffold_102	Pisti1_TEannot2_REPET_TEs	match	94728	94785	0.0	-	.	ID=ms17605_scaffold_102_noCat_Pisti1-B-R311-Map13;Target=noCat_Pisti1-B-R311-Map13 233 281;Identity=86.1
scaffold_102	Pisti1_TEannot2_REPET_TEs	match_part	94728	94785	0.0	-	.	ID=mp17605-1_scaffold_102_noCat_Pisti1-B-R311-Map13;Parent=ms17605_scaffold_102_noCat_Pisti1-B-R311-Map13;Target=noCat_Pisti1-B-R311-Map13 233 281;Identity=86.1
scaffold_102	Pisti1_TEannot2_REPET_TEs	match	102981	103122	0.0	-	.	ID=ms17606_scaffold_102_noCat_Pisti1-B-R38-Map20;Target=noCat_Pisti1-B-R38-Map20 649 798;Identity=84.5
scaffold_102	Pisti1_TEannot2_REPET_TEs	match_part	102981	103122	0.0	-	.	ID=mp17606-1_scaffold_102_noCat_Pisti1-B-R38-Map20;Parent=ms17606_scaffold_102_noCat_Pisti1-B-R38-Map20;Target=noCat_Pisti1-B-R38-Map20 649 798;Identity=84.5
scaffold_102	Pisti1_TEannot2_REPET_TEs	match	99953	102980	0.0	+	.	ID=ms17607_scaffold_102_RLX-incomp-chim_Pisti1-B-R1041-Map3;Target=RLX-incomp-chim_Pisti1-B-R1041-Map3 3671 6727;Identity=82.5
scaffold_102	Pisti1_TEannot2_REPET_TEs	match_part	99953	102980	0.0	+	.	ID=mp17607-1_scaffold_102_RLX-incomp-chim_Pisti1-B-R1041-Map3;Parent=ms17607_scaffold_102_RLX-incomp-chim_Pisti1-B-R1041-Map3;Target=RLX-incomp-chim_Pisti1-B-R1041-Map3 3671 6727;Identity=82.5
scaffold_102	Pisti1_TEannot2_REPET_TEs	match	96112	97929	0.0	-	.	ID=ms17608_scaffold_102_noCat_Pisti1-B-G216-Map20;Target=noCat_Pisti1-B-G216-Map20 25 1871;Identity=94.0
scaffold_102	Pisti1_TEannot2_REPET_TEs	match_part	96112	97929	0.0	-	.	ID=mp17608-1_scaffold_102_noCat_Pisti1-B-G216-Map20;Parent=ms17608_scaffold_102_noCat_Pisti1-B-G216-Map20;Target=noCat_Pisti1-B-G216-Map20 25 1871;Identity=94.0
scaffold_102	Pisti1_TEannot2_REPET_TEs	match	103125	104931	0.0	+	.	ID=ms17609_scaffold_102_noCat_Pisti1-B-G216-Map20;Target=noCat_Pisti1-B-G216-Map20 24 1871
scaffold_102	Pisti1_TEannot2_REPET_TEs	match_part	103125	103634	0.0	+	.	ID=mp17609-1_scaffold_102_noCat_Pisti1-B-G216-Map20;Parent=ms17609_scaffold_102_noCat_Pisti1-B-G216-Map20;Target=noCat_Pisti1-B-G216-Map20 24 543;Identity=93.1
scaffold_102	Pisti1_TEannot2_REPET_TEs	match_part	104005	104931	0.0	+	.	ID=mp17609-2_scaffold_102_noCat_Pisti1-B-G216-Map20;Parent=ms17609_scaffold_102_noCat_Pisti1-B-G216-Map20;Target=noCat_Pisti1-B-G216-Map20 938 1871;Identity=93.3
scaffold_102	Pisti1_TEannot2_REPET_TEs	match	98763	99724	0.0	-	.	ID=ms17610_scaffold_102_DTX-incomp_Pisti1-B-R473-Map9;Target=DTX-incomp_Pisti1-B-R473-Map9 14 2294
scaffold_102	Pisti1_TEannot2_REPET_TEs	match_part	98763	99113	0.0	-	.	ID=mp17610-1_scaffold_102_DTX-incomp_Pisti1-B-R473-Map9;Parent=ms17610_scaffold_102_DTX-incomp_Pisti1-B-R473-Map9;Target=DTX-incomp_Pisti1-B-R473-Map9 1923 2294;Identity=79.5
scaffold_102	Pisti1_TEannot2_REPET_TEs	match_part	99091	99504	0.0	-	.	ID=mp17610-2_scaffold_102_DTX-incomp_Pisti1-B-R473-Map9;Parent=ms17610_scaffold_102_DTX-incomp_Pisti1-B-R473-Map9;Target=DTX-incomp_Pisti1-B-R473-Map9 293 681;Identity=77.3
scaffold_102	Pisti1_TEannot2_REPET_TEs	match_part	99470	99724	0.0	-	.	ID=mp17610-3_scaffold_102_DTX-incomp_Pisti1-B-R473-Map9;Parent=ms17610_scaffold_102_DTX-incomp_Pisti1-B-R473-Map9;Target=DTX-incomp_Pisti1-B-R473-Map9 14 304;Identity=76.7
scaffold_102	Pisti1_TEannot2_REPET_TEs	match	99725	99952	0.0	+	.	ID=ms17611_scaffold_102_noCat_Pisti1-B-G459-Map18;Target=noCat_Pisti1-B-G459-Map18 387 658;Identity=86.7
scaffold_102	Pisti1_TEannot2_REPET_TEs	match_part	99725	99952	0.0	+	.	ID=mp17611-1_scaffold_102_noCat_Pisti1-B-G459-Map18;Parent=ms17611_scaffold_102_noCat_Pisti1-B-G459-Map18;Target=noCat_Pisti1-B-G459-Map18 387 658;Identity=86.7
scaffold_102	Pisti1_TEannot2_REPET_TEs	match	97932	98632	0.0	-	.	ID=ms17612_scaffold_102_RYX-comp_Pisti1-B-G1496-Map3;Target=RYX-comp_Pisti1-B-G1496-Map3 2 849
scaffold_102	Pisti1_TEannot2_REPET_TEs	match_part	97932	98336	0.0	-	.	ID=mp17612-1_scaffold_102_RYX-comp_Pisti1-B-G1496-Map3;Parent=ms17612_scaffold_102_RYX-comp_Pisti1-B-G1496-Map3;Target=RYX-comp_Pisti1-B-G1496-Map3 448 849;Identity=72.1
scaffold_102	Pisti1_TEannot2_REPET_TEs	match_part	98326	98632	0.0	-	.	ID=mp17612-2_scaffold_102_RYX-comp_Pisti1-B-G1496-Map3;Parent=ms17612_scaffold_102_RYX-comp_Pisti1-B-G1496-Map3;Target=RYX-comp_Pisti1-B-G1496-Map3 2 275;Identity=71.2
scaffold_102	Pisti1_TEannot2_REPET_TEs	match	95762	96111	0.0	-	.	ID=ms17613_scaffold_102_noCat_Pisti1-B-R309-Map20;Target=noCat_Pisti1-B-R309-Map20 12805 13155;Identity=96.0
scaffold_102	Pisti1_TEannot2_REPET_TEs	match_part	95762	96111	0.0	-	.	ID=mp17613-1_scaffold_102_noCat_Pisti1-B-R309-Map20;Parent=ms17613_scaffold_102_noCat_Pisti1-B-R309-Map20;Target=noCat_Pisti1-B-R309-Map20 12805 13155;Identity=96.0
scaffold_102	Pisti1_TEannot2_REPET_TEs	match	75579	81647	0.0	-	.	ID=ms21755_scaffold_102_RLX-incomp_Pisti1-B-P18.68-Map3;Target=RLX-incomp_Pisti1-B-P18.68-Map3 58 6125;Identity=96.0
scaffold_102	Pisti1_TEannot2_REPET_TEs	match_part	75579	81647	0.0	-	.	ID=mp21755-1_scaffold_102_RLX-incomp_Pisti1-B-P18.68-Map3;Parent=ms21755_scaffold_102_RLX-incomp_Pisti1-B-P18.68-Map3;Target=RLX-incomp_Pisti1-B-P18.68-Map3 58 6125;Identity=96.0
scaffold_102	Pisti1_TEannot2_REPET_TEs	match	185077	186140	0.0	+	.	ID=ms3839_scaffold_102_RLX-incomp_Pisti1-B-R698-Map20;Target=RLX-incomp_Pisti1-B-R698-Map20 1 1064;Identity=95.8
scaffold_102	Pisti1_TEannot2_REPET_TEs	match_part	185077	186140	0.0	+	.	ID=mp3839-1_scaffold_102_RLX-incomp_Pisti1-B-R698-Map20;Parent=ms3839_scaffold_102_RLX-incomp_Pisti1-B-R698-Map20;Target=RLX-incomp_Pisti1-B-R698-Map20 1 1064;Identity=95.8
scaffold_102	Pisti1_TEannot2_REPET_TEs	match	135371	136850	0.0	+	.	ID=ms13581_scaffold_102_RLX-incomp_Pisti1-B-R622-Map20_reversed;Target=RLX-incomp_Pisti1-B-R622-Map20_reversed 8678 9274
scaffold_102	Pisti1_TEannot2_REPET_TEs	match_part	135371	135528	0.0	+	.	ID=mp13581-1_scaffold_102_RLX-incomp_Pisti1-B-R622-Map20_reversed;Parent=ms13581_scaffold_102_RLX-incomp_Pisti1-B-R622-Map20_reversed;Target=RLX-incomp_Pisti1-B-R622-Map20_reversed 8678 8836;Identity=76.9
scaffold_102	Pisti1_TEannot2_REPET_TEs	match_part	136751	136850	0.0	+	.	ID=mp13581-2_scaffold_102_RLX-incomp_Pisti1-B-R622-Map20_reversed;Parent=ms13581_scaffold_102_RLX-incomp_Pisti1-B-R622-Map20_reversed;Target=RLX-incomp_Pisti1-B-R622-Map20_reversed 9174 9274;Identity=78.2
scaffold_102	Pisti1_TEannot2_REPET_TEs	match	149733	150436	0.0	+	.	ID=ms13582_scaffold_102_noCat_Pisti1-B-G43-Map20;Target=noCat_Pisti1-B-G43-Map20 1 736;Identity=90.8
scaffold_102	Pisti1_TEannot2_REPET_TEs	match_part	149733	150436	0.0	+	.	ID=mp13582-1_scaffold_102_noCat_Pisti1-B-G43-Map20;Parent=ms13582_scaffold_102_noCat_Pisti1-B-G43-Map20;Target=noCat_Pisti1-B-G43-Map20 1 736;Identity=90.8
scaffold_102	Pisti1_TEannot2_REPET_TEs	match	148609	149729	0.0	-	.	ID=ms13583_scaffold_102_noCat_Pisti1-B-R21-Map20;Target=noCat_Pisti1-B-R21-Map20 816 1940;Identity=93.0
scaffold_102	Pisti1_TEannot2_REPET_TEs	match_part	148609	149729	0.0	-	.	ID=mp13583-1_scaffold_102_noCat_Pisti1-B-R21-Map20;Parent=ms13583_scaffold_102_noCat_Pisti1-B-R21-Map20;Target=noCat_Pisti1-B-R21-Map20 816 1940;Identity=93.0
scaffold_102	Pisti1_TEannot2_REPET_TEs	match	148229	148267	0.0	-	.	ID=ms13584_scaffold_102_RLX-incomp_Pisti1-B-G11-Map20_reversed;Target=RLX-incomp_Pisti1-B-G11-Map20_reversed 7706 7745;Identity=75.7
scaffold_102	Pisti1_TEannot2_REPET_TEs	match_part	148229	148267	0.0	-	.	ID=mp13584-1_scaffold_102_RLX-incomp_Pisti1-B-G11-Map20_reversed;Parent=ms13584_scaffold_102_RLX-incomp_Pisti1-B-G11-Map20_reversed;Target=RLX-incomp_Pisti1-B-G11-Map20_reversed 7706 7745;Identity=75.7
scaffold_102	Pisti1_TEannot2_REPET_TEs	match	146502	148606	0.0	-	.	ID=ms13585_scaffold_102_RLX-incomp_Pisti1-B-G1991-Map4_reversed;Target=RLX-incomp_Pisti1-B-G1991-Map4_reversed 7623 9784
scaffold_102	Pisti1_TEannot2_REPET_TEs	match_part	146502	148228	0.0	-	.	ID=mp13585-1_scaffold_102_RLX-incomp_Pisti1-B-G1991-Map4_reversed;Parent=ms13585_scaffold_102_RLX-incomp_Pisti1-B-G1991-Map4_reversed;Target=RLX-incomp_Pisti1-B-G1991-Map4_reversed 8072 9784;Identity=77.0
scaffold_102	Pisti1_TEannot2_REPET_TEs	match_part	148268	148606	0.0	-	.	ID=mp13585-2_scaffold_102_RLX-incomp_Pisti1-B-G1991-Map4_reversed;Parent=ms13585_scaffold_102_RLX-incomp_Pisti1-B-G1991-Map4_reversed;Target=RLX-incomp_Pisti1-B-G1991-Map4_reversed 7623 7969;Identity=69.3
scaffold_102	Pisti1_TEannot2_REPET_TEs	match	136851	137314	0.0	+	.	ID=ms13586_scaffold_102_DXX-MITE_Pisti1-B-P66.47-Map3;Target=DXX-MITE_Pisti1-B-P66.47-Map3 3 469;Identity=96.6
scaffold_102	Pisti1_TEannot2_REPET_TEs	match_part	136851	137314	0.0	+	.	ID=mp13586-1_scaffold_102_DXX-MITE_Pisti1-B-P66.47-Map3;Parent=ms13586_scaffold_102_DXX-MITE_Pisti1-B-P66.47-Map3;Target=DXX-MITE_Pisti1-B-P66.47-Map3 3 469;Identity=96.6
scaffold_102	Pisti1_TEannot2_REPET_TEs	match	144733	146484	0.0	+	.	ID=ms13587_scaffold_102_RLX-incomp-chim_Pisti1-B-R1041-Map3;Target=RLX-incomp-chim_Pisti1-B-R1041-Map3 3253 8866
scaffold_102	Pisti1_TEannot2_REPET_TEs	match_part	144733	145748	0.0	+	.	ID=mp13587-1_scaffold_102_RLX-incomp-chim_Pisti1-B-R1041-Map3;Parent=ms13587_scaffold_102_RLX-incomp-chim_Pisti1-B-R1041-Map3;Target=RLX-incomp-chim_Pisti1-B-R1041-Map3 3253 4293;Identity=80.8
scaffold_102	Pisti1_TEannot2_REPET_TEs	match_part	145750	146484	0.0	+	.	ID=mp13587-2_scaffold_102_RLX-incomp-chim_Pisti1-B-R1041-Map3;Parent=ms13587_scaffold_102_RLX-incomp-chim_Pisti1-B-R1041-Map3;Target=RLX-incomp-chim_Pisti1-B-R1041-Map3 8154 8866;Identity=86.7
scaffold_102	Pisti1_TEannot2_REPET_TEs	match	137315	144732	0.0	+	.	ID=ms13588_scaffold_102_DTX-incomp_Pisti1-B-R415-Map20;Target=DTX-incomp_Pisti1-B-R415-Map20 982 8469
scaffold_102	Pisti1_TEannot2_REPET_TEs	match_part	137315	137778	0.0	+	.	ID=mp13588-1_scaffold_102_DTX-incomp_Pisti1-B-R415-Map20;Parent=ms13588_scaffold_102_DTX-incomp_Pisti1-B-R415-Map20;Target=DTX-incomp_Pisti1-B-R415-Map20 982 1444;Identity=96.3
scaffold_102	Pisti1_TEannot2_REPET_TEs	match_part	137754	144732	0.0	+	.	ID=mp13588-2_scaffold_102_DTX-incomp_Pisti1-B-R415-Map20;Parent=ms13588_scaffold_102_DTX-incomp_Pisti1-B-R415-Map20;Target=DTX-incomp_Pisti1-B-R415-Map20 1464 8469;Identity=95.8
scaffold_102	Pisti1_TEannot2_REPET_TEs	match	9909	10272	0.0	-	.	ID=ms11047_scaffold_102_DTX-incomp_Pisti1-B-R2433-Map3;Target=DTX-incomp_Pisti1-B-R2433-Map3 301 668;Identity=78.6
scaffold_102	Pisti1_TEannot2_REPET_TEs	match_part	9909	10272	0.0	-	.	ID=mp11047-1_scaffold_102_DTX-incomp_Pisti1-B-R2433-Map3;Parent=ms11047_scaffold_102_DTX-incomp_Pisti1-B-R2433-Map3;Target=DTX-incomp_Pisti1-B-R2433-Map3 301 668;Identity=78.6
scaffold_102	Pisti1_TEannot2_REPET_TEs	match	151419	152061	0.0	-	.	ID=ms15985_scaffold_102_RLX-incomp_Pisti1-B-R1072-Map3_reversed;Target=RLX-incomp_Pisti1-B-R1072-Map3_reversed 2 633;Identity=79.3
scaffold_102	Pisti1_TEannot2_REPET_TEs	match_part	151419	152061	0.0	-	.	ID=mp15985-1_scaffold_102_RLX-incomp_Pisti1-B-R1072-Map3_reversed;Parent=ms15985_scaffold_102_RLX-incomp_Pisti1-B-R1072-Map3_reversed;Target=RLX-incomp_Pisti1-B-R1072-Map3_reversed 2 633;Identity=79.3
scaffold_102	Pisti1_TEannot2_REPET_TEs	match	165300	166519	0.0	+	.	ID=ms16436_scaffold_102_DXX-MITE_Pisti1-B-R713-Map4;Target=DXX-MITE_Pisti1-B-R713-Map4 2 1231;Identity=86.0
scaffold_102	Pisti1_TEannot2_REPET_TEs	match_part	165300	166519	0.0	+	.	ID=mp16436-1_scaffold_102_DXX-MITE_Pisti1-B-R713-Map4;Parent=ms16436_scaffold_102_DXX-MITE_Pisti1-B-R713-Map4;Target=DXX-MITE_Pisti1-B-R713-Map4 2 1231;Identity=86.0
scaffold_102	Pisti1_TEannot2_REPET_TEs	match	167789	169778	0.0	-	.	ID=ms16437_scaffold_102_noCat_Pisti1-B-G867-Map14;Target=noCat_Pisti1-B-G867-Map14 1 1967;Identity=72.5
scaffold_102	Pisti1_TEannot2_REPET_TEs	match_part	167789	169778	0.0	-	.	ID=mp16437-1_scaffold_102_noCat_Pisti1-B-G867-Map14;Parent=ms16437_scaffold_102_noCat_Pisti1-B-G867-Map14;Target=noCat_Pisti1-B-G867-Map14 1 1967;Identity=72.5
scaffold_102	Pisti1_TEannot2_REPET_TEs	match	171317	171791	0.0	-	.	ID=ms16438_scaffold_102_noCat_Pisti1-B-G867-Map14;Target=noCat_Pisti1-B-G867-Map14 271 739;Identity=65.3
scaffold_102	Pisti1_TEannot2_REPET_TEs	match_part	171317	171791	0.0	-	.	ID=mp16438-1_scaffold_102_noCat_Pisti1-B-G867-Map14;Parent=ms16438_scaffold_102_noCat_Pisti1-B-G867-Map14;Target=noCat_Pisti1-B-G867-Map14 271 739;Identity=65.3
scaffold_102	Pisti1_TEannot2_REPET_TEs	match	170398	171307	0.0	-	.	ID=ms16439_scaffold_102_noCat_Pisti1-B-R75-Map15;Target=noCat_Pisti1-B-R75-Map15 2298 3197;Identity=69.6
scaffold_102	Pisti1_TEannot2_REPET_TEs	match_part	170398	171307	0.0	-	.	ID=mp16439-1_scaffold_102_noCat_Pisti1-B-R75-Map15;Parent=ms16439_scaffold_102_noCat_Pisti1-B-R75-Map15;Target=noCat_Pisti1-B-R75-Map15 2298 3197;Identity=69.6
scaffold_102	Pisti1_TEannot2_REPET_TEs	match	1058	1166	0.0	-	.	ID=ms19803_scaffold_102_RLX-incomp_Pisti1-B-R307-Map13_reversed;Target=RLX-incomp_Pisti1-B-R307-Map13_reversed 3589 3697;Identity=67.0
scaffold_102	Pisti1_TEannot2_REPET_TEs	match_part	1058	1166	0.0	-	.	ID=mp19803-1_scaffold_102_RLX-incomp_Pisti1-B-R307-Map13_reversed;Parent=ms19803_scaffold_102_RLX-incomp_Pisti1-B-R307-Map13_reversed;Target=RLX-incomp_Pisti1-B-R307-Map13_reversed 3589 3697;Identity=67.0
scaffold_102	Pisti1_TEannot2_REPET_TEs	match	81	1471	0.0	-	.	ID=ms19804_scaffold_102_RLX-comp_Pisti1-B-G1894-Map4;Target=RLX-comp_Pisti1-B-G1894-Map4 3173 4561
scaffold_102	Pisti1_TEannot2_REPET_TEs	match_part	81	533	0.0	-	.	ID=mp19804-1_scaffold_102_RLX-comp_Pisti1-B-G1894-Map4;Parent=ms19804_scaffold_102_RLX-comp_Pisti1-B-G1894-Map4;Target=RLX-comp_Pisti1-B-G1894-Map4 4117 4561;Identity=61.8
scaffold_102	Pisti1_TEannot2_REPET_TEs	match_part	1167	1471	0.0	-	.	ID=mp19804-2_scaffold_102_RLX-comp_Pisti1-B-G1894-Map4;Parent=ms19804_scaffold_102_RLX-comp_Pisti1-B-G1894-Map4;Target=RLX-comp_Pisti1-B-G1894-Map4 3173 3477;Identity=68.6
scaffold_102	Pisti1_TEannot2_REPET_TEs	match	534	563	0.0	-	.	ID=ms19805_scaffold_102_RLX-comp_Pisti1-B-G1894-Map4;Target=RLX-comp_Pisti1-B-G1894-Map4 4090 4118;Identity=67.4
scaffold_102	Pisti1_TEannot2_REPET_TEs	match_part	534	563	0.0	-	.	ID=mp19805-1_scaffold_102_RLX-comp_Pisti1-B-G1894-Map4;Parent=ms19805_scaffold_102_RLX-comp_Pisti1-B-G1894-Map4;Target=RLX-comp_Pisti1-B-G1894-Map4 4090 4118;Identity=67.4
scaffold_102	Pisti1_TEannot2_REPET_TEs	match	2435	2790	0.0	-	.	ID=ms19806_scaffold_102_RYX-incomp-chim_Pisti1-B-R202-Map20_reversed;Target=RYX-incomp-chim_Pisti1-B-R202-Map20_reversed 2087 2442
scaffold_102	Pisti1_TEannot2_REPET_TEs	match_part	2435	2499	0.0	-	.	ID=mp19806-1_scaffold_102_RYX-incomp-chim_Pisti1-B-R202-Map20_reversed;Parent=ms19806_scaffold_102_RYX-incomp-chim_Pisti1-B-R202-Map20_reversed;Target=RYX-incomp-chim_Pisti1-B-R202-Map20_reversed 2381 2442;Identity=75.8
scaffold_102	Pisti1_TEannot2_REPET_TEs	match_part	2659	2790	0.0	-	.	ID=mp19806-2_scaffold_102_RYX-incomp-chim_Pisti1-B-R202-Map20_reversed;Parent=ms19806_scaffold_102_RYX-incomp-chim_Pisti1-B-R202-Map20_reversed;Target=RYX-incomp-chim_Pisti1-B-R202-Map20_reversed 2087 2218;Identity=66.2
scaffold_102	Pisti1_TEannot2_REPET_TEs	match	192816	194741	0.0	+	.	ID=ms21905_scaffold_102_RLX-incomp_Pisti1-B-R698-Map20;Target=RLX-incomp_Pisti1-B-R698-Map20 7634 9561;Identity=96.2
scaffold_102	Pisti1_TEannot2_REPET_TEs	match_part	192816	194741	0.0	+	.	ID=mp21905-1_scaffold_102_RLX-incomp_Pisti1-B-R698-Map20;Parent=ms21905_scaffold_102_RLX-incomp_Pisti1-B-R698-Map20;Target=RLX-incomp_Pisti1-B-R698-Map20 7634 9561;Identity=96.2
scaffold_102	Pisti1_TEannot2_REPET_TEs	match	69183	69642	0.0	+	.	ID=ms21385_scaffold_102_noCat_Pisti1-B-R164-Map20;Target=noCat_Pisti1-B-R164-Map20 3723 4190;Identity=83.3
scaffold_102	Pisti1_TEannot2_REPET_TEs	match_part	69183	69642	0.0	+	.	ID=mp21385-1_scaffold_102_noCat_Pisti1-B-R164-Map20;Parent=ms21385_scaffold_102_noCat_Pisti1-B-R164-Map20;Target=noCat_Pisti1-B-R164-Map20 3723 4190;Identity=83.3
scaffold_102	Pisti1_TEannot2_REPET_TEs	match	65960	71256	0.0	+	.	ID=ms21386_scaffold_102_RIX-comp_Pisti1-B-R2366-Map6_reversed;Target=RIX-comp_Pisti1-B-R2366-Map6_reversed 1 2996
scaffold_102	Pisti1_TEannot2_REPET_TEs	match_part	65960	68406	0.0	+	.	ID=mp21386-1_scaffold_102_RIX-comp_Pisti1-B-R2366-Map6_reversed;Parent=ms21386_scaffold_102_RIX-comp_Pisti1-B-R2366-Map6_reversed;Target=RIX-comp_Pisti1-B-R2366-Map6_reversed 1 2429;Identity=73.1
scaffold_102	Pisti1_TEannot2_REPET_TEs	match_part	70706	71256	0.0	+	.	ID=mp21386-2_scaffold_102_RIX-comp_Pisti1-B-R2366-Map6_reversed;Parent=ms21386_scaffold_102_RIX-comp_Pisti1-B-R2366-Map6_reversed;Target=RIX-comp_Pisti1-B-R2366-Map6_reversed 2446 2996;Identity=71.6
scaffold_102	Pisti1_TEannot2_REPET_TEs	match	71258	71534	0.0	+	.	ID=ms21387_scaffold_102_RLX-incomp_Pisti1-B-R3055-Map5;Target=RLX-incomp_Pisti1-B-R3055-Map5 1 307;Identity=98.6
scaffold_102	Pisti1_TEannot2_REPET_TEs	match_part	71258	71534	0.0	+	.	ID=mp21387-1_scaffold_102_RLX-incomp_Pisti1-B-R3055-Map5;Parent=ms21387_scaffold_102_RLX-incomp_Pisti1-B-R3055-Map5;Target=RLX-incomp_Pisti1-B-R3055-Map5 1 307;Identity=98.6
scaffold_102	Pisti1_TEannot2_REPET_TEs	match	68407	69182	0.0	-	.	ID=ms21388_scaffold_102_noCat_Pisti1-B-G216-Map20;Target=noCat_Pisti1-B-G216-Map20 1082 1868;Identity=90.5
scaffold_102	Pisti1_TEannot2_REPET_TEs	match_part	68407	69182	0.0	-	.	ID=mp21388-1_scaffold_102_noCat_Pisti1-B-G216-Map20;Parent=ms21388_scaffold_102_noCat_Pisti1-B-G216-Map20;Target=noCat_Pisti1-B-G216-Map20 1082 1868;Identity=90.5
scaffold_102	Pisti1_TEannot2_REPET_TEs	match	65444	65952	0.0	+	.	ID=ms21390_scaffold_102_RLX-incomp_Pisti1-B-G1814-Map4;Target=RLX-incomp_Pisti1-B-G1814-Map4 1 1853
scaffold_102	Pisti1_TEannot2_REPET_TEs	match_part	65444	65705	0.0	+	.	ID=mp21390-1_scaffold_102_RLX-incomp_Pisti1-B-G1814-Map4;Parent=ms21390_scaffold_102_RLX-incomp_Pisti1-B-G1814-Map4;Target=RLX-incomp_Pisti1-B-G1814-Map4 1 270;Identity=78.8
scaffold_102	Pisti1_TEannot2_REPET_TEs	match_part	65707	65952	0.0	+	.	ID=mp21390-2_scaffold_102_RLX-incomp_Pisti1-B-G1814-Map4;Parent=ms21390_scaffold_102_RLX-incomp_Pisti1-B-G1814-Map4;Target=RLX-incomp_Pisti1-B-G1814-Map4 1608 1853;Identity=78.0
scaffold_102	Pisti1_TEannot2_REPET_TEs	match	65278	65443	0.0	-	.	ID=ms21391_scaffold_102_RLX-incomp_Pisti1-B-R247-Map12_reversed;Target=RLX-incomp_Pisti1-B-R247-Map12_reversed 78 227;Identity=79.6
scaffold_102	Pisti1_TEannot2_REPET_TEs	match_part	65278	65443	0.0	-	.	ID=mp21391-1_scaffold_102_RLX-incomp_Pisti1-B-R247-Map12_reversed;Parent=ms21391_scaffold_102_RLX-incomp_Pisti1-B-R247-Map12_reversed;Target=RLX-incomp_Pisti1-B-R247-Map12_reversed 78 227;Identity=79.6
scaffold_102	Pisti1_TEannot2_REPET_TEs	match	65153	65277	0.0	+	.	ID=ms21392_scaffold_102_DXX-MITE_Pisti1-B-G29-Map20;Target=DXX-MITE_Pisti1-B-G29-Map20 1403 1532;Identity=96.9
scaffold_102	Pisti1_TEannot2_REPET_TEs	match_part	65153	65277	0.0	+	.	ID=mp21392-1_scaffold_102_DXX-MITE_Pisti1-B-G29-Map20;Parent=ms21392_scaffold_102_DXX-MITE_Pisti1-B-G29-Map20;Target=DXX-MITE_Pisti1-B-G29-Map20 1403 1532;Identity=96.9
scaffold_102	Pisti1_TEannot2_REPET_TEs	match	159333	159618	0.0	-	.	ID=ms15988_scaffold_102_DTX-incomp_Pisti1-B-G874-Map8;Target=DTX-incomp_Pisti1-B-G874-Map8 825 1110;Identity=89.0
scaffold_102	Pisti1_TEannot2_REPET_TEs	match_part	159333	159618	0.0	-	.	ID=mp15988-1_scaffold_102_DTX-incomp_Pisti1-B-G874-Map8;Parent=ms15988_scaffold_102_DTX-incomp_Pisti1-B-G874-Map8;Target=DTX-incomp_Pisti1-B-G874-Map8 825 1110;Identity=89.0
scaffold_102	Pisti1_TEannot2_REPET_TEs	match	63520	63776	0.0	+	.	ID=ms28065_scaffold_102_noCat_Pisti1-B-G78-Map20;Target=noCat_Pisti1-B-G78-Map20 3 265;Identity=78.9
scaffold_102	Pisti1_TEannot2_REPET_TEs	match_part	63520	63776	0.0	+	.	ID=mp28065-1_scaffold_102_noCat_Pisti1-B-G78-Map20;Parent=ms28065_scaffold_102_noCat_Pisti1-B-G78-Map20;Target=noCat_Pisti1-B-G78-Map20 3 265;Identity=78.9
scaffold_102	Pisti1_TEannot2_REPET_TEs	match	62255	62427	0.0	-	.	ID=ms28066_scaffold_102_noCat_Pisti1-B-R75-Map15;Target=noCat_Pisti1-B-R75-Map15 2306 2494;Identity=72.9
scaffold_102	Pisti1_TEannot2_REPET_TEs	match_part	62255	62427	0.0	-	.	ID=mp28066-1_scaffold_102_noCat_Pisti1-B-R75-Map15;Parent=ms28066_scaffold_102_noCat_Pisti1-B-R75-Map15;Target=noCat_Pisti1-B-R75-Map15 2306 2494;Identity=72.9
scaffold_102	Pisti1_TEannot2_REPET_TEs	match	63777	64025	0.0	-	.	ID=ms28067_scaffold_102_DXX-MITE_Pisti1-B-G29-Map20;Target=DXX-MITE_Pisti1-B-G29-Map20 1279 1534;Identity=94.4
scaffold_102	Pisti1_TEannot2_REPET_TEs	match_part	63777	64025	0.0	-	.	ID=mp28067-1_scaffold_102_DXX-MITE_Pisti1-B-G29-Map20;Parent=ms28067_scaffold_102_DXX-MITE_Pisti1-B-G29-Map20;Target=DXX-MITE_Pisti1-B-G29-Map20 1279 1534;Identity=94.4
scaffold_102	Pisti1_TEannot2_REPET_TEs	match	63411	63519	0.0	-	.	ID=ms28068_scaffold_102_RLX-incomp_Pisti1-B-R603-Map3;Target=RLX-incomp_Pisti1-B-R603-Map3 361 469;Identity=79.4
scaffold_102	Pisti1_TEannot2_REPET_TEs	match_part	63411	63519	0.0	-	.	ID=mp28068-1_scaffold_102_RLX-incomp_Pisti1-B-R603-Map3;Parent=ms28068_scaffold_102_RLX-incomp_Pisti1-B-R603-Map3;Target=RLX-incomp_Pisti1-B-R603-Map3 361 469;Identity=79.4
scaffold_102	Pisti1_TEannot2_REPET_TEs	match	46973	48011	0.0	+	.	ID=ms12723_scaffold_102_DTX-incomp_Pisti1-B-G1733-Map10;Target=DTX-incomp_Pisti1-B-G1733-Map10 1 1050;Identity=95.5
scaffold_102	Pisti1_TEannot2_REPET_TEs	match_part	46973	48011	0.0	+	.	ID=mp12723-1_scaffold_102_DTX-incomp_Pisti1-B-G1733-Map10;Parent=ms12723_scaffold_102_DTX-incomp_Pisti1-B-G1733-Map10;Target=DTX-incomp_Pisti1-B-G1733-Map10 1 1050;Identity=95.5
scaffold_102	Pisti1_TEannot2_REPET_TEs	match	33120	41711	0.0	-	.	ID=ms12724_scaffold_102_RLX-incomp_Pisti1-B-R698-Map20;Target=RLX-incomp_Pisti1-B-R698-Map20 1 8630;Identity=94.7
scaffold_102	Pisti1_TEannot2_REPET_TEs	match_part	33120	41711	0.0	-	.	ID=mp12724-1_scaffold_102_RLX-incomp_Pisti1-B-R698-Map20;Parent=ms12724_scaffold_102_RLX-incomp_Pisti1-B-R698-Map20;Target=RLX-incomp_Pisti1-B-R698-Map20 1 8630;Identity=94.7
scaffold_102	Pisti1_TEannot2_REPET_TEs	match	130415	133114	0.0	-	.	ID=ms22966_scaffold_102_noCat_Pisti1-B-R164-Map20;Target=noCat_Pisti1-B-R164-Map20 1147 3863;Identity=87.4
scaffold_102	Pisti1_TEannot2_REPET_TEs	match_part	130415	133114	0.0	-	.	ID=mp22966-1_scaffold_102_noCat_Pisti1-B-R164-Map20;Parent=ms22966_scaffold_102_noCat_Pisti1-B-R164-Map20;Target=noCat_Pisti1-B-R164-Map20 1147 3863;Identity=87.4
scaffold_102	Pisti1_TEannot2_REPET_TEs	match	133115	133347	0.0	-	.	ID=ms22967_scaffold_102_noCat_Pisti1-B-R164-Map20;Target=noCat_Pisti1-B-R164-Map20 1345 1566;Identity=72.6
scaffold_102	Pisti1_TEannot2_REPET_TEs	match_part	133115	133347	0.0	-	.	ID=mp22967-1_scaffold_102_noCat_Pisti1-B-R164-Map20;Parent=ms22967_scaffold_102_noCat_Pisti1-B-R164-Map20;Target=noCat_Pisti1-B-R164-Map20 1345 1566;Identity=72.6
scaffold_102	Pisti1_TEannot2_REPET_TEs	match	133348	133841	0.0	-	.	ID=ms22968_scaffold_102_noCat_Pisti1-B-R164-Map20;Target=noCat_Pisti1-B-R164-Map20 392 856;Identity=69.6
scaffold_102	Pisti1_TEannot2_REPET_TEs	match_part	133348	133841	0.0	-	.	ID=mp22968-1_scaffold_102_noCat_Pisti1-B-R164-Map20;Parent=ms22968_scaffold_102_noCat_Pisti1-B-R164-Map20;Target=noCat_Pisti1-B-R164-Map20 392 856;Identity=69.6
scaffold_102	Pisti1_TEannot2_REPET_TEs	match	133921	134661	0.0	-	.	ID=ms22969_scaffold_102_noCat_Pisti1-B-R164-Map20;Target=noCat_Pisti1-B-R164-Map20 428 1799
scaffold_102	Pisti1_TEannot2_REPET_TEs	match_part	133921	134183	0.0	-	.	ID=mp22969-1_scaffold_102_noCat_Pisti1-B-R164-Map20;Parent=ms22969_scaffold_102_noCat_Pisti1-B-R164-Map20;Target=noCat_Pisti1-B-R164-Map20 1551 1799;Identity=67.1
scaffold_102	Pisti1_TEannot2_REPET_TEs	match_part	134456	134502	0.0	-	.	ID=mp22969-2_scaffold_102_noCat_Pisti1-B-R164-Map20;Parent=ms22969_scaffold_102_noCat_Pisti1-B-R164-Map20;Target=noCat_Pisti1-B-R164-Map20 847 896;Identity=75.5
scaffold_102	Pisti1_TEannot2_REPET_TEs	match_part	134546	134661	0.0	-	.	ID=mp22969-3_scaffold_102_noCat_Pisti1-B-R164-Map20;Parent=ms22969_scaffold_102_noCat_Pisti1-B-R164-Map20;Target=noCat_Pisti1-B-R164-Map20 428 544;Identity=69.9
scaffold_102	Pisti1_TEannot2_REPET_TEs	match	134197	134455	0.0	-	.	ID=ms22970_scaffold_102_noCat_Pisti1-B-R164-Map20;Target=noCat_Pisti1-B-R164-Map20 138 428;Identity=72.6
scaffold_102	Pisti1_TEannot2_REPET_TEs	match_part	134197	134455	0.0	-	.	ID=mp22970-1_scaffold_102_noCat_Pisti1-B-R164-Map20;Parent=ms22970_scaffold_102_noCat_Pisti1-B-R164-Map20;Target=noCat_Pisti1-B-R164-Map20 138 428;Identity=72.6
scaffold_102	Pisti1_TEannot2_REPET_TEs	match	134503	134545	0.0	-	.	ID=ms22971_scaffold_102_noCat_Pisti1-B-R164-Map20;Target=noCat_Pisti1-B-R164-Map20 317 361;Identity=68.7
scaffold_102	Pisti1_TEannot2_REPET_TEs	match_part	134503	134545	0.0	-	.	ID=mp22971-1_scaffold_102_noCat_Pisti1-B-R164-Map20;Parent=ms22971_scaffold_102_noCat_Pisti1-B-R164-Map20;Target=noCat_Pisti1-B-R164-Map20 317 361;Identity=68.7
scaffold_102	Pisti1_TEannot2_REPET_TEs	match	134960	135029	0.0	+	.	ID=ms22972_scaffold_102_RLX-incomp_Pisti1-B-R622-Map20_reversed;Target=RLX-incomp_Pisti1-B-R622-Map20_reversed 8376 8446;Identity=71.4
scaffold_102	Pisti1_TEannot2_REPET_TEs	match_part	134960	135029	0.0	+	.	ID=mp22972-1_scaffold_102_RLX-incomp_Pisti1-B-R622-Map20_reversed;Parent=ms22972_scaffold_102_RLX-incomp_Pisti1-B-R622-Map20_reversed;Target=RLX-incomp_Pisti1-B-R622-Map20_reversed 8376 8446;Identity=71.4
scaffold_102	Pisti1_TEannot2_REPET_TEs	match	82024	82319	0.0	-	.	ID=ms21460_scaffold_102_noCat_Pisti1-B-G115-Map20;Target=noCat_Pisti1-B-G115-Map20 15 310;Identity=97.0
scaffold_102	Pisti1_TEannot2_REPET_TEs	match_part	82024	82319	0.0	-	.	ID=mp21460-1_scaffold_102_noCat_Pisti1-B-G115-Map20;Parent=ms21460_scaffold_102_noCat_Pisti1-B-G115-Map20;Target=noCat_Pisti1-B-G115-Map20 15 310;Identity=97.0
scaffold_102	Pisti1_TEannot2_REPET_TEs	match	82320	88167	0.0	-	.	ID=ms21461_scaffold_102_RLX-incomp-chim_Pisti1-B-R780-Map9_reversed;Target=RLX-incomp-chim_Pisti1-B-R780-Map9_reversed 1 5879;Identity=84.6
scaffold_102	Pisti1_TEannot2_REPET_TEs	match_part	82320	88167	0.0	-	.	ID=mp21461-1_scaffold_102_RLX-incomp-chim_Pisti1-B-R780-Map9_reversed;Parent=ms21461_scaffold_102_RLX-incomp-chim_Pisti1-B-R780-Map9_reversed;Target=RLX-incomp-chim_Pisti1-B-R780-Map9_reversed 1 5879;Identity=84.6
scaffold_102	Pisti1_TEannot2_REPET_TEs	match	81993	82023	0.0	-	.	ID=ms21462_scaffold_102_RLX-incomp_Pisti1-B-P18.68-Map3;Target=RLX-incomp_Pisti1-B-P18.68-Map3 6035 6065;Identity=97.1
scaffold_102	Pisti1_TEannot2_REPET_TEs	match_part	81993	82023	0.0	-	.	ID=mp21462-1_scaffold_102_RLX-incomp_Pisti1-B-P18.68-Map3;Parent=ms21462_scaffold_102_RLX-incomp_Pisti1-B-P18.68-Map3;Target=RLX-incomp_Pisti1-B-P18.68-Map3 6035 6065;Identity=97.1
scaffold_102	Pisti1_TEannot2_REPET_TEs	match	88169	88318	0.0	-	.	ID=ms21463_scaffold_102_DTX-incomp_Pisti1-B-R473-Map9;Target=DTX-incomp_Pisti1-B-R473-Map9 2318 2465;Identity=89.9
scaffold_102	Pisti1_TEannot2_REPET_TEs	match_part	88169	88318	0.0	-	.	ID=mp21463-1_scaffold_102_DTX-incomp_Pisti1-B-R473-Map9;Parent=ms21463_scaffold_102_DTX-incomp_Pisti1-B-R473-Map9;Target=DTX-incomp_Pisti1-B-R473-Map9 2318 2465;Identity=89.9
scaffold_102	Pisti1_TEannot2_REPET_TEs	match	117275	117548	0.0	-	.	ID=ms20959_scaffold_102_RLX-comp_Pisti1-B-G1940-Map3;Target=RLX-comp_Pisti1-B-G1940-Map3 3737 4010;Identity=81.8
scaffold_102	Pisti1_TEannot2_REPET_TEs	match_part	117275	117548	0.0	-	.	ID=mp20959-1_scaffold_102_RLX-comp_Pisti1-B-G1940-Map3;Parent=ms20959_scaffold_102_RLX-comp_Pisti1-B-G1940-Map3;Target=RLX-comp_Pisti1-B-G1940-Map3 3737 4010;Identity=81.8
scaffold_102	Pisti1_TEannot2_REPET_TEs	match	117549	118837	0.0	+	.	ID=ms20960_scaffold_102_RLX-incomp-chim_Pisti1-B-R1041-Map3;Target=RLX-incomp-chim_Pisti1-B-R1041-Map3 2504 8866
scaffold_102	Pisti1_TEannot2_REPET_TEs	match_part	117549	118104	0.0	+	.	ID=mp20960-1_scaffold_102_RLX-incomp-chim_Pisti1-B-R1041-Map3;Parent=ms20960_scaffold_102_RLX-incomp-chim_Pisti1-B-R1041-Map3;Target=RLX-incomp-chim_Pisti1-B-R1041-Map3 2504 3058;Identity=86.7
scaffold_102	Pisti1_TEannot2_REPET_TEs	match_part	118105	118837	0.0	+	.	ID=mp20960-2_scaffold_102_RLX-incomp-chim_Pisti1-B-R1041-Map3;Parent=ms20960_scaffold_102_RLX-incomp-chim_Pisti1-B-R1041-Map3;Target=RLX-incomp-chim_Pisti1-B-R1041-Map3 8155 8866;Identity=81.7
scaffold_102	Pisti1_TEannot2_REPET_TEs	match	118838	119032	0.0	+	.	ID=ms20961_scaffold_102_RLX-incomp-chim_Pisti1-B-R1041-Map3;Target=RLX-incomp-chim_Pisti1-B-R1041-Map3 3047 3249;Identity=92.8
scaffold_102	Pisti1_TEannot2_REPET_TEs	match_part	118838	119032	0.0	+	.	ID=mp20961-1_scaffold_102_RLX-incomp-chim_Pisti1-B-R1041-Map3;Parent=ms20961_scaffold_102_RLX-incomp-chim_Pisti1-B-R1041-Map3;Target=RLX-incomp-chim_Pisti1-B-R1041-Map3 3047 3249;Identity=92.8
scaffold_102	Pisti1_TEannot2_REPET_TEs	match	113252	117274	0.0	+	.	ID=ms20962_scaffold_102_RLX-incomp_Pisti1-B-G1804-Map4;Target=RLX-incomp_Pisti1-B-G1804-Map4 966 4451
scaffold_102	Pisti1_TEannot2_REPET_TEs	match_part	113252	114306	0.0	+	.	ID=mp20962-1_scaffold_102_RLX-incomp_Pisti1-B-G1804-Map4;Parent=ms20962_scaffold_102_RLX-incomp_Pisti1-B-G1804-Map4;Target=RLX-incomp_Pisti1-B-G1804-Map4 966 2020;Identity=94.2
scaffold_102	Pisti1_TEannot2_REPET_TEs	match_part	114836	117274	0.0	+	.	ID=mp20962-2_scaffold_102_RLX-incomp_Pisti1-B-G1804-Map4;Parent=ms20962_scaffold_102_RLX-incomp_Pisti1-B-G1804-Map4;Target=RLX-incomp_Pisti1-B-G1804-Map4 2016 4451;Identity=88.7
scaffold_102	Pisti1_TEannot2_REPET_TEs	match	114307	114835	0.0	-	.	ID=ms20963_scaffold_102_RLX-incomp_Pisti1-B-R82-Map20;Target=RLX-incomp_Pisti1-B-R82-Map20 3 540;Identity=94.0
scaffold_102	Pisti1_TEannot2_REPET_TEs	match_part	114307	114835	0.0	-	.	ID=mp20963-1_scaffold_102_RLX-incomp_Pisti1-B-R82-Map20;Parent=ms20963_scaffold_102_RLX-incomp_Pisti1-B-R82-Map20;Target=RLX-incomp_Pisti1-B-R82-Map20 3 540;Identity=94.0
scaffold_102	Pisti1_TEannot2_REPET_TEs	match	119842	119974	0.0	+	.	ID=ms20964_scaffold_102_RXX_Pisti1-B-G306-Map20;Target=RXX_Pisti1-B-G306-Map20 979 1146;Identity=99.2
scaffold_102	Pisti1_TEannot2_REPET_TEs	match_part	119842	119974	0.0	+	.	ID=mp20964-1_scaffold_102_RXX_Pisti1-B-G306-Map20;Parent=ms20964_scaffold_102_RXX_Pisti1-B-G306-Map20;Target=RXX_Pisti1-B-G306-Map20 979 1146;Identity=99.2
scaffold_102	Pisti1_TEannot2_REPET_TEs	match	119035	119841	0.0	+	.	ID=ms20965_scaffold_102_DTX-incomp_Pisti1-B-R415-Map20;Target=DTX-incomp_Pisti1-B-R415-Map20 1 807;Identity=97.7
scaffold_102	Pisti1_TEannot2_REPET_TEs	match_part	119035	119841	0.0	+	.	ID=mp20965-1_scaffold_102_DTX-incomp_Pisti1-B-R415-Map20;Parent=ms20965_scaffold_102_DTX-incomp_Pisti1-B-R415-Map20;Target=DTX-incomp_Pisti1-B-R415-Map20 1 807;Identity=97.7
##gff-version 3
##sequence-region scaffold_103 1 188225
scaffold_103	Pisti1_TEannot2_REPET_TEs	match	141599	144384	0.0	+	.	ID=ms21002_scaffold_103_RLX-incomp-chim_Pisti1-B-R780-Map9_reversed;Target=RLX-incomp-chim_Pisti1-B-R780-Map9_reversed 1 2783;Identity=88.2
scaffold_103	Pisti1_TEannot2_REPET_TEs	match_part	141599	144384	0.0	+	.	ID=mp21002-1_scaffold_103_RLX-incomp-chim_Pisti1-B-R780-Map9_reversed;Parent=ms21002_scaffold_103_RLX-incomp-chim_Pisti1-B-R780-Map9_reversed;Target=RLX-incomp-chim_Pisti1-B-R780-Map9_reversed 1 2783;Identity=88.2
scaffold_103	Pisti1_TEannot2_REPET_TEs	match	140749	141598	0.0	-	.	ID=ms21004_scaffold_103_RLX-incomp_Pisti1-B-R51-Map20_reversed;Target=RLX-incomp_Pisti1-B-R51-Map20_reversed 4243 5092;Identity=91.7
scaffold_103	Pisti1_TEannot2_REPET_TEs	match_part	140749	141598	0.0	-	.	ID=mp21004-1_scaffold_103_RLX-incomp_Pisti1-B-R51-Map20_reversed;Parent=ms21004_scaffold_103_RLX-incomp_Pisti1-B-R51-Map20_reversed;Target=RLX-incomp_Pisti1-B-R51-Map20_reversed 4243 5092;Identity=91.7
scaffold_103	Pisti1_TEannot2_REPET_TEs	match	144386	144725	0.0	+	.	ID=ms21005_scaffold_103_RLX-comp_Pisti1-B-R64-Map16_reversed;Target=RLX-comp_Pisti1-B-R64-Map16_reversed 1 344;Identity=76.0
scaffold_103	Pisti1_TEannot2_REPET_TEs	match_part	144386	144725	0.0	+	.	ID=mp21005-1_scaffold_103_RLX-comp_Pisti1-B-R64-Map16_reversed;Parent=ms21005_scaffold_103_RLX-comp_Pisti1-B-R64-Map16_reversed;Target=RLX-comp_Pisti1-B-R64-Map16_reversed 1 344;Identity=76.0
scaffold_103	Pisti1_TEannot2_REPET_TEs	match	140566	140748	0.0	-	.	ID=ms21006_scaffold_103_RLX-incomp_Pisti1-B-R962-Map4;Target=RLX-incomp_Pisti1-B-R962-Map4 1 177;Identity=93.8
scaffold_103	Pisti1_TEannot2_REPET_TEs	match_part	140566	140748	0.0	-	.	ID=mp21006-1_scaffold_103_RLX-incomp_Pisti1-B-R962-Map4;Parent=ms21006_scaffold_103_RLX-incomp_Pisti1-B-R962-Map4;Target=RLX-incomp_Pisti1-B-R962-Map4 1 177;Identity=93.8
scaffold_103	Pisti1_TEannot2_REPET_TEs	match	115290	120186	0.0	-	.	ID=ms21011_scaffold_103_RLX-incomp-chim_Pisti1-B-R1041-Map3;Target=RLX-incomp-chim_Pisti1-B-R1041-Map3 5004 10765
scaffold_103	Pisti1_TEannot2_REPET_TEs	match_part	115290	115999	0.0	-	.	ID=mp21011-1_scaffold_103_RLX-incomp-chim_Pisti1-B-R1041-Map3;Parent=ms21011_scaffold_103_RLX-incomp-chim_Pisti1-B-R1041-Map3;Target=RLX-incomp-chim_Pisti1-B-R1041-Map3 10053 10765;Identity=85.0
scaffold_103	Pisti1_TEannot2_REPET_TEs	match_part	116002	116969	0.0	-	.	ID=mp21011-2_scaffold_103_RLX-incomp-chim_Pisti1-B-R1041-Map3;Parent=ms21011_scaffold_103_RLX-incomp-chim_Pisti1-B-R1041-Map3;Target=RLX-incomp-chim_Pisti1-B-R1041-Map3 8936 9902;Identity=76.3
scaffold_103	Pisti1_TEannot2_REPET_TEs	match_part	117051	120186	0.0	-	.	ID=mp21011-3_scaffold_103_RLX-incomp-chim_Pisti1-B-R1041-Map3;Parent=ms21011_scaffold_103_RLX-incomp-chim_Pisti1-B-R1041-Map3;Target=RLX-incomp-chim_Pisti1-B-R1041-Map3 5004 8154;Identity=86.8
scaffold_103	Pisti1_TEannot2_REPET_TEs	match	114492	114616	0.0	-	.	ID=ms21012_scaffold_103_RLX-incomp_Pisti1-B-G1705-Map8;Target=RLX-incomp_Pisti1-B-G1705-Map8 1144 1280;Identity=75.6
scaffold_103	Pisti1_TEannot2_REPET_TEs	match_part	114492	114616	0.0	-	.	ID=mp21012-1_scaffold_103_RLX-incomp_Pisti1-B-G1705-Map8;Parent=ms21012_scaffold_103_RLX-incomp_Pisti1-B-G1705-Map8;Target=RLX-incomp_Pisti1-B-G1705-Map8 1144 1280;Identity=75.6
scaffold_103	Pisti1_TEannot2_REPET_TEs	match	114700	115275	0.0	-	.	ID=ms21013_scaffold_103_RLX-incomp_Pisti1-B-G1705-Map8;Target=RLX-incomp_Pisti1-B-G1705-Map8 230 848;Identity=88.0
scaffold_103	Pisti1_TEannot2_REPET_TEs	match_part	114700	115275	0.0	-	.	ID=mp21013-1_scaffold_103_RLX-incomp_Pisti1-B-G1705-Map8;Parent=ms21013_scaffold_103_RLX-incomp_Pisti1-B-G1705-Map8;Target=RLX-incomp_Pisti1-B-G1705-Map8 230 848;Identity=88.0
scaffold_103	Pisti1_TEannot2_REPET_TEs	match	114617	114688	0.0	-	.	ID=ms21014_scaffold_103_RLX-incomp_Pisti1-B-G1717-Map3;Target=RLX-incomp_Pisti1-B-G1717-Map3 898 974;Identity=73.0
scaffold_103	Pisti1_TEannot2_REPET_TEs	match_part	114617	114688	0.0	-	.	ID=mp21014-1_scaffold_103_RLX-incomp_Pisti1-B-G1717-Map3;Parent=ms21014_scaffold_103_RLX-incomp_Pisti1-B-G1717-Map3;Target=RLX-incomp_Pisti1-B-G1717-Map3 898 974;Identity=73.0
scaffold_103	Pisti1_TEannot2_REPET_TEs	match	116970	117050	0.0	-	.	ID=ms21015_scaffold_103_RLX-incomp_Pisti1-B-R82-Map20;Target=RLX-incomp_Pisti1-B-R82-Map20 5748 5830;Identity=84.3
scaffold_103	Pisti1_TEannot2_REPET_TEs	match_part	116970	117050	0.0	-	.	ID=mp21015-1_scaffold_103_RLX-incomp_Pisti1-B-R82-Map20;Parent=ms21015_scaffold_103_RLX-incomp_Pisti1-B-R82-Map20;Target=RLX-incomp_Pisti1-B-R82-Map20 5748 5830;Identity=84.3
scaffold_103	Pisti1_TEannot2_REPET_TEs	match	113486	113870	0.0	+	.	ID=ms21016_scaffold_103_noCat_Pisti1-B-R38-Map20;Target=noCat_Pisti1-B-R38-Map20 422 806;Identity=88.2
scaffold_103	Pisti1_TEannot2_REPET_TEs	match_part	113486	113870	0.0	+	.	ID=mp21016-1_scaffold_103_noCat_Pisti1-B-R38-Map20;Parent=ms21016_scaffold_103_noCat_Pisti1-B-R38-Map20;Target=noCat_Pisti1-B-R38-Map20 422 806;Identity=88.2
scaffold_103	Pisti1_TEannot2_REPET_TEs	match	114617	114688	0.0	-	.	ID=ms21017_scaffold_103_noCat_Pisti1-B-G55-Map20;Target=noCat_Pisti1-B-G55-Map20 936 1012;Identity=72.4
scaffold_103	Pisti1_TEannot2_REPET_TEs	match_part	114617	114688	0.0	-	.	ID=mp21017-1_scaffold_103_noCat_Pisti1-B-G55-Map20;Parent=ms21017_scaffold_103_noCat_Pisti1-B-G55-Map20;Target=noCat_Pisti1-B-G55-Map20 936 1012;Identity=72.4
scaffold_103	Pisti1_TEannot2_REPET_TEs	match	179256	179461	0.0	-	.	ID=ms4195_scaffold_103_RXX-TRIM_Pisti1-B-G2259-Map7;Target=RXX-TRIM_Pisti1-B-G2259-Map7 223 427;Identity=71.2
scaffold_103	Pisti1_TEannot2_REPET_TEs	match_part	179256	179461	0.0	-	.	ID=mp4195-1_scaffold_103_RXX-TRIM_Pisti1-B-G2259-Map7;Parent=ms4195_scaffold_103_RXX-TRIM_Pisti1-B-G2259-Map7;Target=RXX-TRIM_Pisti1-B-G2259-Map7 223 427;Identity=71.2
scaffold_103	Pisti1_TEannot2_REPET_TEs	match	149482	149992	0.0	-	.	ID=ms28198_scaffold_103_RLX-incomp_Pisti1-B-R166-Map20;Target=RLX-incomp_Pisti1-B-R166-Map20 3747 4257;Identity=92.0
scaffold_103	Pisti1_TEannot2_REPET_TEs	match_part	149482	149992	0.0	-	.	ID=mp28198-1_scaffold_103_RLX-incomp_Pisti1-B-R166-Map20;Parent=ms28198_scaffold_103_RLX-incomp_Pisti1-B-R166-Map20;Target=RLX-incomp_Pisti1-B-R166-Map20 3747 4257;Identity=92.0
scaffold_103	Pisti1_TEannot2_REPET_TEs	match	149041	149481	0.0	-	.	ID=ms28199_scaffold_103_noCat_Pisti1-B-P31.28-Map13;Target=noCat_Pisti1-B-P31.28-Map13 21 461;Identity=96.8
scaffold_103	Pisti1_TEannot2_REPET_TEs	match_part	149041	149481	0.0	-	.	ID=mp28199-1_scaffold_103_noCat_Pisti1-B-P31.28-Map13;Parent=ms28199_scaffold_103_noCat_Pisti1-B-P31.28-Map13;Target=noCat_Pisti1-B-P31.28-Map13 21 461;Identity=96.8
scaffold_103	Pisti1_TEannot2_REPET_TEs	match	149993	150767	0.0	-	.	ID=ms28201_scaffold_103_noCat_Pisti1-B-G481-Map11;Target=noCat_Pisti1-B-G481-Map11 286 1085;Identity=95.1
scaffold_103	Pisti1_TEannot2_REPET_TEs	match_part	149993	150767	0.0	-	.	ID=mp28201-1_scaffold_103_noCat_Pisti1-B-G481-Map11;Parent=ms28201_scaffold_103_noCat_Pisti1-B-G481-Map11;Target=noCat_Pisti1-B-G481-Map11 286 1085;Identity=95.1
scaffold_103	Pisti1_TEannot2_REPET_TEs	match	12759	13426	0.0	+	.	ID=ms24117_scaffold_103_noCat_Pisti1-B-R21-Map20;Target=noCat_Pisti1-B-R21-Map20 1260 1930;Identity=93.1
scaffold_103	Pisti1_TEannot2_REPET_TEs	match_part	12759	13426	0.0	+	.	ID=mp24117-1_scaffold_103_noCat_Pisti1-B-R21-Map20;Parent=ms24117_scaffold_103_noCat_Pisti1-B-R21-Map20;Target=noCat_Pisti1-B-R21-Map20 1260 1930;Identity=93.1
scaffold_103	Pisti1_TEannot2_REPET_TEs	match	103810	103882	0.0	-	.	ID=ms15926_scaffold_103_DTX-incomp_Pisti1-B-R106-Map20;Target=DTX-incomp_Pisti1-B-R106-Map20 39 118;Identity=86.8
scaffold_103	Pisti1_TEannot2_REPET_TEs	match_part	103810	103882	0.0	-	.	ID=mp15926-1_scaffold_103_DTX-incomp_Pisti1-B-R106-Map20;Parent=ms15926_scaffold_103_DTX-incomp_Pisti1-B-R106-Map20;Target=DTX-incomp_Pisti1-B-R106-Map20 39 118;Identity=86.8
scaffold_103	Pisti1_TEannot2_REPET_TEs	match	101344	101485	0.0	-	.	ID=ms15927_scaffold_103_DTX-comp_Pisti1-B-G1548-Map3;Target=DTX-comp_Pisti1-B-G1548-Map3 711 836;Identity=74.8
scaffold_103	Pisti1_TEannot2_REPET_TEs	match_part	101344	101485	0.0	-	.	ID=mp15927-1_scaffold_103_DTX-comp_Pisti1-B-G1548-Map3;Parent=ms15927_scaffold_103_DTX-comp_Pisti1-B-G1548-Map3;Target=DTX-comp_Pisti1-B-G1548-Map3 711 836;Identity=74.8
scaffold_103	Pisti1_TEannot2_REPET_TEs	match	103629	103809	0.0	+	.	ID=ms15928_scaffold_103_DTX-comp_Pisti1-B-G1548-Map3;Target=DTX-comp_Pisti1-B-G1548-Map3 193 438
scaffold_103	Pisti1_TEannot2_REPET_TEs	match_part	103629	103765	0.0	+	.	ID=mp15928-1_scaffold_103_DTX-comp_Pisti1-B-G1548-Map3;Parent=ms15928_scaffold_103_DTX-comp_Pisti1-B-G1548-Map3;Target=DTX-comp_Pisti1-B-G1548-Map3 193 357;Identity=84.6
scaffold_103	Pisti1_TEannot2_REPET_TEs	match_part	103759	103809	0.0	+	.	ID=mp15928-2_scaffold_103_DTX-comp_Pisti1-B-G1548-Map3;Parent=ms15928_scaffold_103_DTX-comp_Pisti1-B-G1548-Map3;Target=DTX-comp_Pisti1-B-G1548-Map3 385 438;Identity=82.4
scaffold_103	Pisti1_TEannot2_REPET_TEs	match	107243	111167	0.0	-	.	ID=ms15929_scaffold_103_RLX-incomp_Pisti1-B-P88.31-Map8;Target=RLX-incomp_Pisti1-B-P88.31-Map8 1151 5075;Identity=94.3
scaffold_103	Pisti1_TEannot2_REPET_TEs	match_part	107243	111167	0.0	-	.	ID=mp15929-1_scaffold_103_RLX-incomp_Pisti1-B-P88.31-Map8;Parent=ms15929_scaffold_103_RLX-incomp_Pisti1-B-P88.31-Map8;Target=RLX-incomp_Pisti1-B-P88.31-Map8 1151 5075;Identity=94.3
scaffold_103	Pisti1_TEannot2_REPET_TEs	match	179462	179979	0.0	-	.	ID=ms4196_scaffold_103_RXX-TRIM_Pisti1-B-G2259-Map7;Target=RXX-TRIM_Pisti1-B-G2259-Map7 2 445
scaffold_103	Pisti1_TEannot2_REPET_TEs	match_part	179462	179624	0.0	-	.	ID=mp4196-1_scaffold_103_RXX-TRIM_Pisti1-B-G2259-Map7;Parent=ms4196_scaffold_103_RXX-TRIM_Pisti1-B-G2259-Map7;Target=RXX-TRIM_Pisti1-B-G2259-Map7 252 445;Identity=74.2
scaffold_103	Pisti1_TEannot2_REPET_TEs	match_part	179725	179979	0.0	-	.	ID=mp4196-2_scaffold_103_RXX-TRIM_Pisti1-B-G2259-Map7;Parent=ms4196_scaffold_103_RXX-TRIM_Pisti1-B-G2259-Map7;Target=RXX-TRIM_Pisti1-B-G2259-Map7 2 256;Identity=73.8
scaffold_103	Pisti1_TEannot2_REPET_TEs	match	57276	57760	0.0	-	.	ID=ms19522_scaffold_103_DMX-incomp_Pisti1-B-R1010-Map20;Target=DMX-incomp_Pisti1-B-R1010-Map20 3861 4341;Identity=87.1
scaffold_103	Pisti1_TEannot2_REPET_TEs	match_part	57276	57760	0.0	-	.	ID=mp19522-1_scaffold_103_DMX-incomp_Pisti1-B-R1010-Map20;Parent=ms19522_scaffold_103_DMX-incomp_Pisti1-B-R1010-Map20;Target=DMX-incomp_Pisti1-B-R1010-Map20 3861 4341;Identity=87.1
scaffold_103	Pisti1_TEannot2_REPET_TEs	match	56199	56941	0.0	+	.	ID=ms19523_scaffold_103_noCat_Pisti1-B-R38-Map20;Target=noCat_Pisti1-B-R38-Map20 50 830;Identity=90.3
scaffold_103	Pisti1_TEannot2_REPET_TEs	match_part	56199	56941	0.0	+	.	ID=mp19523-1_scaffold_103_noCat_Pisti1-B-R38-Map20;Parent=ms19523_scaffold_103_noCat_Pisti1-B-R38-Map20;Target=noCat_Pisti1-B-R38-Map20 50 830;Identity=90.3
scaffold_103	Pisti1_TEannot2_REPET_TEs	match	53840	54141	0.0	-	.	ID=ms19524_scaffold_103_noCat_Pisti1-B-R920-Map20;Target=noCat_Pisti1-B-R920-Map20 2 311;Identity=90.0
scaffold_103	Pisti1_TEannot2_REPET_TEs	match_part	53840	54141	0.0	-	.	ID=mp19524-1_scaffold_103_noCat_Pisti1-B-R920-Map20;Parent=ms19524_scaffold_103_noCat_Pisti1-B-R920-Map20;Target=noCat_Pisti1-B-R920-Map20 2 311;Identity=90.0
scaffold_103	Pisti1_TEannot2_REPET_TEs	match	54142	55741	0.0	-	.	ID=ms19525_scaffold_103_RLX-incomp_Pisti1-B-G1705-Map8;Target=RLX-incomp_Pisti1-B-G1705-Map8 3 1646;Identity=91.6
scaffold_103	Pisti1_TEannot2_REPET_TEs	match_part	54142	55741	0.0	-	.	ID=mp19525-1_scaffold_103_RLX-incomp_Pisti1-B-G1705-Map8;Parent=ms19525_scaffold_103_RLX-incomp_Pisti1-B-G1705-Map8;Target=RLX-incomp_Pisti1-B-G1705-Map8 3 1646;Identity=91.6
scaffold_103	Pisti1_TEannot2_REPET_TEs	match	50484	53839	0.0	+	.	ID=ms19526_scaffold_103_RLX-incomp_Pisti1-B-R166-Map20;Target=RLX-incomp_Pisti1-B-R166-Map20 3962 7372
scaffold_103	Pisti1_TEannot2_REPET_TEs	match_part	50484	51155	0.0	+	.	ID=mp19526-1_scaffold_103_RLX-incomp_Pisti1-B-R166-Map20;Parent=ms19526_scaffold_103_RLX-incomp_Pisti1-B-R166-Map20;Target=RLX-incomp_Pisti1-B-R166-Map20 3962 4633;Identity=91.5
scaffold_103	Pisti1_TEannot2_REPET_TEs	match_part	51146	53839	0.0	+	.	ID=mp19526-2_scaffold_103_RLX-incomp_Pisti1-B-R166-Map20;Parent=ms19526_scaffold_103_RLX-incomp_Pisti1-B-R166-Map20;Target=RLX-incomp_Pisti1-B-R166-Map20 4678 7372;Identity=86.9
scaffold_103	Pisti1_TEannot2_REPET_TEs	match	50085	50483	0.0	+	.	ID=ms19527_scaffold_103_noCat_Pisti1-B-G170-Map20;Target=noCat_Pisti1-B-G170-Map20 486 905;Identity=91.1
scaffold_103	Pisti1_TEannot2_REPET_TEs	match_part	50085	50483	0.0	+	.	ID=mp19527-1_scaffold_103_noCat_Pisti1-B-G170-Map20;Parent=ms19527_scaffold_103_noCat_Pisti1-B-G170-Map20;Target=noCat_Pisti1-B-G170-Map20 486 905;Identity=91.1
scaffold_103	Pisti1_TEannot2_REPET_TEs	match	56973	57275	0.0	-	.	ID=ms19528_scaffold_103_noCat_Pisti1-B-G216-Map20;Target=noCat_Pisti1-B-G216-Map20 1562 1868;Identity=88.6
scaffold_103	Pisti1_TEannot2_REPET_TEs	match_part	56973	57275	0.0	-	.	ID=mp19528-1_scaffold_103_noCat_Pisti1-B-G216-Map20;Parent=ms19528_scaffold_103_noCat_Pisti1-B-G216-Map20;Target=noCat_Pisti1-B-G216-Map20 1562 1868;Identity=88.6
scaffold_103	Pisti1_TEannot2_REPET_TEs	match	57763	57962	0.0	+	.	ID=ms19529_scaffold_103_RLX-incomp_Pisti1-B-R32-Map20_reversed;Target=RLX-incomp_Pisti1-B-R32-Map20_reversed 8610 8808;Identity=91.5
scaffold_103	Pisti1_TEannot2_REPET_TEs	match_part	57763	57962	0.0	+	.	ID=mp19529-1_scaffold_103_RLX-incomp_Pisti1-B-R32-Map20_reversed;Parent=ms19529_scaffold_103_RLX-incomp_Pisti1-B-R32-Map20_reversed;Target=RLX-incomp_Pisti1-B-R32-Map20_reversed 8610 8808;Identity=91.5
scaffold_103	Pisti1_TEannot2_REPET_TEs	match	55742	55837	0.0	-	.	ID=ms19530_scaffold_103_RLX-incomp_Pisti1-B-G1677-Map3;Target=RLX-incomp_Pisti1-B-G1677-Map3 2682 2761;Identity=98.8
scaffold_103	Pisti1_TEannot2_REPET_TEs	match_part	55742	55837	0.0	-	.	ID=mp19530-1_scaffold_103_RLX-incomp_Pisti1-B-G1677-Map3;Parent=ms19530_scaffold_103_RLX-incomp_Pisti1-B-G1677-Map3;Target=RLX-incomp_Pisti1-B-G1677-Map3 2682 2761;Identity=98.8
scaffold_103	Pisti1_TEannot2_REPET_TEs	match	165571	167660	0.0	-	.	ID=ms4172_scaffold_103_noCat_Pisti1-B-R1617-Map13;Target=noCat_Pisti1-B-R1617-Map13 344 2325
scaffold_103	Pisti1_TEannot2_REPET_TEs	match_part	165571	165869	0.0	-	.	ID=mp4172-1_scaffold_103_noCat_Pisti1-B-R1617-Map13;Parent=ms4172_scaffold_103_noCat_Pisti1-B-R1617-Map13;Target=noCat_Pisti1-B-R1617-Map13 2023 2325;Identity=83.6
scaffold_103	Pisti1_TEannot2_REPET_TEs	match_part	166089	166670	0.0	-	.	ID=mp4172-2_scaffold_103_noCat_Pisti1-B-R1617-Map13;Parent=ms4172_scaffold_103_noCat_Pisti1-B-R1617-Map13;Target=noCat_Pisti1-B-R1617-Map13 1447 2028;Identity=88.8
scaffold_103	Pisti1_TEannot2_REPET_TEs	match_part	166671	167660	0.0	-	.	ID=mp4172-3_scaffold_103_noCat_Pisti1-B-R1617-Map13;Parent=ms4172_scaffold_103_noCat_Pisti1-B-R1617-Map13;Target=noCat_Pisti1-B-R1617-Map13 344 1338;Identity=84.7
scaffold_103	Pisti1_TEannot2_REPET_TEs	match	173822	174071	0.0	+	.	ID=ms4173_scaffold_103_noCat_Pisti1-B-R1617-Map13;Target=noCat_Pisti1-B-R1617-Map13 98 348;Identity=92.8
scaffold_103	Pisti1_TEannot2_REPET_TEs	match_part	173822	174071	0.0	+	.	ID=mp4173-1_scaffold_103_noCat_Pisti1-B-R1617-Map13;Parent=ms4173_scaffold_103_noCat_Pisti1-B-R1617-Map13;Target=noCat_Pisti1-B-R1617-Map13 98 348;Identity=92.8
scaffold_103	Pisti1_TEannot2_REPET_TEs	match	184480	184697	0.0	+	.	ID=ms4174_scaffold_103_noCat_Pisti1-B-R21-Map20;Target=noCat_Pisti1-B-R21-Map20 1717 1941;Identity=93.6
scaffold_103	Pisti1_TEannot2_REPET_TEs	match_part	184480	184697	0.0	+	.	ID=mp4174-1_scaffold_103_noCat_Pisti1-B-R21-Map20;Parent=ms4174_scaffold_103_noCat_Pisti1-B-R21-Map20;Target=noCat_Pisti1-B-R21-Map20 1717 1941;Identity=93.6
scaffold_103	Pisti1_TEannot2_REPET_TEs	match	187980	188225	0.0	+	.	ID=ms4175_scaffold_103_noCat_Pisti1-B-R23-Map20;Target=noCat_Pisti1-B-R23-Map20 4 249;Identity=98.8
scaffold_103	Pisti1_TEannot2_REPET_TEs	match_part	187980	188225	0.0	+	.	ID=mp4175-1_scaffold_103_noCat_Pisti1-B-R23-Map20;Parent=ms4175_scaffold_103_noCat_Pisti1-B-R23-Map20;Target=noCat_Pisti1-B-R23-Map20 4 249;Identity=98.8
scaffold_103	Pisti1_TEannot2_REPET_TEs	match	164589	164685	0.0	+	.	ID=ms4176_scaffold_103_RLX-comp_Pisti1-B-R64-Map16_reversed;Target=RLX-comp_Pisti1-B-R64-Map16_reversed 355 449;Identity=80.0
scaffold_103	Pisti1_TEannot2_REPET_TEs	match_part	164589	164685	0.0	+	.	ID=mp4176-1_scaffold_103_RLX-comp_Pisti1-B-R64-Map16_reversed;Parent=ms4176_scaffold_103_RLX-comp_Pisti1-B-R64-Map16_reversed;Target=RLX-comp_Pisti1-B-R64-Map16_reversed 355 449;Identity=80.0
scaffold_103	Pisti1_TEannot2_REPET_TEs	match	167661	173385	0.0	+	.	ID=ms4177_scaffold_103_RLX-incomp-chim_Pisti1-B-G1840-Map20_reversed;Target=RLX-incomp-chim_Pisti1-B-G1840-Map20_reversed 7 5456
scaffold_103	Pisti1_TEannot2_REPET_TEs	match_part	167661	172736	0.0	+	.	ID=mp4177-1_scaffold_103_RLX-incomp-chim_Pisti1-B-G1840-Map20_reversed;Parent=ms4177_scaffold_103_RLX-incomp-chim_Pisti1-B-G1840-Map20_reversed;Target=RLX-incomp-chim_Pisti1-B-G1840-Map20_reversed 7 5127;Identity=86.7
scaffold_103	Pisti1_TEannot2_REPET_TEs	match_part	173048	173385	0.0	+	.	ID=mp4177-2_scaffold_103_RLX-incomp-chim_Pisti1-B-G1840-Map20_reversed;Parent=ms4177_scaffold_103_RLX-incomp-chim_Pisti1-B-G1840-Map20_reversed;Target=RLX-incomp-chim_Pisti1-B-G1840-Map20_reversed 5117 5456;Identity=89.3
scaffold_103	Pisti1_TEannot2_REPET_TEs	match	184990	187979	0.0	+	.	ID=ms4178_scaffold_103_RLX-incomp-chim_Pisti1-B-G1840-Map20_reversed;Target=RLX-incomp-chim_Pisti1-B-G1840-Map20_reversed 1515 4517;Identity=91.7
scaffold_103	Pisti1_TEannot2_REPET_TEs	match_part	184990	187979	0.0	+	.	ID=mp4178-1_scaffold_103_RLX-incomp-chim_Pisti1-B-G1840-Map20_reversed;Parent=ms4178_scaffold_103_RLX-incomp-chim_Pisti1-B-G1840-Map20_reversed;Target=RLX-incomp-chim_Pisti1-B-G1840-Map20_reversed 1515 4517;Identity=91.7
scaffold_103	Pisti1_TEannot2_REPET_TEs	match	150868	151684	0.0	-	.	ID=ms4179_scaffold_103_RLX-incomp_Pisti1-B-G1677-Map3;Target=RLX-incomp_Pisti1-B-G1677-Map3 2682 3483;Identity=92.3
scaffold_103	Pisti1_TEannot2_REPET_TEs	match_part	150868	151684	0.0	-	.	ID=mp4179-1_scaffold_103_RLX-incomp_Pisti1-B-G1677-Map3;Parent=ms4179_scaffold_103_RLX-incomp_Pisti1-B-G1677-Map3;Target=RLX-incomp_Pisti1-B-G1677-Map3 2682 3483;Identity=92.3
scaffold_103	Pisti1_TEannot2_REPET_TEs	match	161763	163279	0.0	-	.	ID=ms4180_scaffold_103_RLX-incomp_Pisti1-B-G1804-Map4;Target=RLX-incomp_Pisti1-B-G1804-Map4 2728 4206;Identity=80.1
scaffold_103	Pisti1_TEannot2_REPET_TEs	match_part	161763	163279	0.0	-	.	ID=mp4180-1_scaffold_103_RLX-incomp_Pisti1-B-G1804-Map4;Parent=ms4180_scaffold_103_RLX-incomp_Pisti1-B-G1804-Map4;Target=RLX-incomp_Pisti1-B-G1804-Map4 2728 4206;Identity=80.1
scaffold_103	Pisti1_TEannot2_REPET_TEs	match	150868	151684	0.0	-	.	ID=ms4181_scaffold_103_RLX-incomp_Pisti1-B-G1826-Map3;Target=RLX-incomp_Pisti1-B-G1826-Map3 3638 4454;Identity=92.4
scaffold_103	Pisti1_TEannot2_REPET_TEs	match_part	150868	151684	0.0	-	.	ID=mp4181-1_scaffold_103_RLX-incomp_Pisti1-B-G1826-Map3;Parent=ms4181_scaffold_103_RLX-incomp_Pisti1-B-G1826-Map3;Target=RLX-incomp_Pisti1-B-G1826-Map3 3638 4454;Identity=92.4
scaffold_103	Pisti1_TEannot2_REPET_TEs	match	174079	178978	0.0	-	.	ID=ms4182_scaffold_103_RLX-incomp_Pisti1-B-G1888-Map4;Target=RLX-incomp_Pisti1-B-G1888-Map4 706 5914
scaffold_103	Pisti1_TEannot2_REPET_TEs	match_part	174079	176279	0.0	-	.	ID=mp4182-1_scaffold_103_RLX-incomp_Pisti1-B-G1888-Map4;Parent=ms4182_scaffold_103_RLX-incomp_Pisti1-B-G1888-Map4;Target=RLX-incomp_Pisti1-B-G1888-Map4 3671 5914;Identity=79.0
scaffold_103	Pisti1_TEannot2_REPET_TEs	match_part	176281	177034	0.0	-	.	ID=mp4182-2_scaffold_103_RLX-incomp_Pisti1-B-G1888-Map4;Parent=ms4182_scaffold_103_RLX-incomp_Pisti1-B-G1888-Map4;Target=RLX-incomp_Pisti1-B-G1888-Map4 2866 3621;Identity=84.7
scaffold_103	Pisti1_TEannot2_REPET_TEs	match_part	177346	178315	0.0	-	.	ID=mp4182-3_scaffold_103_RLX-incomp_Pisti1-B-G1888-Map4;Parent=ms4182_scaffold_103_RLX-incomp_Pisti1-B-G1888-Map4;Target=RLX-incomp_Pisti1-B-G1888-Map4 1907 2876;Identity=88.8
scaffold_103	Pisti1_TEannot2_REPET_TEs	match_part	178318	178978	0.0	-	.	ID=mp4182-4_scaffold_103_RLX-incomp_Pisti1-B-G1888-Map4;Parent=ms4182_scaffold_103_RLX-incomp_Pisti1-B-G1888-Map4;Target=RLX-incomp_Pisti1-B-G1888-Map4 706 1365;Identity=85.0
scaffold_103	Pisti1_TEannot2_REPET_TEs	match	165870	166088	0.0	+	.	ID=ms4183_scaffold_103_RLX-incomp_Pisti1-B-G254-Map5_reversed;Target=RLX-incomp_Pisti1-B-G254-Map5_reversed 604 874
scaffold_103	Pisti1_TEannot2_REPET_TEs	match_part	165870	166063	0.0	+	.	ID=mp4183-1_scaffold_103_RLX-incomp_Pisti1-B-G254-Map5_reversed;Parent=ms4183_scaffold_103_RLX-incomp_Pisti1-B-G254-Map5_reversed;Target=RLX-incomp_Pisti1-B-G254-Map5_reversed 604 797;Identity=98.5
scaffold_103	Pisti1_TEannot2_REPET_TEs	match_part	166048	166088	0.0	+	.	ID=mp4183-2_scaffold_103_RLX-incomp_Pisti1-B-G254-Map5_reversed;Parent=ms4183_scaffold_103_RLX-incomp_Pisti1-B-G254-Map5_reversed;Target=RLX-incomp_Pisti1-B-G254-Map5_reversed 834 874;Identity=97.6
scaffold_103	Pisti1_TEannot2_REPET_TEs	match	151685	152443	0.0	-	.	ID=ms4184_scaffold_103_RLX-incomp_Pisti1-B-R166-Map20;Target=RLX-incomp_Pisti1-B-R166-Map20 2986 3750;Identity=91.3
scaffold_103	Pisti1_TEannot2_REPET_TEs	match_part	151685	152443	0.0	-	.	ID=mp4184-1_scaffold_103_RLX-incomp_Pisti1-B-R166-Map20;Parent=ms4184_scaffold_103_RLX-incomp_Pisti1-B-R166-Map20;Target=RLX-incomp_Pisti1-B-R166-Map20 2986 3750;Identity=91.3
scaffold_103	Pisti1_TEannot2_REPET_TEs	match	155992	156418	0.0	-	.	ID=ms4185_scaffold_103_RLX-incomp_Pisti1-B-R3055-Map5;Target=RLX-incomp_Pisti1-B-R3055-Map5 2 458;Identity=98.8
scaffold_103	Pisti1_TEannot2_REPET_TEs	match_part	155992	156418	0.0	-	.	ID=mp4185-1_scaffold_103_RLX-incomp_Pisti1-B-R3055-Map5;Parent=ms4185_scaffold_103_RLX-incomp_Pisti1-B-R3055-Map5;Target=RLX-incomp_Pisti1-B-R3055-Map5 2 458;Identity=98.8
scaffold_103	Pisti1_TEannot2_REPET_TEs	match	164175	164588	0.0	+	.	ID=ms4187_scaffold_103_RLX-incomp_Pisti1-B-R3055-Map5;Target=RLX-incomp_Pisti1-B-R3055-Map5 1147 1589;Identity=86.8
scaffold_103	Pisti1_TEannot2_REPET_TEs	match_part	164175	164588	0.0	+	.	ID=mp4187-1_scaffold_103_RLX-incomp_Pisti1-B-R3055-Map5;Parent=ms4187_scaffold_103_RLX-incomp_Pisti1-B-R3055-Map5;Target=RLX-incomp_Pisti1-B-R3055-Map5 1147 1589;Identity=86.8
scaffold_103	Pisti1_TEannot2_REPET_TEs	match	173386	173821	0.0	-	.	ID=ms4188_scaffold_103_RLX-incomp_Pisti1-B-R3055-Map5;Target=RLX-incomp_Pisti1-B-R3055-Map5 1155 1589;Identity=87.9
scaffold_103	Pisti1_TEannot2_REPET_TEs	match_part	173386	173821	0.0	-	.	ID=mp4188-1_scaffold_103_RLX-incomp_Pisti1-B-R3055-Map5;Parent=ms4188_scaffold_103_RLX-incomp_Pisti1-B-R3055-Map5;Target=RLX-incomp_Pisti1-B-R3055-Map5 1155 1589;Identity=87.9
scaffold_103	Pisti1_TEannot2_REPET_TEs	match	156419	161762	0.0	-	.	ID=ms4189_scaffold_103_RLX-incomp_Pisti1-B-R8-Map20;Target=RLX-incomp_Pisti1-B-R8-Map20 2 4386
scaffold_103	Pisti1_TEannot2_REPET_TEs	match_part	156419	160172	0.0	-	.	ID=mp4189-1_scaffold_103_RLX-incomp_Pisti1-B-R8-Map20;Parent=ms4189_scaffold_103_RLX-incomp_Pisti1-B-R8-Map20;Target=RLX-incomp_Pisti1-B-R8-Map20 631 4386;Identity=82.8
scaffold_103	Pisti1_TEannot2_REPET_TEs	match_part	160610	160938	0.0	-	.	ID=mp4189-2_scaffold_103_RLX-incomp_Pisti1-B-R8-Map20;Parent=ms4189_scaffold_103_RLX-incomp_Pisti1-B-R8-Map20;Target=RLX-incomp_Pisti1-B-R8-Map20 304 632;Identity=85.2
scaffold_103	Pisti1_TEannot2_REPET_TEs	match_part	161463	161762	0.0	-	.	ID=mp4189-3_scaffold_103_RLX-incomp_Pisti1-B-R8-Map20;Parent=ms4189_scaffold_103_RLX-incomp_Pisti1-B-R8-Map20;Target=RLX-incomp_Pisti1-B-R8-Map20 2 309;Identity=85.9
scaffold_103	Pisti1_TEannot2_REPET_TEs	match	172752	173047	0.0	+	.	ID=ms4190_scaffold_103_RLX-incomp_Pisti1-B-R8-Map20;Target=RLX-incomp_Pisti1-B-R8-Map20 6423 6860
scaffold_103	Pisti1_TEannot2_REPET_TEs	match_part	172752	172874	0.0	+	.	ID=mp4190-1_scaffold_103_RLX-incomp_Pisti1-B-R8-Map20;Parent=ms4190_scaffold_103_RLX-incomp_Pisti1-B-R8-Map20;Target=RLX-incomp_Pisti1-B-R8-Map20 6423 6546;Identity=88.3
scaffold_103	Pisti1_TEannot2_REPET_TEs	match_part	172871	173047	0.0	+	.	ID=mp4190-2_scaffold_103_RLX-incomp_Pisti1-B-R8-Map20;Parent=ms4190_scaffold_103_RLX-incomp_Pisti1-B-R8-Map20;Target=RLX-incomp_Pisti1-B-R8-Map20 6683 6860;Identity=88.9
scaffold_103	Pisti1_TEannot2_REPET_TEs	match	177035	177345	0.0	-	.	ID=ms4191_scaffold_103_RLX-incomp_Pisti1-B-R8-Map20;Target=RLX-incomp_Pisti1-B-R8-Map20 6408 6860
scaffold_103	Pisti1_TEannot2_REPET_TEs	match_part	177035	177211	0.0	-	.	ID=mp4191-1_scaffold_103_RLX-incomp_Pisti1-B-R8-Map20;Parent=ms4191_scaffold_103_RLX-incomp_Pisti1-B-R8-Map20;Target=RLX-incomp_Pisti1-B-R8-Map20 6683 6860;Identity=88.9
scaffold_103	Pisti1_TEannot2_REPET_TEs	match_part	177208	177345	0.0	-	.	ID=mp4191-2_scaffold_103_RLX-incomp_Pisti1-B-R8-Map20;Parent=ms4191_scaffold_103_RLX-incomp_Pisti1-B-R8-Map20;Target=RLX-incomp_Pisti1-B-R8-Map20 6408 6546;Identity=88.3
scaffold_103	Pisti1_TEannot2_REPET_TEs	match	160939	161462	0.0	+	.	ID=ms4192_scaffold_103_RLX-incomp_Pisti1-B-R82-Map20;Target=RLX-incomp_Pisti1-B-R82-Map20 3 535;Identity=85.2
scaffold_103	Pisti1_TEannot2_REPET_TEs	match_part	160939	161462	0.0	+	.	ID=mp4192-1_scaffold_103_RLX-incomp_Pisti1-B-R82-Map20;Parent=ms4192_scaffold_103_RLX-incomp_Pisti1-B-R82-Map20;Target=RLX-incomp_Pisti1-B-R82-Map20 3 535;Identity=85.2
scaffold_103	Pisti1_TEannot2_REPET_TEs	match	163280	163664	0.0	-	.	ID=ms4193_scaffold_103_RLX-incomp_Pisti1-B-R9-Map20;Target=RLX-incomp_Pisti1-B-R9-Map20 4893 5293;Identity=84.5
scaffold_103	Pisti1_TEannot2_REPET_TEs	match_part	163280	163664	0.0	-	.	ID=mp4193-1_scaffold_103_RLX-incomp_Pisti1-B-R9-Map20;Parent=ms4193_scaffold_103_RLX-incomp_Pisti1-B-R9-Map20;Target=RLX-incomp_Pisti1-B-R9-Map20 4893 5293;Identity=84.5
scaffold_103	Pisti1_TEannot2_REPET_TEs	match	163665	163982	0.0	-	.	ID=ms4194_scaffold_103_RLX-incomp_Pisti1-B-R962-Map4;Target=RLX-incomp_Pisti1-B-R962-Map4 14 341;Identity=80.9
scaffold_103	Pisti1_TEannot2_REPET_TEs	match_part	163665	163982	0.0	-	.	ID=mp4194-1_scaffold_103_RLX-incomp_Pisti1-B-R962-Map4;Parent=ms4194_scaffold_103_RLX-incomp_Pisti1-B-R962-Map4;Target=RLX-incomp_Pisti1-B-R962-Map4 14 341;Identity=80.9
scaffold_103	Pisti1_TEannot2_REPET_TEs	match	27457	27766	0.0	-	.	ID=ms28771_scaffold_103_RLX-incomp_Pisti1-B-R1110-Map7_reversed;Target=RLX-incomp_Pisti1-B-R1110-Map7_reversed 1129 1435;Identity=73.1
scaffold_103	Pisti1_TEannot2_REPET_TEs	match_part	27457	27766	0.0	-	.	ID=mp28771-1_scaffold_103_RLX-incomp_Pisti1-B-R1110-Map7_reversed;Parent=ms28771_scaffold_103_RLX-incomp_Pisti1-B-R1110-Map7_reversed;Target=RLX-incomp_Pisti1-B-R1110-Map7_reversed 1129 1435;Identity=73.1
scaffold_103	Pisti1_TEannot2_REPET_TEs	match	163993	164174	0.0	-	.	ID=ms28772_scaffold_103_RLX-incomp_Pisti1-B-G1804-Map4;Target=RLX-incomp_Pisti1-B-G1804-Map4 1753 1934;Identity=90.7
scaffold_103	Pisti1_TEannot2_REPET_TEs	match_part	163993	164174	0.0	-	.	ID=mp28772-1_scaffold_103_RLX-incomp_Pisti1-B-G1804-Map4;Parent=ms28772_scaffold_103_RLX-incomp_Pisti1-B-G1804-Map4;Target=RLX-incomp_Pisti1-B-G1804-Map4 1753 1934;Identity=90.7
scaffold_103	Pisti1_TEannot2_REPET_TEs	match	144727	147268	0.0	+	.	ID=ms28773_scaffold_103_RLX-incomp-chim_Pisti1-B-R780-Map9_reversed;Target=RLX-incomp-chim_Pisti1-B-R780-Map9_reversed 2778 5326;Identity=87.0
scaffold_103	Pisti1_TEannot2_REPET_TEs	match_part	144727	147268	0.0	+	.	ID=mp28773-1_scaffold_103_RLX-incomp-chim_Pisti1-B-R780-Map9_reversed;Parent=ms28773_scaffold_103_RLX-incomp-chim_Pisti1-B-R780-Map9_reversed;Target=RLX-incomp-chim_Pisti1-B-R780-Map9_reversed 2778 5326;Identity=87.0
scaffold_103	Pisti1_TEannot2_REPET_TEs	match	154280	155991	0.0	-	.	ID=ms28774_scaffold_103_RLX-incomp_Pisti1-B-R166-Map20;Target=RLX-incomp_Pisti1-B-R166-Map20 2 1698;Identity=89.8
scaffold_103	Pisti1_TEannot2_REPET_TEs	match_part	154280	155991	0.0	-	.	ID=mp28774-1_scaffold_103_RLX-incomp_Pisti1-B-R166-Map20;Parent=ms28774_scaffold_103_RLX-incomp_Pisti1-B-R166-Map20;Target=RLX-incomp_Pisti1-B-R166-Map20 2 1698;Identity=89.8
scaffold_103	Pisti1_TEannot2_REPET_TEs	match	180428	180844	0.0	-	.	ID=ms4199_scaffold_103_RXX-TRIM_Pisti1-B-G2259-Map7;Target=RXX-TRIM_Pisti1-B-G2259-Map7 29 445;Identity=86.8
scaffold_103	Pisti1_TEannot2_REPET_TEs	match_part	180428	180844	0.0	-	.	ID=mp4199-1_scaffold_103_RXX-TRIM_Pisti1-B-G2259-Map7;Parent=ms4199_scaffold_103_RXX-TRIM_Pisti1-B-G2259-Map7;Target=RXX-TRIM_Pisti1-B-G2259-Map7 29 445;Identity=86.8
scaffold_103	Pisti1_TEannot2_REPET_TEs	match	74077	74172	0.0	+	.	ID=ms20584_scaffold_103_RLX-incomp_Pisti1-B-G1012-Map3_reversed;Target=RLX-incomp_Pisti1-B-G1012-Map3_reversed 487 582;Identity=99.0
scaffold_103	Pisti1_TEannot2_REPET_TEs	match_part	74077	74172	0.0	+	.	ID=mp20584-1_scaffold_103_RLX-incomp_Pisti1-B-G1012-Map3_reversed;Parent=ms20584_scaffold_103_RLX-incomp_Pisti1-B-G1012-Map3_reversed;Target=RLX-incomp_Pisti1-B-G1012-Map3_reversed 487 582;Identity=99.0
scaffold_103	Pisti1_TEannot2_REPET_TEs	match	76555	80608	0.0	+	.	ID=ms20585_scaffold_103_noCat_Pisti1-B-R426-Map11;Target=noCat_Pisti1-B-R426-Map11 346 4459;Identity=86.1
scaffold_103	Pisti1_TEannot2_REPET_TEs	match_part	76555	80608	0.0	+	.	ID=mp20585-1_scaffold_103_noCat_Pisti1-B-R426-Map11;Parent=ms20585_scaffold_103_noCat_Pisti1-B-R426-Map11;Target=noCat_Pisti1-B-R426-Map11 346 4459;Identity=86.1
scaffold_103	Pisti1_TEannot2_REPET_TEs	match	80609	81082	0.0	+	.	ID=ms20586_scaffold_103_RXX-TRIM_Pisti1-B-G1064-Map7;Target=RXX-TRIM_Pisti1-B-G1064-Map7 322 825;Identity=83.1
scaffold_103	Pisti1_TEannot2_REPET_TEs	match_part	80609	81082	0.0	+	.	ID=mp20586-1_scaffold_103_RXX-TRIM_Pisti1-B-G1064-Map7;Parent=ms20586_scaffold_103_RXX-TRIM_Pisti1-B-G1064-Map7;Target=RXX-TRIM_Pisti1-B-G1064-Map7 322 825;Identity=83.1
scaffold_103	Pisti1_TEannot2_REPET_TEs	match	178985	179118	0.0	+	.	ID=ms4200_scaffold_103_noCat_Pisti1-B-R595-Map20;Target=noCat_Pisti1-B-R595-Map20 7 137;Identity=65.6
scaffold_103	Pisti1_TEannot2_REPET_TEs	match_part	178985	179118	0.0	+	.	ID=mp4200-1_scaffold_103_noCat_Pisti1-B-R595-Map20;Parent=ms4200_scaffold_103_noCat_Pisti1-B-R595-Map20;Target=noCat_Pisti1-B-R595-Map20 7 137;Identity=65.6
scaffold_103	Pisti1_TEannot2_REPET_TEs	match	179980	180426	0.0	-	.	ID=ms4198_scaffold_103_RXX-TRIM_Pisti1-B-G2259-Map7;Target=RXX-TRIM_Pisti1-B-G2259-Map7 1 447;Identity=95.5
scaffold_103	Pisti1_TEannot2_REPET_TEs	match_part	179980	180426	0.0	-	.	ID=mp4198-1_scaffold_103_RXX-TRIM_Pisti1-B-G2259-Map7;Parent=ms4198_scaffold_103_RXX-TRIM_Pisti1-B-G2259-Map7;Target=RXX-TRIM_Pisti1-B-G2259-Map7 1 447;Identity=95.5
scaffold_103	Pisti1_TEannot2_REPET_TEs	match	9057	9579	0.0	+	.	ID=ms17545_scaffold_103_RLX-incomp_Pisti1-B-G1677-Map3;Target=RLX-incomp_Pisti1-B-G1677-Map3 2682 3188;Identity=92.7
scaffold_103	Pisti1_TEannot2_REPET_TEs	match_part	9057	9579	0.0	+	.	ID=mp17545-1_scaffold_103_RLX-incomp_Pisti1-B-G1677-Map3;Parent=ms17545_scaffold_103_RLX-incomp_Pisti1-B-G1677-Map3;Target=RLX-incomp_Pisti1-B-G1677-Map3 2682 3188;Identity=92.7
scaffold_103	Pisti1_TEannot2_REPET_TEs	match	8074	9056	0.0	+	.	ID=ms17547_scaffold_103_RIX-incomp_Pisti1-B-G393-Map3;Target=RIX-incomp_Pisti1-B-G393-Map3 1 983;Identity=97.0
scaffold_103	Pisti1_TEannot2_REPET_TEs	match_part	8074	9056	0.0	+	.	ID=mp17547-1_scaffold_103_RIX-incomp_Pisti1-B-G393-Map3;Parent=ms17547_scaffold_103_RIX-incomp_Pisti1-B-G393-Map3;Target=RIX-incomp_Pisti1-B-G393-Map3 1 983;Identity=97.0
scaffold_103	Pisti1_TEannot2_REPET_TEs	match	152444	154112	0.0	+	.	ID=ms4165_scaffold_103_noCat_Pisti1-B-G1224-Map13;Target=noCat_Pisti1-B-G1224-Map13 4 1691;Identity=88.3
scaffold_103	Pisti1_TEannot2_REPET_TEs	match_part	152444	154112	0.0	+	.	ID=mp4165-1_scaffold_103_noCat_Pisti1-B-G1224-Map13;Parent=ms4165_scaffold_103_noCat_Pisti1-B-G1224-Map13;Target=noCat_Pisti1-B-G1224-Map13 4 1691;Identity=88.3
scaffold_103	Pisti1_TEannot2_REPET_TEs	match	132007	132029	0.0	-	.	ID=ms14007_scaffold_103_DTX-incomp_Pisti1-B-R321-Map4;Target=DTX-incomp_Pisti1-B-R321-Map4 933 957;Identity=79.3
scaffold_103	Pisti1_TEannot2_REPET_TEs	match_part	132007	132029	0.0	-	.	ID=mp14007-1_scaffold_103_DTX-incomp_Pisti1-B-R321-Map4;Parent=ms14007_scaffold_103_DTX-incomp_Pisti1-B-R321-Map4;Target=DTX-incomp_Pisti1-B-R321-Map4 933 957;Identity=79.3
scaffold_103	Pisti1_TEannot2_REPET_TEs	match	125743	127393	0.0	+	.	ID=ms14008_scaffold_103_noCat_Pisti1-B-G43-Map20;Target=noCat_Pisti1-B-G43-Map20 1 1683;Identity=91.7
scaffold_103	Pisti1_TEannot2_REPET_TEs	match_part	125743	127393	0.0	+	.	ID=mp14008-1_scaffold_103_noCat_Pisti1-B-G43-Map20;Parent=ms14008_scaffold_103_noCat_Pisti1-B-G43-Map20;Target=noCat_Pisti1-B-G43-Map20 1 1683;Identity=91.7
scaffold_103	Pisti1_TEannot2_REPET_TEs	match	131581	131776	0.0	-	.	ID=ms14009_scaffold_103_noCat_Pisti1-B-G515-Map20;Target=noCat_Pisti1-B-G515-Map20 14 223;Identity=88.1
scaffold_103	Pisti1_TEannot2_REPET_TEs	match_part	131581	131776	0.0	-	.	ID=mp14009-1_scaffold_103_noCat_Pisti1-B-G515-Map20;Parent=ms14009_scaffold_103_noCat_Pisti1-B-G515-Map20;Target=noCat_Pisti1-B-G515-Map20 14 223;Identity=88.1
scaffold_103	Pisti1_TEannot2_REPET_TEs	match	131320	131580	0.0	+	.	ID=ms14010_scaffold_103_noCat_Pisti1-B-G55-Map20;Target=noCat_Pisti1-B-G55-Map20 489 753;Identity=83.9
scaffold_103	Pisti1_TEannot2_REPET_TEs	match_part	131320	131580	0.0	+	.	ID=mp14010-1_scaffold_103_noCat_Pisti1-B-G55-Map20;Parent=ms14010_scaffold_103_noCat_Pisti1-B-G55-Map20;Target=noCat_Pisti1-B-G55-Map20 489 753;Identity=83.9
scaffold_103	Pisti1_TEannot2_REPET_TEs	match	127394	127605	0.0	+	.	ID=ms14011_scaffold_103_noCat_Pisti1-B-R21-Map20;Target=noCat_Pisti1-B-R21-Map20 1722 1940;Identity=94.1
scaffold_103	Pisti1_TEannot2_REPET_TEs	match_part	127394	127605	0.0	+	.	ID=mp14011-1_scaffold_103_noCat_Pisti1-B-R21-Map20;Parent=ms14011_scaffold_103_noCat_Pisti1-B-R21-Map20;Target=noCat_Pisti1-B-R21-Map20 1722 1940;Identity=94.1
scaffold_103	Pisti1_TEannot2_REPET_TEs	match	132816	133563	0.0	-	.	ID=ms14012_scaffold_103_noCat_Pisti1-B-R21-Map20;Target=noCat_Pisti1-B-R21-Map20 1177 1927;Identity=93.7
scaffold_103	Pisti1_TEannot2_REPET_TEs	match_part	132816	133563	0.0	-	.	ID=mp14012-1_scaffold_103_noCat_Pisti1-B-R21-Map20;Parent=ms14012_scaffold_103_noCat_Pisti1-B-R21-Map20;Target=noCat_Pisti1-B-R21-Map20 1177 1927;Identity=93.7
scaffold_103	Pisti1_TEannot2_REPET_TEs	match	120400	124164	0.0	+	.	ID=ms14013_scaffold_103_RIX-comp_Pisti1-B-R1081-Map12_reversed;Target=RIX-comp_Pisti1-B-R1081-Map12_reversed 2824 6563;Identity=71.9
scaffold_103	Pisti1_TEannot2_REPET_TEs	match_part	120400	124164	0.0	+	.	ID=mp14013-1_scaffold_103_RIX-comp_Pisti1-B-R1081-Map12_reversed;Parent=ms14013_scaffold_103_RIX-comp_Pisti1-B-R1081-Map12_reversed;Target=RIX-comp_Pisti1-B-R1081-Map12_reversed 2824 6563;Identity=71.9
scaffold_103	Pisti1_TEannot2_REPET_TEs	match	131777	132001	0.0	+	.	ID=ms14014_scaffold_103_RLX-incomp_Pisti1-B-G1705-Map8;Target=RLX-incomp_Pisti1-B-G1705-Map8 1 257;Identity=81.1
scaffold_103	Pisti1_TEannot2_REPET_TEs	match_part	131777	132001	0.0	+	.	ID=mp14014-1_scaffold_103_RLX-incomp_Pisti1-B-G1705-Map8;Parent=ms14014_scaffold_103_RLX-incomp_Pisti1-B-G1705-Map8;Target=RLX-incomp_Pisti1-B-G1705-Map8 1 257;Identity=81.1
scaffold_103	Pisti1_TEannot2_REPET_TEs	match	120287	120397	0.0	-	.	ID=ms14015_scaffold_103_RLX-incomp_Pisti1-B-G331-Map5;Target=RLX-incomp_Pisti1-B-G331-Map5 691 801;Identity=91.9
scaffold_103	Pisti1_TEannot2_REPET_TEs	match_part	120287	120397	0.0	-	.	ID=mp14015-1_scaffold_103_RLX-incomp_Pisti1-B-G331-Map5;Parent=ms14015_scaffold_103_RLX-incomp_Pisti1-B-G331-Map5;Target=RLX-incomp_Pisti1-B-G331-Map5 691 801;Identity=91.9
scaffold_103	Pisti1_TEannot2_REPET_TEs	match	128008	128842	0.0	-	.	ID=ms14016_scaffold_103_RLX-incomp_Pisti1-B-R3055-Map5;Target=RLX-incomp_Pisti1-B-R3055-Map5 1 835;Identity=97.6
scaffold_103	Pisti1_TEannot2_REPET_TEs	match_part	128008	128842	0.0	-	.	ID=mp14016-1_scaffold_103_RLX-incomp_Pisti1-B-R3055-Map5;Parent=ms14016_scaffold_103_RLX-incomp_Pisti1-B-R3055-Map5;Target=RLX-incomp_Pisti1-B-R3055-Map5 1 835;Identity=97.6
scaffold_103	Pisti1_TEannot2_REPET_TEs	match	124166	125742	0.0	-	.	ID=ms14017_scaffold_103_RLX-incomp_Pisti1-B-R382-Map20_reversed;Target=RLX-incomp_Pisti1-B-R382-Map20_reversed 554 2138;Identity=83.9
scaffold_103	Pisti1_TEannot2_REPET_TEs	match_part	124166	125742	0.0	-	.	ID=mp14017-1_scaffold_103_RLX-incomp_Pisti1-B-R382-Map20_reversed;Parent=ms14017_scaffold_103_RLX-incomp_Pisti1-B-R382-Map20_reversed;Target=RLX-incomp_Pisti1-B-R382-Map20_reversed 554 2138;Identity=83.9
scaffold_103	Pisti1_TEannot2_REPET_TEs	match	127606	127987	0.0	+	.	ID=ms14018_scaffold_103_RLX-incomp_Pisti1-B-R51-Map20_reversed;Target=RLX-incomp_Pisti1-B-R51-Map20_reversed 126 496;Identity=89.5
scaffold_103	Pisti1_TEannot2_REPET_TEs	match_part	127606	127987	0.0	+	.	ID=mp14018-1_scaffold_103_RLX-incomp_Pisti1-B-R51-Map20_reversed;Parent=ms14018_scaffold_103_RLX-incomp_Pisti1-B-R51-Map20_reversed;Target=RLX-incomp_Pisti1-B-R51-Map20_reversed 126 496;Identity=89.5
scaffold_103	Pisti1_TEannot2_REPET_TEs	match	128843	131318	0.0	+	.	ID=ms14019_scaffold_103_RLX-incomp_Pisti1-B-R8-Map20;Target=RLX-incomp_Pisti1-B-R8-Map20 4378 6864;Identity=81.5
scaffold_103	Pisti1_TEannot2_REPET_TEs	match_part	128843	131318	0.0	+	.	ID=mp14019-1_scaffold_103_RLX-incomp_Pisti1-B-R8-Map20;Parent=ms14019_scaffold_103_RLX-incomp_Pisti1-B-R8-Map20;Target=RLX-incomp_Pisti1-B-R8-Map20 4378 6864;Identity=81.5
scaffold_103	Pisti1_TEannot2_REPET_TEs	match	132030	132813	0.0	+	.	ID=ms14020_scaffold_103_RLX-incomp_Pisti1-B-R82-Map20;Target=RLX-incomp_Pisti1-B-R82-Map20 2 796;Identity=84.1
scaffold_103	Pisti1_TEannot2_REPET_TEs	match_part	132030	132813	0.0	+	.	ID=mp14020-1_scaffold_103_RLX-incomp_Pisti1-B-R82-Map20;Parent=ms14020_scaffold_103_RLX-incomp_Pisti1-B-R82-Map20;Target=RLX-incomp_Pisti1-B-R82-Map20 2 796;Identity=84.1
scaffold_103	Pisti1_TEannot2_REPET_TEs	match	93479	93847	0.0	-	.	ID=ms17124_scaffold_103_noCat_Pisti1-B-R22-Map20;Target=noCat_Pisti1-B-R22-Map20 2 392;Identity=86.1
scaffold_103	Pisti1_TEannot2_REPET_TEs	match_part	93479	93847	0.0	-	.	ID=mp17124-1_scaffold_103_noCat_Pisti1-B-R22-Map20;Parent=ms17124_scaffold_103_noCat_Pisti1-B-R22-Map20;Target=noCat_Pisti1-B-R22-Map20 2 392;Identity=86.1
scaffold_103	Pisti1_TEannot2_REPET_TEs	match	90960	93478	0.0	-	.	ID=ms17125_scaffold_103_RLX-incomp_Pisti1-B-R166-Map20;Target=RLX-incomp_Pisti1-B-R166-Map20 1 2522;Identity=88.4
scaffold_103	Pisti1_TEannot2_REPET_TEs	match_part	90960	93478	0.0	-	.	ID=mp17125-1_scaffold_103_RLX-incomp_Pisti1-B-R166-Map20;Parent=ms17125_scaffold_103_RLX-incomp_Pisti1-B-R166-Map20;Target=RLX-incomp_Pisti1-B-R166-Map20 1 2522;Identity=88.4
scaffold_103	Pisti1_TEannot2_REPET_TEs	match	89586	90794	0.0	+	.	ID=ms17126_scaffold_103_noCat_Pisti1-B-G1224-Map13;Target=noCat_Pisti1-B-G1224-Map13 460 1695;Identity=89.3
scaffold_103	Pisti1_TEannot2_REPET_TEs	match_part	89586	90794	0.0	+	.	ID=mp17126-1_scaffold_103_noCat_Pisti1-B-G1224-Map13;Parent=ms17126_scaffold_103_noCat_Pisti1-B-G1224-Map13;Target=noCat_Pisti1-B-G1224-Map13 460 1695;Identity=89.3
scaffold_103	Pisti1_TEannot2_REPET_TEs	match	90795	90959	0.0	-	.	ID=ms17127_scaffold_103_noCat_Pisti1-B-G332-Map17;Target=noCat_Pisti1-B-G332-Map17 7 179;Identity=93.9
scaffold_103	Pisti1_TEannot2_REPET_TEs	match_part	90795	90959	0.0	-	.	ID=mp17127-1_scaffold_103_noCat_Pisti1-B-G332-Map17;Parent=ms17127_scaffold_103_noCat_Pisti1-B-G332-Map17;Target=noCat_Pisti1-B-G332-Map17 7 179;Identity=93.9
scaffold_103	Pisti1_TEannot2_REPET_TEs	match	94454	94577	0.0	+	.	ID=ms17128_scaffold_103_DHX-incomp_Pisti1-B-R2519-Map3_reversed;Target=DHX-incomp_Pisti1-B-R2519-Map3_reversed 7406 7539;Identity=76.7
scaffold_103	Pisti1_TEannot2_REPET_TEs	match_part	94454	94577	0.0	+	.	ID=mp17128-1_scaffold_103_DHX-incomp_Pisti1-B-R2519-Map3_reversed;Parent=ms17128_scaffold_103_DHX-incomp_Pisti1-B-R2519-Map3_reversed;Target=DHX-incomp_Pisti1-B-R2519-Map3_reversed 7406 7539;Identity=76.7
scaffold_103	Pisti1_TEannot2_REPET_TEs	match	93848	94215	0.0	-	.	ID=ms17129_scaffold_103_DTX-comp_Pisti1-B-R49-Map18;Target=DTX-comp_Pisti1-B-R49-Map18 3 370;Identity=89.4
scaffold_103	Pisti1_TEannot2_REPET_TEs	match_part	93848	94215	0.0	-	.	ID=mp17129-1_scaffold_103_DTX-comp_Pisti1-B-R49-Map18;Parent=ms17129_scaffold_103_DTX-comp_Pisti1-B-R49-Map18;Target=DTX-comp_Pisti1-B-R49-Map18 3 370;Identity=89.4
scaffold_103	Pisti1_TEannot2_REPET_TEs	match	24577	26258	0.0	+	.	ID=ms12523_scaffold_103_noCat_Pisti1-B-G1224-Map13;Target=noCat_Pisti1-B-G1224-Map13 3 1694;Identity=90.0
scaffold_103	Pisti1_TEannot2_REPET_TEs	match_part	24577	26258	0.0	+	.	ID=mp12523-1_scaffold_103_noCat_Pisti1-B-G1224-Map13;Parent=ms12523_scaffold_103_noCat_Pisti1-B-G1224-Map13;Target=noCat_Pisti1-B-G1224-Map13 3 1694;Identity=90.0
scaffold_103	Pisti1_TEannot2_REPET_TEs	match	33172	34939	0.0	+	.	ID=ms12524_scaffold_103_noCat_Pisti1-B-R21-Map20;Target=noCat_Pisti1-B-R21-Map20 3 1849
scaffold_103	Pisti1_TEannot2_REPET_TEs	match_part	33172	33603	0.0	+	.	ID=mp12524-1_scaffold_103_noCat_Pisti1-B-R21-Map20;Parent=ms12524_scaffold_103_noCat_Pisti1-B-R21-Map20;Target=noCat_Pisti1-B-R21-Map20 3 472;Identity=89.8
scaffold_103	Pisti1_TEannot2_REPET_TEs	match_part	33603	34939	0.0	+	.	ID=mp12524-2_scaffold_103_noCat_Pisti1-B-R21-Map20;Parent=ms12524_scaffold_103_noCat_Pisti1-B-R21-Map20;Target=noCat_Pisti1-B-R21-Map20 473 1849;Identity=92.1
scaffold_103	Pisti1_TEannot2_REPET_TEs	match	26259	26414	0.0	-	.	ID=ms12525_scaffold_103_noCat_Pisti1-B-G332-Map17;Target=noCat_Pisti1-B-G332-Map17 15 175;Identity=91.9
scaffold_103	Pisti1_TEannot2_REPET_TEs	match_part	26259	26414	0.0	-	.	ID=mp12525-1_scaffold_103_noCat_Pisti1-B-G332-Map17;Parent=ms12525_scaffold_103_noCat_Pisti1-B-G332-Map17;Target=noCat_Pisti1-B-G332-Map17 15 175;Identity=91.9
scaffold_103	Pisti1_TEannot2_REPET_TEs	match	27854	28753	0.0	-	.	ID=ms12526_scaffold_103_noCat_Pisti1-B-P13.3-Map12;Target=noCat_Pisti1-B-P13.3-Map12 4 935;Identity=88.7
scaffold_103	Pisti1_TEannot2_REPET_TEs	match_part	27854	28753	0.0	-	.	ID=mp12526-1_scaffold_103_noCat_Pisti1-B-P13.3-Map12;Parent=ms12526_scaffold_103_noCat_Pisti1-B-P13.3-Map12;Target=noCat_Pisti1-B-P13.3-Map12 4 935;Identity=88.7
scaffold_103	Pisti1_TEannot2_REPET_TEs	match	21404	21510	0.0	-	.	ID=ms12527_scaffold_103_RLX-incomp_Pisti1-B-R1549-Map10;Target=RLX-incomp_Pisti1-B-R1549-Map10 3843 3946;Identity=83.7
scaffold_103	Pisti1_TEannot2_REPET_TEs	match_part	21404	21510	0.0	-	.	ID=mp12527-1_scaffold_103_RLX-incomp_Pisti1-B-R1549-Map10;Parent=ms12527_scaffold_103_RLX-incomp_Pisti1-B-R1549-Map10;Target=RLX-incomp_Pisti1-B-R1549-Map10 3843 3946;Identity=83.7
scaffold_103	Pisti1_TEannot2_REPET_TEs	match	29199	33035	0.0	-	.	ID=ms12529_scaffold_103_RLX-incomp_Pisti1-B-R1549-Map10;Target=RLX-incomp_Pisti1-B-R1549-Map10 1 3844;Identity=88.6
scaffold_103	Pisti1_TEannot2_REPET_TEs	match_part	29199	33035	0.0	-	.	ID=mp12529-1_scaffold_103_RLX-incomp_Pisti1-B-R1549-Map10;Parent=ms12529_scaffold_103_RLX-incomp_Pisti1-B-R1549-Map10;Target=RLX-incomp_Pisti1-B-R1549-Map10 1 3844;Identity=88.6
scaffold_103	Pisti1_TEannot2_REPET_TEs	match	49199	49437	0.0	-	.	ID=ms3826_scaffold_103_noCat_Pisti1-B-G43-Map20;Target=noCat_Pisti1-B-G43-Map20 886 1125;Identity=95.0
scaffold_103	Pisti1_TEannot2_REPET_TEs	match_part	49199	49437	0.0	-	.	ID=mp3826-1_scaffold_103_noCat_Pisti1-B-G43-Map20;Parent=ms3826_scaffold_103_noCat_Pisti1-B-G43-Map20;Target=noCat_Pisti1-B-G43-Map20 886 1125;Identity=95.0
scaffold_103	Pisti1_TEannot2_REPET_TEs	match	47848	48490	0.0	+	.	ID=ms3827_scaffold_103_noCat_Pisti1-B-R21-Map20;Target=noCat_Pisti1-B-R21-Map20 1295 1940;Identity=94.7
scaffold_103	Pisti1_TEannot2_REPET_TEs	match_part	47848	48490	0.0	+	.	ID=mp3827-1_scaffold_103_noCat_Pisti1-B-R21-Map20;Parent=ms3827_scaffold_103_noCat_Pisti1-B-R21-Map20;Target=noCat_Pisti1-B-R21-Map20 1295 1940;Identity=94.7
scaffold_103	Pisti1_TEannot2_REPET_TEs	match	49199	49437	0.0	-	.	ID=ms3828_scaffold_103_noCat_Pisti1-B-R21-Map20;Target=noCat_Pisti1-B-R21-Map20 929 1167;Identity=95.0
scaffold_103	Pisti1_TEannot2_REPET_TEs	match_part	49199	49437	0.0	-	.	ID=mp3828-1_scaffold_103_noCat_Pisti1-B-R21-Map20;Parent=ms3828_scaffold_103_noCat_Pisti1-B-R21-Map20;Target=noCat_Pisti1-B-R21-Map20 929 1167;Identity=95.0
scaffold_103	Pisti1_TEannot2_REPET_TEs	match	48718	49198	0.0	-	.	ID=ms3829_scaffold_103_noCat_Pisti1-B-R920-Map20;Target=noCat_Pisti1-B-R920-Map20 97 594;Identity=91.9
scaffold_103	Pisti1_TEannot2_REPET_TEs	match_part	48718	49198	0.0	-	.	ID=mp3829-1_scaffold_103_noCat_Pisti1-B-R920-Map20;Parent=ms3829_scaffold_103_noCat_Pisti1-B-R920-Map20;Target=noCat_Pisti1-B-R920-Map20 97 594;Identity=91.9
scaffold_103	Pisti1_TEannot2_REPET_TEs	match	44354	48717	0.0	-	.	ID=ms3830_scaffold_103_RLX-comp_Pisti1-B-G1923-Map8;Target=RLX-comp_Pisti1-B-G1923-Map8 1574 3895
scaffold_103	Pisti1_TEannot2_REPET_TEs	match_part	44354	46184	0.0	-	.	ID=mp3830-1_scaffold_103_RLX-comp_Pisti1-B-G1923-Map8;Parent=ms3830_scaffold_103_RLX-comp_Pisti1-B-G1923-Map8;Target=RLX-comp_Pisti1-B-G1923-Map8 2065 3895;Identity=92.0
scaffold_103	Pisti1_TEannot2_REPET_TEs	match_part	48491	48717	0.0	-	.	ID=mp3830-2_scaffold_103_RLX-comp_Pisti1-B-G1923-Map8;Parent=ms3830_scaffold_103_RLX-comp_Pisti1-B-G1923-Map8;Target=RLX-comp_Pisti1-B-G1923-Map8 1574 1800;Identity=93.0
scaffold_103	Pisti1_TEannot2_REPET_TEs	match	49199	49437	0.0	+	.	ID=ms3831_scaffold_103_RLX-incomp_Pisti1-B-G1677-Map3;Target=RLX-incomp_Pisti1-B-G1677-Map3 3437 3675;Identity=95.0
scaffold_103	Pisti1_TEannot2_REPET_TEs	match_part	49199	49437	0.0	+	.	ID=mp3831-1_scaffold_103_RLX-incomp_Pisti1-B-G1677-Map3;Parent=ms3831_scaffold_103_RLX-incomp_Pisti1-B-G1677-Map3;Target=RLX-incomp_Pisti1-B-G1677-Map3 3437 3675;Identity=95.0
scaffold_103	Pisti1_TEannot2_REPET_TEs	match	48491	48717	0.0	-	.	ID=ms3832_scaffold_103_RLX-incomp_Pisti1-B-G1705-Map8;Target=RLX-incomp_Pisti1-B-G1705-Map8 1642 1868;Identity=93.0
scaffold_103	Pisti1_TEannot2_REPET_TEs	match_part	48491	48717	0.0	-	.	ID=mp3832-1_scaffold_103_RLX-incomp_Pisti1-B-G1705-Map8;Parent=ms3832_scaffold_103_RLX-incomp_Pisti1-B-G1705-Map8;Target=RLX-incomp_Pisti1-B-G1705-Map8 1642 1868;Identity=93.0
scaffold_103	Pisti1_TEannot2_REPET_TEs	match	49199	49437	0.0	+	.	ID=ms3833_scaffold_103_RLX-incomp_Pisti1-B-G1826-Map3;Target=RLX-incomp_Pisti1-B-G1826-Map3 4408 4643;Identity=95.3
scaffold_103	Pisti1_TEannot2_REPET_TEs	match_part	49199	49437	0.0	+	.	ID=mp3833-1_scaffold_103_RLX-incomp_Pisti1-B-G1826-Map3;Parent=ms3833_scaffold_103_RLX-incomp_Pisti1-B-G1826-Map3;Target=RLX-incomp_Pisti1-B-G1826-Map3 4408 4643;Identity=95.3
scaffold_103	Pisti1_TEannot2_REPET_TEs	match	26415	27326	0.0	-	.	ID=ms12538_scaffold_103_RLX-incomp_Pisti1-B-R1110-Map7_reversed;Target=RLX-incomp_Pisti1-B-R1110-Map7_reversed 1565 2468
scaffold_103	Pisti1_TEannot2_REPET_TEs	match_part	26415	26426	0.0	-	.	ID=mp12538-1_scaffold_103_RLX-incomp_Pisti1-B-R1110-Map7_reversed;Parent=ms12538_scaffold_103_RLX-incomp_Pisti1-B-R1110-Map7_reversed;Target=RLX-incomp_Pisti1-B-R1110-Map7_reversed 2457 2468;Identity=73.1
scaffold_103	Pisti1_TEannot2_REPET_TEs	match_part	27204	27326	0.0	-	.	ID=mp12538-2_scaffold_103_RLX-incomp_Pisti1-B-R1110-Map7_reversed;Parent=ms12538_scaffold_103_RLX-incomp_Pisti1-B-R1110-Map7_reversed;Target=RLX-incomp_Pisti1-B-R1110-Map7_reversed 1565 1686;Identity=73.1
scaffold_103	Pisti1_TEannot2_REPET_TEs	match	33036	33161	0.0	-	.	ID=ms12539_scaffold_103_RLX-comp_Pisti1-B-R291-Map14_reversed;Target=RLX-comp_Pisti1-B-R291-Map14_reversed 1506 1632;Identity=69.7
scaffold_103	Pisti1_TEannot2_REPET_TEs	match_part	33036	33161	0.0	-	.	ID=mp12539-1_scaffold_103_RLX-comp_Pisti1-B-R291-Map14_reversed;Parent=ms12539_scaffold_103_RLX-comp_Pisti1-B-R291-Map14_reversed;Target=RLX-comp_Pisti1-B-R291-Map14_reversed 1506 1632;Identity=69.7
scaffold_103	Pisti1_TEannot2_REPET_TEs	match	112083	112320	0.0	-	.	ID=ms6932_scaffold_103_RLX-incomp_Pisti1-B-P88.31-Map8;Target=RLX-incomp_Pisti1-B-P88.31-Map8 4774 5009;Identity=95.3
scaffold_103	Pisti1_TEannot2_REPET_TEs	match_part	112083	112320	0.0	-	.	ID=mp6932-1_scaffold_103_RLX-incomp_Pisti1-B-P88.31-Map8;Parent=ms6932_scaffold_103_RLX-incomp_Pisti1-B-P88.31-Map8;Target=RLX-incomp_Pisti1-B-P88.31-Map8 4774 5009;Identity=95.3
scaffold_103	Pisti1_TEannot2_REPET_TEs	match	112592	112838	0.0	-	.	ID=ms6933_scaffold_103_DTX-incomp_Pisti1-B-R473-Map9;Target=DTX-incomp_Pisti1-B-R473-Map9 385 626;Identity=74.6
scaffold_103	Pisti1_TEannot2_REPET_TEs	match_part	112592	112838	0.0	-	.	ID=mp6933-1_scaffold_103_DTX-incomp_Pisti1-B-R473-Map9;Parent=ms6933_scaffold_103_DTX-incomp_Pisti1-B-R473-Map9;Target=DTX-incomp_Pisti1-B-R473-Map9 385 626;Identity=74.6
scaffold_103	Pisti1_TEannot2_REPET_TEs	match	113051	113385	0.0	-	.	ID=ms6934_scaffold_103_noCat_Pisti1-B-P25.13-Map11;Target=noCat_Pisti1-B-P25.13-Map11 409 746;Identity=89.2
scaffold_103	Pisti1_TEannot2_REPET_TEs	match_part	113051	113385	0.0	-	.	ID=mp6934-1_scaffold_103_noCat_Pisti1-B-P25.13-Map11;Parent=ms6934_scaffold_103_noCat_Pisti1-B-P25.13-Map11;Target=noCat_Pisti1-B-P25.13-Map11 409 746;Identity=89.2
scaffold_103	Pisti1_TEannot2_REPET_TEs	match	112839	112881	0.0	+	.	ID=ms6935_scaffold_103_DHX-incomp_Pisti1-B-R2209-Map3;Target=DHX-incomp_Pisti1-B-R2209-Map3 171 211;Identity=74.0
scaffold_103	Pisti1_TEannot2_REPET_TEs	match_part	112839	112881	0.0	+	.	ID=mp6935-1_scaffold_103_DHX-incomp_Pisti1-B-R2209-Map3;Parent=ms6935_scaffold_103_DHX-incomp_Pisti1-B-R2209-Map3;Target=DHX-incomp_Pisti1-B-R2209-Map3 171 211;Identity=74.0
scaffold_103	Pisti1_TEannot2_REPET_TEs	match	15769	16911	0.0	-	.	ID=ms24118_scaffold_103_noCat_Pisti1-B-R21-Map20;Target=noCat_Pisti1-B-R21-Map20 795 1941;Identity=93.3
scaffold_103	Pisti1_TEannot2_REPET_TEs	match_part	15769	16911	0.0	-	.	ID=mp24118-1_scaffold_103_noCat_Pisti1-B-R21-Map20;Parent=ms24118_scaffold_103_noCat_Pisti1-B-R21-Map20;Target=noCat_Pisti1-B-R21-Map20 795 1941;Identity=93.3
scaffold_103	Pisti1_TEannot2_REPET_TEs	match	13427	15765	0.0	-	.	ID=ms24119_scaffold_103_RIX-comp_Pisti1-B-R2366-Map6_reversed;Target=RIX-comp_Pisti1-B-R2366-Map6_reversed 2476 4819;Identity=73.8
scaffold_103	Pisti1_TEannot2_REPET_TEs	match_part	13427	15765	0.0	-	.	ID=mp24119-1_scaffold_103_RIX-comp_Pisti1-B-R2366-Map6_reversed;Parent=ms24119_scaffold_103_RIX-comp_Pisti1-B-R2366-Map6_reversed;Target=RIX-comp_Pisti1-B-R2366-Map6_reversed 2476 4819;Identity=73.8
scaffold_103	Pisti1_TEannot2_REPET_TEs	match	136744	139926	0.0	-	.	ID=ms21903_scaffold_103_RLX-comp_Pisti1-B-R64-Map16_reversed;Target=RLX-comp_Pisti1-B-R64-Map16_reversed 880 4096;Identity=88.9
scaffold_103	Pisti1_TEannot2_REPET_TEs	match_part	136744	139926	0.0	-	.	ID=mp21903-1_scaffold_103_RLX-comp_Pisti1-B-R64-Map16_reversed;Parent=ms21903_scaffold_103_RLX-comp_Pisti1-B-R64-Map16_reversed;Target=RLX-comp_Pisti1-B-R64-Map16_reversed 880 4096;Identity=88.9
scaffold_103	Pisti1_TEannot2_REPET_TEs	match	20759	21302	0.0	-	.	ID=ms25449_scaffold_103_RLX-incomp_Pisti1-B-R1549-Map10;Target=RLX-incomp_Pisti1-B-R1549-Map10 4012 4558;Identity=89.1
scaffold_103	Pisti1_TEannot2_REPET_TEs	match_part	20759	21302	0.0	-	.	ID=mp25449-1_scaffold_103_RLX-incomp_Pisti1-B-R1549-Map10;Parent=ms25449_scaffold_103_RLX-incomp_Pisti1-B-R1549-Map10;Target=RLX-incomp_Pisti1-B-R1549-Map10 4012 4558;Identity=89.1
scaffold_103	Pisti1_TEannot2_REPET_TEs	match	18152	20125	0.0	-	.	ID=ms25450_scaffold_103_RIX-comp_Pisti1-B-R2366-Map6_reversed;Target=RIX-comp_Pisti1-B-R2366-Map6_reversed 1 1971;Identity=73.1
scaffold_103	Pisti1_TEannot2_REPET_TEs	match_part	18152	20125	0.0	-	.	ID=mp25450-1_scaffold_103_RIX-comp_Pisti1-B-R2366-Map6_reversed;Parent=ms25450_scaffold_103_RIX-comp_Pisti1-B-R2366-Map6_reversed;Target=RIX-comp_Pisti1-B-R2366-Map6_reversed 1 1971;Identity=73.1
scaffold_103	Pisti1_TEannot2_REPET_TEs	match	38161	38461	0.0	+	.	ID=ms19323_scaffold_103_RLX-incomp_Pisti1-B-G1781-Map9;Target=RLX-incomp_Pisti1-B-G1781-Map9 73 373;Identity=95.7
scaffold_103	Pisti1_TEannot2_REPET_TEs	match_part	38161	38461	0.0	+	.	ID=mp19323-1_scaffold_103_RLX-incomp_Pisti1-B-G1781-Map9;Parent=ms19323_scaffold_103_RLX-incomp_Pisti1-B-G1781-Map9;Target=RLX-incomp_Pisti1-B-G1781-Map9 73 373;Identity=95.7
scaffold_103	Pisti1_TEannot2_REPET_TEs	match	38463	44353	0.0	+	.	ID=ms19324_scaffold_103_RLX-incomp_Pisti1-B-G1888-Map4;Target=RLX-incomp_Pisti1-B-G1888-Map4 1 5932;Identity=90.4
scaffold_103	Pisti1_TEannot2_REPET_TEs	match_part	38463	44353	0.0	+	.	ID=mp19324-1_scaffold_103_RLX-incomp_Pisti1-B-G1888-Map4;Parent=ms19324_scaffold_103_RLX-incomp_Pisti1-B-G1888-Map4;Target=RLX-incomp_Pisti1-B-G1888-Map4 1 5932;Identity=90.4
scaffold_103	Pisti1_TEannot2_REPET_TEs	match	83470	83994	0.0	+	.	ID=ms19326_scaffold_103_noCat_Pisti1-B-P13.3-Map12;Target=noCat_Pisti1-B-P13.3-Map12 4 554;Identity=89.1
scaffold_103	Pisti1_TEannot2_REPET_TEs	match_part	83470	83994	0.0	+	.	ID=mp19326-1_scaffold_103_noCat_Pisti1-B-P13.3-Map12;Parent=ms19326_scaffold_103_noCat_Pisti1-B-P13.3-Map12;Target=noCat_Pisti1-B-P13.3-Map12 4 554;Identity=89.1
scaffold_103	Pisti1_TEannot2_REPET_TEs	match	83995	84302	0.0	+	.	ID=ms19327_scaffold_103_noCat_Pisti1-B-R920-Map20;Target=noCat_Pisti1-B-R920-Map20 8 318;Identity=91.1
scaffold_103	Pisti1_TEannot2_REPET_TEs	match_part	83995	84302	0.0	+	.	ID=mp19327-1_scaffold_103_noCat_Pisti1-B-R920-Map20;Parent=ms19327_scaffold_103_noCat_Pisti1-B-R920-Map20;Target=noCat_Pisti1-B-R920-Map20 8 318;Identity=91.1
scaffold_103	Pisti1_TEannot2_REPET_TEs	match	84303	89148	0.0	-	.	ID=ms19328_scaffold_103_RLX-incomp_Pisti1-B-R166-Map20;Target=RLX-incomp_Pisti1-B-R166-Map20 2517 7372;Identity=87.7
scaffold_103	Pisti1_TEannot2_REPET_TEs	match_part	84303	89148	0.0	-	.	ID=mp19328-1_scaffold_103_RLX-incomp_Pisti1-B-R166-Map20;Parent=ms19328_scaffold_103_RLX-incomp_Pisti1-B-R166-Map20;Target=RLX-incomp_Pisti1-B-R166-Map20 2517 7372;Identity=87.7
scaffold_103	Pisti1_TEannot2_REPET_TEs	match	82943	83138	0.0	-	.	ID=ms19329_scaffold_103_DTX-comp_Pisti1-B-P74.41-Map5_reversed;Target=DTX-comp_Pisti1-B-P74.41-Map5_reversed 1430 1630;Identity=97.0
scaffold_103	Pisti1_TEannot2_REPET_TEs	match_part	82943	83138	0.0	-	.	ID=mp19329-1_scaffold_103_DTX-comp_Pisti1-B-P74.41-Map5_reversed;Parent=ms19329_scaffold_103_DTX-comp_Pisti1-B-P74.41-Map5_reversed;Target=DTX-comp_Pisti1-B-P74.41-Map5_reversed 1430 1630;Identity=97.0
scaffold_103	Pisti1_TEannot2_REPET_TEs	match	81184	82592	0.0	-	.	ID=ms19330_scaffold_103_noCat_Pisti1-B-R75-Map15;Target=noCat_Pisti1-B-R75-Map15 1159 2696;Identity=70.0
scaffold_103	Pisti1_TEannot2_REPET_TEs	match_part	81184	82592	0.0	-	.	ID=mp19330-1_scaffold_103_noCat_Pisti1-B-R75-Map15;Parent=ms19330_scaffold_103_noCat_Pisti1-B-R75-Map15;Target=noCat_Pisti1-B-R75-Map15 1159 2696;Identity=70.0
scaffold_103	Pisti1_TEannot2_REPET_TEs	match	89149	89202	0.0	-	.	ID=ms19331_scaffold_103_RLX-incomp_Pisti1-B-G1012-Map3_reversed;Target=RLX-incomp_Pisti1-B-G1012-Map3_reversed 524 577;Identity=98.2
scaffold_103	Pisti1_TEannot2_REPET_TEs	match_part	89149	89202	0.0	-	.	ID=mp19331-1_scaffold_103_RLX-incomp_Pisti1-B-G1012-Map3_reversed;Parent=ms19331_scaffold_103_RLX-incomp_Pisti1-B-G1012-Map3_reversed;Target=RLX-incomp_Pisti1-B-G1012-Map3_reversed 524 577;Identity=98.2
scaffold_103	Pisti1_TEannot2_REPET_TEs	match	83139	83469	0.0	-	.	ID=ms19332_scaffold_103_DTX-comp_Pisti1-B-R49-Map18;Target=DTX-comp_Pisti1-B-R49-Map18 366 696;Identity=88.9
scaffold_103	Pisti1_TEannot2_REPET_TEs	match_part	83139	83469	0.0	-	.	ID=mp19332-1_scaffold_103_DTX-comp_Pisti1-B-R49-Map18;Parent=ms19332_scaffold_103_DTX-comp_Pisti1-B-R49-Map18;Target=DTX-comp_Pisti1-B-R49-Map18 366 696;Identity=88.9
scaffold_103	Pisti1_TEannot2_REPET_TEs	match	60112	60180	0.0	-	.	ID=ms25580_scaffold_103_noCat_Pisti1-B-G320-Map20;Target=noCat_Pisti1-B-G320-Map20 158 226;Identity=71.3
scaffold_103	Pisti1_TEannot2_REPET_TEs	match_part	60112	60180	0.0	-	.	ID=mp25580-1_scaffold_103_noCat_Pisti1-B-G320-Map20;Parent=ms25580_scaffold_103_noCat_Pisti1-B-G320-Map20;Target=noCat_Pisti1-B-G320-Map20 158 226;Identity=71.3
scaffold_103	Pisti1_TEannot2_REPET_TEs	match	134004	134571	0.0	+	.	ID=ms21901_scaffold_103_noCat_Pisti1-B-G481-Map11;Target=noCat_Pisti1-B-G481-Map11 485 1084;Identity=91.4
scaffold_103	Pisti1_TEannot2_REPET_TEs	match_part	134004	134571	0.0	+	.	ID=mp21901-1_scaffold_103_noCat_Pisti1-B-G481-Map11;Parent=ms21901_scaffold_103_noCat_Pisti1-B-G481-Map11;Target=noCat_Pisti1-B-G481-Map11 485 1084;Identity=91.4
scaffold_103	Pisti1_TEannot2_REPET_TEs	match	134572	136743	0.0	-	.	ID=ms21902_scaffold_103_RLX-incomp_Pisti1-B-R166-Map20;Target=RLX-incomp_Pisti1-B-R166-Map20 5125 7309;Identity=85.9
scaffold_103	Pisti1_TEannot2_REPET_TEs	match_part	134572	136743	0.0	-	.	ID=mp21902-1_scaffold_103_RLX-incomp_Pisti1-B-R166-Map20;Parent=ms21902_scaffold_103_RLX-incomp_Pisti1-B-R166-Map20;Target=RLX-incomp_Pisti1-B-R166-Map20 5125 7309;Identity=85.9
scaffold_103	Pisti1_TEannot2_REPET_TEs	match	69330	70338	0.0	+	.	ID=ms16877_scaffold_103_noCat_Pisti1-B-R2046-Map15;Target=noCat_Pisti1-B-R2046-Map15 3830 4845
scaffold_103	Pisti1_TEannot2_REPET_TEs	match_part	69330	69694	0.0	+	.	ID=mp16877-1_scaffold_103_noCat_Pisti1-B-R2046-Map15;Parent=ms16877_scaffold_103_noCat_Pisti1-B-R2046-Map15;Target=noCat_Pisti1-B-R2046-Map15 3830 4178;Identity=75.0
scaffold_103	Pisti1_TEannot2_REPET_TEs	match_part	70088	70338	0.0	+	.	ID=mp16877-2_scaffold_103_noCat_Pisti1-B-R2046-Map15;Parent=ms16877_scaffold_103_noCat_Pisti1-B-R2046-Map15;Target=noCat_Pisti1-B-R2046-Map15 4581 4845;Identity=78.1
scaffold_103	Pisti1_TEannot2_REPET_TEs	match	139927	139968	0.0	-	.	ID=ms21904_scaffold_103_RLX-incomp_Pisti1-B-R410-Map11_reversed;Target=RLX-incomp_Pisti1-B-R410-Map11_reversed 732 773
scaffold_103	Pisti1_TEannot2_REPET_TEs	match_part	139927	139968	0.0	-	.	ID=mp21904-1_scaffold_103_RLX-incomp_Pisti1-B-R410-Map11_reversed;Parent=ms21904_scaffold_103_RLX-incomp_Pisti1-B-R410-Map11_reversed;Target=RLX-incomp_Pisti1-B-R410-Map11_reversed 732 773;Identity=91.7
scaffold_103	Pisti1_TEannot2_REPET_TEs	match_part	139935	139968	0.0	-	.	ID=mp21904-2_scaffold_103_RLX-incomp_Pisti1-B-R410-Map11_reversed;Parent=ms21904_scaffold_103_RLX-incomp_Pisti1-B-R410-Map11_reversed;Target=RLX-incomp_Pisti1-B-R410-Map11_reversed 732 765;Identity=100.0
scaffold_103	Pisti1_TEannot2_REPET_TEs	match	67373	67590	0.0	+	.	ID=ms16878_scaffold_103_RLX-incomp_Pisti1-B-G1012-Map3_reversed;Target=RLX-incomp_Pisti1-B-G1012-Map3_reversed 367 584;Identity=94.0
scaffold_103	Pisti1_TEannot2_REPET_TEs	match_part	67373	67590	0.0	+	.	ID=mp16878-1_scaffold_103_RLX-incomp_Pisti1-B-G1012-Map3_reversed;Parent=ms16878_scaffold_103_RLX-incomp_Pisti1-B-G1012-Map3_reversed;Target=RLX-incomp_Pisti1-B-G1012-Map3_reversed 367 584;Identity=94.0
scaffold_103	Pisti1_TEannot2_REPET_TEs	match	160173	160607	0.0	+	.	ID=ms4164_scaffold_103_DXX-MITE_Pisti1-B-R369-Map5;Target=DXX-MITE_Pisti1-B-R369-Map5 3 439;Identity=93.3
scaffold_103	Pisti1_TEannot2_REPET_TEs	match_part	160173	160607	0.0	+	.	ID=mp4164-1_scaffold_103_DXX-MITE_Pisti1-B-R369-Map5;Parent=ms4164_scaffold_103_DXX-MITE_Pisti1-B-R369-Map5;Target=DXX-MITE_Pisti1-B-R369-Map5 3 439;Identity=93.3
scaffold_103	Pisti1_TEannot2_REPET_TEs	match	62817	68107	0.0	+	.	ID=ms16875_scaffold_103_noCat_Pisti1-B-R2046-Map15;Target=noCat_Pisti1-B-R2046-Map15 607 3830
scaffold_103	Pisti1_TEannot2_REPET_TEs	match_part	62817	63386	0.0	+	.	ID=mp16875-1_scaffold_103_noCat_Pisti1-B-R2046-Map15;Parent=ms16875_scaffold_103_noCat_Pisti1-B-R2046-Map15;Target=noCat_Pisti1-B-R2046-Map15 607 1236;Identity=70.9
scaffold_103	Pisti1_TEannot2_REPET_TEs	match_part	63670	65322	0.0	+	.	ID=mp16875-2_scaffold_103_noCat_Pisti1-B-R2046-Map15;Parent=ms16875_scaffold_103_noCat_Pisti1-B-R2046-Map15;Target=noCat_Pisti1-B-R2046-Map15 1294 2952;Identity=73.7
scaffold_103	Pisti1_TEannot2_REPET_TEs	match_part	65333	65386	0.0	+	.	ID=mp16875-3_scaffold_103_noCat_Pisti1-B-R2046-Map15;Parent=ms16875_scaffold_103_noCat_Pisti1-B-R2046-Map15;Target=noCat_Pisti1-B-R2046-Map15 3008 3061;Identity=74.1
scaffold_103	Pisti1_TEannot2_REPET_TEs	match_part	65406	65547	0.0	+	.	ID=mp16875-4_scaffold_103_noCat_Pisti1-B-R2046-Map15;Parent=ms16875_scaffold_103_noCat_Pisti1-B-R2046-Map15;Target=noCat_Pisti1-B-R2046-Map15 3165 3307;Identity=73.7
scaffold_103	Pisti1_TEannot2_REPET_TEs	match_part	65548	65610	0.0	+	.	ID=mp16875-5_scaffold_103_noCat_Pisti1-B-R2046-Map15;Parent=ms16875_scaffold_103_noCat_Pisti1-B-R2046-Map15;Target=noCat_Pisti1-B-R2046-Map15 3545 3607;Identity=74.6
scaffold_103	Pisti1_TEannot2_REPET_TEs	match_part	67932	68107	0.0	+	.	ID=mp16875-6_scaffold_103_noCat_Pisti1-B-R2046-Map15;Parent=ms16875_scaffold_103_noCat_Pisti1-B-R2046-Map15;Target=noCat_Pisti1-B-R2046-Map15 3656 3830;Identity=74.9
scaffold_103	Pisti1_TEannot2_REPET_TEs	match	60112	60180	0.0	-	.	ID=ms25584_scaffold_103_noCat_Pisti1-B-R474-Map20;Target=noCat_Pisti1-B-R474-Map20 150 218;Identity=70.6
scaffold_103	Pisti1_TEannot2_REPET_TEs	match_part	60112	60180	0.0	-	.	ID=mp25584-1_scaffold_103_noCat_Pisti1-B-R474-Map20;Parent=ms25584_scaffold_103_noCat_Pisti1-B-R474-Map20;Target=noCat_Pisti1-B-R474-Map20 150 218;Identity=70.6
scaffold_103	Pisti1_TEannot2_REPET_TEs	match	182833	184479	0.0	+	.	ID=ms4166_scaffold_103_noCat_Pisti1-B-G43-Map20;Target=noCat_Pisti1-B-G43-Map20 1 1679;Identity=90.9
scaffold_103	Pisti1_TEannot2_REPET_TEs	match_part	182833	184479	0.0	+	.	ID=mp4166-1_scaffold_103_noCat_Pisti1-B-G43-Map20;Parent=ms4166_scaffold_103_noCat_Pisti1-B-G43-Map20;Target=noCat_Pisti1-B-G43-Map20 1 1679;Identity=90.9
scaffold_103	Pisti1_TEannot2_REPET_TEs	match	154113	154279	0.0	+	.	ID=ms4167_scaffold_103_noCat_Pisti1-B-G481-Map11;Target=noCat_Pisti1-B-G481-Map11 913 1084;Identity=94.9
scaffold_103	Pisti1_TEannot2_REPET_TEs	match_part	154113	154279	0.0	+	.	ID=mp4167-1_scaffold_103_noCat_Pisti1-B-G481-Map11;Parent=ms4167_scaffold_103_noCat_Pisti1-B-G481-Map11;Target=noCat_Pisti1-B-G481-Map11 913 1084;Identity=94.9
scaffold_103	Pisti1_TEannot2_REPET_TEs	match	34940	35268	0.0	-	.	ID=ms12530_scaffold_103_noCat_Pisti1-B-P10.40-Map20;Target=noCat_Pisti1-B-P10.40-Map20 515 860;Identity=90.4
scaffold_103	Pisti1_TEannot2_REPET_TEs	match_part	34940	35268	0.0	-	.	ID=mp12530-1_scaffold_103_noCat_Pisti1-B-P10.40-Map20;Parent=ms12530_scaffold_103_noCat_Pisti1-B-P10.40-Map20;Target=noCat_Pisti1-B-P10.40-Map20 515 860;Identity=90.4
scaffold_103	Pisti1_TEannot2_REPET_TEs	match	164735	165491	0.0	-	.	ID=ms4169_scaffold_103_noCat_Pisti1-B-R1617-Map13;Target=noCat_Pisti1-B-R1617-Map13 2303 3046;Identity=81.5
scaffold_103	Pisti1_TEannot2_REPET_TEs	match_part	164735	165491	0.0	-	.	ID=mp4169-1_scaffold_103_noCat_Pisti1-B-R1617-Map13;Parent=ms4169_scaffold_103_noCat_Pisti1-B-R1617-Map13;Target=noCat_Pisti1-B-R1617-Map13 2303 3046;Identity=81.5
scaffold_103	Pisti1_TEannot2_REPET_TEs	match	35269	36107	0.0	-	.	ID=ms12532_scaffold_103_RLX-comp_Pisti1-B-G1923-Map8;Target=RLX-comp_Pisti1-B-G1923-Map8 5536 6378;Identity=91.4
scaffold_103	Pisti1_TEannot2_REPET_TEs	match_part	35269	36107	0.0	-	.	ID=mp12532-1_scaffold_103_RLX-comp_Pisti1-B-G1923-Map8;Parent=ms12532_scaffold_103_RLX-comp_Pisti1-B-G1923-Map8;Target=RLX-comp_Pisti1-B-G1923-Map8 5536 6378;Identity=91.4
scaffold_103	Pisti1_TEannot2_REPET_TEs	match	165506	165570	0.0	-	.	ID=ms4170_scaffold_103_noCat_Pisti1-B-R1617-Map13;Target=noCat_Pisti1-B-R1617-Map13 2325 2390;Identity=79.0
scaffold_103	Pisti1_TEannot2_REPET_TEs	match_part	165506	165570	0.0	-	.	ID=mp4170-1_scaffold_103_noCat_Pisti1-B-R1617-Map13;Parent=ms4170_scaffold_103_noCat_Pisti1-B-R1617-Map13;Target=noCat_Pisti1-B-R1617-Map13 2325 2390;Identity=79.0
scaffold_103	Pisti1_TEannot2_REPET_TEs	match	21520	27203	0.0	-	.	ID=ms12533_scaffold_103_RLX-incomp-chim_Pisti1-B-R780-Map9_reversed;Target=RLX-incomp-chim_Pisti1-B-R780-Map9_reversed 1964 5865
scaffold_103	Pisti1_TEannot2_REPET_TEs	match_part	21520	24576	0.0	-	.	ID=mp12533-1_scaffold_103_RLX-incomp-chim_Pisti1-B-R780-Map9_reversed;Parent=ms12533_scaffold_103_RLX-incomp-chim_Pisti1-B-R780-Map9_reversed;Target=RLX-incomp-chim_Pisti1-B-R780-Map9_reversed 2760 5865;Identity=79.6
scaffold_103	Pisti1_TEannot2_REPET_TEs	match_part	26427	27203	0.0	-	.	ID=mp12533-2_scaffold_103_RLX-incomp-chim_Pisti1-B-R780-Map9_reversed;Parent=ms12533_scaffold_103_RLX-incomp-chim_Pisti1-B-R780-Map9_reversed;Target=RLX-incomp-chim_Pisti1-B-R780-Map9_reversed 1964 2761;Identity=79.5
scaffold_103	Pisti1_TEannot2_REPET_TEs	match	27327	27456	0.0	-	.	ID=ms12535_scaffold_103_RLX-incomp-chim_Pisti1-B-R780-Map9_reversed;Target=RLX-incomp-chim_Pisti1-B-R780-Map9_reversed 1634 1762;Identity=72.1
scaffold_103	Pisti1_TEannot2_REPET_TEs	match_part	27327	27456	0.0	-	.	ID=mp12535-1_scaffold_103_RLX-incomp-chim_Pisti1-B-R780-Map9_reversed;Parent=ms12535_scaffold_103_RLX-incomp-chim_Pisti1-B-R780-Map9_reversed;Target=RLX-incomp-chim_Pisti1-B-R780-Map9_reversed 1634 1762;Identity=72.1
scaffold_103	Pisti1_TEannot2_REPET_TEs	match	28769	29194	0.0	-	.	ID=ms12536_scaffold_103_RLX-incomp-chim_Pisti1-B-R780-Map9_reversed;Target=RLX-incomp-chim_Pisti1-B-R780-Map9_reversed 1 449;Identity=85.3
scaffold_103	Pisti1_TEannot2_REPET_TEs	match_part	28769	29194	0.0	-	.	ID=mp12536-1_scaffold_103_RLX-incomp-chim_Pisti1-B-R780-Map9_reversed;Parent=ms12536_scaffold_103_RLX-incomp-chim_Pisti1-B-R780-Map9_reversed;Target=RLX-incomp-chim_Pisti1-B-R780-Map9_reversed 1 449;Identity=85.3
scaffold_103	Pisti1_TEannot2_REPET_TEs	match	36108	36545	0.0	+	.	ID=ms12537_scaffold_103_RLX-incomp_Pisti1-B-G1416-Map3_reversed;Target=RLX-incomp_Pisti1-B-G1416-Map3_reversed 2176 2613;Identity=94.8
scaffold_103	Pisti1_TEannot2_REPET_TEs	match_part	36108	36545	0.0	+	.	ID=mp12537-1_scaffold_103_RLX-incomp_Pisti1-B-G1416-Map3_reversed;Parent=ms12537_scaffold_103_RLX-incomp_Pisti1-B-G1416-Map3_reversed;Target=RLX-incomp_Pisti1-B-G1416-Map3_reversed 2176 2613;Identity=94.8
scaffold_103	Pisti1_TEannot2_REPET_TEs	match	179663	179724	0.0	-	.	ID=ms4197_scaffold_103_RXX-TRIM_Pisti1-B-G2259-Map7;Target=RXX-TRIM_Pisti1-B-G2259-Map7 257 318;Identity=73.7
scaffold_103	Pisti1_TEannot2_REPET_TEs	match_part	179663	179724	0.0	-	.	ID=mp4197-1_scaffold_103_RXX-TRIM_Pisti1-B-G2259-Map7;Parent=ms4197_scaffold_103_RXX-TRIM_Pisti1-B-G2259-Map7;Target=RXX-TRIM_Pisti1-B-G2259-Map7 257 318;Identity=73.7
scaffold_103	Pisti1_TEannot2_REPET_TEs	match	10090	10839	0.0	+	.	ID=ms27618_scaffold_103_RLX-incomp_Pisti1-B-R32-Map20_reversed;Target=RLX-incomp_Pisti1-B-R32-Map20_reversed 46 799;Identity=91.2
scaffold_103	Pisti1_TEannot2_REPET_TEs	match_part	10090	10839	0.0	+	.	ID=mp27618-1_scaffold_103_RLX-incomp_Pisti1-B-R32-Map20_reversed;Parent=ms27618_scaffold_103_RLX-incomp_Pisti1-B-R32-Map20_reversed;Target=RLX-incomp_Pisti1-B-R32-Map20_reversed 46 799;Identity=91.2
scaffold_103	Pisti1_TEannot2_REPET_TEs	match	11630	12053	0.0	+	.	ID=ms27619_scaffold_103_noCat_Pisti1-B-G515-Map20;Target=noCat_Pisti1-B-G515-Map20 4 450;Identity=88.4
scaffold_103	Pisti1_TEannot2_REPET_TEs	match_part	11630	12053	0.0	+	.	ID=mp27619-1_scaffold_103_noCat_Pisti1-B-G515-Map20;Parent=ms27619_scaffold_103_noCat_Pisti1-B-G515-Map20;Target=noCat_Pisti1-B-G515-Map20 4 450;Identity=88.4
scaffold_103	Pisti1_TEannot2_REPET_TEs	match	10843	11620	0.0	-	.	ID=ms27620_scaffold_103_RIX-incomp_Pisti1-B-R3202-Map3_reversed;Target=RIX-incomp_Pisti1-B-R3202-Map3_reversed 2 779;Identity=94.3
scaffold_103	Pisti1_TEannot2_REPET_TEs	match_part	10843	11620	0.0	-	.	ID=mp27620-1_scaffold_103_RIX-incomp_Pisti1-B-R3202-Map3_reversed;Parent=ms27620_scaffold_103_RIX-incomp_Pisti1-B-R3202-Map3_reversed;Target=RIX-incomp_Pisti1-B-R3202-Map3_reversed 2 779;Identity=94.3
scaffold_103	Pisti1_TEannot2_REPET_TEs	match	60872	61089	0.0	-	.	ID=ms25579_scaffold_103_RLX-incomp_Pisti1-B-G1012-Map3_reversed;Target=RLX-incomp_Pisti1-B-G1012-Map3_reversed 364 581;Identity=96.8
scaffold_103	Pisti1_TEannot2_REPET_TEs	match_part	60872	61089	0.0	-	.	ID=mp25579-1_scaffold_103_RLX-incomp_Pisti1-B-G1012-Map3_reversed;Parent=ms25579_scaffold_103_RLX-incomp_Pisti1-B-G1012-Map3_reversed;Target=RLX-incomp_Pisti1-B-G1012-Map3_reversed 364 581;Identity=96.8
scaffold_103	Pisti1_TEannot2_REPET_TEs	match	68821	68974	0.0	+	.	ID=ms16876_scaffold_103_noCat_Pisti1-B-R2046-Map15;Target=noCat_Pisti1-B-R2046-Map15 3656 3809;Identity=67.5
scaffold_103	Pisti1_TEannot2_REPET_TEs	match_part	68821	68974	0.0	+	.	ID=mp16876-1_scaffold_103_noCat_Pisti1-B-R2046-Map15;Parent=ms16876_scaffold_103_noCat_Pisti1-B-R2046-Map15;Target=noCat_Pisti1-B-R2046-Map15 3656 3809;Identity=67.5
scaffold_103	Pisti1_TEannot2_REPET_TEs	match	59750	60328	0.0	-	.	ID=ms25581_scaffold_103_noCat_Pisti1-B-R1022-Map12;Target=noCat_Pisti1-B-R1022-Map12 1 1019
scaffold_103	Pisti1_TEannot2_REPET_TEs	match_part	59750	60111	0.0	-	.	ID=mp25581-1_scaffold_103_noCat_Pisti1-B-R1022-Map12;Parent=ms25581_scaffold_103_noCat_Pisti1-B-R1022-Map12;Target=noCat_Pisti1-B-R1022-Map12 653 1019;Identity=67.5
scaffold_103	Pisti1_TEannot2_REPET_TEs	match_part	60181	60328	0.0	-	.	ID=mp25581-2_scaffold_103_noCat_Pisti1-B-R1022-Map12;Parent=ms25581_scaffold_103_noCat_Pisti1-B-R1022-Map12;Target=noCat_Pisti1-B-R1022-Map12 1 152;Identity=72.3
scaffold_103	Pisti1_TEannot2_REPET_TEs	match	60384	60543	0.0	+	.	ID=ms25582_scaffold_103_noCat_Pisti1-B-R2046-Map15;Target=noCat_Pisti1-B-R2046-Map15 7 180;Identity=81.2
scaffold_103	Pisti1_TEannot2_REPET_TEs	match_part	60384	60543	0.0	+	.	ID=mp25582-1_scaffold_103_noCat_Pisti1-B-R2046-Map15;Parent=ms25582_scaffold_103_noCat_Pisti1-B-R2046-Map15;Target=noCat_Pisti1-B-R2046-Map15 7 180;Identity=81.2
scaffold_103	Pisti1_TEannot2_REPET_TEs	match	62438	62653	0.0	+	.	ID=ms16879_scaffold_103_noCat_Pisti1-B-G170-Map20;Target=noCat_Pisti1-B-G170-Map20 679 911;Identity=94.4
scaffold_103	Pisti1_TEannot2_REPET_TEs	match_part	62438	62653	0.0	+	.	ID=mp16879-1_scaffold_103_noCat_Pisti1-B-G170-Map20;Parent=ms16879_scaffold_103_noCat_Pisti1-B-G170-Map20;Target=noCat_Pisti1-B-G170-Map20 679 911;Identity=94.4
scaffold_103	Pisti1_TEannot2_REPET_TEs	match	72361	72631	0.0	-	.	ID=ms16880_scaffold_103_noCat_Pisti1-B-G170-Map20;Target=noCat_Pisti1-B-G170-Map20 623 910;Identity=95.6
scaffold_103	Pisti1_TEannot2_REPET_TEs	match_part	72361	72631	0.0	-	.	ID=mp16880-1_scaffold_103_noCat_Pisti1-B-G170-Map20;Parent=ms16880_scaffold_103_noCat_Pisti1-B-G170-Map20;Target=noCat_Pisti1-B-G170-Map20 623 910;Identity=95.6
scaffold_103	Pisti1_TEannot2_REPET_TEs	match	65724	67372	0.0	+	.	ID=ms16881_scaffold_103_noCat_Pisti1-B-G43-Map20;Target=noCat_Pisti1-B-G43-Map20 1 1683;Identity=91.3
scaffold_103	Pisti1_TEannot2_REPET_TEs	match_part	65724	67372	0.0	+	.	ID=mp16881-1_scaffold_103_noCat_Pisti1-B-G43-Map20;Parent=ms16881_scaffold_103_noCat_Pisti1-B-G43-Map20;Target=noCat_Pisti1-B-G43-Map20 1 1683;Identity=91.3
##gff-version 3
##sequence-region scaffold_104 1 190597
scaffold_104	Pisti1_TEannot2_REPET_TEs	match	184089	184427	0.0	+	.	ID=ms8832_scaffold_104_RYX-incomp-chim_Pisti1-B-R393-Map20;Target=RYX-incomp-chim_Pisti1-B-R393-Map20 4835 5175;Identity=94.4
scaffold_104	Pisti1_TEannot2_REPET_TEs	match_part	184089	184427	0.0	+	.	ID=mp8832-1_scaffold_104_RYX-incomp-chim_Pisti1-B-R393-Map20;Parent=ms8832_scaffold_104_RYX-incomp-chim_Pisti1-B-R393-Map20;Target=RYX-incomp-chim_Pisti1-B-R393-Map20 4835 5175;Identity=94.4
scaffold_104	Pisti1_TEannot2_REPET_TEs	match	167619	174062	0.0	-	.	ID=ms8833_scaffold_104_DHX-incomp_Pisti1-B-R2537-Map7;Target=DHX-incomp_Pisti1-B-R2537-Map7 4 6594
scaffold_104	Pisti1_TEannot2_REPET_TEs	match_part	167619	168088	0.0	-	.	ID=mp8833-1_scaffold_104_DHX-incomp_Pisti1-B-R2537-Map7;Parent=ms8833_scaffold_104_DHX-incomp_Pisti1-B-R2537-Map7;Target=DHX-incomp_Pisti1-B-R2537-Map7 6123 6594;Identity=70.2
scaffold_104	Pisti1_TEannot2_REPET_TEs	match_part	168048	174062	0.0	-	.	ID=mp8833-2_scaffold_104_DHX-incomp_Pisti1-B-R2537-Map7;Parent=ms8833_scaffold_104_DHX-incomp_Pisti1-B-R2537-Map7;Target=DHX-incomp_Pisti1-B-R2537-Map7 4 6042;Identity=71.2
scaffold_104	Pisti1_TEannot2_REPET_TEs	match	181949	183179	0.0	+	.	ID=ms8834_scaffold_104_noCat_Pisti1-B-R164-Map20;Target=noCat_Pisti1-B-R164-Map20 2712 3952;Identity=76.4
scaffold_104	Pisti1_TEannot2_REPET_TEs	match_part	181949	183179	0.0	+	.	ID=mp8834-1_scaffold_104_noCat_Pisti1-B-R164-Map20;Parent=ms8834_scaffold_104_noCat_Pisti1-B-R164-Map20;Target=noCat_Pisti1-B-R164-Map20 2712 3952;Identity=76.4
scaffold_104	Pisti1_TEannot2_REPET_TEs	match	52403	52631	0.0	-	.	ID=ms22635_scaffold_104_RLX-incomp_Pisti1-B-R1075-Map12;Target=RLX-incomp_Pisti1-B-R1075-Map12 1 228;Identity=78.5
scaffold_104	Pisti1_TEannot2_REPET_TEs	match_part	52403	52631	0.0	-	.	ID=mp22635-1_scaffold_104_RLX-incomp_Pisti1-B-R1075-Map12;Parent=ms22635_scaffold_104_RLX-incomp_Pisti1-B-R1075-Map12;Target=RLX-incomp_Pisti1-B-R1075-Map12 1 228;Identity=78.5
scaffold_104	Pisti1_TEannot2_REPET_TEs	match	174063	181929	0.0	-	.	ID=ms8836_scaffold_104_noCat_Pisti1-B-R595-Map20;Target=noCat_Pisti1-B-R595-Map20 1 8465
scaffold_104	Pisti1_TEannot2_REPET_TEs	match_part	174063	178843	0.0	-	.	ID=mp8836-1_scaffold_104_noCat_Pisti1-B-R595-Map20;Parent=ms8836_scaffold_104_noCat_Pisti1-B-R595-Map20;Target=noCat_Pisti1-B-R595-Map20 3686 8465;Identity=93.6
scaffold_104	Pisti1_TEannot2_REPET_TEs	match_part	178829	179845	0.0	-	.	ID=mp8836-2_scaffold_104_noCat_Pisti1-B-R595-Map20;Parent=ms8836_scaffold_104_noCat_Pisti1-B-R595-Map20;Target=noCat_Pisti1-B-R595-Map20 2574 3607;Identity=89.3
scaffold_104	Pisti1_TEannot2_REPET_TEs	match_part	179843	181555	0.0	-	.	ID=mp8836-3_scaffold_104_noCat_Pisti1-B-R595-Map20;Parent=ms8836_scaffold_104_noCat_Pisti1-B-R595-Map20;Target=noCat_Pisti1-B-R595-Map20 207 1879;Identity=90.1
scaffold_104	Pisti1_TEannot2_REPET_TEs	match_part	181719	181929	0.0	-	.	ID=mp8836-4_scaffold_104_noCat_Pisti1-B-R595-Map20;Parent=ms8836_scaffold_104_noCat_Pisti1-B-R595-Map20;Target=noCat_Pisti1-B-R595-Map20 1 211;Identity=92.4
scaffold_104	Pisti1_TEannot2_REPET_TEs	match	188855	190597	0.0	+	.	ID=ms28151_scaffold_104_RYX-incomp-chim_Pisti1-B-R393-Map20;Target=RYX-incomp-chim_Pisti1-B-R393-Map20 2105 3849;Identity=92.7
scaffold_104	Pisti1_TEannot2_REPET_TEs	match_part	188855	190597	0.0	+	.	ID=mp28151-1_scaffold_104_RYX-incomp-chim_Pisti1-B-R393-Map20;Parent=ms28151_scaffold_104_RYX-incomp-chim_Pisti1-B-R393-Map20;Target=RYX-incomp-chim_Pisti1-B-R393-Map20 2105 3849;Identity=92.7
scaffold_104	Pisti1_TEannot2_REPET_TEs	match	149471	151705	0.0	+	.	ID=ms8350_scaffold_104_DTX-incomp_Pisti1-B-R2198-Map3;Target=DTX-incomp_Pisti1-B-R2198-Map3 1 1392
scaffold_104	Pisti1_TEannot2_REPET_TEs	match_part	149471	149961	0.0	+	.	ID=mp8350-1_scaffold_104_DTX-incomp_Pisti1-B-R2198-Map3;Parent=ms8350_scaffold_104_DTX-incomp_Pisti1-B-R2198-Map3;Target=DTX-incomp_Pisti1-B-R2198-Map3 1 484;Identity=83.6
scaffold_104	Pisti1_TEannot2_REPET_TEs	match_part	151168	151705	0.0	+	.	ID=mp8350-2_scaffold_104_DTX-incomp_Pisti1-B-R2198-Map3;Parent=ms8350_scaffold_104_DTX-incomp_Pisti1-B-R2198-Map3;Target=DTX-incomp_Pisti1-B-R2198-Map3 888 1392;Identity=80.3
scaffold_104	Pisti1_TEannot2_REPET_TEs	match	117892	117914	0.0	+	.	ID=ms5187_scaffold_104_RLX-incomp_Pisti1-B-R1657-Map3;Target=RLX-incomp_Pisti1-B-R1657-Map3 1257 1275;Identity=78.7
scaffold_104	Pisti1_TEannot2_REPET_TEs	match_part	117892	117914	0.0	+	.	ID=mp5187-1_scaffold_104_RLX-incomp_Pisti1-B-R1657-Map3;Parent=ms5187_scaffold_104_RLX-incomp_Pisti1-B-R1657-Map3;Target=RLX-incomp_Pisti1-B-R1657-Map3 1257 1275;Identity=78.7
scaffold_104	Pisti1_TEannot2_REPET_TEs	match	165781	166218	0.0	+	.	ID=ms8343_scaffold_104_noCat_Pisti1-B-G515-Map20;Target=noCat_Pisti1-B-G515-Map20 5 481;Identity=90.0
scaffold_104	Pisti1_TEannot2_REPET_TEs	match_part	165781	166218	0.0	+	.	ID=mp8343-1_scaffold_104_noCat_Pisti1-B-G515-Map20;Parent=ms8343_scaffold_104_noCat_Pisti1-B-G515-Map20;Target=noCat_Pisti1-B-G515-Map20 5 481;Identity=90.0
scaffold_104	Pisti1_TEannot2_REPET_TEs	match	145839	146033	0.0	+	.	ID=ms8345_scaffold_104_DTX-incomp_Pisti1-B-G1830-Map5_reversed;Target=DTX-incomp_Pisti1-B-G1830-Map5_reversed 3881 4077;Identity=85.5
scaffold_104	Pisti1_TEannot2_REPET_TEs	match_part	145839	146033	0.0	+	.	ID=mp8345-1_scaffold_104_DTX-incomp_Pisti1-B-G1830-Map5_reversed;Parent=ms8345_scaffold_104_DTX-incomp_Pisti1-B-G1830-Map5_reversed;Target=DTX-incomp_Pisti1-B-G1830-Map5_reversed 3881 4077;Identity=85.5
scaffold_104	Pisti1_TEannot2_REPET_TEs	match	149139	149414	0.0	+	.	ID=ms8346_scaffold_104_DTX-incomp_Pisti1-B-G1830-Map5_reversed;Target=DTX-incomp_Pisti1-B-G1830-Map5_reversed 4079 4354;Identity=95.0
scaffold_104	Pisti1_TEannot2_REPET_TEs	match_part	149139	149414	0.0	+	.	ID=mp8346-1_scaffold_104_DTX-incomp_Pisti1-B-G1830-Map5_reversed;Parent=ms8346_scaffold_104_DTX-incomp_Pisti1-B-G1830-Map5_reversed;Target=DTX-incomp_Pisti1-B-G1830-Map5_reversed 4079 4354;Identity=95.0
scaffold_104	Pisti1_TEannot2_REPET_TEs	match	95374	99488	0.0	-	.	ID=ms28775_scaffold_104_RLX-incomp_Pisti1-B-G1929-Map3;Target=RLX-incomp_Pisti1-B-G1929-Map3 1 4123;Identity=88.5
scaffold_104	Pisti1_TEannot2_REPET_TEs	match_part	95374	99488	0.0	-	.	ID=mp28775-1_scaffold_104_RLX-incomp_Pisti1-B-G1929-Map3;Parent=ms28775_scaffold_104_RLX-incomp_Pisti1-B-G1929-Map3;Target=RLX-incomp_Pisti1-B-G1929-Map3 1 4123;Identity=88.5
scaffold_104	Pisti1_TEannot2_REPET_TEs	match	164043	164193	0.0	+	.	ID=ms8348_scaffold_104_DHX-incomp_Pisti1-B-R984-Map6;Target=DHX-incomp_Pisti1-B-R984-Map6 2092 2244;Identity=71.3
scaffold_104	Pisti1_TEannot2_REPET_TEs	match_part	164043	164193	0.0	+	.	ID=mp8348-1_scaffold_104_DHX-incomp_Pisti1-B-R984-Map6;Parent=ms8348_scaffold_104_DHX-incomp_Pisti1-B-R984-Map6;Target=DHX-incomp_Pisti1-B-R984-Map6 2092 2244;Identity=71.3
scaffold_104	Pisti1_TEannot2_REPET_TEs	match	139203	139228	0.0	-	.	ID=ms25245_scaffold_104_RLX-incomp_Pisti1-B-R1657-Map3;Target=RLX-incomp_Pisti1-B-R1657-Map3 1247 1268;Identity=79.9
scaffold_104	Pisti1_TEannot2_REPET_TEs	match_part	139203	139228	0.0	-	.	ID=mp25245-1_scaffold_104_RLX-incomp_Pisti1-B-R1657-Map3;Parent=ms25245_scaffold_104_RLX-incomp_Pisti1-B-R1657-Map3;Target=RLX-incomp_Pisti1-B-R1657-Map3 1247 1268;Identity=79.9
scaffold_104	Pisti1_TEannot2_REPET_TEs	match	138913	139202	0.0	-	.	ID=ms25246_scaffold_104_RXX_Pisti1-B-G306-Map20;Target=RXX_Pisti1-B-G306-Map20 1008 1339;Identity=97.9
scaffold_104	Pisti1_TEannot2_REPET_TEs	match_part	138913	139202	0.0	-	.	ID=mp25246-1_scaffold_104_RXX_Pisti1-B-G306-Map20;Parent=ms25246_scaffold_104_RXX_Pisti1-B-G306-Map20;Target=RXX_Pisti1-B-G306-Map20 1008 1339;Identity=97.9
scaffold_104	Pisti1_TEannot2_REPET_TEs	match	140417	140576	0.0	-	.	ID=ms25247_scaffold_104_RLX-incomp_Pisti1-B-G1300-Map3_reversed;Target=RLX-incomp_Pisti1-B-G1300-Map3_reversed 1693 1852;Identity=82.4
scaffold_104	Pisti1_TEannot2_REPET_TEs	match_part	140417	140576	0.0	-	.	ID=mp25247-1_scaffold_104_RLX-incomp_Pisti1-B-G1300-Map3_reversed;Parent=ms25247_scaffold_104_RLX-incomp_Pisti1-B-G1300-Map3_reversed;Target=RLX-incomp_Pisti1-B-G1300-Map3_reversed 1693 1852;Identity=82.4
scaffold_104	Pisti1_TEannot2_REPET_TEs	match	142069	142185	0.0	+	.	ID=ms25248_scaffold_104_DTX-incomp_Pisti1-B-P47.48-Map5;Target=DTX-incomp_Pisti1-B-P47.48-Map5 3 119;Identity=94.9
scaffold_104	Pisti1_TEannot2_REPET_TEs	match_part	142069	142185	0.0	+	.	ID=mp25248-1_scaffold_104_DTX-incomp_Pisti1-B-P47.48-Map5;Parent=ms25248_scaffold_104_DTX-incomp_Pisti1-B-P47.48-Map5;Target=DTX-incomp_Pisti1-B-P47.48-Map5 3 119;Identity=94.9
scaffold_104	Pisti1_TEannot2_REPET_TEs	match	162966	165780	0.0	-	.	ID=ms8347_scaffold_104_DHX-incomp_Pisti1-B-R2537-Map7;Target=DHX-incomp_Pisti1-B-R2537-Map7 6587 9853
scaffold_104	Pisti1_TEannot2_REPET_TEs	match_part	162966	163277	0.0	-	.	ID=mp8347-1_scaffold_104_DHX-incomp_Pisti1-B-R2537-Map7;Parent=ms8347_scaffold_104_DHX-incomp_Pisti1-B-R2537-Map7;Target=DHX-incomp_Pisti1-B-R2537-Map7 9533 9853;Identity=68.0
scaffold_104	Pisti1_TEannot2_REPET_TEs	match_part	163344	164042	0.0	-	.	ID=mp8347-2_scaffold_104_DHX-incomp_Pisti1-B-R2537-Map7;Parent=ms8347_scaffold_104_DHX-incomp_Pisti1-B-R2537-Map7;Target=DHX-incomp_Pisti1-B-R2537-Map7 8328 9031;Identity=73.0
scaffold_104	Pisti1_TEannot2_REPET_TEs	match_part	164194	164439	0.0	-	.	ID=mp8347-3_scaffold_104_DHX-incomp_Pisti1-B-R2537-Map7;Parent=ms8347_scaffold_104_DHX-incomp_Pisti1-B-R2537-Map7;Target=DHX-incomp_Pisti1-B-R2537-Map7 7860 8126;Identity=71.1
scaffold_104	Pisti1_TEannot2_REPET_TEs	match_part	164792	165780	0.0	-	.	ID=mp8347-4_scaffold_104_DHX-incomp_Pisti1-B-R2537-Map7;Parent=ms8347_scaffold_104_DHX-incomp_Pisti1-B-R2537-Map7;Target=DHX-incomp_Pisti1-B-R2537-Map7 6587 7576;Identity=70.5
scaffold_104	Pisti1_TEannot2_REPET_TEs	match	22721	23238	0.0	-	.	ID=ms25436_scaffold_104_noCat_Pisti1-B-R595-Map20;Target=noCat_Pisti1-B-R595-Map20 7553 8068;Identity=71.8
scaffold_104	Pisti1_TEannot2_REPET_TEs	match_part	22721	23238	0.0	-	.	ID=mp25436-1_scaffold_104_noCat_Pisti1-B-R595-Map20;Parent=ms25436_scaffold_104_noCat_Pisti1-B-R595-Map20;Target=noCat_Pisti1-B-R595-Map20 7553 8068;Identity=71.8
scaffold_104	Pisti1_TEannot2_REPET_TEs	match	91452	91976	0.0	-	.	ID=ms5180_scaffold_104_noCat_Pisti1-B-G78-Map20;Target=noCat_Pisti1-B-G78-Map20 3 534;Identity=94.8
scaffold_104	Pisti1_TEannot2_REPET_TEs	match_part	91452	91976	0.0	-	.	ID=mp5180-1_scaffold_104_noCat_Pisti1-B-G78-Map20;Parent=ms5180_scaffold_104_noCat_Pisti1-B-G78-Map20;Target=noCat_Pisti1-B-G78-Map20 3 534;Identity=94.8
scaffold_104	Pisti1_TEannot2_REPET_TEs	match	122962	126804	0.0	+	.	ID=ms27102_scaffold_104_DXX_Pisti1-B-R140-Map15;Target=DXX_Pisti1-B-R140-Map15 1074 4840
scaffold_104	Pisti1_TEannot2_REPET_TEs	match_part	122962	123250	0.0	+	.	ID=mp27102-1_scaffold_104_DXX_Pisti1-B-R140-Map15;Parent=ms27102_scaffold_104_DXX_Pisti1-B-R140-Map15;Target=DXX_Pisti1-B-R140-Map15 1074 1379;Identity=72.4
scaffold_104	Pisti1_TEannot2_REPET_TEs	match_part	123369	124595	0.0	+	.	ID=mp27102-2_scaffold_104_DXX_Pisti1-B-R140-Map15;Parent=ms27102_scaffold_104_DXX_Pisti1-B-R140-Map15;Target=DXX_Pisti1-B-R140-Map15 1676 2897;Identity=69.7
scaffold_104	Pisti1_TEannot2_REPET_TEs	match_part	125044	125592	0.0	+	.	ID=mp27102-3_scaffold_104_DXX_Pisti1-B-R140-Map15;Parent=ms27102_scaffold_104_DXX_Pisti1-B-R140-Map15;Target=DXX_Pisti1-B-R140-Map15 2983 3563;Identity=71.5
scaffold_104	Pisti1_TEannot2_REPET_TEs	match_part	125673	125830	0.0	+	.	ID=mp27102-4_scaffold_104_DXX_Pisti1-B-R140-Map15;Parent=ms27102_scaffold_104_DXX_Pisti1-B-R140-Map15;Target=DXX_Pisti1-B-R140-Map15 3741 3899;Identity=78.1
scaffold_104	Pisti1_TEannot2_REPET_TEs	match_part	125939	126209	0.0	+	.	ID=mp27102-5_scaffold_104_DXX_Pisti1-B-R140-Map15;Parent=ms27102_scaffold_104_DXX_Pisti1-B-R140-Map15;Target=DXX_Pisti1-B-R140-Map15 3874 4165;Identity=71.0
scaffold_104	Pisti1_TEannot2_REPET_TEs	match_part	126218	126804	0.0	+	.	ID=mp27102-6_scaffold_104_DXX_Pisti1-B-R140-Map15;Parent=ms27102_scaffold_104_DXX_Pisti1-B-R140-Map15;Target=DXX_Pisti1-B-R140-Map15 4277 4840;Identity=66.7
scaffold_104	Pisti1_TEannot2_REPET_TEs	match	155549	161056	0.0	-	.	ID=ms8349_scaffold_104_RLX-incomp_Pisti1-B-R1756-Map4;Target=RLX-incomp_Pisti1-B-R1756-Map4 1 5510;Identity=95.6
scaffold_104	Pisti1_TEannot2_REPET_TEs	match_part	155549	161056	0.0	-	.	ID=mp8349-1_scaffold_104_RLX-incomp_Pisti1-B-R1756-Map4;Parent=ms8349_scaffold_104_RLX-incomp_Pisti1-B-R1756-Map4;Target=RLX-incomp_Pisti1-B-R1756-Map4 1 5510;Identity=95.6
scaffold_104	Pisti1_TEannot2_REPET_TEs	match	185183	188681	0.0	-	.	ID=ms28776_scaffold_104_RLX-incomp_Pisti1-B-P88.31-Map8;Target=RLX-incomp_Pisti1-B-P88.31-Map8 573 4106;Identity=89.7
scaffold_104	Pisti1_TEannot2_REPET_TEs	match_part	185183	188681	0.0	-	.	ID=mp28776-1_scaffold_104_RLX-incomp_Pisti1-B-P88.31-Map8;Parent=ms28776_scaffold_104_RLX-incomp_Pisti1-B-P88.31-Map8;Target=RLX-incomp_Pisti1-B-P88.31-Map8 573 4106;Identity=89.7
scaffold_104	Pisti1_TEannot2_REPET_TEs	match	148488	149138	0.0	-	.	ID=ms8351_scaffold_104_DHX-incomp_Pisti1-B-R586-Map6;Target=DHX-incomp_Pisti1-B-R586-Map6 1 616;Identity=80.4
scaffold_104	Pisti1_TEannot2_REPET_TEs	match_part	148488	149138	0.0	-	.	ID=mp8351-1_scaffold_104_DHX-incomp_Pisti1-B-R586-Map6;Parent=ms8351_scaffold_104_DHX-incomp_Pisti1-B-R586-Map6;Target=DHX-incomp_Pisti1-B-R586-Map6 1 616;Identity=80.4
scaffold_104	Pisti1_TEannot2_REPET_TEs	match	1	405	0.0	+	.	ID=ms26556_scaffold_104_RLX-incomp_Pisti1-B-G2288-Map3_reversed;Target=RLX-incomp_Pisti1-B-G2288-Map3_reversed 91 494;Identity=77.3
scaffold_104	Pisti1_TEannot2_REPET_TEs	match_part	1	405	0.0	+	.	ID=mp26556-1_scaffold_104_RLX-incomp_Pisti1-B-G2288-Map3_reversed;Parent=ms26556_scaffold_104_RLX-incomp_Pisti1-B-G2288-Map3_reversed;Target=RLX-incomp_Pisti1-B-G2288-Map3_reversed 91 494;Identity=77.3
scaffold_104	Pisti1_TEannot2_REPET_TEs	match	1098	1157	0.0	+	.	ID=ms26557_scaffold_104_noCat_Pisti1-B-R475-Map17;Target=noCat_Pisti1-B-R475-Map17 4140 4200;Identity=80.3
scaffold_104	Pisti1_TEannot2_REPET_TEs	match_part	1098	1157	0.0	+	.	ID=mp26557-1_scaffold_104_noCat_Pisti1-B-R475-Map17;Parent=ms26557_scaffold_104_noCat_Pisti1-B-R475-Map17;Target=noCat_Pisti1-B-R475-Map17 4140 4200;Identity=80.3
scaffold_104	Pisti1_TEannot2_REPET_TEs	match	90262	90492	0.0	+	.	ID=ms5182_scaffold_104_RLX-incomp-chim_Pisti1-B-R1041-Map3;Target=RLX-incomp-chim_Pisti1-B-R1041-Map3 8143 8373;Identity=81.2
scaffold_104	Pisti1_TEannot2_REPET_TEs	match_part	90262	90492	0.0	+	.	ID=mp5182-1_scaffold_104_RLX-incomp-chim_Pisti1-B-R1041-Map3;Parent=ms5182_scaffold_104_RLX-incomp-chim_Pisti1-B-R1041-Map3;Target=RLX-incomp-chim_Pisti1-B-R1041-Map3 8143 8373;Identity=81.2
scaffold_104	Pisti1_TEannot2_REPET_TEs	match	90494	92382	0.0	-	.	ID=ms5183_scaffold_104_RLX-incomp_Pisti1-B-G1416-Map3_reversed;Target=RLX-incomp_Pisti1-B-G1416-Map3_reversed 1537 2889
scaffold_104	Pisti1_TEannot2_REPET_TEs	match_part	90494	91451	0.0	-	.	ID=mp5183-1_scaffold_104_RLX-incomp_Pisti1-B-G1416-Map3_reversed;Parent=ms5183_scaffold_104_RLX-incomp_Pisti1-B-G1416-Map3_reversed;Target=RLX-incomp_Pisti1-B-G1416-Map3_reversed 1933 2889;Identity=86.2
scaffold_104	Pisti1_TEannot2_REPET_TEs	match_part	91977	92382	0.0	-	.	ID=mp5183-2_scaffold_104_RLX-incomp_Pisti1-B-G1416-Map3_reversed;Parent=ms5183_scaffold_104_RLX-incomp_Pisti1-B-G1416-Map3_reversed;Target=RLX-incomp_Pisti1-B-G1416-Map3_reversed 1537 1938;Identity=88.5
scaffold_104	Pisti1_TEannot2_REPET_TEs	match	109194	110275	0.0	-	.	ID=ms5184_scaffold_104_RLX-incomp_Pisti1-B-G1416-Map3_reversed;Target=RLX-incomp_Pisti1-B-G1416-Map3_reversed 1815 2886;Identity=86.3
scaffold_104	Pisti1_TEannot2_REPET_TEs	match_part	109194	110275	0.0	-	.	ID=mp5184-1_scaffold_104_RLX-incomp_Pisti1-B-G1416-Map3_reversed;Parent=ms5184_scaffold_104_RLX-incomp_Pisti1-B-G1416-Map3_reversed;Target=RLX-incomp_Pisti1-B-G1416-Map3_reversed 1815 2886;Identity=86.3
scaffold_104	Pisti1_TEannot2_REPET_TEs	match	92383	95023	0.0	-	.	ID=ms5185_scaffold_104_RLX-incomp_Pisti1-B-G1929-Map3;Target=RLX-incomp_Pisti1-B-G1929-Map3 4119 6754;Identity=87.5
scaffold_104	Pisti1_TEannot2_REPET_TEs	match_part	92383	95023	0.0	-	.	ID=mp5185-1_scaffold_104_RLX-incomp_Pisti1-B-G1929-Map3;Parent=ms5185_scaffold_104_RLX-incomp_Pisti1-B-G1929-Map3;Target=RLX-incomp_Pisti1-B-G1929-Map3 4119 6754;Identity=87.5
scaffold_104	Pisti1_TEannot2_REPET_TEs	match	99491	109193	0.0	+	.	ID=ms5186_scaffold_104_RLX-incomp_Pisti1-B-G1929-Map3;Target=RLX-incomp_Pisti1-B-G1929-Map3 196 4004
scaffold_104	Pisti1_TEannot2_REPET_TEs	match_part	99491	100360	0.0	+	.	ID=mp5186-1_scaffold_104_RLX-incomp_Pisti1-B-G1929-Map3;Parent=ms5186_scaffold_104_RLX-incomp_Pisti1-B-G1929-Map3;Target=RLX-incomp_Pisti1-B-G1929-Map3 196 1079;Identity=83.8
scaffold_104	Pisti1_TEannot2_REPET_TEs	match_part	104419	106286	0.0	+	.	ID=mp5186-2_scaffold_104_RLX-incomp_Pisti1-B-G1929-Map3;Parent=ms5186_scaffold_104_RLX-incomp_Pisti1-B-G1929-Map3;Target=RLX-incomp_Pisti1-B-G1929-Map3 1062 2929;Identity=86.3
scaffold_104	Pisti1_TEannot2_REPET_TEs	match_part	108119	109193	0.0	+	.	ID=mp5186-3_scaffold_104_RLX-incomp_Pisti1-B-G1929-Map3;Parent=ms5186_scaffold_104_RLX-incomp_Pisti1-B-G1929-Map3;Target=RLX-incomp_Pisti1-B-G1929-Map3 2931 4004;Identity=86.4
scaffold_104	Pisti1_TEannot2_REPET_TEs	match	100492	100559	0.0	+	.	ID=ms5195_scaffold_104_noCat_Pisti1-B-R21-Map20;Target=noCat_Pisti1-B-R21-Map20 1874 1941;Identity=92.7
scaffold_104	Pisti1_TEannot2_REPET_TEs	match_part	100492	100559	0.0	+	.	ID=mp5195-1_scaffold_104_noCat_Pisti1-B-R21-Map20;Parent=ms5195_scaffold_104_noCat_Pisti1-B-R21-Map20;Target=noCat_Pisti1-B-R21-Map20 1874 1941;Identity=92.7
scaffold_104	Pisti1_TEannot2_REPET_TEs	match	100363	100491	0.0	+	.	ID=ms5188_scaffold_104_RLX-incomp_Pisti1-B-R166-Map20;Target=RLX-incomp_Pisti1-B-R166-Map20 7101 7228;Identity=90.6
scaffold_104	Pisti1_TEannot2_REPET_TEs	match_part	100363	100491	0.0	+	.	ID=mp5188-1_scaffold_104_RLX-incomp_Pisti1-B-R166-Map20;Parent=ms5188_scaffold_104_RLX-incomp_Pisti1-B-R166-Map20;Target=RLX-incomp_Pisti1-B-R166-Map20 7101 7228;Identity=90.6
scaffold_104	Pisti1_TEannot2_REPET_TEs	match	100562	104121	0.0	+	.	ID=ms5189_scaffold_104_RLX-incomp_Pisti1-B-R166-Map20;Target=RLX-incomp_Pisti1-B-R166-Map20 3840 7372;Identity=86.4
scaffold_104	Pisti1_TEannot2_REPET_TEs	match_part	100562	104121	0.0	+	.	ID=mp5189-1_scaffold_104_RLX-incomp_Pisti1-B-R166-Map20;Parent=ms5189_scaffold_104_RLX-incomp_Pisti1-B-R166-Map20;Target=RLX-incomp_Pisti1-B-R166-Map20 3840 7372;Identity=86.4
scaffold_104	Pisti1_TEannot2_REPET_TEs	match	88548	88584	0.0	-	.	ID=ms5190_scaffold_104_RLX-incomp_Pisti1-B-R383-Map14;Target=RLX-incomp_Pisti1-B-R383-Map14 799 834;Identity=66.7
scaffold_104	Pisti1_TEannot2_REPET_TEs	match_part	88548	88584	0.0	-	.	ID=mp5190-1_scaffold_104_RLX-incomp_Pisti1-B-R383-Map14;Parent=ms5190_scaffold_104_RLX-incomp_Pisti1-B-R383-Map14;Target=RLX-incomp_Pisti1-B-R383-Map14 799 834;Identity=66.7
scaffold_104	Pisti1_TEannot2_REPET_TEs	match	110276	115740	0.0	-	.	ID=ms5191_scaffold_104_RLX-incomp_Pisti1-B-R9-Map20;Target=RLX-incomp_Pisti1-B-R9-Map20 127 6379
scaffold_104	Pisti1_TEannot2_REPET_TEs	match_part	110276	111622	0.0	-	.	ID=mp5191-1_scaffold_104_RLX-incomp_Pisti1-B-R9-Map20;Parent=ms5191_scaffold_104_RLX-incomp_Pisti1-B-R9-Map20;Target=RLX-incomp_Pisti1-B-R9-Map20 4979 6379;Identity=85.1
scaffold_104	Pisti1_TEannot2_REPET_TEs	match_part	111623	113293	0.0	-	.	ID=mp5191-2_scaffold_104_RLX-incomp_Pisti1-B-R9-Map20;Parent=ms5191_scaffold_104_RLX-incomp_Pisti1-B-R9-Map20;Target=RLX-incomp_Pisti1-B-R9-Map20 2651 4320;Identity=88.5
scaffold_104	Pisti1_TEannot2_REPET_TEs	match_part	113293	115740	0.0	-	.	ID=mp5191-3_scaffold_104_RLX-incomp_Pisti1-B-R9-Map20;Parent=ms5191_scaffold_104_RLX-incomp_Pisti1-B-R9-Map20;Target=RLX-incomp_Pisti1-B-R9-Map20 127 2593;Identity=88.7
scaffold_104	Pisti1_TEannot2_REPET_TEs	match	106455	108116	0.0	-	.	ID=ms5192_scaffold_104_noCat_Pisti1-B-G1224-Map13;Target=noCat_Pisti1-B-G1224-Map13 2 1695;Identity=90.6
scaffold_104	Pisti1_TEannot2_REPET_TEs	match_part	106455	108116	0.0	-	.	ID=mp5192-1_scaffold_104_noCat_Pisti1-B-G1224-Map13;Parent=ms5192_scaffold_104_noCat_Pisti1-B-G1224-Map13;Target=noCat_Pisti1-B-G1224-Map13 2 1695;Identity=90.6
scaffold_104	Pisti1_TEannot2_REPET_TEs	match	115741	116868	0.0	-	.	ID=ms5193_scaffold_104_noCat_Pisti1-B-G216-Map20;Target=noCat_Pisti1-B-G216-Map20 778 1868;Identity=93.7
scaffold_104	Pisti1_TEannot2_REPET_TEs	match_part	115741	116868	0.0	-	.	ID=mp5193-1_scaffold_104_noCat_Pisti1-B-G216-Map20;Parent=ms5193_scaffold_104_noCat_Pisti1-B-G216-Map20;Target=noCat_Pisti1-B-G216-Map20 778 1868;Identity=93.7
scaffold_104	Pisti1_TEannot2_REPET_TEs	match	43659	43698	0.0	-	.	ID=ms6858_scaffold_104_noCat_Pisti1-B-R1000-Map15;Target=noCat_Pisti1-B-R1000-Map15 6399 6437
scaffold_104	Pisti1_TEannot2_REPET_TEs	match_part	43659	43691	0.0	-	.	ID=mp6858-1_scaffold_104_noCat_Pisti1-B-R1000-Map15;Parent=ms6858_scaffold_104_noCat_Pisti1-B-R1000-Map15;Target=noCat_Pisti1-B-R1000-Map15 6405 6437;Identity=87.9
scaffold_104	Pisti1_TEannot2_REPET_TEs	match_part	43659	43698	0.0	-	.	ID=mp6858-2_scaffold_104_noCat_Pisti1-B-R1000-Map15;Parent=ms6858_scaffold_104_noCat_Pisti1-B-R1000-Map15;Target=noCat_Pisti1-B-R1000-Map15 6399 6437;Identity=80.0
scaffold_104	Pisti1_TEannot2_REPET_TEs	match	43699	44925	0.0	-	.	ID=ms6859_scaffold_104_noCat_Pisti1-B-R1000-Map15;Target=noCat_Pisti1-B-R1000-Map15 5234 6474;Identity=83.7
scaffold_104	Pisti1_TEannot2_REPET_TEs	match_part	43699	44925	0.0	-	.	ID=mp6859-1_scaffold_104_noCat_Pisti1-B-R1000-Map15;Parent=ms6859_scaffold_104_noCat_Pisti1-B-R1000-Map15;Target=noCat_Pisti1-B-R1000-Map15 5234 6474;Identity=83.7
scaffold_104	Pisti1_TEannot2_REPET_TEs	match	95026	95373	0.0	+	.	ID=ms5196_scaffold_104_RLX-comp_Pisti1-B-R64-Map16_reversed;Target=RLX-comp_Pisti1-B-R64-Map16_reversed 1 353;Identity=87.1
scaffold_104	Pisti1_TEannot2_REPET_TEs	match_part	95026	95373	0.0	+	.	ID=mp5196-1_scaffold_104_RLX-comp_Pisti1-B-R64-Map16_reversed;Parent=ms5196_scaffold_104_RLX-comp_Pisti1-B-R64-Map16_reversed;Target=RLX-comp_Pisti1-B-R64-Map16_reversed 1 353;Identity=87.1
scaffold_104	Pisti1_TEannot2_REPET_TEs	match	117915	118218	0.0	+	.	ID=ms5197_scaffold_104_RXX_Pisti1-B-G306-Map20;Target=RXX_Pisti1-B-G306-Map20 1019 1360;Identity=98.0
scaffold_104	Pisti1_TEannot2_REPET_TEs	match_part	117915	118218	0.0	+	.	ID=mp5197-1_scaffold_104_RXX_Pisti1-B-G306-Map20;Parent=ms5197_scaffold_104_RXX_Pisti1-B-G306-Map20;Target=RXX_Pisti1-B-G306-Map20 1019 1360;Identity=98.0
scaffold_104	Pisti1_TEannot2_REPET_TEs	match	116869	117223	0.0	-	.	ID=ms5198_scaffold_104_DTX-incomp_Pisti1-B-R132-Map20;Target=DTX-incomp_Pisti1-B-R132-Map20 3544 3914;Identity=82.8
scaffold_104	Pisti1_TEannot2_REPET_TEs	match_part	116869	117223	0.0	-	.	ID=mp5198-1_scaffold_104_DTX-incomp_Pisti1-B-R132-Map20;Parent=ms5198_scaffold_104_DTX-incomp_Pisti1-B-R132-Map20;Target=DTX-incomp_Pisti1-B-R132-Map20 3544 3914;Identity=82.8
scaffold_104	Pisti1_TEannot2_REPET_TEs	match	117224	117545	0.0	+	.	ID=ms5199_scaffold_104_DTX-incomp_Pisti1-B-R132-Map20;Target=DTX-incomp_Pisti1-B-R132-Map20 3563 3897;Identity=83.2
scaffold_104	Pisti1_TEannot2_REPET_TEs	match_part	117224	117545	0.0	+	.	ID=mp5199-1_scaffold_104_DTX-incomp_Pisti1-B-R132-Map20;Parent=ms5199_scaffold_104_DTX-incomp_Pisti1-B-R132-Map20;Target=DTX-incomp_Pisti1-B-R132-Map20 3563 3897;Identity=83.2
scaffold_104	Pisti1_TEannot2_REPET_TEs	match	86651	88547	0.0	-	.	ID=ms5200_scaffold_104_DTX-incomp_Pisti1-B-R888-Map14;Target=DTX-incomp_Pisti1-B-R888-Map14 1 1962;Identity=95.2
scaffold_104	Pisti1_TEannot2_REPET_TEs	match_part	86651	88547	0.0	-	.	ID=mp5200-1_scaffold_104_DTX-incomp_Pisti1-B-R888-Map14;Parent=ms5200_scaffold_104_DTX-incomp_Pisti1-B-R888-Map14;Target=DTX-incomp_Pisti1-B-R888-Map14 1 1962;Identity=95.2
scaffold_104	Pisti1_TEannot2_REPET_TEs	match	89201	89694	0.0	-	.	ID=ms5201_scaffold_104_DXX-MITE_Pisti1-B-G2363-Map12;Target=DXX-MITE_Pisti1-B-G2363-Map12 3 501;Identity=93.1
scaffold_104	Pisti1_TEannot2_REPET_TEs	match_part	89201	89694	0.0	-	.	ID=mp5201-1_scaffold_104_DXX-MITE_Pisti1-B-G2363-Map12;Parent=ms5201_scaffold_104_DXX-MITE_Pisti1-B-G2363-Map12;Target=DXX-MITE_Pisti1-B-G2363-Map12 3 501;Identity=93.1
scaffold_104	Pisti1_TEannot2_REPET_TEs	match	117892	117914	0.0	-	.	ID=ms5202_scaffold_104_noCat_Pisti1-B-G115-Map20;Target=noCat_Pisti1-B-G115-Map20 1293 1315;Identity=78.8
scaffold_104	Pisti1_TEannot2_REPET_TEs	match_part	117892	117914	0.0	-	.	ID=mp5202-1_scaffold_104_noCat_Pisti1-B-G115-Map20;Parent=ms5202_scaffold_104_noCat_Pisti1-B-G115-Map20;Target=noCat_Pisti1-B-G115-Map20 1293 1315;Identity=78.8
scaffold_104	Pisti1_TEannot2_REPET_TEs	match	106287	106454	0.0	+	.	ID=ms5194_scaffold_104_noCat_Pisti1-B-G515-Map20;Target=noCat_Pisti1-B-G515-Map20 2 177;Identity=89.1
scaffold_104	Pisti1_TEannot2_REPET_TEs	match_part	106287	106454	0.0	+	.	ID=mp5194-1_scaffold_104_noCat_Pisti1-B-G515-Map20;Parent=ms5194_scaffold_104_noCat_Pisti1-B-G515-Map20;Target=noCat_Pisti1-B-G515-Map20 2 177;Identity=89.1
scaffold_104	Pisti1_TEannot2_REPET_TEs	match	167515	167618	0.0	-	.	ID=ms8829_scaffold_104_RLX-incomp_Pisti1-B-G1747-Map5;Target=RLX-incomp_Pisti1-B-G1747-Map5 3785 3888;Identity=99.1
scaffold_104	Pisti1_TEannot2_REPET_TEs	match_part	167515	167618	0.0	-	.	ID=mp8829-1_scaffold_104_RLX-incomp_Pisti1-B-G1747-Map5;Parent=ms8829_scaffold_104_RLX-incomp_Pisti1-B-G1747-Map5;Target=RLX-incomp_Pisti1-B-G1747-Map5 3785 3888;Identity=99.1
scaffold_104	Pisti1_TEannot2_REPET_TEs	match	21496	22720	0.0	-	.	ID=ms25432_scaffold_104_DMX-incomp_Pisti1-B-R1010-Map20;Target=DMX-incomp_Pisti1-B-R1010-Map20 9783 11004;Identity=67.2
scaffold_104	Pisti1_TEannot2_REPET_TEs	match_part	21496	22720	0.0	-	.	ID=mp25432-1_scaffold_104_DMX-incomp_Pisti1-B-R1010-Map20;Parent=ms25432_scaffold_104_DMX-incomp_Pisti1-B-R1010-Map20;Target=DMX-incomp_Pisti1-B-R1010-Map20 9783 11004;Identity=67.2
scaffold_104	Pisti1_TEannot2_REPET_TEs	match	20747	20886	0.0	-	.	ID=ms25433_scaffold_104_RLX-incomp-chim_Pisti1-B-R1041-Map3;Target=RLX-incomp-chim_Pisti1-B-R1041-Map3 2501 2640;Identity=90.0
scaffold_104	Pisti1_TEannot2_REPET_TEs	match_part	20747	20886	0.0	-	.	ID=mp25433-1_scaffold_104_RLX-incomp-chim_Pisti1-B-R1041-Map3;Parent=ms25433_scaffold_104_RLX-incomp-chim_Pisti1-B-R1041-Map3;Target=RLX-incomp-chim_Pisti1-B-R1041-Map3 2501 2640;Identity=90.0
scaffold_104	Pisti1_TEannot2_REPET_TEs	match	20118	20746	0.0	-	.	ID=ms25435_scaffold_104_RLX-incomp_Pisti1-B-G1677-Map3;Target=RLX-incomp_Pisti1-B-G1677-Map3 2669 3285;Identity=92.3
scaffold_104	Pisti1_TEannot2_REPET_TEs	match_part	20118	20746	0.0	-	.	ID=mp25435-1_scaffold_104_RLX-incomp_Pisti1-B-G1677-Map3;Parent=ms25435_scaffold_104_RLX-incomp_Pisti1-B-G1677-Map3;Target=RLX-incomp_Pisti1-B-G1677-Map3 2669 3285;Identity=92.3
scaffold_104	Pisti1_TEannot2_REPET_TEs	match	26526	33979	0.0	-	.	ID=ms13020_scaffold_104_RLX-comp_Pisti1-B-R116-Map20;Target=RLX-comp_Pisti1-B-R116-Map20 1 7505;Identity=95.2
scaffold_104	Pisti1_TEannot2_REPET_TEs	match_part	26526	33979	0.0	-	.	ID=mp13020-1_scaffold_104_RLX-comp_Pisti1-B-R116-Map20;Parent=ms13020_scaffold_104_RLX-comp_Pisti1-B-R116-Map20;Target=RLX-comp_Pisti1-B-R116-Map20 1 7505;Identity=95.2
scaffold_104	Pisti1_TEannot2_REPET_TEs	match	38988	39348	0.0	-	.	ID=ms13021_scaffold_104_RLX-incomp_Pisti1-B-G2288-Map3_reversed;Target=RLX-incomp_Pisti1-B-G2288-Map3_reversed 136 495;Identity=77.2
scaffold_104	Pisti1_TEannot2_REPET_TEs	match_part	38988	39348	0.0	-	.	ID=mp13021-1_scaffold_104_RLX-incomp_Pisti1-B-G2288-Map3_reversed;Parent=ms13021_scaffold_104_RLX-incomp_Pisti1-B-G2288-Map3_reversed;Target=RLX-incomp_Pisti1-B-G2288-Map3_reversed 136 495;Identity=77.2
scaffold_104	Pisti1_TEannot2_REPET_TEs	match	34337	38986	0.0	+	.	ID=ms13022_scaffold_104_RYX-comp-chim_Pisti1-B-G1920-Map3;Target=RYX-comp-chim_Pisti1-B-G1920-Map3 2 4658;Identity=85.6
scaffold_104	Pisti1_TEannot2_REPET_TEs	match_part	34337	38986	0.0	+	.	ID=mp13022-1_scaffold_104_RYX-comp-chim_Pisti1-B-G1920-Map3;Parent=ms13022_scaffold_104_RYX-comp-chim_Pisti1-B-G1920-Map3;Target=RYX-comp-chim_Pisti1-B-G1920-Map3 2 4658;Identity=85.6
scaffold_104	Pisti1_TEannot2_REPET_TEs	match	24929	25652	0.0	-	.	ID=ms13023_scaffold_104_noCat_Pisti1-B-R595-Map20;Target=noCat_Pisti1-B-R595-Map20 5306 6039;Identity=65.9
scaffold_104	Pisti1_TEannot2_REPET_TEs	match_part	24929	25652	0.0	-	.	ID=mp13023-1_scaffold_104_noCat_Pisti1-B-R595-Map20;Parent=ms13023_scaffold_104_noCat_Pisti1-B-R595-Map20;Target=noCat_Pisti1-B-R595-Map20 5306 6039;Identity=65.9
scaffold_104	Pisti1_TEannot2_REPET_TEs	match	130781	130937	0.0	-	.	ID=ms24161_scaffold_104_noCat_Pisti1-B-R309-Map20;Target=noCat_Pisti1-B-R309-Map20 5229 5385;Identity=63.9
scaffold_104	Pisti1_TEannot2_REPET_TEs	match_part	130781	130937	0.0	-	.	ID=mp24161-1_scaffold_104_noCat_Pisti1-B-R309-Map20;Parent=ms24161_scaffold_104_noCat_Pisti1-B-R309-Map20;Target=noCat_Pisti1-B-R309-Map20 5229 5385;Identity=63.9
scaffold_104	Pisti1_TEannot2_REPET_TEs	match	129397	129639	0.0	+	.	ID=ms24162_scaffold_104_RLX-incomp_Pisti1-B-G1012-Map3_reversed;Target=RLX-incomp_Pisti1-B-G1012-Map3_reversed 336 578;Identity=95.9
scaffold_104	Pisti1_TEannot2_REPET_TEs	match_part	129397	129639	0.0	+	.	ID=mp24162-1_scaffold_104_RLX-incomp_Pisti1-B-G1012-Map3_reversed;Parent=ms24162_scaffold_104_RLX-incomp_Pisti1-B-G1012-Map3_reversed;Target=RLX-incomp_Pisti1-B-G1012-Map3_reversed 336 578;Identity=95.9
scaffold_104	Pisti1_TEannot2_REPET_TEs	match	57260	57357	0.0	-	.	ID=ms22631_scaffold_104_DTX-incomp_Pisti1-B-R2436-Map3;Target=DTX-incomp_Pisti1-B-R2436-Map3 1056 1156;Identity=83.5
scaffold_104	Pisti1_TEannot2_REPET_TEs	match_part	57260	57357	0.0	-	.	ID=mp22631-1_scaffold_104_DTX-incomp_Pisti1-B-R2436-Map3;Parent=ms22631_scaffold_104_DTX-incomp_Pisti1-B-R2436-Map3;Target=DTX-incomp_Pisti1-B-R2436-Map3 1056 1156;Identity=83.5
scaffold_104	Pisti1_TEannot2_REPET_TEs	match	53387	54230	0.0	+	.	ID=ms22632_scaffold_104_DXX_Pisti1-B-R1237-Map7;Target=DXX_Pisti1-B-R1237-Map7 2689 3532;Identity=67.3
scaffold_104	Pisti1_TEannot2_REPET_TEs	match_part	53387	54230	0.0	+	.	ID=mp22632-1_scaffold_104_DXX_Pisti1-B-R1237-Map7;Parent=ms22632_scaffold_104_DXX_Pisti1-B-R1237-Map7;Target=DXX_Pisti1-B-R1237-Map7 2689 3532;Identity=67.3
scaffold_104	Pisti1_TEannot2_REPET_TEs	match	54231	54265	0.0	-	.	ID=ms22633_scaffold_104_DXX_Pisti1-B-R793-Map4;Target=DXX_Pisti1-B-R793-Map4 3877 3911;Identity=67.5
scaffold_104	Pisti1_TEannot2_REPET_TEs	match_part	54231	54265	0.0	-	.	ID=mp22633-1_scaffold_104_DXX_Pisti1-B-R793-Map4;Parent=ms22633_scaffold_104_DXX_Pisti1-B-R793-Map4;Target=DXX_Pisti1-B-R793-Map4 3877 3911;Identity=67.5
scaffold_104	Pisti1_TEannot2_REPET_TEs	match	8361	8872	0.0	-	.	ID=ms21994_scaffold_104_noCat_Pisti1-B-G359-Map18;Target=noCat_Pisti1-B-G359-Map18 385 929;Identity=89.4
scaffold_104	Pisti1_TEannot2_REPET_TEs	match_part	8361	8872	0.0	-	.	ID=mp21994-1_scaffold_104_noCat_Pisti1-B-G359-Map18;Parent=ms21994_scaffold_104_noCat_Pisti1-B-G359-Map18;Target=noCat_Pisti1-B-G359-Map18 385 929;Identity=89.4
scaffold_104	Pisti1_TEannot2_REPET_TEs	match	6570	8358	0.0	-	.	ID=ms21995_scaffold_104_RLX-incomp-chim_Pisti1-B-R1041-Map3;Target=RLX-incomp-chim_Pisti1-B-R1041-Map3 8976 10766;Identity=84.0
scaffold_104	Pisti1_TEannot2_REPET_TEs	match_part	6570	8358	0.0	-	.	ID=mp21995-1_scaffold_104_RLX-incomp-chim_Pisti1-B-R1041-Map3;Parent=ms21995_scaffold_104_RLX-incomp-chim_Pisti1-B-R1041-Map3;Target=RLX-incomp-chim_Pisti1-B-R1041-Map3 8976 10766;Identity=84.0
scaffold_104	Pisti1_TEannot2_REPET_TEs	match	5903	6424	0.0	-	.	ID=ms21996_scaffold_104_DMX-incomp_Pisti1-B-R1010-Map20;Target=DMX-incomp_Pisti1-B-R1010-Map20 11791 12308;Identity=59.6
scaffold_104	Pisti1_TEannot2_REPET_TEs	match_part	5903	6424	0.0	-	.	ID=mp21996-1_scaffold_104_DMX-incomp_Pisti1-B-R1010-Map20;Parent=ms21996_scaffold_104_DMX-incomp_Pisti1-B-R1010-Map20;Target=DMX-incomp_Pisti1-B-R1010-Map20 11791 12308;Identity=59.6
scaffold_104	Pisti1_TEannot2_REPET_TEs	match	81483	84985	0.0	-	.	ID=ms7021_scaffold_104_DTX-incomp_Pisti1-B-R188-Map3;Target=DTX-incomp_Pisti1-B-R188-Map3 604 4197
scaffold_104	Pisti1_TEannot2_REPET_TEs	match_part	81483	81721	0.0	-	.	ID=mp7021-1_scaffold_104_DTX-incomp_Pisti1-B-R188-Map3;Parent=ms7021_scaffold_104_DTX-incomp_Pisti1-B-R188-Map3;Target=DTX-incomp_Pisti1-B-R188-Map3 3973 4197;Identity=81.6
scaffold_104	Pisti1_TEannot2_REPET_TEs	match_part	81726	84985	0.0	-	.	ID=mp7021-2_scaffold_104_DTX-incomp_Pisti1-B-R188-Map3;Parent=ms7021_scaffold_104_DTX-incomp_Pisti1-B-R188-Map3;Target=DTX-incomp_Pisti1-B-R188-Map3 604 3830;Identity=88.9
scaffold_104	Pisti1_TEannot2_REPET_TEs	match	81453	81482	0.0	-	.	ID=ms7022_scaffold_104_DTX-incomp_Pisti1-B-R2457-Map14;Target=DTX-incomp_Pisti1-B-R2457-Map14 4619 4651;Identity=77.4
scaffold_104	Pisti1_TEannot2_REPET_TEs	match_part	81453	81482	0.0	-	.	ID=mp7022-1_scaffold_104_DTX-incomp_Pisti1-B-R2457-Map14;Parent=ms7022_scaffold_104_DTX-incomp_Pisti1-B-R2457-Map14;Target=DTX-incomp_Pisti1-B-R2457-Map14 4619 4651;Identity=77.4
scaffold_104	Pisti1_TEannot2_REPET_TEs	match	104122	104418	0.0	-	.	ID=ms5181_scaffold_104_noCat_Pisti1-B-R920-Map20;Target=noCat_Pisti1-B-R920-Map20 19 318;Identity=90.7
scaffold_104	Pisti1_TEannot2_REPET_TEs	match_part	104122	104418	0.0	-	.	ID=mp5181-1_scaffold_104_noCat_Pisti1-B-R920-Map20;Parent=ms5181_scaffold_104_noCat_Pisti1-B-R920-Map20;Target=noCat_Pisti1-B-R920-Map20 19 318;Identity=90.7
scaffold_104	Pisti1_TEannot2_REPET_TEs	match	77775	77944	0.0	-	.	ID=ms7024_scaffold_104_DXX_Pisti1-B-R1421-Map4_reversed;Target=DXX_Pisti1-B-R1421-Map4_reversed 6301 6472;Identity=73.3
scaffold_104	Pisti1_TEannot2_REPET_TEs	match_part	77775	77944	0.0	-	.	ID=mp7024-1_scaffold_104_DXX_Pisti1-B-R1421-Map4_reversed;Parent=ms7024_scaffold_104_DXX_Pisti1-B-R1421-Map4_reversed;Target=DXX_Pisti1-B-R1421-Map4_reversed 6301 6472;Identity=73.3
scaffold_104	Pisti1_TEannot2_REPET_TEs	match	80134	80281	0.0	+	.	ID=ms7025_scaffold_104_RLX-incomp_Pisti1-B-G1300-Map3_reversed;Target=RLX-incomp_Pisti1-B-G1300-Map3_reversed 1709 1851;Identity=71.8
scaffold_104	Pisti1_TEannot2_REPET_TEs	match_part	80134	80281	0.0	+	.	ID=mp7025-1_scaffold_104_RLX-incomp_Pisti1-B-G1300-Map3_reversed;Parent=ms7025_scaffold_104_RLX-incomp_Pisti1-B-G1300-Map3_reversed;Target=RLX-incomp_Pisti1-B-G1300-Map3_reversed 1709 1851;Identity=71.8
scaffold_104	Pisti1_TEannot2_REPET_TEs	match	188682	188754	0.0	-	.	ID=ms8835_scaffold_104_noCat_Pisti1-B-R311-Map13;Target=noCat_Pisti1-B-R311-Map13 1327 1399;Identity=100.0
scaffold_104	Pisti1_TEannot2_REPET_TEs	match_part	188682	188754	0.0	-	.	ID=mp8835-1_scaffold_104_noCat_Pisti1-B-R311-Map13;Parent=ms8835_scaffold_104_noCat_Pisti1-B-R311-Map13;Target=noCat_Pisti1-B-R311-Map13 1327 1399;Identity=100.0
scaffold_104	Pisti1_TEannot2_REPET_TEs	match	1966	3805	0.0	+	.	ID=ms21993_scaffold_104_noCat_Pisti1-B-G216-Map20;Target=noCat_Pisti1-B-G216-Map20 10 1872
scaffold_104	Pisti1_TEannot2_REPET_TEs	match_part	1966	2588	0.0	+	.	ID=mp21993-1_scaffold_104_noCat_Pisti1-B-G216-Map20;Parent=ms21993_scaffold_104_noCat_Pisti1-B-G216-Map20;Target=noCat_Pisti1-B-G216-Map20 10 649;Identity=92.7
scaffold_104	Pisti1_TEannot2_REPET_TEs	match_part	2967	3805	0.0	+	.	ID=mp21993-2_scaffold_104_noCat_Pisti1-B-G216-Map20;Parent=ms21993_scaffold_104_noCat_Pisti1-B-G216-Map20;Target=noCat_Pisti1-B-G216-Map20 1020 1872;Identity=94.2
scaffold_104	Pisti1_TEannot2_REPET_TEs	match	19359	19780	0.0	+	.	ID=ms21368_scaffold_104_noCat_Pisti1-B-G43-Map20;Target=noCat_Pisti1-B-G43-Map20 1 888
scaffold_104	Pisti1_TEannot2_REPET_TEs	match_part	19359	19682	0.0	+	.	ID=mp21368-1_scaffold_104_noCat_Pisti1-B-G43-Map20;Parent=ms21368_scaffold_104_noCat_Pisti1-B-G43-Map20;Target=noCat_Pisti1-B-G43-Map20 1 329;Identity=90.1
scaffold_104	Pisti1_TEannot2_REPET_TEs	match_part	19686	19780	0.0	+	.	ID=mp21368-2_scaffold_104_noCat_Pisti1-B-G43-Map20;Parent=ms21368_scaffold_104_noCat_Pisti1-B-G43-Map20;Target=noCat_Pisti1-B-G43-Map20 794 888;Identity=96.8
scaffold_104	Pisti1_TEannot2_REPET_TEs	match_part	19751	19780	0.0	+	.	ID=mp21368-3_scaffold_104_noCat_Pisti1-B-G43-Map20;Parent=ms21368_scaffold_104_noCat_Pisti1-B-G43-Map20;Target=noCat_Pisti1-B-G43-Map20 859 888;Identity=100.0
scaffold_104	Pisti1_TEannot2_REPET_TEs	match	13373	13773	0.0	+	.	ID=ms21369_scaffold_104_noCat_Pisti1-B-R21-Map20;Target=noCat_Pisti1-B-R21-Map20 1538 1940;Identity=92.0
scaffold_104	Pisti1_TEannot2_REPET_TEs	match_part	13373	13773	0.0	+	.	ID=mp21369-1_scaffold_104_noCat_Pisti1-B-R21-Map20;Parent=ms21369_scaffold_104_noCat_Pisti1-B-R21-Map20;Target=noCat_Pisti1-B-R21-Map20 1538 1940;Identity=92.0
scaffold_104	Pisti1_TEannot2_REPET_TEs	match	13777	19355	0.0	-	.	ID=ms21370_scaffold_104_RLX-incomp-chim_Pisti1-B-R1041-Map3;Target=RLX-incomp-chim_Pisti1-B-R1041-Map3 2649 8974
scaffold_104	Pisti1_TEannot2_REPET_TEs	match_part	13777	13885	0.0	-	.	ID=mp21370-1_scaffold_104_RLX-incomp-chim_Pisti1-B-R1041-Map3;Parent=ms21370_scaffold_104_RLX-incomp-chim_Pisti1-B-R1041-Map3;Target=RLX-incomp-chim_Pisti1-B-R1041-Map3 8866 8974;Identity=93.6
scaffold_104	Pisti1_TEannot2_REPET_TEs	match_part	13880	19355	0.0	-	.	ID=mp21370-2_scaffold_104_RLX-incomp-chim_Pisti1-B-R1041-Map3;Parent=ms21370_scaffold_104_RLX-incomp-chim_Pisti1-B-R1041-Map3;Target=RLX-incomp-chim_Pisti1-B-R1041-Map3 2649 8154;Identity=85.7
scaffold_104	Pisti1_TEannot2_REPET_TEs	match	184470	185182	0.0	+	.	ID=ms8828_scaffold_104_noCat_Pisti1-B-G48-Map20;Target=noCat_Pisti1-B-G48-Map20 3 723;Identity=88.7
scaffold_104	Pisti1_TEannot2_REPET_TEs	match_part	184470	185182	0.0	+	.	ID=mp8828-1_scaffold_104_noCat_Pisti1-B-G48-Map20;Parent=ms8828_scaffold_104_noCat_Pisti1-B-G48-Map20;Target=noCat_Pisti1-B-G48-Map20 3 723;Identity=88.7
scaffold_104	Pisti1_TEannot2_REPET_TEs	match	57102	57259	0.0	-	.	ID=ms22634_scaffold_104_noCat_Pisti1-B-R2046-Map15;Target=noCat_Pisti1-B-R2046-Map15 1 160;Identity=74.7
scaffold_104	Pisti1_TEannot2_REPET_TEs	match_part	57102	57259	0.0	-	.	ID=mp22634-1_scaffold_104_noCat_Pisti1-B-R2046-Map15;Parent=ms22634_scaffold_104_noCat_Pisti1-B-R2046-Map15;Target=noCat_Pisti1-B-R2046-Map15 1 160;Identity=74.7
scaffold_104	Pisti1_TEannot2_REPET_TEs	match	181556	181718	0.0	-	.	ID=ms8830_scaffold_104_RLX-comp_Pisti1-B-R1444-Map20;Target=RLX-comp_Pisti1-B-R1444-Map20 4901 5168
scaffold_104	Pisti1_TEannot2_REPET_TEs	match_part	181556	181595	0.0	-	.	ID=mp8830-1_scaffold_104_RLX-comp_Pisti1-B-R1444-Map20;Parent=ms8830_scaffold_104_RLX-comp_Pisti1-B-R1444-Map20;Target=RLX-comp_Pisti1-B-R1444-Map20 5131 5168;Identity=92.3
scaffold_104	Pisti1_TEannot2_REPET_TEs	match_part	181556	181620	0.0	-	.	ID=mp8830-2_scaffold_104_RLX-comp_Pisti1-B-R1444-Map20;Parent=ms8830_scaffold_104_RLX-comp_Pisti1-B-R1444-Map20;Target=RLX-comp_Pisti1-B-R1444-Map20 5106 5168;Identity=96.8
scaffold_104	Pisti1_TEannot2_REPET_TEs	match_part	181596	181718	0.0	-	.	ID=mp8830-3_scaffold_104_RLX-comp_Pisti1-B-R1444-Map20;Parent=ms8830_scaffold_104_RLX-comp_Pisti1-B-R1444-Map20;Target=RLX-comp_Pisti1-B-R1444-Map20 4901 5023;Identity=99.2
scaffold_104	Pisti1_TEannot2_REPET_TEs	match	183180	184469	0.0	-	.	ID=ms8831_scaffold_104_RLX-incomp_Pisti1-B-P88.31-Map8;Target=RLX-incomp_Pisti1-B-P88.31-Map8 4084 5027
scaffold_104	Pisti1_TEannot2_REPET_TEs	match_part	183180	184088	0.0	-	.	ID=mp8831-1_scaffold_104_RLX-incomp_Pisti1-B-P88.31-Map8;Parent=ms8831_scaffold_104_RLX-incomp_Pisti1-B-P88.31-Map8;Target=RLX-incomp_Pisti1-B-P88.31-Map8 4118 5027;Identity=88.9
scaffold_104	Pisti1_TEannot2_REPET_TEs	match_part	184428	184469	0.0	-	.	ID=mp8831-2_scaffold_104_RLX-incomp_Pisti1-B-P88.31-Map8;Parent=ms8831_scaffold_104_RLX-incomp_Pisti1-B-P88.31-Map8;Target=RLX-incomp_Pisti1-B-P88.31-Map8 4084 4125;Identity=92.9
##gff-version 3
##sequence-region scaffold_105 1 183940
scaffold_105	Pisti1_TEannot2_REPET_TEs	match	127019	129542	0.0	-	.	ID=ms26635_scaffold_105_RLX-incomp_Pisti1-B-R166-Map20;Target=RLX-incomp_Pisti1-B-R166-Map20 4853 7372;Identity=86.1
scaffold_105	Pisti1_TEannot2_REPET_TEs	match_part	127019	129542	0.0	-	.	ID=mp26635-1_scaffold_105_RLX-incomp_Pisti1-B-R166-Map20;Parent=ms26635_scaffold_105_RLX-incomp_Pisti1-B-R166-Map20;Target=RLX-incomp_Pisti1-B-R166-Map20 4853 7372;Identity=86.1
scaffold_105	Pisti1_TEannot2_REPET_TEs	match	180663	180703	0.0	-	.	ID=ms14886_scaffold_105_RLX-comp_Pisti1-B-R116-Map20;Target=RLX-comp_Pisti1-B-R116-Map20 1184 1224;Identity=77.3
scaffold_105	Pisti1_TEannot2_REPET_TEs	match_part	180663	180703	0.0	-	.	ID=mp14886-1_scaffold_105_RLX-comp_Pisti1-B-R116-Map20;Parent=ms14886_scaffold_105_RLX-comp_Pisti1-B-R116-Map20;Target=RLX-comp_Pisti1-B-R116-Map20 1184 1224;Identity=77.3
scaffold_105	Pisti1_TEannot2_REPET_TEs	match	180663	180703	0.0	-	.	ID=ms14887_scaffold_105_RLX-incomp_Pisti1-B-R208-Map19;Target=RLX-incomp_Pisti1-B-R208-Map19 1179 1219;Identity=79.5
scaffold_105	Pisti1_TEannot2_REPET_TEs	match_part	180663	180703	0.0	-	.	ID=mp14887-1_scaffold_105_RLX-incomp_Pisti1-B-R208-Map19;Parent=ms14887_scaffold_105_RLX-incomp_Pisti1-B-R208-Map19;Target=RLX-incomp_Pisti1-B-R208-Map19 1179 1219;Identity=79.5
scaffold_105	Pisti1_TEannot2_REPET_TEs	match	173789	180662	0.0	-	.	ID=ms14888_scaffold_105_RLX-incomp_Pisti1-B-R8-Map20;Target=RLX-incomp_Pisti1-B-R8-Map20 1 6864;Identity=83.1
scaffold_105	Pisti1_TEannot2_REPET_TEs	match_part	173789	180662	0.0	-	.	ID=mp14888-1_scaffold_105_RLX-incomp_Pisti1-B-R8-Map20;Parent=ms14888_scaffold_105_RLX-incomp_Pisti1-B-R8-Map20;Target=RLX-incomp_Pisti1-B-R8-Map20 1 6864;Identity=83.1
scaffold_105	Pisti1_TEannot2_REPET_TEs	match	180883	181843	0.0	+	.	ID=ms14889_scaffold_105_DTX-incomp_Pisti1-B-R2240-Map20;Target=DTX-incomp_Pisti1-B-R2240-Map20 2950 3910;Identity=96.7
scaffold_105	Pisti1_TEannot2_REPET_TEs	match_part	180883	181843	0.0	+	.	ID=mp14889-1_scaffold_105_DTX-incomp_Pisti1-B-R2240-Map20;Parent=ms14889_scaffold_105_DTX-incomp_Pisti1-B-R2240-Map20;Target=DTX-incomp_Pisti1-B-R2240-Map20 2950 3910;Identity=96.7
scaffold_105	Pisti1_TEannot2_REPET_TEs	match	180835	180882	0.0	+	.	ID=ms14890_scaffold_105_DHX-incomp_Pisti1-B-R3189-Map4_reversed;Target=DHX-incomp_Pisti1-B-R3189-Map4_reversed 5567 5613;Identity=89.6
scaffold_105	Pisti1_TEannot2_REPET_TEs	match_part	180835	180882	0.0	+	.	ID=mp14890-1_scaffold_105_DHX-incomp_Pisti1-B-R3189-Map4_reversed;Parent=ms14890_scaffold_105_DHX-incomp_Pisti1-B-R3189-Map4_reversed;Target=DHX-incomp_Pisti1-B-R3189-Map4_reversed 5567 5613;Identity=89.6
scaffold_105	Pisti1_TEannot2_REPET_TEs	match	28128	28839	0.0	+	.	ID=ms4139_scaffold_105_noCat_Pisti1-B-G216-Map20;Target=noCat_Pisti1-B-G216-Map20 1057 1781;Identity=93.5
scaffold_105	Pisti1_TEannot2_REPET_TEs	match_part	28128	28839	0.0	+	.	ID=mp4139-1_scaffold_105_noCat_Pisti1-B-G216-Map20;Parent=ms4139_scaffold_105_noCat_Pisti1-B-G216-Map20;Target=noCat_Pisti1-B-G216-Map20 1057 1781;Identity=93.5
scaffold_105	Pisti1_TEannot2_REPET_TEs	match	28984	29085	0.0	+	.	ID=ms4140_scaffold_105_noCat_Pisti1-B-G216-Map20;Target=noCat_Pisti1-B-G216-Map20 1766 1868;Identity=96.1
scaffold_105	Pisti1_TEannot2_REPET_TEs	match_part	28984	29085	0.0	+	.	ID=mp4140-1_scaffold_105_noCat_Pisti1-B-G216-Map20;Parent=ms4140_scaffold_105_noCat_Pisti1-B-G216-Map20;Target=noCat_Pisti1-B-G216-Map20 1766 1868;Identity=96.1
scaffold_105	Pisti1_TEannot2_REPET_TEs	match	29575	29727	0.0	+	.	ID=ms4141_scaffold_105_noCat_Pisti1-B-G332-Map17;Target=noCat_Pisti1-B-G332-Map17 7 166;Identity=93.5
scaffold_105	Pisti1_TEannot2_REPET_TEs	match_part	29575	29727	0.0	+	.	ID=mp4141-1_scaffold_105_noCat_Pisti1-B-G332-Map17;Parent=ms4141_scaffold_105_noCat_Pisti1-B-G332-Map17;Target=noCat_Pisti1-B-G332-Map17 7 166;Identity=93.5
scaffold_105	Pisti1_TEannot2_REPET_TEs	match	29575	29727	0.0	+	.	ID=ms4142_scaffold_105_noCat_Pisti1-B-R21-Map20;Target=noCat_Pisti1-B-R21-Map20 5 164;Identity=94.1
scaffold_105	Pisti1_TEannot2_REPET_TEs	match_part	29575	29727	0.0	+	.	ID=mp4142-1_scaffold_105_noCat_Pisti1-B-R21-Map20;Parent=ms4142_scaffold_105_noCat_Pisti1-B-R21-Map20;Target=noCat_Pisti1-B-R21-Map20 5 164;Identity=94.1
scaffold_105	Pisti1_TEannot2_REPET_TEs	match	28840	28983	0.0	+	.	ID=ms4143_scaffold_105_DTX-incomp_Pisti1-B-R2436-Map3;Target=DTX-incomp_Pisti1-B-R2436-Map3 940 1178
scaffold_105	Pisti1_TEannot2_REPET_TEs	match_part	28840	28890	0.0	+	.	ID=mp4143-1_scaffold_105_DTX-incomp_Pisti1-B-R2436-Map3;Parent=ms4143_scaffold_105_DTX-incomp_Pisti1-B-R2436-Map3;Target=DTX-incomp_Pisti1-B-R2436-Map3 940 990;Identity=90.4
scaffold_105	Pisti1_TEannot2_REPET_TEs	match_part	28860	28983	0.0	+	.	ID=mp4143-2_scaffold_105_DTX-incomp_Pisti1-B-R2436-Map3;Parent=ms4143_scaffold_105_DTX-incomp_Pisti1-B-R2436-Map3;Target=DTX-incomp_Pisti1-B-R2436-Map3 1056 1178;Identity=91.3
scaffold_105	Pisti1_TEannot2_REPET_TEs	match	26172	27272	0.0	+	.	ID=ms4144_scaffold_105_RYX-incomp-chim_Pisti1-B-R300-Map20_reversed;Target=RYX-incomp-chim_Pisti1-B-R300-Map20_reversed 1270 2369;Identity=94.9
scaffold_105	Pisti1_TEannot2_REPET_TEs	match_part	26172	27272	0.0	+	.	ID=mp4144-1_scaffold_105_RYX-incomp-chim_Pisti1-B-R300-Map20_reversed;Parent=ms4144_scaffold_105_RYX-incomp-chim_Pisti1-B-R300-Map20_reversed;Target=RYX-incomp-chim_Pisti1-B-R300-Map20_reversed 1270 2369;Identity=94.9
scaffold_105	Pisti1_TEannot2_REPET_TEs	match	136966	137326	0.0	-	.	ID=ms23642_scaffold_105_RLX-incomp_Pisti1-B-R32-Map20_reversed;Target=RLX-incomp_Pisti1-B-R32-Map20_reversed 6127 6528
scaffold_105	Pisti1_TEannot2_REPET_TEs	match_part	136966	137189	0.0	-	.	ID=mp23642-1_scaffold_105_RLX-incomp_Pisti1-B-R32-Map20_reversed;Parent=ms23642_scaffold_105_RLX-incomp_Pisti1-B-R32-Map20_reversed;Target=RLX-incomp_Pisti1-B-R32-Map20_reversed 6305 6528;Identity=90.2
scaffold_105	Pisti1_TEannot2_REPET_TEs	match_part	137189	137326	0.0	-	.	ID=mp23642-2_scaffold_105_RLX-incomp_Pisti1-B-R32-Map20_reversed;Parent=ms23642_scaffold_105_RLX-incomp_Pisti1-B-R32-Map20_reversed;Target=RLX-incomp_Pisti1-B-R32-Map20_reversed 6127 6264;Identity=94.2
scaffold_105	Pisti1_TEannot2_REPET_TEs	match	137836	139789	0.0	-	.	ID=ms23643_scaffold_105_RLX-incomp_Pisti1-B-R32-Map20_reversed;Target=RLX-incomp_Pisti1-B-R32-Map20_reversed 299 6131
scaffold_105	Pisti1_TEannot2_REPET_TEs	match_part	137836	139319	0.0	-	.	ID=mp23643-1_scaffold_105_RLX-incomp_Pisti1-B-R32-Map20_reversed;Parent=ms23643_scaffold_105_RLX-incomp_Pisti1-B-R32-Map20_reversed;Target=RLX-incomp_Pisti1-B-R32-Map20_reversed 4643 6131;Identity=90.8
scaffold_105	Pisti1_TEannot2_REPET_TEs	match_part	139319	139789	0.0	-	.	ID=mp23643-2_scaffold_105_RLX-incomp_Pisti1-B-R32-Map20_reversed;Parent=ms23643_scaffold_105_RLX-incomp_Pisti1-B-R32-Map20_reversed;Target=RLX-incomp_Pisti1-B-R32-Map20_reversed 299 804;Identity=86.7
scaffold_105	Pisti1_TEannot2_REPET_TEs	match	136590	136965	0.0	-	.	ID=ms23644_scaffold_105_noCat_Pisti1-B-R23-Map20;Target=noCat_Pisti1-B-R23-Map20 2 409;Identity=98.9
scaffold_105	Pisti1_TEannot2_REPET_TEs	match_part	136590	136965	0.0	-	.	ID=mp23644-1_scaffold_105_noCat_Pisti1-B-R23-Map20;Parent=ms23644_scaffold_105_noCat_Pisti1-B-R23-Map20;Target=noCat_Pisti1-B-R23-Map20 2 409;Identity=98.9
scaffold_105	Pisti1_TEannot2_REPET_TEs	match	141116	141149	0.0	+	.	ID=ms23645_scaffold_105_noCat_Pisti1-B-R311-Map13;Target=noCat_Pisti1-B-R311-Map13 16 49;Identity=91.2
scaffold_105	Pisti1_TEannot2_REPET_TEs	match_part	141116	141149	0.0	+	.	ID=mp23645-1_scaffold_105_noCat_Pisti1-B-R311-Map13;Parent=ms23645_scaffold_105_noCat_Pisti1-B-R311-Map13;Target=noCat_Pisti1-B-R311-Map13 16 49;Identity=91.2
scaffold_105	Pisti1_TEannot2_REPET_TEs	match	140934	141108	0.0	-	.	ID=ms23646_scaffold_105_RLX-incomp_Pisti1-B-R3055-Map5;Target=RLX-incomp_Pisti1-B-R3055-Map5 5 176;Identity=77.6
scaffold_105	Pisti1_TEannot2_REPET_TEs	match_part	140934	141108	0.0	-	.	ID=mp23646-1_scaffold_105_RLX-incomp_Pisti1-B-R3055-Map5;Parent=ms23646_scaffold_105_RLX-incomp_Pisti1-B-R3055-Map5;Target=RLX-incomp_Pisti1-B-R3055-Map5 5 176;Identity=77.6
scaffold_105	Pisti1_TEannot2_REPET_TEs	match	137327	137835	0.0	+	.	ID=ms23647_scaffold_105_noCat_Pisti1-B-G78-Map20;Target=noCat_Pisti1-B-G78-Map20 3 535;Identity=87.5
scaffold_105	Pisti1_TEannot2_REPET_TEs	match_part	137327	137835	0.0	+	.	ID=mp23647-1_scaffold_105_noCat_Pisti1-B-G78-Map20;Parent=ms23647_scaffold_105_noCat_Pisti1-B-G78-Map20;Target=noCat_Pisti1-B-G78-Map20 3 535;Identity=87.5
scaffold_105	Pisti1_TEannot2_REPET_TEs	match	140415	140458	0.0	+	.	ID=ms23648_scaffold_105_DTX-incomp_Pisti1-B-R473-Map9;Target=DTX-incomp_Pisti1-B-R473-Map9 60 107;Identity=80.7
scaffold_105	Pisti1_TEannot2_REPET_TEs	match_part	140415	140458	0.0	+	.	ID=mp23648-1_scaffold_105_DTX-incomp_Pisti1-B-R473-Map9;Parent=ms23648_scaffold_105_DTX-incomp_Pisti1-B-R473-Map9;Target=DTX-incomp_Pisti1-B-R473-Map9 60 107;Identity=80.7
scaffold_105	Pisti1_TEannot2_REPET_TEs	match	139790	140103	0.0	-	.	ID=ms23649_scaffold_105_noCat_Pisti1-B-G31-Map20;Target=noCat_Pisti1-B-G31-Map20 311 625;Identity=95.6
scaffold_105	Pisti1_TEannot2_REPET_TEs	match_part	139790	140103	0.0	-	.	ID=mp23649-1_scaffold_105_noCat_Pisti1-B-G31-Map20;Parent=ms23649_scaffold_105_noCat_Pisti1-B-G31-Map20;Target=noCat_Pisti1-B-G31-Map20 311 625;Identity=95.6
scaffold_105	Pisti1_TEannot2_REPET_TEs	match	140104	140925	0.0	+	.	ID=ms23650_scaffold_105_noCat_Pisti1-B-G459-Map18;Target=noCat_Pisti1-B-G459-Map18 5 999
scaffold_105	Pisti1_TEannot2_REPET_TEs	match_part	140104	140414	0.0	+	.	ID=mp23650-1_scaffold_105_noCat_Pisti1-B-G459-Map18;Parent=ms23650_scaffold_105_noCat_Pisti1-B-G459-Map18;Target=noCat_Pisti1-B-G459-Map18 5 324;Identity=75.1
scaffold_105	Pisti1_TEannot2_REPET_TEs	match_part	140459	140650	0.0	+	.	ID=mp23650-2_scaffold_105_noCat_Pisti1-B-G459-Map18;Parent=ms23650_scaffold_105_noCat_Pisti1-B-G459-Map18;Target=noCat_Pisti1-B-G459-Map18 316 510;Identity=78.5
scaffold_105	Pisti1_TEannot2_REPET_TEs	match_part	140611	140925	0.0	+	.	ID=mp23650-3_scaffold_105_noCat_Pisti1-B-G459-Map18;Parent=ms23650_scaffold_105_noCat_Pisti1-B-G459-Map18;Target=noCat_Pisti1-B-G459-Map18 648 999;Identity=69.7
scaffold_105	Pisti1_TEannot2_REPET_TEs	match	54846	62524	0.0	-	.	ID=ms28777_scaffold_105_RLX-comp_Pisti1-B-R271-Map20_reversed;Target=RLX-comp_Pisti1-B-R271-Map20_reversed 523 7943
scaffold_105	Pisti1_TEannot2_REPET_TEs	match_part	54846	60815	0.0	-	.	ID=mp28777-1_scaffold_105_RLX-comp_Pisti1-B-R271-Map20_reversed;Parent=ms28777_scaffold_105_RLX-comp_Pisti1-B-R271-Map20_reversed;Target=RLX-comp_Pisti1-B-R271-Map20_reversed 1958 7943;Identity=87.4
scaffold_105	Pisti1_TEannot2_REPET_TEs	match_part	61108	62524	0.0	-	.	ID=mp28777-2_scaffold_105_RLX-comp_Pisti1-B-R271-Map20_reversed;Parent=ms28777_scaffold_105_RLX-comp_Pisti1-B-R271-Map20_reversed;Target=RLX-comp_Pisti1-B-R271-Map20_reversed 523 1960;Identity=87.4
scaffold_105	Pisti1_TEannot2_REPET_TEs	match	29086	29573	0.0	+	.	ID=ms28778_scaffold_105_RYX-incomp-chim_Pisti1-B-R300-Map20_reversed;Target=RYX-incomp-chim_Pisti1-B-R300-Map20_reversed 2360 2860;Identity=93.8
scaffold_105	Pisti1_TEannot2_REPET_TEs	match_part	29086	29573	0.0	+	.	ID=mp28778-1_scaffold_105_RYX-incomp-chim_Pisti1-B-R300-Map20_reversed;Parent=ms28778_scaffold_105_RYX-incomp-chim_Pisti1-B-R300-Map20_reversed;Target=RYX-incomp-chim_Pisti1-B-R300-Map20_reversed 2360 2860;Identity=93.8
scaffold_105	Pisti1_TEannot2_REPET_TEs	match	94699	97029	0.0	+	.	ID=ms28779_scaffold_105_RLX-incomp_Pisti1-B-R2211-Map6;Target=RLX-incomp_Pisti1-B-R2211-Map6 1659 3986;Identity=96.4
scaffold_105	Pisti1_TEannot2_REPET_TEs	match_part	94699	97029	0.0	+	.	ID=mp28779-1_scaffold_105_RLX-incomp_Pisti1-B-R2211-Map6;Parent=ms28779_scaffold_105_RLX-incomp_Pisti1-B-R2211-Map6;Target=RLX-incomp_Pisti1-B-R2211-Map6 1659 3986;Identity=96.4
scaffold_105	Pisti1_TEannot2_REPET_TEs	match	141997	142480	0.0	-	.	ID=ms2739_scaffold_105_RLX-incomp_Pisti1-B-R32-Map20_reversed;Target=RLX-incomp_Pisti1-B-R32-Map20_reversed 565 1048;Identity=84.5
scaffold_105	Pisti1_TEannot2_REPET_TEs	match_part	141997	142480	0.0	-	.	ID=mp2739-1_scaffold_105_RLX-incomp_Pisti1-B-R32-Map20_reversed;Parent=ms2739_scaffold_105_RLX-incomp_Pisti1-B-R32-Map20_reversed;Target=RLX-incomp_Pisti1-B-R32-Map20_reversed 565 1048;Identity=84.5
scaffold_105	Pisti1_TEannot2_REPET_TEs	match	142481	142692	0.0	-	.	ID=ms2740_scaffold_105_RLX-incomp_Pisti1-B-G352-Map3;Target=RLX-incomp_Pisti1-B-G352-Map3 202 413;Identity=92.0
scaffold_105	Pisti1_TEannot2_REPET_TEs	match_part	142481	142692	0.0	-	.	ID=mp2740-1_scaffold_105_RLX-incomp_Pisti1-B-G352-Map3;Parent=ms2740_scaffold_105_RLX-incomp_Pisti1-B-G352-Map3;Target=RLX-incomp_Pisti1-B-G352-Map3 202 413;Identity=92.0
scaffold_105	Pisti1_TEannot2_REPET_TEs	match	142695	142918	0.0	+	.	ID=ms2741_scaffold_105_DTX-incomp_Pisti1-B-P47.48-Map5;Target=DTX-incomp_Pisti1-B-P47.48-Map5 2 225;Identity=93.8
scaffold_105	Pisti1_TEannot2_REPET_TEs	match_part	142695	142918	0.0	+	.	ID=mp2741-1_scaffold_105_DTX-incomp_Pisti1-B-P47.48-Map5;Parent=ms2741_scaffold_105_DTX-incomp_Pisti1-B-P47.48-Map5;Target=DTX-incomp_Pisti1-B-P47.48-Map5 2 225;Identity=93.8
scaffold_105	Pisti1_TEannot2_REPET_TEs	match	141747	141996	0.0	+	.	ID=ms2742_scaffold_105_noCat_Pisti1-B-R311-Map13;Target=noCat_Pisti1-B-R311-Map13 1175 1423;Identity=92.6
scaffold_105	Pisti1_TEannot2_REPET_TEs	match_part	141747	141996	0.0	+	.	ID=mp2742-1_scaffold_105_noCat_Pisti1-B-R311-Map13;Parent=ms2742_scaffold_105_noCat_Pisti1-B-R311-Map13;Target=noCat_Pisti1-B-R311-Map13 1175 1423;Identity=92.6
scaffold_105	Pisti1_TEannot2_REPET_TEs	match	27273	27647	0.0	+	.	ID=ms14519_scaffold_105_noCat_Pisti1-B-G216-Map20;Target=noCat_Pisti1-B-G216-Map20 34 415;Identity=89.4
scaffold_105	Pisti1_TEannot2_REPET_TEs	match_part	27273	27647	0.0	+	.	ID=mp14519-1_scaffold_105_noCat_Pisti1-B-G216-Map20;Parent=ms14519_scaffold_105_noCat_Pisti1-B-G216-Map20;Target=noCat_Pisti1-B-G216-Map20 34 415;Identity=89.4
scaffold_105	Pisti1_TEannot2_REPET_TEs	match	18622	26160	0.0	+	.	ID=ms14520_scaffold_105_RLX-incomp-chim_Pisti1-B-R1041-Map3;Target=RLX-incomp-chim_Pisti1-B-R1041-Map3 2504 10766
scaffold_105	Pisti1_TEannot2_REPET_TEs	match_part	18622	18843	0.0	+	.	ID=mp14520-1_scaffold_105_RLX-incomp-chim_Pisti1-B-R1041-Map3;Parent=ms14520_scaffold_105_RLX-incomp-chim_Pisti1-B-R1041-Map3;Target=RLX-incomp-chim_Pisti1-B-R1041-Map3 2504 2726;Identity=83.9
scaffold_105	Pisti1_TEannot2_REPET_TEs	match_part	26143	26160	0.0	+	.	ID=mp14520-2_scaffold_105_RLX-incomp-chim_Pisti1-B-R1041-Map3;Parent=ms14520_scaffold_105_RLX-incomp-chim_Pisti1-B-R1041-Map3;Target=RLX-incomp-chim_Pisti1-B-R1041-Map3 10749 10766;Identity=81.6
scaffold_105	Pisti1_TEannot2_REPET_TEs	match	18844	26142	0.0	+	.	ID=ms14521_scaffold_105_RLX-incomp_Pisti1-B-R382-Map20_reversed;Target=RLX-incomp_Pisti1-B-R382-Map20_reversed 1 7378;Identity=87.7
scaffold_105	Pisti1_TEannot2_REPET_TEs	match_part	18844	26142	0.0	+	.	ID=mp14521-1_scaffold_105_RLX-incomp_Pisti1-B-R382-Map20_reversed;Parent=ms14521_scaffold_105_RLX-incomp_Pisti1-B-R382-Map20_reversed;Target=RLX-incomp_Pisti1-B-R382-Map20_reversed 1 7378;Identity=87.7
scaffold_105	Pisti1_TEannot2_REPET_TEs	match	14989	15151	0.0	+	.	ID=ms14522_scaffold_105_DHX-incomp_Pisti1-B-R2537-Map7;Target=DHX-incomp_Pisti1-B-R2537-Map7 11401 11576;Identity=72.8
scaffold_105	Pisti1_TEannot2_REPET_TEs	match_part	14989	15151	0.0	+	.	ID=mp14522-1_scaffold_105_DHX-incomp_Pisti1-B-R2537-Map7;Parent=ms14522_scaffold_105_DHX-incomp_Pisti1-B-R2537-Map7;Target=DHX-incomp_Pisti1-B-R2537-Map7 11401 11576;Identity=72.8
scaffold_105	Pisti1_TEannot2_REPET_TEs	match	17293	17493	0.0	+	.	ID=ms14523_scaffold_105_RLX-incomp_Pisti1-B-G254-Map5_reversed;Target=RLX-incomp_Pisti1-B-G254-Map5_reversed 602 801
scaffold_105	Pisti1_TEannot2_REPET_TEs	match_part	17293	17322	0.0	+	.	ID=mp14523-1_scaffold_105_RLX-incomp_Pisti1-B-G254-Map5_reversed;Parent=ms14523_scaffold_105_RLX-incomp_Pisti1-B-G254-Map5_reversed;Target=RLX-incomp_Pisti1-B-G254-Map5_reversed 602 631;Identity=96.7
scaffold_105	Pisti1_TEannot2_REPET_TEs	match_part	17293	17493	0.0	+	.	ID=mp14523-2_scaffold_105_RLX-incomp_Pisti1-B-G254-Map5_reversed;Parent=ms14523_scaffold_105_RLX-incomp_Pisti1-B-G254-Map5_reversed;Target=RLX-incomp_Pisti1-B-G254-Map5_reversed 602 801;Identity=97.5
scaffold_105	Pisti1_TEannot2_REPET_TEs	match	17494	18621	0.0	+	.	ID=ms14524_scaffold_105_RYX-incomp-chim_Pisti1-B-R300-Map20_reversed;Target=RYX-incomp-chim_Pisti1-B-R300-Map20_reversed 145 1276;Identity=95.7
scaffold_105	Pisti1_TEannot2_REPET_TEs	match_part	17494	18621	0.0	+	.	ID=mp14524-1_scaffold_105_RYX-incomp-chim_Pisti1-B-R300-Map20_reversed;Parent=ms14524_scaffold_105_RYX-incomp-chim_Pisti1-B-R300-Map20_reversed;Target=RYX-incomp-chim_Pisti1-B-R300-Map20_reversed 145 1276;Identity=95.7
scaffold_105	Pisti1_TEannot2_REPET_TEs	match	54594	54835	0.0	+	.	ID=ms9418_scaffold_105_RLX-comp_Pisti1-B-R64-Map16_reversed;Target=RLX-comp_Pisti1-B-R64-Map16_reversed 88 352;Identity=80.8
scaffold_105	Pisti1_TEannot2_REPET_TEs	match_part	54594	54835	0.0	+	.	ID=mp9418-1_scaffold_105_RLX-comp_Pisti1-B-R64-Map16_reversed;Parent=ms9418_scaffold_105_RLX-comp_Pisti1-B-R64-Map16_reversed;Target=RLX-comp_Pisti1-B-R64-Map16_reversed 88 352;Identity=80.8
scaffold_105	Pisti1_TEannot2_REPET_TEs	match	15152	15899	0.0	+	.	ID=ms14526_scaffold_105_DTX-incomp_Pisti1-B-R2240-Map20;Target=DTX-incomp_Pisti1-B-R2240-Map20 2930 3677;Identity=95.7
scaffold_105	Pisti1_TEannot2_REPET_TEs	match_part	15152	15899	0.0	+	.	ID=mp14526-1_scaffold_105_DTX-incomp_Pisti1-B-R2240-Map20;Parent=ms14526_scaffold_105_DTX-incomp_Pisti1-B-R2240-Map20;Target=DTX-incomp_Pisti1-B-R2240-Map20 2930 3677;Identity=95.7
scaffold_105	Pisti1_TEannot2_REPET_TEs	match	15900	17292	0.0	+	.	ID=ms14527_scaffold_105_DTX-incomp_Pisti1-B-R2816-Map3;Target=DTX-incomp_Pisti1-B-R2816-Map3 4 1392;Identity=76.2
scaffold_105	Pisti1_TEannot2_REPET_TEs	match_part	15900	17292	0.0	+	.	ID=mp14527-1_scaffold_105_DTX-incomp_Pisti1-B-R2816-Map3;Parent=ms14527_scaffold_105_DTX-incomp_Pisti1-B-R2816-Map3;Target=DTX-incomp_Pisti1-B-R2816-Map3 4 1392;Identity=76.2
scaffold_105	Pisti1_TEannot2_REPET_TEs	match	48688	48948	0.0	+	.	ID=ms9409_scaffold_105_DHX-incomp_Pisti1-B-R585-Map8;Target=DHX-incomp_Pisti1-B-R585-Map8 3596 3856;Identity=82.5
scaffold_105	Pisti1_TEannot2_REPET_TEs	match_part	48688	48948	0.0	+	.	ID=mp9409-1_scaffold_105_DHX-incomp_Pisti1-B-R585-Map8;Parent=ms9409_scaffold_105_DHX-incomp_Pisti1-B-R585-Map8;Target=DHX-incomp_Pisti1-B-R585-Map8 3596 3856;Identity=82.5
scaffold_105	Pisti1_TEannot2_REPET_TEs	match	53827	54578	0.0	-	.	ID=ms9410_scaffold_105_DTX-incomp_Pisti1-B-G899-Map20;Target=DTX-incomp_Pisti1-B-G899-Map20 578 1332;Identity=96.2
scaffold_105	Pisti1_TEannot2_REPET_TEs	match_part	53827	54578	0.0	-	.	ID=mp9410-1_scaffold_105_DTX-incomp_Pisti1-B-G899-Map20;Parent=ms9410_scaffold_105_DTX-incomp_Pisti1-B-G899-Map20;Target=DTX-incomp_Pisti1-B-G899-Map20 578 1332;Identity=96.2
scaffold_105	Pisti1_TEannot2_REPET_TEs	match	62525	63739	0.0	+	.	ID=ms9411_scaffold_105_DTX-incomp_Pisti1-B-R188-Map3;Target=DTX-incomp_Pisti1-B-R188-Map3 45 1261;Identity=77.1
scaffold_105	Pisti1_TEannot2_REPET_TEs	match_part	62525	63739	0.0	+	.	ID=mp9411-1_scaffold_105_DTX-incomp_Pisti1-B-R188-Map3;Parent=ms9411_scaffold_105_DTX-incomp_Pisti1-B-R188-Map3;Target=DTX-incomp_Pisti1-B-R188-Map3 45 1261;Identity=77.1
scaffold_105	Pisti1_TEannot2_REPET_TEs	match	50293	51357	0.0	+	.	ID=ms9412_scaffold_105_noCat_Pisti1-B-G216-Map20;Target=noCat_Pisti1-B-G216-Map20 740 1843;Identity=92.8
scaffold_105	Pisti1_TEannot2_REPET_TEs	match_part	50293	51357	0.0	+	.	ID=mp9412-1_scaffold_105_noCat_Pisti1-B-G216-Map20;Parent=ms9412_scaffold_105_noCat_Pisti1-B-G216-Map20;Target=noCat_Pisti1-B-G216-Map20 740 1843;Identity=92.8
scaffold_105	Pisti1_TEannot2_REPET_TEs	match	68252	68523	0.0	-	.	ID=ms9413_scaffold_105_noCat_Pisti1-B-P10.40-Map20;Target=noCat_Pisti1-B-P10.40-Map20 541 815;Identity=97.2
scaffold_105	Pisti1_TEannot2_REPET_TEs	match_part	68252	68523	0.0	-	.	ID=mp9413-1_scaffold_105_noCat_Pisti1-B-P10.40-Map20;Parent=ms9413_scaffold_105_noCat_Pisti1-B-P10.40-Map20;Target=noCat_Pisti1-B-P10.40-Map20 541 815;Identity=97.2
scaffold_105	Pisti1_TEannot2_REPET_TEs	match	48363	48687	0.0	-	.	ID=ms9414_scaffold_105_noCat_Pisti1-B-P39.60-Map11;Target=noCat_Pisti1-B-P39.60-Map11 7 332;Identity=97.8
scaffold_105	Pisti1_TEannot2_REPET_TEs	match_part	48363	48687	0.0	-	.	ID=mp9414-1_scaffold_105_noCat_Pisti1-B-P39.60-Map11;Parent=ms9414_scaffold_105_noCat_Pisti1-B-P39.60-Map11;Target=noCat_Pisti1-B-P39.60-Map11 7 332;Identity=97.8
scaffold_105	Pisti1_TEannot2_REPET_TEs	match	63742	64057	0.0	+	.	ID=ms9415_scaffold_105_noCat_Pisti1-B-R920-Map20;Target=noCat_Pisti1-B-R920-Map20 1 319;Identity=92.0
scaffold_105	Pisti1_TEannot2_REPET_TEs	match_part	63742	64057	0.0	+	.	ID=mp9415-1_scaffold_105_noCat_Pisti1-B-R920-Map20;Parent=ms9415_scaffold_105_noCat_Pisti1-B-R920-Map20;Target=noCat_Pisti1-B-R920-Map20 1 319;Identity=92.0
scaffold_105	Pisti1_TEannot2_REPET_TEs	match	53559	53826	0.0	-	.	ID=ms9416_scaffold_105_RLX-comp_Pisti1-B-R271-Map20_reversed;Target=RLX-comp_Pisti1-B-R271-Map20_reversed 7970 8240;Identity=88.9
scaffold_105	Pisti1_TEannot2_REPET_TEs	match_part	53559	53826	0.0	-	.	ID=mp9416-1_scaffold_105_RLX-comp_Pisti1-B-R271-Map20_reversed;Parent=ms9416_scaffold_105_RLX-comp_Pisti1-B-R271-Map20_reversed;Target=RLX-comp_Pisti1-B-R271-Map20_reversed 7970 8240;Identity=88.9
scaffold_105	Pisti1_TEannot2_REPET_TEs	match	147584	149272	0.0	-	.	ID=ms22217_scaffold_105_noCat_Pisti1-B-R21-Map20;Target=noCat_Pisti1-B-R21-Map20 273 1941;Identity=89.0
scaffold_105	Pisti1_TEannot2_REPET_TEs	match_part	147584	149272	0.0	-	.	ID=mp22217-1_scaffold_105_noCat_Pisti1-B-R21-Map20;Parent=ms22217_scaffold_105_noCat_Pisti1-B-R21-Map20;Target=noCat_Pisti1-B-R21-Map20 273 1941;Identity=89.0
scaffold_105	Pisti1_TEannot2_REPET_TEs	match	146714	146739	0.0	-	.	ID=ms22218_scaffold_105_RLX-incomp_Pisti1-B-G1804-Map4;Target=RLX-incomp_Pisti1-B-G1804-Map4 3051 3077;Identity=79.2
scaffold_105	Pisti1_TEannot2_REPET_TEs	match_part	146714	146739	0.0	-	.	ID=mp22218-1_scaffold_105_RLX-incomp_Pisti1-B-G1804-Map4;Parent=ms22218_scaffold_105_RLX-incomp_Pisti1-B-G1804-Map4;Target=RLX-incomp_Pisti1-B-G1804-Map4 3051 3077;Identity=79.2
scaffold_105	Pisti1_TEannot2_REPET_TEs	match	145369	146739	0.0	-	.	ID=ms22219_scaffold_105_RLX-incomp_Pisti1-B-G1888-Map4;Target=RLX-incomp_Pisti1-B-G1888-Map4 4519 5932
scaffold_105	Pisti1_TEannot2_REPET_TEs	match_part	145369	146713	0.0	-	.	ID=mp22219-1_scaffold_105_RLX-incomp_Pisti1-B-G1888-Map4;Parent=ms22219_scaffold_105_RLX-incomp_Pisti1-B-G1888-Map4;Target=RLX-incomp_Pisti1-B-G1888-Map4 4581 5932;Identity=83.5
scaffold_105	Pisti1_TEannot2_REPET_TEs	match_part	146714	146739	0.0	-	.	ID=mp22219-2_scaffold_105_RLX-incomp_Pisti1-B-G1888-Map4;Parent=ms22219_scaffold_105_RLX-incomp_Pisti1-B-G1888-Map4;Target=RLX-incomp_Pisti1-B-G1888-Map4 4519 4545;Identity=82.5
scaffold_105	Pisti1_TEannot2_REPET_TEs	match	146740	147580	0.0	-	.	ID=ms22220_scaffold_105_RLX-incomp_Pisti1-B-G1888-Map4;Target=RLX-incomp_Pisti1-B-G1888-Map4 3651 4498;Identity=84.3
scaffold_105	Pisti1_TEannot2_REPET_TEs	match_part	146740	147580	0.0	-	.	ID=mp22220-1_scaffold_105_RLX-incomp_Pisti1-B-G1888-Map4;Parent=ms22220_scaffold_105_RLX-incomp_Pisti1-B-G1888-Map4;Target=RLX-incomp_Pisti1-B-G1888-Map4 3651 4498;Identity=84.3
scaffold_105	Pisti1_TEannot2_REPET_TEs	match	63740	64057	0.0	-	.	ID=ms9421_scaffold_105_RLX-incomp_Pisti1-B-R166-Map20;Target=RLX-incomp_Pisti1-B-R166-Map20 267 576;Identity=91.3
scaffold_105	Pisti1_TEannot2_REPET_TEs	match_part	63740	64057	0.0	-	.	ID=mp9421-1_scaffold_105_RLX-incomp_Pisti1-B-R166-Map20;Parent=ms9421_scaffold_105_RLX-incomp_Pisti1-B-R166-Map20;Target=RLX-incomp_Pisti1-B-R166-Map20 267 576;Identity=91.3
scaffold_105	Pisti1_TEannot2_REPET_TEs	match	64058	68251	0.0	-	.	ID=ms9422_scaffold_105_RLX-incomp_Pisti1-B-R166-Map20;Target=RLX-incomp_Pisti1-B-R166-Map20 3194 7372;Identity=95.1
scaffold_105	Pisti1_TEannot2_REPET_TEs	match_part	64058	68251	0.0	-	.	ID=mp9422-1_scaffold_105_RLX-incomp_Pisti1-B-R166-Map20;Parent=ms9422_scaffold_105_RLX-incomp_Pisti1-B-R166-Map20;Target=RLX-incomp_Pisti1-B-R166-Map20 3194 7372;Identity=95.1
scaffold_105	Pisti1_TEannot2_REPET_TEs	match	149273	149300	0.0	+	.	ID=ms22223_scaffold_105_RLX-incomp_Pisti1-B-R32-Map20_reversed;Target=RLX-incomp_Pisti1-B-R32-Map20_reversed 675 704;Identity=88.0
scaffold_105	Pisti1_TEannot2_REPET_TEs	match_part	149273	149300	0.0	+	.	ID=mp22223-1_scaffold_105_RLX-incomp_Pisti1-B-R32-Map20_reversed;Parent=ms22223_scaffold_105_RLX-incomp_Pisti1-B-R32-Map20_reversed;Target=RLX-incomp_Pisti1-B-R32-Map20_reversed 675 704;Identity=88.0
scaffold_105	Pisti1_TEannot2_REPET_TEs	match	143581	143835	0.0	-	.	ID=ms22224_scaffold_105_DTX-incomp_Pisti1-B-G813-Map8;Target=DTX-incomp_Pisti1-B-G813-Map8 435 689;Identity=95.9
scaffold_105	Pisti1_TEannot2_REPET_TEs	match_part	143581	143835	0.0	-	.	ID=mp22224-1_scaffold_105_DTX-incomp_Pisti1-B-G813-Map8;Parent=ms22224_scaffold_105_DTX-incomp_Pisti1-B-G813-Map8;Target=DTX-incomp_Pisti1-B-G813-Map8 435 689;Identity=95.9
scaffold_105	Pisti1_TEannot2_REPET_TEs	match	143581	143835	0.0	+	.	ID=ms22225_scaffold_105_DTX-incomp_Pisti1-B-G813-Map8;Target=DTX-incomp_Pisti1-B-G813-Map8 905 1159;Identity=95.9
scaffold_105	Pisti1_TEannot2_REPET_TEs	match_part	143581	143835	0.0	+	.	ID=mp22225-1_scaffold_105_DTX-incomp_Pisti1-B-G813-Map8;Parent=ms22225_scaffold_105_DTX-incomp_Pisti1-B-G813-Map8;Target=DTX-incomp_Pisti1-B-G813-Map8 905 1159;Identity=95.9
scaffold_105	Pisti1_TEannot2_REPET_TEs	match	143581	143835	0.0	-	.	ID=ms22226_scaffold_105_DTX-incomp_Pisti1-B-G874-Map8;Target=DTX-incomp_Pisti1-B-G874-Map8 215 469;Identity=95.9
scaffold_105	Pisti1_TEannot2_REPET_TEs	match_part	143581	143835	0.0	-	.	ID=mp22226-1_scaffold_105_DTX-incomp_Pisti1-B-G874-Map8;Parent=ms22226_scaffold_105_DTX-incomp_Pisti1-B-G874-Map8;Target=DTX-incomp_Pisti1-B-G874-Map8 215 469;Identity=95.9
scaffold_105	Pisti1_TEannot2_REPET_TEs	match	143581	143835	0.0	+	.	ID=ms22227_scaffold_105_DTX-incomp_Pisti1-B-G874-Map8;Target=DTX-incomp_Pisti1-B-G874-Map8 685 939;Identity=95.9
scaffold_105	Pisti1_TEannot2_REPET_TEs	match_part	143581	143835	0.0	+	.	ID=mp22227-1_scaffold_105_DTX-incomp_Pisti1-B-G874-Map8;Parent=ms22227_scaffold_105_DTX-incomp_Pisti1-B-G874-Map8;Target=DTX-incomp_Pisti1-B-G874-Map8 685 939;Identity=95.9
scaffold_105	Pisti1_TEannot2_REPET_TEs	match	143581	143835	0.0	-	.	ID=ms22228_scaffold_105_DTX-incomp_Pisti1-B-P47.48-Map5;Target=DTX-incomp_Pisti1-B-P47.48-Map5 440 694;Identity=95.9
scaffold_105	Pisti1_TEannot2_REPET_TEs	match_part	143581	143835	0.0	-	.	ID=mp22228-1_scaffold_105_DTX-incomp_Pisti1-B-P47.48-Map5;Parent=ms22228_scaffold_105_DTX-incomp_Pisti1-B-P47.48-Map5;Target=DTX-incomp_Pisti1-B-P47.48-Map5 440 694;Identity=95.9
scaffold_105	Pisti1_TEannot2_REPET_TEs	match	146714	146739	0.0	-	.	ID=ms22222_scaffold_105_RLX-incomp_Pisti1-B-G1915-Map3_reversed;Target=RLX-incomp_Pisti1-B-G1915-Map3_reversed 5726 5752;Identity=82.0
scaffold_105	Pisti1_TEannot2_REPET_TEs	match_part	146714	146739	0.0	-	.	ID=mp22222-1_scaffold_105_RLX-incomp_Pisti1-B-G1915-Map3_reversed;Parent=ms22222_scaffold_105_RLX-incomp_Pisti1-B-G1915-Map3_reversed;Target=RLX-incomp_Pisti1-B-G1915-Map3_reversed 5726 5752;Identity=82.0
scaffold_105	Pisti1_TEannot2_REPET_TEs	match	143581	143835	0.0	+	.	ID=ms22230_scaffold_105_DTX-incomp_Pisti1-B-P47.48-Map5;Target=DTX-incomp_Pisti1-B-P47.48-Map5 910 1164;Identity=95.9
scaffold_105	Pisti1_TEannot2_REPET_TEs	match_part	143581	143835	0.0	+	.	ID=mp22230-1_scaffold_105_DTX-incomp_Pisti1-B-P47.48-Map5;Parent=ms22230_scaffold_105_DTX-incomp_Pisti1-B-P47.48-Map5;Target=DTX-incomp_Pisti1-B-P47.48-Map5 910 1164;Identity=95.9
scaffold_105	Pisti1_TEannot2_REPET_TEs	match	143836	145368	0.0	+	.	ID=ms22231_scaffold_105_RLX-incomp_Pisti1-B-R102-Map20;Target=RLX-incomp_Pisti1-B-R102-Map20 5498 7032;Identity=85.5
scaffold_105	Pisti1_TEannot2_REPET_TEs	match_part	143836	145368	0.0	+	.	ID=mp22231-1_scaffold_105_RLX-incomp_Pisti1-B-R102-Map20;Parent=ms22231_scaffold_105_RLX-incomp_Pisti1-B-R102-Map20;Target=RLX-incomp_Pisti1-B-R102-Map20 5498 7032;Identity=85.5
scaffold_105	Pisti1_TEannot2_REPET_TEs	match	101953	105432	0.0	+	.	ID=ms19161_scaffold_105_RLX-incomp-chim_Pisti1-B-R1041-Map3;Target=RLX-incomp-chim_Pisti1-B-R1041-Map3 2504 8793
scaffold_105	Pisti1_TEannot2_REPET_TEs	match_part	101953	104790	0.0	+	.	ID=mp19161-1_scaffold_105_RLX-incomp-chim_Pisti1-B-R1041-Map3;Parent=ms19161_scaffold_105_RLX-incomp-chim_Pisti1-B-R1041-Map3;Target=RLX-incomp-chim_Pisti1-B-R1041-Map3 2504 5351;Identity=82.5
scaffold_105	Pisti1_TEannot2_REPET_TEs	match_part	104792	105432	0.0	+	.	ID=mp19161-2_scaffold_105_RLX-incomp-chim_Pisti1-B-R1041-Map3;Parent=ms19161_scaffold_105_RLX-incomp-chim_Pisti1-B-R1041-Map3;Target=RLX-incomp-chim_Pisti1-B-R1041-Map3 8154 8793;Identity=83.8
scaffold_105	Pisti1_TEannot2_REPET_TEs	match	100181	100396	0.0	-	.	ID=ms19162_scaffold_105_RLX-incomp_Pisti1-B-G1814-Map4;Target=RLX-incomp_Pisti1-B-G1814-Map4 3 218;Identity=84.7
scaffold_105	Pisti1_TEannot2_REPET_TEs	match_part	100181	100396	0.0	-	.	ID=mp19162-1_scaffold_105_RLX-incomp_Pisti1-B-G1814-Map4;Parent=ms19162_scaffold_105_RLX-incomp_Pisti1-B-G1814-Map4;Target=RLX-incomp_Pisti1-B-G1814-Map4 3 218;Identity=84.7
scaffold_105	Pisti1_TEannot2_REPET_TEs	match	72330	101155	0.0	+	.	ID=ms19163_scaffold_105_DTX-incomp_Pisti1-B-R2457-Map14;Target=DTX-incomp_Pisti1-B-R2457-Map14 1063 2599
scaffold_105	Pisti1_TEannot2_REPET_TEs	match_part	72330	73110	0.0	+	.	ID=mp19163-1_scaffold_105_DTX-incomp_Pisti1-B-R2457-Map14;Parent=ms19163_scaffold_105_DTX-incomp_Pisti1-B-R2457-Map14;Target=DTX-incomp_Pisti1-B-R2457-Map14 1063 1846;Identity=73.7
scaffold_105	Pisti1_TEannot2_REPET_TEs	match_part	100397	101155	0.0	+	.	ID=mp19163-2_scaffold_105_DTX-incomp_Pisti1-B-R2457-Map14;Parent=ms19163_scaffold_105_DTX-incomp_Pisti1-B-R2457-Map14;Target=DTX-incomp_Pisti1-B-R2457-Map14 1842 2599;Identity=76.8
scaffold_105	Pisti1_TEannot2_REPET_TEs	match	97245	100180	0.0	+	.	ID=ms19164_scaffold_105_RLX-incomp_Pisti1-B-R2212-Map6;Target=RLX-incomp_Pisti1-B-R2212-Map6 1 2929;Identity=96.8
scaffold_105	Pisti1_TEannot2_REPET_TEs	match_part	97245	100180	0.0	+	.	ID=mp19164-1_scaffold_105_RLX-incomp_Pisti1-B-R2212-Map6;Parent=ms19164_scaffold_105_RLX-incomp_Pisti1-B-R2212-Map6;Target=RLX-incomp_Pisti1-B-R2212-Map6 1 2929;Identity=96.8
scaffold_105	Pisti1_TEannot2_REPET_TEs	match	60816	61103	0.0	-	.	ID=ms9419_scaffold_105_RLX-comp_Pisti1-B-R64-Map16_reversed;Target=RLX-comp_Pisti1-B-R64-Map16_reversed 66 353;Identity=87.9
scaffold_105	Pisti1_TEannot2_REPET_TEs	match_part	60816	61103	0.0	-	.	ID=mp9419-1_scaffold_105_RLX-comp_Pisti1-B-R64-Map16_reversed;Parent=ms9419_scaffold_105_RLX-comp_Pisti1-B-R64-Map16_reversed;Target=RLX-comp_Pisti1-B-R64-Map16_reversed 66 353;Identity=87.9
scaffold_105	Pisti1_TEannot2_REPET_TEs	match	120932	121120	0.0	+	.	ID=ms14594_scaffold_105_noCat_Pisti1-B-R309-Map20;Target=noCat_Pisti1-B-R309-Map20 7444 7624;Identity=76.7
scaffold_105	Pisti1_TEannot2_REPET_TEs	match_part	120932	121120	0.0	+	.	ID=mp14594-1_scaffold_105_noCat_Pisti1-B-R309-Map20;Parent=ms14594_scaffold_105_noCat_Pisti1-B-R309-Map20;Target=noCat_Pisti1-B-R309-Map20 7444 7624;Identity=76.7
scaffold_105	Pisti1_TEannot2_REPET_TEs	match	121290	125426	0.0	-	.	ID=ms14595_scaffold_105_noCat_Pisti1-B-R309-Map20;Target=noCat_Pisti1-B-R309-Map20 1395 5504;Identity=70.5
scaffold_105	Pisti1_TEannot2_REPET_TEs	match_part	121290	125426	0.0	-	.	ID=mp14595-1_scaffold_105_noCat_Pisti1-B-R309-Map20;Parent=ms14595_scaffold_105_noCat_Pisti1-B-R309-Map20;Target=noCat_Pisti1-B-R309-Map20 1395 5504;Identity=70.5
scaffold_105	Pisti1_TEannot2_REPET_TEs	match	112955	120397	0.0	-	.	ID=ms14596_scaffold_105_DHX-comp_Pisti1-B-R2059-Map4_reversed;Target=DHX-comp_Pisti1-B-R2059-Map4_reversed 1 7451;Identity=97.1
scaffold_105	Pisti1_TEannot2_REPET_TEs	match_part	112955	120397	0.0	-	.	ID=mp14596-1_scaffold_105_DHX-comp_Pisti1-B-R2059-Map4_reversed;Parent=ms14596_scaffold_105_DHX-comp_Pisti1-B-R2059-Map4_reversed;Target=DHX-comp_Pisti1-B-R2059-Map4_reversed 1 7451;Identity=97.1
scaffold_105	Pisti1_TEannot2_REPET_TEs	match	48949	53542	0.0	+	.	ID=ms9420_scaffold_105_RLX-incomp-chim_Pisti1-B-R1041-Map3;Target=RLX-incomp-chim_Pisti1-B-R1041-Map3 4306 10765
scaffold_105	Pisti1_TEannot2_REPET_TEs	match_part	48949	50292	0.0	+	.	ID=mp9420-1_scaffold_105_RLX-incomp-chim_Pisti1-B-R1041-Map3;Parent=ms9420_scaffold_105_RLX-incomp-chim_Pisti1-B-R1041-Map3;Target=RLX-incomp-chim_Pisti1-B-R1041-Map3 4306 5652;Identity=83.8
scaffold_105	Pisti1_TEannot2_REPET_TEs	match_part	51358	51693	0.0	+	.	ID=mp9420-2_scaffold_105_RLX-incomp-chim_Pisti1-B-R1041-Map3;Parent=ms9420_scaffold_105_RLX-incomp-chim_Pisti1-B-R1041-Map3;Target=RLX-incomp-chim_Pisti1-B-R1041-Map3 7833 8167;Identity=81.3
scaffold_105	Pisti1_TEannot2_REPET_TEs	match_part	51676	53542	0.0	+	.	ID=mp9420-3_scaffold_105_RLX-incomp-chim_Pisti1-B-R1041-Map3;Parent=ms9420_scaffold_105_RLX-incomp-chim_Pisti1-B-R1041-Map3;Target=RLX-incomp-chim_Pisti1-B-R1041-Map3 8866 10765;Identity=78.9
scaffold_105	Pisti1_TEannot2_REPET_TEs	match	150566	152130	0.0	-	.	ID=ms10017_scaffold_105_RLX-incomp_Pisti1-B-P37.55-Map7;Target=RLX-incomp_Pisti1-B-P37.55-Map7 3115 4680;Identity=86.9
scaffold_105	Pisti1_TEannot2_REPET_TEs	match_part	150566	152130	0.0	-	.	ID=mp10017-1_scaffold_105_RLX-incomp_Pisti1-B-P37.55-Map7;Parent=ms10017_scaffold_105_RLX-incomp_Pisti1-B-P37.55-Map7;Target=RLX-incomp_Pisti1-B-P37.55-Map7 3115 4680;Identity=86.9
scaffold_105	Pisti1_TEannot2_REPET_TEs	match	6580	8013	0.0	+	.	ID=ms12066_scaffold_105_DHX-incomp_Pisti1-B-R2537-Map7;Target=DHX-incomp_Pisti1-B-R2537-Map7 146 1575
scaffold_105	Pisti1_TEannot2_REPET_TEs	match_part	6580	6596	0.0	+	.	ID=mp12066-1_scaffold_105_DHX-incomp_Pisti1-B-R2537-Map7;Parent=ms12066_scaffold_105_DHX-incomp_Pisti1-B-R2537-Map7;Target=DHX-incomp_Pisti1-B-R2537-Map7 146 162;Identity=70.4
scaffold_105	Pisti1_TEannot2_REPET_TEs	match_part	7984	8013	0.0	+	.	ID=mp12066-2_scaffold_105_DHX-incomp_Pisti1-B-R2537-Map7;Parent=ms12066_scaffold_105_DHX-incomp_Pisti1-B-R2537-Map7;Target=DHX-incomp_Pisti1-B-R2537-Map7 1546 1575;Identity=70.4
scaffold_105	Pisti1_TEannot2_REPET_TEs	match	6597	7983	0.0	-	.	ID=ms12067_scaffold_105_DHX-incomp_Pisti1-B-R984-Map6;Target=DHX-incomp_Pisti1-B-R984-Map6 8702 10089;Identity=73.0
scaffold_105	Pisti1_TEannot2_REPET_TEs	match_part	6597	7983	0.0	-	.	ID=mp12067-1_scaffold_105_DHX-incomp_Pisti1-B-R984-Map6;Parent=ms12067_scaffold_105_DHX-incomp_Pisti1-B-R984-Map6;Target=DHX-incomp_Pisti1-B-R984-Map6 8702 10089;Identity=73.0
scaffold_105	Pisti1_TEannot2_REPET_TEs	match	168540	168655	0.0	+	.	ID=ms10020_scaffold_105_RLX-incomp_Pisti1-B-R312-Map9_reversed;Target=RLX-incomp_Pisti1-B-R312-Map9_reversed 1814 1929;Identity=93.0
scaffold_105	Pisti1_TEannot2_REPET_TEs	match_part	168540	168655	0.0	+	.	ID=mp10020-1_scaffold_105_RLX-incomp_Pisti1-B-R312-Map9_reversed;Parent=ms10020_scaffold_105_RLX-incomp_Pisti1-B-R312-Map9_reversed;Target=RLX-incomp_Pisti1-B-R312-Map9_reversed 1814 1929;Identity=93.0
scaffold_105	Pisti1_TEannot2_REPET_TEs	match	165380	166085	0.0	+	.	ID=ms10021_scaffold_105_noCat_Pisti1-B-P17.55-Map20;Target=noCat_Pisti1-B-P17.55-Map20 18 724;Identity=92.8
scaffold_105	Pisti1_TEannot2_REPET_TEs	match_part	165380	166085	0.0	+	.	ID=mp10021-1_scaffold_105_noCat_Pisti1-B-P17.55-Map20;Parent=ms10021_scaffold_105_noCat_Pisti1-B-P17.55-Map20;Target=noCat_Pisti1-B-P17.55-Map20 18 724;Identity=92.8
scaffold_105	Pisti1_TEannot2_REPET_TEs	match	161687	161886	0.0	-	.	ID=ms10022_scaffold_105_DHX-incomp_Pisti1-B-R110-Map15;Target=DHX-incomp_Pisti1-B-R110-Map15 2757 2956;Identity=62.0
scaffold_105	Pisti1_TEannot2_REPET_TEs	match_part	161687	161886	0.0	-	.	ID=mp10022-1_scaffold_105_DHX-incomp_Pisti1-B-R110-Map15;Parent=ms10022_scaffold_105_DHX-incomp_Pisti1-B-R110-Map15;Target=DHX-incomp_Pisti1-B-R110-Map15 2757 2956;Identity=62.0
scaffold_105	Pisti1_TEannot2_REPET_TEs	match	159707	161252	0.0	-	.	ID=ms10023_scaffold_105_DXX-MITE_Pisti1-B-P81.36-Map14;Target=DXX-MITE_Pisti1-B-P81.36-Map14 12 1562;Identity=96.7
scaffold_105	Pisti1_TEannot2_REPET_TEs	match_part	159707	161252	0.0	-	.	ID=mp10023-1_scaffold_105_DXX-MITE_Pisti1-B-P81.36-Map14;Parent=ms10023_scaffold_105_DXX-MITE_Pisti1-B-P81.36-Map14;Target=DXX-MITE_Pisti1-B-P81.36-Map14 12 1562;Identity=96.7
scaffold_105	Pisti1_TEannot2_REPET_TEs	match	155604	161401	0.0	+	.	ID=ms10024_scaffold_105_RLX-incomp_Pisti1-B-G1969-Map3_reversed;Target=RLX-incomp_Pisti1-B-G1969-Map3_reversed 4009 7227
scaffold_105	Pisti1_TEannot2_REPET_TEs	match_part	155604	156727	0.0	+	.	ID=mp10024-1_scaffold_105_RLX-incomp_Pisti1-B-G1969-Map3_reversed;Parent=ms10024_scaffold_105_RLX-incomp_Pisti1-B-G1969-Map3_reversed;Target=RLX-incomp_Pisti1-B-G1969-Map3_reversed 4009 5155;Identity=78.6
scaffold_105	Pisti1_TEannot2_REPET_TEs	match_part	158395	159269	0.0	+	.	ID=mp10024-2_scaffold_105_RLX-incomp_Pisti1-B-G1969-Map3_reversed;Parent=ms10024_scaffold_105_RLX-incomp_Pisti1-B-G1969-Map3_reversed;Target=RLX-incomp_Pisti1-B-G1969-Map3_reversed 5301 6187;Identity=82.8
scaffold_105	Pisti1_TEannot2_REPET_TEs	match_part	159256	159706	0.0	+	.	ID=mp10024-3_scaffold_105_RLX-incomp_Pisti1-B-G1969-Map3_reversed;Parent=ms10024_scaffold_105_RLX-incomp_Pisti1-B-G1969-Map3_reversed;Target=RLX-incomp_Pisti1-B-G1969-Map3_reversed 6661 7114;Identity=80.0
scaffold_105	Pisti1_TEannot2_REPET_TEs	match_part	161253	161401	0.0	+	.	ID=mp10024-4_scaffold_105_RLX-incomp_Pisti1-B-G1969-Map3_reversed;Parent=ms10024_scaffold_105_RLX-incomp_Pisti1-B-G1969-Map3_reversed;Target=RLX-incomp_Pisti1-B-G1969-Map3_reversed 7077 7227;Identity=81.0
scaffold_105	Pisti1_TEannot2_REPET_TEs	match	156746	158394	0.0	-	.	ID=ms10025_scaffold_105_noCat_Pisti1-B-G1224-Map13;Target=noCat_Pisti1-B-G1224-Map13 2 1695;Identity=89.2
scaffold_105	Pisti1_TEannot2_REPET_TEs	match_part	156746	158394	0.0	-	.	ID=mp10025-1_scaffold_105_noCat_Pisti1-B-G1224-Map13;Parent=ms10025_scaffold_105_noCat_Pisti1-B-G1224-Map13;Target=noCat_Pisti1-B-G1224-Map13 2 1695;Identity=89.2
scaffold_105	Pisti1_TEannot2_REPET_TEs	match	164471	173720	0.0	+	.	ID=ms10026_scaffold_105_RLX-comp_Pisti1-B-R271-Map20_reversed;Target=RLX-comp_Pisti1-B-R271-Map20_reversed 1 11308
scaffold_105	Pisti1_TEannot2_REPET_TEs	match_part	164471	165379	0.0	+	.	ID=mp10026-1_scaffold_105_RLX-comp_Pisti1-B-R271-Map20_reversed;Parent=ms10026_scaffold_105_RLX-comp_Pisti1-B-R271-Map20_reversed;Target=RLX-comp_Pisti1-B-R271-Map20_reversed 1 925;Identity=90.1
scaffold_105	Pisti1_TEannot2_REPET_TEs	match_part	166086	168539	0.0	+	.	ID=mp10026-2_scaffold_105_RLX-comp_Pisti1-B-R271-Map20_reversed;Parent=ms10026_scaffold_105_RLX-comp_Pisti1-B-R271-Map20_reversed;Target=RLX-comp_Pisti1-B-R271-Map20_reversed 913 3374;Identity=90.3
scaffold_105	Pisti1_TEannot2_REPET_TEs	match_part	168656	169447	0.0	+	.	ID=mp10026-3_scaffold_105_RLX-comp_Pisti1-B-R271-Map20_reversed;Parent=ms10026_scaffold_105_RLX-comp_Pisti1-B-R271-Map20_reversed;Target=RLX-comp_Pisti1-B-R271-Map20_reversed 6179 6994;Identity=91.2
scaffold_105	Pisti1_TEannot2_REPET_TEs	match_part	169548	173720	0.0	+	.	ID=mp10026-4_scaffold_105_RLX-comp_Pisti1-B-R271-Map20_reversed;Parent=ms10026_scaffold_105_RLX-comp_Pisti1-B-R271-Map20_reversed;Target=RLX-comp_Pisti1-B-R271-Map20_reversed 7054 11308;Identity=88.3
scaffold_105	Pisti1_TEannot2_REPET_TEs	match	152131	152481	0.0	-	.	ID=ms10027_scaffold_105_RLX-incomp_Pisti1-B-R962-Map4;Target=RLX-incomp_Pisti1-B-R962-Map4 3 344;Identity=83.4
scaffold_105	Pisti1_TEannot2_REPET_TEs	match_part	152131	152481	0.0	-	.	ID=mp10027-1_scaffold_105_RLX-incomp_Pisti1-B-R962-Map4;Parent=ms10027_scaffold_105_RLX-incomp_Pisti1-B-R962-Map4;Target=RLX-incomp_Pisti1-B-R962-Map4 3 344;Identity=83.4
scaffold_105	Pisti1_TEannot2_REPET_TEs	match	162921	163010	0.0	+	.	ID=ms10028_scaffold_105_DHX-incomp_Pisti1-B-G35-Map3;Target=DHX-incomp_Pisti1-B-G35-Map3 751 841;Identity=65.2
scaffold_105	Pisti1_TEannot2_REPET_TEs	match_part	162921	163010	0.0	+	.	ID=mp10028-1_scaffold_105_DHX-incomp_Pisti1-B-G35-Map3;Parent=ms10028_scaffold_105_DHX-incomp_Pisti1-B-G35-Map3;Target=DHX-incomp_Pisti1-B-G35-Map3 751 841;Identity=65.2
scaffold_105	Pisti1_TEannot2_REPET_TEs	match	162548	162920	0.0	+	.	ID=ms10029_scaffold_105_DHX-incomp_Pisti1-B-R406-Map8;Target=DHX-incomp_Pisti1-B-R406-Map8 273 645;Identity=65.0
scaffold_105	Pisti1_TEannot2_REPET_TEs	match_part	162548	162920	0.0	+	.	ID=mp10029-1_scaffold_105_DHX-incomp_Pisti1-B-R406-Map8;Parent=ms10029_scaffold_105_DHX-incomp_Pisti1-B-R406-Map8;Target=DHX-incomp_Pisti1-B-R406-Map8 273 645;Identity=65.0
scaffold_105	Pisti1_TEannot2_REPET_TEs	match	152482	155602	0.0	-	.	ID=ms10018_scaffold_105_RLX-incomp_Pisti1-B-P37.55-Map7;Target=RLX-incomp_Pisti1-B-P37.55-Map7 7 3118;Identity=86.1
scaffold_105	Pisti1_TEannot2_REPET_TEs	match_part	152482	155602	0.0	-	.	ID=mp10018-1_scaffold_105_RLX-incomp_Pisti1-B-P37.55-Map7;Parent=ms10018_scaffold_105_RLX-incomp_Pisti1-B-P37.55-Map7;Target=RLX-incomp_Pisti1-B-P37.55-Map7 7 3118;Identity=86.1
scaffold_105	Pisti1_TEannot2_REPET_TEs	match	69909	72329	0.0	-	.	ID=ms19779_scaffold_105_RLX-incomp_Pisti1-B-R166-Map20;Target=RLX-incomp_Pisti1-B-R166-Map20 2 2413;Identity=92.4
scaffold_105	Pisti1_TEannot2_REPET_TEs	match_part	69909	72329	0.0	-	.	ID=mp19779-1_scaffold_105_RLX-incomp_Pisti1-B-R166-Map20;Parent=ms19779_scaffold_105_RLX-incomp_Pisti1-B-R166-Map20;Target=RLX-incomp_Pisti1-B-R166-Map20 2 2413;Identity=92.4
scaffold_105	Pisti1_TEannot2_REPET_TEs	match	73113	74440	0.0	-	.	ID=ms19780_scaffold_105_RLX-incomp_Pisti1-B-R471-Map10;Target=RLX-incomp_Pisti1-B-R471-Map10 5453 6842
scaffold_105	Pisti1_TEannot2_REPET_TEs	match_part	73113	73965	0.0	-	.	ID=mp19780-1_scaffold_105_RLX-incomp_Pisti1-B-R471-Map10;Parent=ms19780_scaffold_105_RLX-incomp_Pisti1-B-R471-Map10;Target=RLX-incomp_Pisti1-B-R471-Map10 5991 6842;Identity=83.2
scaffold_105	Pisti1_TEannot2_REPET_TEs	match_part	73964	74440	0.0	-	.	ID=mp19780-2_scaffold_105_RLX-incomp_Pisti1-B-R471-Map10;Parent=ms19780_scaffold_105_RLX-incomp_Pisti1-B-R471-Map10;Target=RLX-incomp_Pisti1-B-R471-Map10 5453 5926;Identity=81.1
scaffold_105	Pisti1_TEannot2_REPET_TEs	match	74441	77597	0.0	+	.	ID=ms19782_scaffold_105_RLX-incomp_Pisti1-B-G1891-Map18;Target=RLX-incomp_Pisti1-B-G1891-Map18 8 3157;Identity=89.9
scaffold_105	Pisti1_TEannot2_REPET_TEs	match_part	74441	77597	0.0	+	.	ID=mp19782-1_scaffold_105_RLX-incomp_Pisti1-B-G1891-Map18;Parent=ms19782_scaffold_105_RLX-incomp_Pisti1-B-G1891-Map18;Target=RLX-incomp_Pisti1-B-G1891-Map18 8 3157;Identity=89.9
scaffold_105	Pisti1_TEannot2_REPET_TEs	match	86912	92129	0.0	-	.	ID=ms14674_scaffold_105_RLX-incomp_Pisti1-B-R8-Map20;Target=RLX-incomp_Pisti1-B-R8-Map20 223 5470;Identity=83.2
scaffold_105	Pisti1_TEannot2_REPET_TEs	match_part	86912	92129	0.0	-	.	ID=mp14674-1_scaffold_105_RLX-incomp_Pisti1-B-R8-Map20;Parent=ms14674_scaffold_105_RLX-incomp_Pisti1-B-R8-Map20;Target=RLX-incomp_Pisti1-B-R8-Map20 223 5470;Identity=83.2
scaffold_105	Pisti1_TEannot2_REPET_TEs	match	82006	86909	0.0	+	.	ID=ms14675_scaffold_105_RLX-incomp_Pisti1-B-G1971-Map5;Target=RLX-incomp_Pisti1-B-G1971-Map5 3059 7997;Identity=86.3
scaffold_105	Pisti1_TEannot2_REPET_TEs	match_part	82006	86909	0.0	+	.	ID=mp14675-1_scaffold_105_RLX-incomp_Pisti1-B-G1971-Map5;Parent=ms14675_scaffold_105_RLX-incomp_Pisti1-B-G1971-Map5;Target=RLX-incomp_Pisti1-B-G1971-Map5 3059 7997;Identity=86.3
scaffold_105	Pisti1_TEannot2_REPET_TEs	match	93795	94698	0.0	+	.	ID=ms14676_scaffold_105_noCat_Pisti1-B-P3.3-Map20;Target=noCat_Pisti1-B-P3.3-Map20 15 968
scaffold_105	Pisti1_TEannot2_REPET_TEs	match_part	93795	94127	0.0	+	.	ID=mp14676-1_scaffold_105_noCat_Pisti1-B-P3.3-Map20;Parent=ms14676_scaffold_105_noCat_Pisti1-B-P3.3-Map20;Target=noCat_Pisti1-B-P3.3-Map20 15 387;Identity=95.5
scaffold_105	Pisti1_TEannot2_REPET_TEs	match_part	94366	94698	0.0	+	.	ID=mp14676-2_scaffold_105_noCat_Pisti1-B-P3.3-Map20;Parent=ms14676_scaffold_105_noCat_Pisti1-B-P3.3-Map20;Target=noCat_Pisti1-B-P3.3-Map20 650 968;Identity=94.6
scaffold_105	Pisti1_TEannot2_REPET_TEs	match	81646	82005	0.0	-	.	ID=ms14677_scaffold_105_DTX-incomp_Pisti1-B-G813-Map8;Target=DTX-incomp_Pisti1-B-G813-Map8 3 362;Identity=96.7
scaffold_105	Pisti1_TEannot2_REPET_TEs	match_part	81646	82005	0.0	-	.	ID=mp14677-1_scaffold_105_DTX-incomp_Pisti1-B-G813-Map8;Parent=ms14677_scaffold_105_DTX-incomp_Pisti1-B-G813-Map8;Target=DTX-incomp_Pisti1-B-G813-Map8 3 362;Identity=96.7
scaffold_105	Pisti1_TEannot2_REPET_TEs	match	81646	82005	0.0	+	.	ID=ms14678_scaffold_105_DTX-incomp_Pisti1-B-G874-Map8;Target=DTX-incomp_Pisti1-B-G874-Map8 1012 1371;Identity=96.7
scaffold_105	Pisti1_TEannot2_REPET_TEs	match_part	81646	82005	0.0	+	.	ID=mp14678-1_scaffold_105_DTX-incomp_Pisti1-B-G874-Map8;Parent=ms14678_scaffold_105_DTX-incomp_Pisti1-B-G874-Map8;Target=DTX-incomp_Pisti1-B-G874-Map8 1012 1371;Identity=96.7
scaffold_105	Pisti1_TEannot2_REPET_TEs	match	92132	93794	0.0	+	.	ID=ms14679_scaffold_105_RLX-incomp_Pisti1-B-R2211-Map6;Target=RLX-incomp_Pisti1-B-R2211-Map6 1 1663;Identity=96.8
scaffold_105	Pisti1_TEannot2_REPET_TEs	match_part	92132	93794	0.0	+	.	ID=mp14679-1_scaffold_105_RLX-incomp_Pisti1-B-R2211-Map6;Parent=ms14679_scaffold_105_RLX-incomp_Pisti1-B-R2211-Map6;Target=RLX-incomp_Pisti1-B-R2211-Map6 1 1663;Identity=96.8
scaffold_105	Pisti1_TEannot2_REPET_TEs	match	168540	168655	0.0	+	.	ID=ms10019_scaffold_105_RLX-incomp_Pisti1-B-R2412-Map4;Target=RLX-incomp_Pisti1-B-R2412-Map4 4970 5086;Identity=93.1
scaffold_105	Pisti1_TEannot2_REPET_TEs	match_part	168540	168655	0.0	+	.	ID=mp10019-1_scaffold_105_RLX-incomp_Pisti1-B-R2412-Map4;Parent=ms10019_scaffold_105_RLX-incomp_Pisti1-B-R2412-Map4;Target=RLX-incomp_Pisti1-B-R2412-Map4 4970 5086;Identity=93.1
scaffold_105	Pisti1_TEannot2_REPET_TEs	match	181947	183938	0.0	+	.	ID=ms27574_scaffold_105_DTX-incomp_Pisti1-B-R2816-Map3;Target=DTX-incomp_Pisti1-B-R2816-Map3 121 2122;Identity=73.6
scaffold_105	Pisti1_TEannot2_REPET_TEs	match_part	181947	183938	0.0	+	.	ID=mp27574-1_scaffold_105_DTX-incomp_Pisti1-B-R2816-Map3;Parent=ms27574_scaffold_105_DTX-incomp_Pisti1-B-R2816-Map3;Target=DTX-incomp_Pisti1-B-R2816-Map3 121 2122;Identity=73.6
scaffold_105	Pisti1_TEannot2_REPET_TEs	match	39129	39467	0.0	-	.	ID=ms22465_scaffold_105_noCat_Pisti1-B-P39.60-Map11;Target=noCat_Pisti1-B-P39.60-Map11 312 653;Identity=97.8
scaffold_105	Pisti1_TEannot2_REPET_TEs	match_part	39129	39467	0.0	-	.	ID=mp22465-1_scaffold_105_noCat_Pisti1-B-P39.60-Map11;Parent=ms22465_scaffold_105_noCat_Pisti1-B-P39.60-Map11;Target=noCat_Pisti1-B-P39.60-Map11 312 653;Identity=97.8
scaffold_105	Pisti1_TEannot2_REPET_TEs	match	33946	34039	0.0	+	.	ID=ms22466_scaffold_105_RLX-incomp_Pisti1-B-R3055-Map5;Target=RLX-incomp_Pisti1-B-R3055-Map5 1 94;Identity=81.9
scaffold_105	Pisti1_TEannot2_REPET_TEs	match_part	33946	34039	0.0	+	.	ID=mp22466-1_scaffold_105_RLX-incomp_Pisti1-B-R3055-Map5;Parent=ms22466_scaffold_105_RLX-incomp_Pisti1-B-R3055-Map5;Target=RLX-incomp_Pisti1-B-R3055-Map5 1 94;Identity=81.9
scaffold_105	Pisti1_TEannot2_REPET_TEs	match	34041	34609	0.0	-	.	ID=ms22467_scaffold_105_DTX-incomp_Pisti1-B-R473-Map9;Target=DTX-incomp_Pisti1-B-R473-Map9 95 672;Identity=78.0
scaffold_105	Pisti1_TEannot2_REPET_TEs	match_part	34041	34609	0.0	-	.	ID=mp22467-1_scaffold_105_DTX-incomp_Pisti1-B-R473-Map9;Parent=ms22467_scaffold_105_DTX-incomp_Pisti1-B-R473-Map9;Target=DTX-incomp_Pisti1-B-R473-Map9 95 672;Identity=78.0
scaffold_105	Pisti1_TEannot2_REPET_TEs	match	34610	35486	0.0	-	.	ID=ms22468_scaffold_105_noCat_Pisti1-B-G31-Map20;Target=noCat_Pisti1-B-G31-Map20 497 1374;Identity=94.9
scaffold_105	Pisti1_TEannot2_REPET_TEs	match_part	34610	35486	0.0	-	.	ID=mp22468-1_scaffold_105_noCat_Pisti1-B-G31-Map20;Parent=ms22468_scaffold_105_noCat_Pisti1-B-G31-Map20;Target=noCat_Pisti1-B-G31-Map20 497 1374;Identity=94.9
scaffold_105	Pisti1_TEannot2_REPET_TEs	match	35487	39128	0.0	+	.	ID=ms22469_scaffold_105_DHX-incomp_Pisti1-B-R586-Map6;Target=DHX-incomp_Pisti1-B-R586-Map6 2 3687
scaffold_105	Pisti1_TEannot2_REPET_TEs	match_part	35487	38910	0.0	+	.	ID=mp22469-1_scaffold_105_DHX-incomp_Pisti1-B-R586-Map6;Parent=ms22469_scaffold_105_DHX-incomp_Pisti1-B-R586-Map6;Target=DHX-incomp_Pisti1-B-R586-Map6 2 3425;Identity=95.8
scaffold_105	Pisti1_TEannot2_REPET_TEs	match_part	38901	39128	0.0	+	.	ID=mp22469-2_scaffold_105_DHX-incomp_Pisti1-B-R586-Map6;Parent=ms22469_scaffold_105_DHX-incomp_Pisti1-B-R586-Map6;Target=DHX-incomp_Pisti1-B-R586-Map6 3456 3687;Identity=88.6
scaffold_105	Pisti1_TEannot2_REPET_TEs	match	79028	79855	0.0	+	.	ID=ms25055_scaffold_105_noCat_Pisti1-B-P3.3-Map20;Target=noCat_Pisti1-B-P3.3-Map20 129 964;Identity=94.0
scaffold_105	Pisti1_TEannot2_REPET_TEs	match_part	79028	79855	0.0	+	.	ID=mp25055-1_scaffold_105_noCat_Pisti1-B-P3.3-Map20;Parent=ms25055_scaffold_105_noCat_Pisti1-B-P3.3-Map20;Target=noCat_Pisti1-B-P3.3-Map20 129 964;Identity=94.0
scaffold_105	Pisti1_TEannot2_REPET_TEs	match	77698	80554	0.0	+	.	ID=ms25056_scaffold_105_RLX-incomp_Pisti1-B-G1891-Map18;Target=RLX-incomp_Pisti1-B-G1891-Map18 3096 5157
scaffold_105	Pisti1_TEannot2_REPET_TEs	match_part	77698	79024	0.0	+	.	ID=mp25056-1_scaffold_105_RLX-incomp_Pisti1-B-G1891-Map18;Parent=ms25056_scaffold_105_RLX-incomp_Pisti1-B-G1891-Map18;Target=RLX-incomp_Pisti1-B-G1891-Map18 3096 4438;Identity=90.7
scaffold_105	Pisti1_TEannot2_REPET_TEs	match_part	79856	80360	0.0	+	.	ID=mp25056-2_scaffold_105_RLX-incomp_Pisti1-B-G1891-Map18;Parent=ms25056_scaffold_105_RLX-incomp_Pisti1-B-G1891-Map18;Target=RLX-incomp_Pisti1-B-G1891-Map18 4399 4903;Identity=91.7
scaffold_105	Pisti1_TEannot2_REPET_TEs	match_part	80356	80554	0.0	+	.	ID=mp25056-3_scaffold_105_RLX-incomp_Pisti1-B-G1891-Map18;Parent=ms25056_scaffold_105_RLX-incomp_Pisti1-B-G1891-Map18;Target=RLX-incomp_Pisti1-B-G1891-Map18 4959 5157;Identity=87.4
scaffold_105	Pisti1_TEannot2_REPET_TEs	match	80555	81070	0.0	-	.	ID=ms25057_scaffold_105_DTX-incomp_Pisti1-B-P47.48-Map5;Target=DTX-incomp_Pisti1-B-P47.48-Map5 1010 1595
scaffold_105	Pisti1_TEannot2_REPET_TEs	match_part	80555	80865	0.0	-	.	ID=mp25057-1_scaffold_105_DTX-incomp_Pisti1-B-P47.48-Map5;Parent=ms25057_scaffold_105_DTX-incomp_Pisti1-B-P47.48-Map5;Target=DTX-incomp_Pisti1-B-P47.48-Map5 1285 1595;Identity=94.9
scaffold_105	Pisti1_TEannot2_REPET_TEs	match_part	80866	81070	0.0	-	.	ID=mp25057-2_scaffold_105_DTX-incomp_Pisti1-B-P47.48-Map5;Parent=ms25057_scaffold_105_DTX-incomp_Pisti1-B-P47.48-Map5;Target=DTX-incomp_Pisti1-B-P47.48-Map5 1010 1214;Identity=97.6
scaffold_105	Pisti1_TEannot2_REPET_TEs	match	130051	134270	0.0	-	.	ID=ms24052_scaffold_105_RLX-incomp_Pisti1-B-R166-Map20;Target=RLX-incomp_Pisti1-B-R166-Map20 205 4417;Identity=94.8
scaffold_105	Pisti1_TEannot2_REPET_TEs	match_part	130051	134270	0.0	-	.	ID=mp24052-1_scaffold_105_RLX-incomp_Pisti1-B-R166-Map20;Parent=ms24052_scaffold_105_RLX-incomp_Pisti1-B-R166-Map20;Target=RLX-incomp_Pisti1-B-R166-Map20 205 4417;Identity=94.8
##gff-version 3
##sequence-region scaffold_106 1 189468
scaffold_106	Pisti1_TEannot2_REPET_TEs	match	13446	13510	0.0	+	.	ID=ms3465_scaffold_106_DTX-incomp_Pisti1-B-R2457-Map14;Target=DTX-incomp_Pisti1-B-R2457-Map14 3488 3557;Identity=72.1
scaffold_106	Pisti1_TEannot2_REPET_TEs	match_part	13446	13510	0.0	+	.	ID=mp3465-1_scaffold_106_DTX-incomp_Pisti1-B-R2457-Map14;Parent=ms3465_scaffold_106_DTX-incomp_Pisti1-B-R2457-Map14;Target=DTX-incomp_Pisti1-B-R2457-Map14 3488 3557;Identity=72.1
scaffold_106	Pisti1_TEannot2_REPET_TEs	match	10403	13445	0.0	+	.	ID=ms3466_scaffold_106_DTX-incomp_Pisti1-B-R2816-Map3;Target=DTX-incomp_Pisti1-B-R2816-Map3 523 3677
scaffold_106	Pisti1_TEannot2_REPET_TEs	match_part	10403	13155	0.0	+	.	ID=mp3466-1_scaffold_106_DTX-incomp_Pisti1-B-R2816-Map3;Parent=ms3466_scaffold_106_DTX-incomp_Pisti1-B-R2816-Map3;Target=DTX-incomp_Pisti1-B-R2816-Map3 523 3288;Identity=72.1
scaffold_106	Pisti1_TEannot2_REPET_TEs	match_part	13166	13445	0.0	+	.	ID=mp3466-2_scaffold_106_DTX-incomp_Pisti1-B-R2816-Map3;Parent=ms3466_scaffold_106_DTX-incomp_Pisti1-B-R2816-Map3;Target=DTX-incomp_Pisti1-B-R2816-Map3 3383 3677;Identity=66.4
scaffold_106	Pisti1_TEannot2_REPET_TEs	match	139794	139825	0.0	+	.	ID=ms17291_scaffold_106_RLX-incomp_Pisti1-B-R82-Map20;Target=RLX-incomp_Pisti1-B-R82-Map20 504 535;Identity=90.0
scaffold_106	Pisti1_TEannot2_REPET_TEs	match_part	139794	139825	0.0	+	.	ID=mp17291-1_scaffold_106_RLX-incomp_Pisti1-B-R82-Map20;Parent=ms17291_scaffold_106_RLX-incomp_Pisti1-B-R82-Map20;Target=RLX-incomp_Pisti1-B-R82-Map20 504 535;Identity=90.0
scaffold_106	Pisti1_TEannot2_REPET_TEs	match	139826	140417	0.0	-	.	ID=ms17292_scaffold_106_DTX-incomp_Pisti1-B-R132-Map20;Target=DTX-incomp_Pisti1-B-R132-Map20 3484 4116;Identity=85.6
scaffold_106	Pisti1_TEannot2_REPET_TEs	match_part	139826	140417	0.0	-	.	ID=mp17292-1_scaffold_106_DTX-incomp_Pisti1-B-R132-Map20;Parent=ms17292_scaffold_106_DTX-incomp_Pisti1-B-R132-Map20;Target=DTX-incomp_Pisti1-B-R132-Map20 3484 4116;Identity=85.6
scaffold_106	Pisti1_TEannot2_REPET_TEs	match	140440	140954	0.0	+	.	ID=ms17293_scaffold_106_DTX-incomp_Pisti1-B-R132-Map20;Target=DTX-incomp_Pisti1-B-R132-Map20 3498 3897
scaffold_106	Pisti1_TEannot2_REPET_TEs	match_part	140440	140644	0.0	+	.	ID=mp17293-1_scaffold_106_DTX-incomp_Pisti1-B-R132-Map20;Parent=ms17293_scaffold_106_DTX-incomp_Pisti1-B-R132-Map20;Target=DTX-incomp_Pisti1-B-R132-Map20 3498 3706;Identity=85.9
scaffold_106	Pisti1_TEannot2_REPET_TEs	match_part	140800	140954	0.0	+	.	ID=mp17293-2_scaffold_106_DTX-incomp_Pisti1-B-R132-Map20;Parent=ms17293_scaffold_106_DTX-incomp_Pisti1-B-R132-Map20;Target=DTX-incomp_Pisti1-B-R132-Map20 3760 3897;Identity=84.7
scaffold_106	Pisti1_TEannot2_REPET_TEs	match	173289	174116	0.0	-	.	ID=ms27928_scaffold_106_RLX-incomp_Pisti1-B-P88.31-Map8;Target=RLX-incomp_Pisti1-B-P88.31-Map8 2 829;Identity=93.5
scaffold_106	Pisti1_TEannot2_REPET_TEs	match_part	173289	174116	0.0	-	.	ID=mp27928-1_scaffold_106_RLX-incomp_Pisti1-B-P88.31-Map8;Parent=ms27928_scaffold_106_RLX-incomp_Pisti1-B-P88.31-Map8;Target=RLX-incomp_Pisti1-B-P88.31-Map8 2 829;Identity=93.5
scaffold_106	Pisti1_TEannot2_REPET_TEs	match	188675	189131	0.0	+	.	ID=ms28050_scaffold_106_RLX-comp_Pisti1-B-R64-Map16_reversed;Target=RLX-comp_Pisti1-B-R64-Map16_reversed 3306 3762;Identity=81.8
scaffold_106	Pisti1_TEannot2_REPET_TEs	match_part	188675	189131	0.0	+	.	ID=mp28050-1_scaffold_106_RLX-comp_Pisti1-B-R64-Map16_reversed;Parent=ms28050_scaffold_106_RLX-comp_Pisti1-B-R64-Map16_reversed;Target=RLX-comp_Pisti1-B-R64-Map16_reversed 3306 3762;Identity=81.8
scaffold_106	Pisti1_TEannot2_REPET_TEs	match	189218	189468	0.0	+	.	ID=ms28051_scaffold_106_noCat_Pisti1-B-G515-Map20;Target=noCat_Pisti1-B-G515-Map20 5 270;Identity=93.2
scaffold_106	Pisti1_TEannot2_REPET_TEs	match_part	189218	189468	0.0	+	.	ID=mp28051-1_scaffold_106_noCat_Pisti1-B-G515-Map20;Parent=ms28051_scaffold_106_noCat_Pisti1-B-G515-Map20;Target=noCat_Pisti1-B-G515-Map20 5 270;Identity=93.2
scaffold_106	Pisti1_TEannot2_REPET_TEs	match	102027	107881	0.0	-	.	ID=ms2452_scaffold_106_RLX-incomp-chim_Pisti1-B-R780-Map9_reversed;Target=RLX-incomp-chim_Pisti1-B-R780-Map9_reversed 1 5879;Identity=88.9
scaffold_106	Pisti1_TEannot2_REPET_TEs	match_part	102027	107881	0.0	-	.	ID=mp2452-1_scaffold_106_RLX-incomp-chim_Pisti1-B-R780-Map9_reversed;Parent=ms2452_scaffold_106_RLX-incomp-chim_Pisti1-B-R780-Map9_reversed;Target=RLX-incomp-chim_Pisti1-B-R780-Map9_reversed 1 5879;Identity=88.9
scaffold_106	Pisti1_TEannot2_REPET_TEs	match	93574	94878	0.0	+	.	ID=ms2453_scaffold_106_RLX-incomp_Pisti1-B-P88.31-Map8;Target=RLX-incomp_Pisti1-B-P88.31-Map8 2 1306;Identity=94.7
scaffold_106	Pisti1_TEannot2_REPET_TEs	match_part	93574	94878	0.0	+	.	ID=mp2453-1_scaffold_106_RLX-incomp_Pisti1-B-P88.31-Map8;Parent=ms2453_scaffold_106_RLX-incomp_Pisti1-B-P88.31-Map8;Target=RLX-incomp_Pisti1-B-P88.31-Map8 2 1306;Identity=94.7
scaffold_106	Pisti1_TEannot2_REPET_TEs	match	189141	189212	0.0	-	.	ID=ms28054_scaffold_106_DHX-incomp_Pisti1-B-G35-Map3;Target=DHX-incomp_Pisti1-B-G35-Map3 73 140;Identity=80.6
scaffold_106	Pisti1_TEannot2_REPET_TEs	match_part	189141	189212	0.0	-	.	ID=mp28054-1_scaffold_106_DHX-incomp_Pisti1-B-G35-Map3;Parent=ms28054_scaffold_106_DHX-incomp_Pisti1-B-G35-Map3;Target=DHX-incomp_Pisti1-B-G35-Map3 73 140;Identity=80.6
scaffold_106	Pisti1_TEannot2_REPET_TEs	match	101058	102026	0.0	-	.	ID=ms2455_scaffold_106_RLX-incomp_Pisti1-B-P88.31-Map8;Target=RLX-incomp_Pisti1-B-P88.31-Map8 4099 5067;Identity=93.8
scaffold_106	Pisti1_TEannot2_REPET_TEs	match_part	101058	102026	0.0	-	.	ID=mp2455-1_scaffold_106_RLX-incomp_Pisti1-B-P88.31-Map8;Parent=ms2455_scaffold_106_RLX-incomp_Pisti1-B-P88.31-Map8;Target=RLX-incomp_Pisti1-B-P88.31-Map8 4099 5067;Identity=93.8
scaffold_106	Pisti1_TEannot2_REPET_TEs	match	107884	108383	0.0	-	.	ID=ms2456_scaffold_106_RLX-incomp_Pisti1-B-P88.31-Map8;Target=RLX-incomp_Pisti1-B-P88.31-Map8 3602 4101;Identity=94.7
scaffold_106	Pisti1_TEannot2_REPET_TEs	match_part	107884	108383	0.0	-	.	ID=mp2456-1_scaffold_106_RLX-incomp_Pisti1-B-P88.31-Map8;Parent=ms2456_scaffold_106_RLX-incomp_Pisti1-B-P88.31-Map8;Target=RLX-incomp_Pisti1-B-P88.31-Map8 3602 4101;Identity=94.7
scaffold_106	Pisti1_TEannot2_REPET_TEs	match	92797	93573	0.0	+	.	ID=ms2457_scaffold_106_DHX-incomp_Pisti1-B-R586-Map6;Target=DHX-incomp_Pisti1-B-R586-Map6 2 728;Identity=96.2
scaffold_106	Pisti1_TEannot2_REPET_TEs	match_part	92797	93573	0.0	+	.	ID=mp2457-1_scaffold_106_DHX-incomp_Pisti1-B-R586-Map6;Parent=ms2457_scaffold_106_DHX-incomp_Pisti1-B-R586-Map6;Target=DHX-incomp_Pisti1-B-R586-Map6 2 728;Identity=96.2
scaffold_106	Pisti1_TEannot2_REPET_TEs	match	99075	101057	0.0	+	.	ID=ms2458_scaffold_106_DHX-incomp_Pisti1-B-R586-Map6;Target=DHX-incomp_Pisti1-B-R586-Map6 725 2713;Identity=95.4
scaffold_106	Pisti1_TEannot2_REPET_TEs	match_part	99075	101057	0.0	+	.	ID=mp2458-1_scaffold_106_DHX-incomp_Pisti1-B-R586-Map6;Parent=ms2458_scaffold_106_DHX-incomp_Pisti1-B-R586-Map6;Target=DHX-incomp_Pisti1-B-R586-Map6 725 2713;Identity=95.4
scaffold_106	Pisti1_TEannot2_REPET_TEs	match	108384	110767	0.0	-	.	ID=ms2459_scaffold_106_DTX-incomp_Pisti1-B-R132-Map20;Target=DTX-incomp_Pisti1-B-R132-Map20 4610 6996;Identity=97.0
scaffold_106	Pisti1_TEannot2_REPET_TEs	match_part	108384	110767	0.0	-	.	ID=mp2459-1_scaffold_106_DTX-incomp_Pisti1-B-R132-Map20;Parent=ms2459_scaffold_106_DTX-incomp_Pisti1-B-R132-Map20;Target=DTX-incomp_Pisti1-B-R132-Map20 4610 6996;Identity=97.0
scaffold_106	Pisti1_TEannot2_REPET_TEs	match	94879	95305	0.0	-	.	ID=ms2460_scaffold_106_DXX-MITE_Pisti1-B-R369-Map5;Target=DXX-MITE_Pisti1-B-R369-Map5 4 439;Identity=91.2
scaffold_106	Pisti1_TEannot2_REPET_TEs	match_part	94879	95305	0.0	-	.	ID=mp2460-1_scaffold_106_DXX-MITE_Pisti1-B-R369-Map5;Parent=ms2460_scaffold_106_DXX-MITE_Pisti1-B-R369-Map5;Target=DXX-MITE_Pisti1-B-R369-Map5 4 439;Identity=91.2
scaffold_106	Pisti1_TEannot2_REPET_TEs	match	90774	90926	0.0	-	.	ID=ms2461_scaffold_106_RLX-incomp_Pisti1-B-R1096-Map11_reversed;Target=RLX-incomp_Pisti1-B-R1096-Map11_reversed 9344 9483;Identity=82.9
scaffold_106	Pisti1_TEannot2_REPET_TEs	match_part	90774	90926	0.0	-	.	ID=mp2461-1_scaffold_106_RLX-incomp_Pisti1-B-R1096-Map11_reversed;Parent=ms2461_scaffold_106_RLX-incomp_Pisti1-B-R1096-Map11_reversed;Target=RLX-incomp_Pisti1-B-R1096-Map11_reversed 9344 9483;Identity=82.9
scaffold_106	Pisti1_TEannot2_REPET_TEs	match	7573	9200	0.0	-	.	ID=ms17950_scaffold_106_DTX-incomp_Pisti1-B-R2710-Map3;Target=DTX-incomp_Pisti1-B-R2710-Map3 1 1630;Identity=99.1
scaffold_106	Pisti1_TEannot2_REPET_TEs	match_part	7573	9200	0.0	-	.	ID=mp17950-1_scaffold_106_DTX-incomp_Pisti1-B-R2710-Map3;Parent=ms17950_scaffold_106_DTX-incomp_Pisti1-B-R2710-Map3;Target=DTX-incomp_Pisti1-B-R2710-Map3 1 1630;Identity=99.1
scaffold_106	Pisti1_TEannot2_REPET_TEs	match	174119	174864	0.0	+	.	ID=ms27927_scaffold_106_RLX-comp_Pisti1-B-R64-Map16_reversed;Target=RLX-comp_Pisti1-B-R64-Map16_reversed 2570 3310;Identity=76.6
scaffold_106	Pisti1_TEannot2_REPET_TEs	match_part	174119	174864	0.0	+	.	ID=mp27927-1_scaffold_106_RLX-comp_Pisti1-B-R64-Map16_reversed;Parent=ms27927_scaffold_106_RLX-comp_Pisti1-B-R64-Map16_reversed;Target=RLX-comp_Pisti1-B-R64-Map16_reversed 2570 3310;Identity=76.6
scaffold_106	Pisti1_TEannot2_REPET_TEs	match	187870	188360	0.0	+	.	ID=ms28055_scaffold_106_RLX-incomp_Pisti1-B-G2288-Map3_reversed;Target=RLX-incomp_Pisti1-B-G2288-Map3_reversed 5 495;Identity=90.2
scaffold_106	Pisti1_TEannot2_REPET_TEs	match_part	187870	188360	0.0	+	.	ID=mp28055-1_scaffold_106_RLX-incomp_Pisti1-B-G2288-Map3_reversed;Parent=ms28055_scaffold_106_RLX-incomp_Pisti1-B-G2288-Map3_reversed;Target=RLX-incomp_Pisti1-B-G2288-Map3_reversed 5 495;Identity=90.2
scaffold_106	Pisti1_TEannot2_REPET_TEs	match	185249	186690	0.0	-	.	ID=ms28710_scaffold_106_RLX-incomp_Pisti1-B-P37.55-Map7;Target=RLX-incomp_Pisti1-B-P37.55-Map7 110 1568;Identity=92.2
scaffold_106	Pisti1_TEannot2_REPET_TEs	match_part	185249	186690	0.0	-	.	ID=mp28710-1_scaffold_106_RLX-incomp_Pisti1-B-P37.55-Map7;Parent=ms28710_scaffold_106_RLX-incomp_Pisti1-B-P37.55-Map7;Target=RLX-incomp_Pisti1-B-P37.55-Map7 110 1568;Identity=92.2
scaffold_106	Pisti1_TEannot2_REPET_TEs	match	150362	155314	0.0	-	.	ID=ms10282_scaffold_106_DHX-incomp-chim_Pisti1-B-R189-Map20_reversed;Target=DHX-incomp-chim_Pisti1-B-R189-Map20_reversed 2496 7453;Identity=93.7
scaffold_106	Pisti1_TEannot2_REPET_TEs	match_part	150362	155314	0.0	-	.	ID=mp10282-1_scaffold_106_DHX-incomp-chim_Pisti1-B-R189-Map20_reversed;Parent=ms10282_scaffold_106_DHX-incomp-chim_Pisti1-B-R189-Map20_reversed;Target=DHX-incomp-chim_Pisti1-B-R189-Map20_reversed 2496 7453;Identity=93.7
scaffold_106	Pisti1_TEannot2_REPET_TEs	match	155660	155770	0.0	-	.	ID=ms10283_scaffold_106_DHX-incomp-chim_Pisti1-B-R189-Map20_reversed;Target=DHX-incomp-chim_Pisti1-B-R189-Map20_reversed 985 2499
scaffold_106	Pisti1_TEannot2_REPET_TEs	match_part	155660	155761	0.0	-	.	ID=mp10283-1_scaffold_106_DHX-incomp-chim_Pisti1-B-R189-Map20_reversed;Parent=ms10283_scaffold_106_DHX-incomp-chim_Pisti1-B-R189-Map20_reversed;Target=DHX-incomp-chim_Pisti1-B-R189-Map20_reversed 2397 2499;Identity=92.2
scaffold_106	Pisti1_TEannot2_REPET_TEs	match_part	155727	155770	0.0	-	.	ID=mp10283-2_scaffold_106_DHX-incomp-chim_Pisti1-B-R189-Map20_reversed;Parent=ms10283_scaffold_106_DHX-incomp-chim_Pisti1-B-R189-Map20_reversed;Target=DHX-incomp-chim_Pisti1-B-R189-Map20_reversed 985 1029;Identity=90.6
scaffold_106	Pisti1_TEannot2_REPET_TEs	match	158517	161548	0.0	-	.	ID=ms10284_scaffold_106_DHX-incomp-chim_Pisti1-B-R189-Map20_reversed;Target=DHX-incomp-chim_Pisti1-B-R189-Map20_reversed 1 2400
scaffold_106	Pisti1_TEannot2_REPET_TEs	match_part	158517	160261	0.0	-	.	ID=mp10284-1_scaffold_106_DHX-incomp-chim_Pisti1-B-R189-Map20_reversed;Parent=ms10284_scaffold_106_DHX-incomp-chim_Pisti1-B-R189-Map20_reversed;Target=DHX-incomp-chim_Pisti1-B-R189-Map20_reversed 654 2400;Identity=95.2
scaffold_106	Pisti1_TEannot2_REPET_TEs	match_part	160868	161548	0.0	-	.	ID=mp10284-2_scaffold_106_DHX-incomp-chim_Pisti1-B-R189-Map20_reversed;Parent=ms10284_scaffold_106_DHX-incomp-chim_Pisti1-B-R189-Map20_reversed;Target=DHX-incomp-chim_Pisti1-B-R189-Map20_reversed 1 669;Identity=89.9
scaffold_106	Pisti1_TEannot2_REPET_TEs	match	149361	150361	0.0	+	.	ID=ms10285_scaffold_106_noCat_Pisti1-B-G294-Map20;Target=noCat_Pisti1-B-G294-Map20 26 1055;Identity=92.9
scaffold_106	Pisti1_TEannot2_REPET_TEs	match_part	149361	150361	0.0	+	.	ID=mp10285-1_scaffold_106_noCat_Pisti1-B-G294-Map20;Parent=ms10285_scaffold_106_noCat_Pisti1-B-G294-Map20;Target=noCat_Pisti1-B-G294-Map20 26 1055;Identity=92.9
scaffold_106	Pisti1_TEannot2_REPET_TEs	match	155771	158513	0.0	-	.	ID=ms10286_scaffold_106_RLX-incomp_Pisti1-B-G1969-Map3_reversed;Target=RLX-incomp_Pisti1-B-G1969-Map3_reversed 4442 7225;Identity=88.3
scaffold_106	Pisti1_TEannot2_REPET_TEs	match_part	155771	158513	0.0	-	.	ID=mp10286-1_scaffold_106_RLX-incomp_Pisti1-B-G1969-Map3_reversed;Parent=ms10286_scaffold_106_RLX-incomp_Pisti1-B-G1969-Map3_reversed;Target=RLX-incomp_Pisti1-B-G1969-Map3_reversed 4442 7225;Identity=88.3
scaffold_106	Pisti1_TEannot2_REPET_TEs	match	155315	155644	0.0	+	.	ID=ms10287_scaffold_106_RLX-incomp_Pisti1-B-R962-Map4;Target=RLX-incomp_Pisti1-B-R962-Map4 1 325;Identity=79.9
scaffold_106	Pisti1_TEannot2_REPET_TEs	match_part	155315	155644	0.0	+	.	ID=mp10287-1_scaffold_106_RLX-incomp_Pisti1-B-R962-Map4;Parent=ms10287_scaffold_106_RLX-incomp_Pisti1-B-R962-Map4;Target=RLX-incomp_Pisti1-B-R962-Map4 1 325;Identity=79.9
scaffold_106	Pisti1_TEannot2_REPET_TEs	match	147803	148605	0.0	-	.	ID=ms10288_scaffold_106_DTX-incomp_Pisti1-B-R132-Map20;Target=DTX-incomp_Pisti1-B-R132-Map20 3498 4067
scaffold_106	Pisti1_TEannot2_REPET_TEs	match_part	147803	147925	0.0	-	.	ID=mp10288-1_scaffold_106_DTX-incomp_Pisti1-B-R132-Map20;Parent=ms10288_scaffold_106_DTX-incomp_Pisti1-B-R132-Map20;Target=DTX-incomp_Pisti1-B-R132-Map20 3929 4067;Identity=77.2
scaffold_106	Pisti1_TEannot2_REPET_TEs	match_part	148330	148605	0.0	-	.	ID=mp10288-2_scaffold_106_DTX-incomp_Pisti1-B-R132-Map20;Parent=ms10288_scaffold_106_DTX-incomp_Pisti1-B-R132-Map20;Target=DTX-incomp_Pisti1-B-R132-Map20 3498 3737;Identity=85.8
scaffold_106	Pisti1_TEannot2_REPET_TEs	match	148613	149022	0.0	+	.	ID=ms10289_scaffold_106_DTX-incomp_Pisti1-B-R132-Map20;Target=DTX-incomp_Pisti1-B-R132-Map20 3468 3897;Identity=85.9
scaffold_106	Pisti1_TEannot2_REPET_TEs	match_part	148613	149022	0.0	+	.	ID=mp10289-1_scaffold_106_DTX-incomp_Pisti1-B-R132-Map20;Parent=ms10289_scaffold_106_DTX-incomp_Pisti1-B-R132-Map20;Target=DTX-incomp_Pisti1-B-R132-Map20 3468 3897;Identity=85.9
scaffold_106	Pisti1_TEannot2_REPET_TEs	match	54712	58681	0.0	-	.	ID=ms24345_scaffold_106_RLX-incomp_Pisti1-B-G1736-Map3;Target=RLX-incomp_Pisti1-B-G1736-Map3 77 4048;Identity=96.8
scaffold_106	Pisti1_TEannot2_REPET_TEs	match_part	54712	58681	0.0	-	.	ID=mp24345-1_scaffold_106_RLX-incomp_Pisti1-B-G1736-Map3;Parent=ms24345_scaffold_106_RLX-incomp_Pisti1-B-G1736-Map3;Target=RLX-incomp_Pisti1-B-G1736-Map3 77 4048;Identity=96.8
scaffold_106	Pisti1_TEannot2_REPET_TEs	match	171363	172075	0.0	+	.	ID=ms26990_scaffold_106_RLX-incomp-chim_Pisti1-B-G1840-Map20_reversed;Target=RLX-incomp-chim_Pisti1-B-G1840-Map20_reversed 7 742;Identity=92.0
scaffold_106	Pisti1_TEannot2_REPET_TEs	match_part	171363	172075	0.0	+	.	ID=mp26990-1_scaffold_106_RLX-incomp-chim_Pisti1-B-G1840-Map20_reversed;Parent=ms26990_scaffold_106_RLX-incomp-chim_Pisti1-B-G1840-Map20_reversed;Target=RLX-incomp-chim_Pisti1-B-G1840-Map20_reversed 7 742;Identity=92.0
scaffold_106	Pisti1_TEannot2_REPET_TEs	match	180667	185148	0.0	-	.	ID=ms23735_scaffold_106_RLX-incomp-chim_Pisti1-B-G1840-Map20_reversed;Target=RLX-incomp-chim_Pisti1-B-G1840-Map20_reversed 1496 5989;Identity=93.6
scaffold_106	Pisti1_TEannot2_REPET_TEs	match_part	180667	185148	0.0	-	.	ID=mp23735-1_scaffold_106_RLX-incomp-chim_Pisti1-B-G1840-Map20_reversed;Parent=ms23735_scaffold_106_RLX-incomp-chim_Pisti1-B-G1840-Map20_reversed;Target=RLX-incomp-chim_Pisti1-B-G1840-Map20_reversed 1496 5989;Identity=93.6
scaffold_106	Pisti1_TEannot2_REPET_TEs	match	119938	120421	0.0	-	.	ID=ms312_scaffold_106_RLX-incomp_Pisti1-B-G1804-Map4;Target=RLX-incomp_Pisti1-B-G1804-Map4 3739 4222;Identity=93.6
scaffold_106	Pisti1_TEannot2_REPET_TEs	match_part	119938	120421	0.0	-	.	ID=mp312-1_scaffold_106_RLX-incomp_Pisti1-B-G1804-Map4;Parent=ms312_scaffold_106_RLX-incomp_Pisti1-B-G1804-Map4;Target=RLX-incomp_Pisti1-B-G1804-Map4 3739 4222;Identity=93.6
scaffold_106	Pisti1_TEannot2_REPET_TEs	match	111553	114443	0.0	-	.	ID=ms25913_scaffold_106_DTX-incomp_Pisti1-B-R132-Map20;Target=DTX-incomp_Pisti1-B-R132-Map20 953 3944
scaffold_106	Pisti1_TEannot2_REPET_TEs	match_part	111553	114306	0.0	-	.	ID=mp25913-1_scaffold_106_DTX-incomp_Pisti1-B-R132-Map20;Parent=ms25913_scaffold_106_DTX-incomp_Pisti1-B-R132-Map20;Target=DTX-incomp_Pisti1-B-R132-Map20 1164 3944;Identity=96.3
scaffold_106	Pisti1_TEannot2_REPET_TEs	match_part	114295	114443	0.0	-	.	ID=mp25913-2_scaffold_106_DTX-incomp_Pisti1-B-R132-Map20;Parent=ms25913_scaffold_106_DTX-incomp_Pisti1-B-R132-Map20;Target=DTX-incomp_Pisti1-B-R132-Map20 953 1101;Identity=94.6
scaffold_106	Pisti1_TEannot2_REPET_TEs	match	120618	120668	0.0	+	.	ID=ms314_scaffold_106_RLX-incomp_Pisti1-B-R382-Map20_reversed;Target=RLX-incomp_Pisti1-B-R382-Map20_reversed 6899 6949;Identity=92.5
scaffold_106	Pisti1_TEannot2_REPET_TEs	match_part	120618	120668	0.0	+	.	ID=mp314-1_scaffold_106_RLX-incomp_Pisti1-B-R382-Map20_reversed;Parent=ms314_scaffold_106_RLX-incomp_Pisti1-B-R382-Map20_reversed;Target=RLX-incomp_Pisti1-B-R382-Map20_reversed 6899 6949;Identity=92.5
scaffold_106	Pisti1_TEannot2_REPET_TEs	match	122425	126462	0.0	+	.	ID=ms24251_scaffold_106_RYX-incomp-chim_Pisti1-B-P42.44-Map19_reversed;Target=RYX-incomp-chim_Pisti1-B-P42.44-Map19_reversed 1453 5495;Identity=92.6
scaffold_106	Pisti1_TEannot2_REPET_TEs	match_part	122425	126462	0.0	+	.	ID=mp24251-1_scaffold_106_RYX-incomp-chim_Pisti1-B-P42.44-Map19_reversed;Parent=ms24251_scaffold_106_RYX-incomp-chim_Pisti1-B-P42.44-Map19_reversed;Target=RYX-incomp-chim_Pisti1-B-P42.44-Map19_reversed 1453 5495;Identity=92.6
scaffold_106	Pisti1_TEannot2_REPET_TEs	match	120422	120617	0.0	-	.	ID=ms316_scaffold_106_DTX-incomp_Pisti1-B-R132-Map20;Target=DTX-incomp_Pisti1-B-R132-Map20 255 450;Identity=93.4
scaffold_106	Pisti1_TEannot2_REPET_TEs	match_part	120422	120617	0.0	-	.	ID=mp316-1_scaffold_106_DTX-incomp_Pisti1-B-R132-Map20;Parent=ms316_scaffold_106_DTX-incomp_Pisti1-B-R132-Map20;Target=DTX-incomp_Pisti1-B-R132-Map20 255 450;Identity=93.4
scaffold_106	Pisti1_TEannot2_REPET_TEs	match	120669	120954	0.0	+	.	ID=ms317_scaffold_106_RLX-incomp_Pisti1-B-R8-Map20;Target=RLX-incomp_Pisti1-B-R8-Map20 2 293;Identity=95.1
scaffold_106	Pisti1_TEannot2_REPET_TEs	match_part	120669	120954	0.0	+	.	ID=mp317-1_scaffold_106_RLX-incomp_Pisti1-B-R8-Map20;Parent=ms317_scaffold_106_RLX-incomp_Pisti1-B-R8-Map20;Target=RLX-incomp_Pisti1-B-R8-Map20 2 293;Identity=95.1
scaffold_106	Pisti1_TEannot2_REPET_TEs	match	167878	170760	0.0	-	.	ID=ms25920_scaffold_106_RLX-incomp_Pisti1-B-P88.31-Map8;Target=RLX-incomp_Pisti1-B-P88.31-Map8 2127 5015;Identity=94.5
scaffold_106	Pisti1_TEannot2_REPET_TEs	match_part	167878	170760	0.0	-	.	ID=mp25920-1_scaffold_106_RLX-incomp_Pisti1-B-P88.31-Map8;Parent=ms25920_scaffold_106_RLX-incomp_Pisti1-B-P88.31-Map8;Target=RLX-incomp_Pisti1-B-P88.31-Map8 2127 5015;Identity=94.5
scaffold_106	Pisti1_TEannot2_REPET_TEs	match	187681	187803	0.0	+	.	ID=ms28056_scaffold_106_DXX-MITE_Pisti1-B-G559-Map5;Target=DXX-MITE_Pisti1-B-G559-Map5 207 339;Identity=75.9
scaffold_106	Pisti1_TEannot2_REPET_TEs	match_part	187681	187803	0.0	+	.	ID=mp28056-1_scaffold_106_DXX-MITE_Pisti1-B-G559-Map5;Parent=ms28056_scaffold_106_DXX-MITE_Pisti1-B-G559-Map5;Target=DXX-MITE_Pisti1-B-G559-Map5 207 339;Identity=75.9
scaffold_106	Pisti1_TEannot2_REPET_TEs	match	134995	139793	0.0	+	.	ID=ms17290_scaffold_106_RLX-incomp_Pisti1-B-R382-Map20_reversed;Target=RLX-incomp_Pisti1-B-R382-Map20_reversed 2482 7379;Identity=90.3
scaffold_106	Pisti1_TEannot2_REPET_TEs	match_part	134995	139793	0.0	+	.	ID=mp17290-1_scaffold_106_RLX-incomp_Pisti1-B-R382-Map20_reversed;Parent=ms17290_scaffold_106_RLX-incomp_Pisti1-B-R382-Map20_reversed;Target=RLX-incomp_Pisti1-B-R382-Map20_reversed 2482 7379;Identity=90.3
scaffold_106	Pisti1_TEannot2_REPET_TEs	match	178423	180366	0.0	-	.	ID=ms27473_scaffold_106_RLX-incomp_Pisti1-B-G1804-Map4;Target=RLX-incomp_Pisti1-B-G1804-Map4 2505 4451;Identity=86.9
scaffold_106	Pisti1_TEannot2_REPET_TEs	match_part	178423	180366	0.0	-	.	ID=mp27473-1_scaffold_106_RLX-incomp_Pisti1-B-G1804-Map4;Parent=ms27473_scaffold_106_RLX-incomp_Pisti1-B-G1804-Map4;Target=RLX-incomp_Pisti1-B-G1804-Map4 2505 4451;Identity=86.9
scaffold_106	Pisti1_TEannot2_REPET_TEs	match	120618	120668	0.0	-	.	ID=ms313_scaffold_106_noCat_Pisti1-B-G78-Map20;Target=noCat_Pisti1-B-G78-Map20 483 533;Identity=92.5
scaffold_106	Pisti1_TEannot2_REPET_TEs	match_part	120618	120668	0.0	-	.	ID=mp313-1_scaffold_106_noCat_Pisti1-B-G78-Map20;Parent=ms313_scaffold_106_noCat_Pisti1-B-G78-Map20;Target=noCat_Pisti1-B-G78-Map20 483 533;Identity=92.5
scaffold_106	Pisti1_TEannot2_REPET_TEs	match	59676	60015	0.0	-	.	ID=ms25947_scaffold_106_RYX-incomp-chim_Pisti1-B-R393-Map20;Target=RYX-incomp-chim_Pisti1-B-R393-Map20 4835 5179;Identity=95.6
scaffold_106	Pisti1_TEannot2_REPET_TEs	match_part	59676	60015	0.0	-	.	ID=mp25947-1_scaffold_106_RYX-incomp-chim_Pisti1-B-R393-Map20;Parent=ms25947_scaffold_106_RYX-incomp-chim_Pisti1-B-R393-Map20;Target=RYX-incomp-chim_Pisti1-B-R393-Map20 4835 5179;Identity=95.6
scaffold_106	Pisti1_TEannot2_REPET_TEs	match	59274	59675	0.0	-	.	ID=ms25948_scaffold_106_DXX-MITE_Pisti1-B-G2859-Map10;Target=DXX-MITE_Pisti1-B-G2859-Map10 243 644;Identity=97.8
scaffold_106	Pisti1_TEannot2_REPET_TEs	match_part	59274	59675	0.0	-	.	ID=mp25948-1_scaffold_106_DXX-MITE_Pisti1-B-G2859-Map10;Parent=ms25948_scaffold_106_DXX-MITE_Pisti1-B-G2859-Map10;Target=DXX-MITE_Pisti1-B-G2859-Map10 243 644;Identity=97.8
scaffold_106	Pisti1_TEannot2_REPET_TEs	match	126563	129721	0.0	+	.	ID=ms25437_scaffold_106_RLX-incomp_Pisti1-B-R8-Map20;Target=RLX-incomp_Pisti1-B-R8-Map20 3669 6864;Identity=91.7
scaffold_106	Pisti1_TEannot2_REPET_TEs	match_part	126563	129721	0.0	+	.	ID=mp25437-1_scaffold_106_RLX-incomp_Pisti1-B-R8-Map20;Parent=ms25437_scaffold_106_RLX-incomp_Pisti1-B-R8-Map20;Target=RLX-incomp_Pisti1-B-R8-Map20 3669 6864;Identity=91.7
scaffold_106	Pisti1_TEannot2_REPET_TEs	match	166386	166807	0.0	+	.	ID=ms27358_scaffold_106_DTX-incomp_Pisti1-B-R132-Map20;Target=DTX-incomp_Pisti1-B-R132-Map20 8617 9038;Identity=93.6
scaffold_106	Pisti1_TEannot2_REPET_TEs	match_part	166386	166807	0.0	+	.	ID=mp27358-1_scaffold_106_DTX-incomp_Pisti1-B-R132-Map20;Parent=ms27358_scaffold_106_DTX-incomp_Pisti1-B-R132-Map20;Target=DTX-incomp_Pisti1-B-R132-Map20 8617 9038;Identity=93.6
scaffold_106	Pisti1_TEannot2_REPET_TEs	match	166386	166807	0.0	+	.	ID=ms27359_scaffold_106_DTX-incomp_Pisti1-B-G1830-Map5_reversed;Target=DTX-incomp_Pisti1-B-G1830-Map5_reversed 3900 4321;Identity=93.6
scaffold_106	Pisti1_TEannot2_REPET_TEs	match_part	166386	166807	0.0	+	.	ID=mp27359-1_scaffold_106_DTX-incomp_Pisti1-B-G1830-Map5_reversed;Parent=ms27359_scaffold_106_DTX-incomp_Pisti1-B-G1830-Map5_reversed;Target=DTX-incomp_Pisti1-B-G1830-Map5_reversed 3900 4321;Identity=93.6
scaffold_106	Pisti1_TEannot2_REPET_TEs	match	174911	175130	0.0	+	.	ID=ms27929_scaffold_106_RLX-incomp_Pisti1-B-R1075-Map12;Target=RLX-incomp_Pisti1-B-R1075-Map12 1 219;Identity=90.9
scaffold_106	Pisti1_TEannot2_REPET_TEs	match_part	174911	175130	0.0	+	.	ID=mp27929-1_scaffold_106_RLX-incomp_Pisti1-B-R1075-Map12;Parent=ms27929_scaffold_106_RLX-incomp_Pisti1-B-R1075-Map12;Target=RLX-incomp_Pisti1-B-R1075-Map12 1 219;Identity=90.9
scaffold_106	Pisti1_TEannot2_REPET_TEs	match	132396	132671	0.0	+	.	ID=ms27370_scaffold_106_RLX-incomp_Pisti1-B-G1012-Map3_reversed;Target=RLX-incomp_Pisti1-B-G1012-Map3_reversed 304 579;Identity=97.5
scaffold_106	Pisti1_TEannot2_REPET_TEs	match_part	132396	132671	0.0	+	.	ID=mp27370-1_scaffold_106_RLX-incomp_Pisti1-B-G1012-Map3_reversed;Parent=ms27370_scaffold_106_RLX-incomp_Pisti1-B-G1012-Map3_reversed;Target=RLX-incomp_Pisti1-B-G1012-Map3_reversed 304 579;Identity=97.5
scaffold_106	Pisti1_TEannot2_REPET_TEs	match	132672	134489	0.0	+	.	ID=ms27371_scaffold_106_RLX-incomp_Pisti1-B-R82-Map20;Target=RLX-incomp_Pisti1-B-R82-Map20 474 2302;Identity=91.4
scaffold_106	Pisti1_TEannot2_REPET_TEs	match_part	132672	134489	0.0	+	.	ID=mp27371-1_scaffold_106_RLX-incomp_Pisti1-B-R82-Map20;Parent=ms27371_scaffold_106_RLX-incomp_Pisti1-B-R82-Map20;Target=RLX-incomp_Pisti1-B-R82-Map20 474 2302;Identity=91.4
scaffold_106	Pisti1_TEannot2_REPET_TEs	match	95306	99074	0.0	+	.	ID=ms28780_scaffold_106_RLX-incomp_Pisti1-B-P88.31-Map8;Target=RLX-incomp_Pisti1-B-P88.31-Map8 1302 5076;Identity=94.0
scaffold_106	Pisti1_TEannot2_REPET_TEs	match_part	95306	99074	0.0	+	.	ID=mp28780-1_scaffold_106_RLX-incomp_Pisti1-B-P88.31-Map8;Parent=ms28780_scaffold_106_RLX-incomp_Pisti1-B-P88.31-Map8;Target=RLX-incomp_Pisti1-B-P88.31-Map8 1302 5076;Identity=94.0
scaffold_106	Pisti1_TEannot2_REPET_TEs	match	172076	173065	0.0	-	.	ID=ms28781_scaffold_106_RLX-incomp_Pisti1-B-P88.31-Map8;Target=RLX-incomp_Pisti1-B-P88.31-Map8 735 1724;Identity=95.3
scaffold_106	Pisti1_TEannot2_REPET_TEs	match_part	172076	173065	0.0	-	.	ID=mp28781-1_scaffold_106_RLX-incomp_Pisti1-B-P88.31-Map8;Parent=ms28781_scaffold_106_RLX-incomp_Pisti1-B-P88.31-Map8;Target=RLX-incomp_Pisti1-B-P88.31-Map8 735 1724;Identity=95.3
scaffold_106	Pisti1_TEannot2_REPET_TEs	match	60016	60260	0.0	-	.	ID=ms28782_scaffold_106_DXX-MITE_Pisti1-B-G2859-Map10;Target=DXX-MITE_Pisti1-B-G2859-Map10 1 246;Identity=98.0
scaffold_106	Pisti1_TEannot2_REPET_TEs	match_part	60016	60260	0.0	-	.	ID=mp28782-1_scaffold_106_DXX-MITE_Pisti1-B-G2859-Map10;Parent=ms28782_scaffold_106_DXX-MITE_Pisti1-B-G2859-Map10;Target=DXX-MITE_Pisti1-B-G2859-Map10 1 246;Identity=98.0
scaffold_106	Pisti1_TEannot2_REPET_TEs	match	170861	171362	0.0	-	.	ID=ms26991_scaffold_106_RLX-incomp_Pisti1-B-P88.31-Map8;Target=RLX-incomp_Pisti1-B-P88.31-Map8 1720 2221;Identity=94.8
scaffold_106	Pisti1_TEannot2_REPET_TEs	match_part	170861	171362	0.0	-	.	ID=mp26991-1_scaffold_106_RLX-incomp_Pisti1-B-P88.31-Map8;Parent=ms26991_scaffold_106_RLX-incomp_Pisti1-B-P88.31-Map8;Target=RLX-incomp_Pisti1-B-P88.31-Map8 1720 2221;Identity=94.8
scaffold_106	Pisti1_TEannot2_REPET_TEs	match	173066	173188	0.0	-	.	ID=ms26993_scaffold_106_RLX-incomp_Pisti1-B-P88.31-Map8;Target=RLX-incomp_Pisti1-B-P88.31-Map8 735 857;Identity=93.5
scaffold_106	Pisti1_TEannot2_REPET_TEs	match_part	173066	173188	0.0	-	.	ID=mp26993-1_scaffold_106_RLX-incomp_Pisti1-B-P88.31-Map8;Parent=ms26993_scaffold_106_RLX-incomp_Pisti1-B-P88.31-Map8;Target=RLX-incomp_Pisti1-B-P88.31-Map8 735 857;Identity=93.5
scaffold_106	Pisti1_TEannot2_REPET_TEs	match	188370	188639	0.0	+	.	ID=ms28052_scaffold_106_RLX-incomp_Pisti1-B-G254-Map5_reversed;Target=RLX-incomp_Pisti1-B-G254-Map5_reversed 603 872;Identity=97.4
scaffold_106	Pisti1_TEannot2_REPET_TEs	match_part	188370	188639	0.0	+	.	ID=mp28052-1_scaffold_106_RLX-incomp_Pisti1-B-G254-Map5_reversed;Parent=ms28052_scaffold_106_RLX-incomp_Pisti1-B-G254-Map5_reversed;Target=RLX-incomp_Pisti1-B-G254-Map5_reversed 603 872;Identity=97.4
scaffold_106	Pisti1_TEannot2_REPET_TEs	match	188370	188639	0.0	+	.	ID=ms28053_scaffold_106_RYX-incomp-chim_Pisti1-B-R300-Map20_reversed;Target=RYX-incomp-chim_Pisti1-B-R300-Map20_reversed 4866 5135;Identity=97.4
scaffold_106	Pisti1_TEannot2_REPET_TEs	match_part	188370	188639	0.0	+	.	ID=mp28053-1_scaffold_106_RYX-incomp-chim_Pisti1-B-R300-Map20_reversed;Parent=ms28053_scaffold_106_RYX-incomp-chim_Pisti1-B-R300-Map20_reversed;Target=RYX-incomp-chim_Pisti1-B-R300-Map20_reversed 4866 5135;Identity=97.4
##gff-version 3
##sequence-region scaffold_107 1 164898
scaffold_107	Pisti1_TEannot2_REPET_TEs	match	107258	110292	0.0	+	.	ID=ms5122_scaffold_107_DTX-comp_Pisti1-B-R49-Map18;Target=DTX-comp_Pisti1-B-R49-Map18 1 3055;Identity=95.6
scaffold_107	Pisti1_TEannot2_REPET_TEs	match_part	107258	110292	0.0	+	.	ID=mp5122-1_scaffold_107_DTX-comp_Pisti1-B-R49-Map18;Parent=ms5122_scaffold_107_DTX-comp_Pisti1-B-R49-Map18;Target=DTX-comp_Pisti1-B-R49-Map18 1 3055;Identity=95.6
scaffold_107	Pisti1_TEannot2_REPET_TEs	match	106967	107081	0.0	+	.	ID=ms5123_scaffold_107_RLX-comp_Pisti1-B-R289-Map20_reversed;Target=RLX-comp_Pisti1-B-R289-Map20_reversed 103 218;Identity=75.0
scaffold_107	Pisti1_TEannot2_REPET_TEs	match_part	106967	107081	0.0	+	.	ID=mp5123-1_scaffold_107_RLX-comp_Pisti1-B-R289-Map20_reversed;Parent=ms5123_scaffold_107_RLX-comp_Pisti1-B-R289-Map20_reversed;Target=RLX-comp_Pisti1-B-R289-Map20_reversed 103 218;Identity=75.0
scaffold_107	Pisti1_TEannot2_REPET_TEs	match	1	1955	0.0	+	.	ID=ms27655_scaffold_107_RLX-incomp_Pisti1-B-R32-Map20_reversed;Target=RLX-incomp_Pisti1-B-R32-Map20_reversed 4686 6649;Identity=96.5
scaffold_107	Pisti1_TEannot2_REPET_TEs	match_part	1	1955	0.0	+	.	ID=mp27655-1_scaffold_107_RLX-incomp_Pisti1-B-R32-Map20_reversed;Parent=ms27655_scaffold_107_RLX-incomp_Pisti1-B-R32-Map20_reversed;Target=RLX-incomp_Pisti1-B-R32-Map20_reversed 4686 6649;Identity=96.5
scaffold_107	Pisti1_TEannot2_REPET_TEs	match	144771	146131	0.0	+	.	ID=ms27191_scaffold_107_RLX-incomp_Pisti1-B-G1814-Map4;Target=RLX-incomp_Pisti1-B-G1814-Map4 1 1349;Identity=83.8
scaffold_107	Pisti1_TEannot2_REPET_TEs	match_part	144771	146131	0.0	+	.	ID=mp27191-1_scaffold_107_RLX-incomp_Pisti1-B-G1814-Map4;Parent=ms27191_scaffold_107_RLX-incomp_Pisti1-B-G1814-Map4;Target=RLX-incomp_Pisti1-B-G1814-Map4 1 1349;Identity=83.8
scaffold_107	Pisti1_TEannot2_REPET_TEs	match	155468	155824	0.0	-	.	ID=ms21036_scaffold_107_RLX-incomp_Pisti1-B-R1387-Map3;Target=RLX-incomp_Pisti1-B-R1387-Map3 2868 3234;Identity=90.9
scaffold_107	Pisti1_TEannot2_REPET_TEs	match_part	155468	155824	0.0	-	.	ID=mp21036-1_scaffold_107_RLX-incomp_Pisti1-B-R1387-Map3;Parent=ms21036_scaffold_107_RLX-incomp_Pisti1-B-R1387-Map3;Target=RLX-incomp_Pisti1-B-R1387-Map3 2868 3234;Identity=90.9
scaffold_107	Pisti1_TEannot2_REPET_TEs	match	155825	156370	0.0	-	.	ID=ms21037_scaffold_107_RLX-incomp_Pisti1-B-R1564-Map3_reversed;Target=RLX-incomp_Pisti1-B-R1564-Map3_reversed 2420 2965;Identity=98.2
scaffold_107	Pisti1_TEannot2_REPET_TEs	match_part	155825	156370	0.0	-	.	ID=mp21037-1_scaffold_107_RLX-incomp_Pisti1-B-R1564-Map3_reversed;Parent=ms21037_scaffold_107_RLX-incomp_Pisti1-B-R1564-Map3_reversed;Target=RLX-incomp_Pisti1-B-R1564-Map3_reversed 2420 2965;Identity=98.2
scaffold_107	Pisti1_TEannot2_REPET_TEs	match	147821	151939	0.0	+	.	ID=ms23827_scaffold_107_RLX-incomp_Pisti1-B-R166-Map20;Target=RLX-incomp_Pisti1-B-R166-Map20 1 4133;Identity=95.9
scaffold_107	Pisti1_TEannot2_REPET_TEs	match_part	147821	151939	0.0	+	.	ID=mp23827-1_scaffold_107_RLX-incomp_Pisti1-B-R166-Map20;Parent=ms23827_scaffold_107_RLX-incomp_Pisti1-B-R166-Map20;Target=RLX-incomp_Pisti1-B-R166-Map20 1 4133;Identity=95.9
scaffold_107	Pisti1_TEannot2_REPET_TEs	match	147544	147820	0.0	-	.	ID=ms23828_scaffold_107_RLX-incomp_Pisti1-B-R1387-Map3;Target=RLX-incomp_Pisti1-B-R1387-Map3 3231 3507;Identity=90.7
scaffold_107	Pisti1_TEannot2_REPET_TEs	match_part	147544	147820	0.0	-	.	ID=mp23828-1_scaffold_107_RLX-incomp_Pisti1-B-R1387-Map3;Parent=ms23828_scaffold_107_RLX-incomp_Pisti1-B-R1387-Map3;Target=RLX-incomp_Pisti1-B-R1387-Map3 3231 3507;Identity=90.7
scaffold_107	Pisti1_TEannot2_REPET_TEs	match	157059	159508	0.0	-	.	ID=ms21038_scaffold_107_RLX-incomp_Pisti1-B-R1564-Map3_reversed;Target=RLX-incomp_Pisti1-B-R1564-Map3_reversed 1 2450;Identity=99.3
scaffold_107	Pisti1_TEannot2_REPET_TEs	match_part	157059	159508	0.0	-	.	ID=mp21038-1_scaffold_107_RLX-incomp_Pisti1-B-R1564-Map3_reversed;Parent=ms21038_scaffold_107_RLX-incomp_Pisti1-B-R1564-Map3_reversed;Target=RLX-incomp_Pisti1-B-R1564-Map3_reversed 1 2450;Identity=99.3
scaffold_107	Pisti1_TEannot2_REPET_TEs	match	156371	157058	0.0	+	.	ID=ms21033_scaffold_107_RLX-incomp_Pisti1-B-G1929-Map3;Target=RLX-incomp_Pisti1-B-G1929-Map3 27 714;Identity=93.0
scaffold_107	Pisti1_TEannot2_REPET_TEs	match_part	156371	157058	0.0	+	.	ID=mp21033-1_scaffold_107_RLX-incomp_Pisti1-B-G1929-Map3;Parent=ms21033_scaffold_107_RLX-incomp_Pisti1-B-G1929-Map3;Target=RLX-incomp_Pisti1-B-G1929-Map3 27 714;Identity=93.0
scaffold_107	Pisti1_TEannot2_REPET_TEs	match	152833	155162	0.0	+	.	ID=ms21034_scaffold_107_RLX-incomp_Pisti1-B-R166-Map20;Target=RLX-incomp_Pisti1-B-R166-Map20 5029 7372;Identity=89.3
scaffold_107	Pisti1_TEannot2_REPET_TEs	match_part	152833	155162	0.0	+	.	ID=mp21034-1_scaffold_107_RLX-incomp_Pisti1-B-R166-Map20;Parent=ms21034_scaffold_107_RLX-incomp_Pisti1-B-R166-Map20;Target=RLX-incomp_Pisti1-B-R166-Map20 5029 7372;Identity=89.3
scaffold_107	Pisti1_TEannot2_REPET_TEs	match	155163	155467	0.0	+	.	ID=ms21035_scaffold_107_RLX-incomp_Pisti1-B-R166-Map20;Target=RLX-incomp_Pisti1-B-R166-Map20 273 578;Identity=95.7
scaffold_107	Pisti1_TEannot2_REPET_TEs	match_part	155163	155467	0.0	+	.	ID=mp21035-1_scaffold_107_RLX-incomp_Pisti1-B-R166-Map20;Parent=ms21035_scaffold_107_RLX-incomp_Pisti1-B-R166-Map20;Target=RLX-incomp_Pisti1-B-R166-Map20 273 578;Identity=95.7
scaffold_107	Pisti1_TEannot2_REPET_TEs	match	26951	27312	0.0	-	.	ID=ms1196_scaffold_107_DHX-incomp_Pisti1-B-R2537-Map7;Target=DHX-incomp_Pisti1-B-R2537-Map7 10774 11140;Identity=72.8
scaffold_107	Pisti1_TEannot2_REPET_TEs	match_part	26951	27312	0.0	-	.	ID=mp1196-1_scaffold_107_DHX-incomp_Pisti1-B-R2537-Map7;Parent=ms1196_scaffold_107_DHX-incomp_Pisti1-B-R2537-Map7;Target=DHX-incomp_Pisti1-B-R2537-Map7 10774 11140;Identity=72.8
scaffold_107	Pisti1_TEannot2_REPET_TEs	match	7957	8235	0.0	+	.	ID=ms1197_scaffold_107_RLX-incomp_Pisti1-B-G1012-Map3_reversed;Target=RLX-incomp_Pisti1-B-G1012-Map3_reversed 305 583;Identity=93.5
scaffold_107	Pisti1_TEannot2_REPET_TEs	match_part	7957	8235	0.0	+	.	ID=mp1197-1_scaffold_107_RLX-incomp_Pisti1-B-G1012-Map3_reversed;Parent=ms1197_scaffold_107_RLX-incomp_Pisti1-B-G1012-Map3_reversed;Target=RLX-incomp_Pisti1-B-G1012-Map3_reversed 305 583;Identity=93.5
scaffold_107	Pisti1_TEannot2_REPET_TEs	match	24581	24965	0.0	+	.	ID=ms1198_scaffold_107_RLX-incomp_Pisti1-B-R1072-Map3_reversed;Target=RLX-incomp_Pisti1-B-R1072-Map3_reversed 320 697;Identity=72.2
scaffold_107	Pisti1_TEannot2_REPET_TEs	match_part	24581	24965	0.0	+	.	ID=mp1198-1_scaffold_107_RLX-incomp_Pisti1-B-R1072-Map3_reversed;Parent=ms1198_scaffold_107_RLX-incomp_Pisti1-B-R1072-Map3_reversed;Target=RLX-incomp_Pisti1-B-R1072-Map3_reversed 320 697;Identity=72.2
scaffold_107	Pisti1_TEannot2_REPET_TEs	match	8576	10296	0.0	+	.	ID=ms1199_scaffold_107_DHX-incomp_Pisti1-B-R110-Map15;Target=DHX-incomp_Pisti1-B-R110-Map15 2649 4360;Identity=72.3
scaffold_107	Pisti1_TEannot2_REPET_TEs	match_part	8576	10296	0.0	+	.	ID=mp1199-1_scaffold_107_DHX-incomp_Pisti1-B-R110-Map15;Parent=ms1199_scaffold_107_DHX-incomp_Pisti1-B-R110-Map15;Target=DHX-incomp_Pisti1-B-R110-Map15 2649 4360;Identity=72.3
scaffold_107	Pisti1_TEannot2_REPET_TEs	match	8576	10296	0.0	+	.	ID=ms1200_scaffold_107_DHX-incomp_Pisti1-B-R110-Map15;Target=DHX-incomp_Pisti1-B-R110-Map15 2649 4369;Identity=72.3
scaffold_107	Pisti1_TEannot2_REPET_TEs	match_part	8576	10296	0.0	+	.	ID=mp1200-1_scaffold_107_DHX-incomp_Pisti1-B-R110-Map15;Parent=ms1200_scaffold_107_DHX-incomp_Pisti1-B-R110-Map15;Target=DHX-incomp_Pisti1-B-R110-Map15 2649 4369;Identity=72.3
scaffold_107	Pisti1_TEannot2_REPET_TEs	match	10297	15908	0.0	+	.	ID=ms1201_scaffold_107_DHX-incomp_Pisti1-B-R3189-Map4_reversed;Target=DHX-incomp_Pisti1-B-R3189-Map4_reversed 1 5614;Identity=97.3
scaffold_107	Pisti1_TEannot2_REPET_TEs	match_part	10297	15908	0.0	+	.	ID=mp1201-1_scaffold_107_DHX-incomp_Pisti1-B-R3189-Map4_reversed;Parent=ms1201_scaffold_107_DHX-incomp_Pisti1-B-R3189-Map4_reversed;Target=DHX-incomp_Pisti1-B-R3189-Map4_reversed 1 5614;Identity=97.3
scaffold_107	Pisti1_TEannot2_REPET_TEs	match	25445	25516	0.0	-	.	ID=ms1202_scaffold_107_DTX-incomp_Pisti1-B-R2436-Map3;Target=DTX-incomp_Pisti1-B-R2436-Map3 995 1086;Identity=81.3
scaffold_107	Pisti1_TEannot2_REPET_TEs	match_part	25445	25516	0.0	-	.	ID=mp1202-1_scaffold_107_DTX-incomp_Pisti1-B-R2436-Map3;Parent=ms1202_scaffold_107_DTX-incomp_Pisti1-B-R2436-Map3;Target=DTX-incomp_Pisti1-B-R2436-Map3 995 1086;Identity=81.3
scaffold_107	Pisti1_TEannot2_REPET_TEs	match	27313	27518	0.0	+	.	ID=ms1203_scaffold_107_DHX-incomp_Pisti1-B-R1538-Map4;Target=DHX-incomp_Pisti1-B-R1538-Map4 2619 2831;Identity=81.5
scaffold_107	Pisti1_TEannot2_REPET_TEs	match_part	27313	27518	0.0	+	.	ID=mp1203-1_scaffold_107_DHX-incomp_Pisti1-B-R1538-Map4;Parent=ms1203_scaffold_107_DHX-incomp_Pisti1-B-R1538-Map4;Target=DHX-incomp_Pisti1-B-R1538-Map4 2619 2831;Identity=81.5
scaffold_107	Pisti1_TEannot2_REPET_TEs	match	15909	16216	0.0	+	.	ID=ms1204_scaffold_107_RLX-incomp_Pisti1-B-R1087-Map7_reversed;Target=RLX-incomp_Pisti1-B-R1087-Map7_reversed 4904 5235;Identity=99.7
scaffold_107	Pisti1_TEannot2_REPET_TEs	match_part	15909	16216	0.0	+	.	ID=mp1204-1_scaffold_107_RLX-incomp_Pisti1-B-R1087-Map7_reversed;Parent=ms1204_scaffold_107_RLX-incomp_Pisti1-B-R1087-Map7_reversed;Target=RLX-incomp_Pisti1-B-R1087-Map7_reversed 4904 5235;Identity=99.7
scaffold_107	Pisti1_TEannot2_REPET_TEs	match	41695	43480	0.0	-	.	ID=ms1205_scaffold_107_RXX-LARD_Pisti1-B-R2023-Map4;Target=RXX-LARD_Pisti1-B-R2023-Map4 1183 2983;Identity=68.7
scaffold_107	Pisti1_TEannot2_REPET_TEs	match_part	41695	43480	0.0	-	.	ID=mp1205-1_scaffold_107_RXX-LARD_Pisti1-B-R2023-Map4;Parent=ms1205_scaffold_107_RXX-LARD_Pisti1-B-R2023-Map4;Target=RXX-LARD_Pisti1-B-R2023-Map4 1183 2983;Identity=68.7
scaffold_107	Pisti1_TEannot2_REPET_TEs	match	44539	44678	0.0	-	.	ID=ms1206_scaffold_107_RXX-LARD_Pisti1-B-R2023-Map4;Target=RXX-LARD_Pisti1-B-R2023-Map4 37 178;Identity=66.2
scaffold_107	Pisti1_TEannot2_REPET_TEs	match_part	44539	44678	0.0	-	.	ID=mp1206-1_scaffold_107_RXX-LARD_Pisti1-B-R2023-Map4;Parent=ms1206_scaffold_107_RXX-LARD_Pisti1-B-R2023-Map4;Target=RXX-LARD_Pisti1-B-R2023-Map4 37 178;Identity=66.2
scaffold_107	Pisti1_TEannot2_REPET_TEs	match	45743	45894	0.0	-	.	ID=ms1207_scaffold_107_RXX-LARD_Pisti1-B-R2023-Map4;Target=RXX-LARD_Pisti1-B-R2023-Map4 9118 9262;Identity=69.2
scaffold_107	Pisti1_TEannot2_REPET_TEs	match_part	45743	45894	0.0	-	.	ID=mp1207-1_scaffold_107_RXX-LARD_Pisti1-B-R2023-Map4;Parent=ms1207_scaffold_107_RXX-LARD_Pisti1-B-R2023-Map4;Target=RXX-LARD_Pisti1-B-R2023-Map4 9118 9262;Identity=69.2
scaffold_107	Pisti1_TEannot2_REPET_TEs	match	146132	146458	0.0	-	.	ID=ms27189_scaffold_107_RLX-incomp_Pisti1-B-R166-Map20;Target=RLX-incomp_Pisti1-B-R166-Map20 251 571;Identity=85.1
scaffold_107	Pisti1_TEannot2_REPET_TEs	match_part	146132	146458	0.0	-	.	ID=mp27189-1_scaffold_107_RLX-incomp_Pisti1-B-R166-Map20;Parent=ms27189_scaffold_107_RLX-incomp_Pisti1-B-R166-Map20;Target=RLX-incomp_Pisti1-B-R166-Map20 251 571;Identity=85.1
scaffold_107	Pisti1_TEannot2_REPET_TEs	match	144256	144545	0.0	-	.	ID=ms27190_scaffold_107_RLX-incomp_Pisti1-B-R313-Map15_reversed;Target=RLX-incomp_Pisti1-B-R313-Map15_reversed 1 290;Identity=93.5
scaffold_107	Pisti1_TEannot2_REPET_TEs	match_part	144256	144545	0.0	-	.	ID=mp27190-1_scaffold_107_RLX-incomp_Pisti1-B-R313-Map15_reversed;Parent=ms27190_scaffold_107_RLX-incomp_Pisti1-B-R313-Map15_reversed;Target=RLX-incomp_Pisti1-B-R313-Map15_reversed 1 290;Identity=93.5
scaffold_107	Pisti1_TEannot2_REPET_TEs	match	5530	6294	0.0	-	.	ID=ms27849_scaffold_107_RLX-incomp_Pisti1-B-R82-Map20;Target=RLX-incomp_Pisti1-B-R82-Map20 4520 5284;Identity=89.0
scaffold_107	Pisti1_TEannot2_REPET_TEs	match_part	5530	6294	0.0	-	.	ID=mp27849-1_scaffold_107_RLX-incomp_Pisti1-B-R82-Map20;Parent=ms27849_scaffold_107_RLX-incomp_Pisti1-B-R82-Map20;Target=RLX-incomp_Pisti1-B-R82-Map20 4520 5284;Identity=89.0
scaffold_107	Pisti1_TEannot2_REPET_TEs	match	5289	5529	0.0	+	.	ID=ms27850_scaffold_107_noCat_Pisti1-B-G170-Map20;Target=noCat_Pisti1-B-G170-Map20 652 906;Identity=94.3
scaffold_107	Pisti1_TEannot2_REPET_TEs	match_part	5289	5529	0.0	+	.	ID=mp27850-1_scaffold_107_noCat_Pisti1-B-G170-Map20;Parent=ms27850_scaffold_107_noCat_Pisti1-B-G170-Map20;Target=noCat_Pisti1-B-G170-Map20 652 906;Identity=94.3
scaffold_107	Pisti1_TEannot2_REPET_TEs	match	6295	7153	0.0	+	.	ID=ms27851_scaffold_107_noCat_Pisti1-B-G332-Map17;Target=noCat_Pisti1-B-G332-Map17 2 898;Identity=91.7
scaffold_107	Pisti1_TEannot2_REPET_TEs	match_part	6295	7153	0.0	+	.	ID=mp27851-1_scaffold_107_noCat_Pisti1-B-G332-Map17;Parent=ms27851_scaffold_107_noCat_Pisti1-B-G332-Map17;Target=noCat_Pisti1-B-G332-Map17 2 898;Identity=91.7
scaffold_107	Pisti1_TEannot2_REPET_TEs	match	140204	140920	0.0	+	.	ID=ms5203_scaffold_107_noCat_Pisti1-B-G93-Map19;Target=noCat_Pisti1-B-G93-Map19 16 734;Identity=90.1
scaffold_107	Pisti1_TEannot2_REPET_TEs	match_part	140204	140920	0.0	+	.	ID=mp5203-1_scaffold_107_noCat_Pisti1-B-G93-Map19;Parent=ms5203_scaffold_107_noCat_Pisti1-B-G93-Map19;Target=noCat_Pisti1-B-G93-Map19 16 734;Identity=90.1
scaffold_107	Pisti1_TEannot2_REPET_TEs	match	138520	138931	0.0	+	.	ID=ms5204_scaffold_107_noCat_Pisti1-B-R22-Map20;Target=noCat_Pisti1-B-R22-Map20 2 477;Identity=83.7
scaffold_107	Pisti1_TEannot2_REPET_TEs	match_part	138520	138931	0.0	+	.	ID=mp5204-1_scaffold_107_noCat_Pisti1-B-R22-Map20;Parent=ms5204_scaffold_107_noCat_Pisti1-B-R22-Map20;Target=noCat_Pisti1-B-R22-Map20 2 477;Identity=83.7
scaffold_107	Pisti1_TEannot2_REPET_TEs	match	139025	140203	0.0	-	.	ID=ms5205_scaffold_107_RLX-incomp_Pisti1-B-R313-Map15_reversed;Target=RLX-incomp_Pisti1-B-R313-Map15_reversed 3570 4751;Identity=95.8
scaffold_107	Pisti1_TEannot2_REPET_TEs	match_part	139025	140203	0.0	-	.	ID=mp5205-1_scaffold_107_RLX-incomp_Pisti1-B-R313-Map15_reversed;Parent=ms5205_scaffold_107_RLX-incomp_Pisti1-B-R313-Map15_reversed;Target=RLX-incomp_Pisti1-B-R313-Map15_reversed 3570 4751;Identity=95.8
scaffold_107	Pisti1_TEannot2_REPET_TEs	match	140921	142218	0.0	-	.	ID=ms5206_scaffold_107_RLX-incomp_Pisti1-B-R313-Map15_reversed;Target=RLX-incomp_Pisti1-B-R313-Map15_reversed 2289 3594;Identity=94.3
scaffold_107	Pisti1_TEannot2_REPET_TEs	match_part	140921	142218	0.0	-	.	ID=mp5206-1_scaffold_107_RLX-incomp_Pisti1-B-R313-Map15_reversed;Parent=ms5206_scaffold_107_RLX-incomp_Pisti1-B-R313-Map15_reversed;Target=RLX-incomp_Pisti1-B-R313-Map15_reversed 2289 3594;Identity=94.3
scaffold_107	Pisti1_TEannot2_REPET_TEs	match	111098	111302	0.0	+	.	ID=ms5207_scaffold_107_DXX-MITE_Pisti1-B-G2859-Map10;Target=DXX-MITE_Pisti1-B-G2859-Map10 296 511;Identity=77.6
scaffold_107	Pisti1_TEannot2_REPET_TEs	match_part	111098	111302	0.0	+	.	ID=mp5207-1_scaffold_107_DXX-MITE_Pisti1-B-G2859-Map10;Parent=ms5207_scaffold_107_DXX-MITE_Pisti1-B-G2859-Map10;Target=DXX-MITE_Pisti1-B-G2859-Map10 296 511;Identity=77.6
scaffold_107	Pisti1_TEannot2_REPET_TEs	match	111317	111527	0.0	-	.	ID=ms5208_scaffold_107_DXX-MITE_Pisti1-B-G2859-Map10;Target=DXX-MITE_Pisti1-B-G2859-Map10 110 290;Identity=73.0
scaffold_107	Pisti1_TEannot2_REPET_TEs	match_part	111317	111527	0.0	-	.	ID=mp5208-1_scaffold_107_DXX-MITE_Pisti1-B-G2859-Map10;Parent=ms5208_scaffold_107_DXX-MITE_Pisti1-B-G2859-Map10;Target=DXX-MITE_Pisti1-B-G2859-Map10 110 290;Identity=73.0
scaffold_107	Pisti1_TEannot2_REPET_TEs	match	111559	111659	0.0	+	.	ID=ms5209_scaffold_107_RLX-incomp_Pisti1-B-R698-Map20;Target=RLX-incomp_Pisti1-B-R698-Map20 125 222;Identity=72.4
scaffold_107	Pisti1_TEannot2_REPET_TEs	match_part	111559	111659	0.0	+	.	ID=mp5209-1_scaffold_107_RLX-incomp_Pisti1-B-R698-Map20;Parent=ms5209_scaffold_107_RLX-incomp_Pisti1-B-R698-Map20;Target=RLX-incomp_Pisti1-B-R698-Map20 125 222;Identity=72.4
scaffold_107	Pisti1_TEannot2_REPET_TEs	match	133937	133996	0.0	+	.	ID=ms5211_scaffold_107_noCat_Pisti1-B-R475-Map17;Target=noCat_Pisti1-B-R475-Map17 4140 4200;Identity=82.0
scaffold_107	Pisti1_TEannot2_REPET_TEs	match_part	133937	133996	0.0	+	.	ID=mp5211-1_scaffold_107_noCat_Pisti1-B-R475-Map17;Parent=ms5211_scaffold_107_noCat_Pisti1-B-R475-Map17;Target=noCat_Pisti1-B-R475-Map17 4140 4200;Identity=82.0
scaffold_107	Pisti1_TEannot2_REPET_TEs	match	161199	164898	0.0	-	.	ID=ms24681_scaffold_107_RLX-incomp_Pisti1-B-R314-Map5_reversed;Target=RLX-incomp_Pisti1-B-R314-Map5_reversed 1 3700;Identity=97.9
scaffold_107	Pisti1_TEannot2_REPET_TEs	match_part	161199	164898	0.0	-	.	ID=mp24681-1_scaffold_107_RLX-incomp_Pisti1-B-R314-Map5_reversed;Parent=ms24681_scaffold_107_RLX-incomp_Pisti1-B-R314-Map5_reversed;Target=RLX-incomp_Pisti1-B-R314-Map5_reversed 1 3700;Identity=97.9
##gff-version 3
##sequence-region scaffold_108 1 165442
scaffold_108	Pisti1_TEannot2_REPET_TEs	match	75344	75488	0.0	-	.	ID=ms18464_scaffold_108_DHX-incomp_Pisti1-B-G1963-Map3;Target=DHX-incomp_Pisti1-B-G1963-Map3 6521 6663;Identity=83.2
scaffold_108	Pisti1_TEannot2_REPET_TEs	match_part	75344	75488	0.0	-	.	ID=mp18464-1_scaffold_108_DHX-incomp_Pisti1-B-G1963-Map3;Parent=ms18464_scaffold_108_DHX-incomp_Pisti1-B-G1963-Map3;Target=DHX-incomp_Pisti1-B-G1963-Map3 6521 6663;Identity=83.2
scaffold_108	Pisti1_TEannot2_REPET_TEs	match	19332	19533	0.0	-	.	ID=ms18465_scaffold_108_DMX-incomp_Pisti1-B-R1010-Map20;Target=DMX-incomp_Pisti1-B-R1010-Map20 497 699;Identity=65.5
scaffold_108	Pisti1_TEannot2_REPET_TEs	match_part	19332	19533	0.0	-	.	ID=mp18465-1_scaffold_108_DMX-incomp_Pisti1-B-R1010-Map20;Parent=ms18465_scaffold_108_DMX-incomp_Pisti1-B-R1010-Map20;Target=DMX-incomp_Pisti1-B-R1010-Map20 497 699;Identity=65.5
scaffold_108	Pisti1_TEannot2_REPET_TEs	match	1	1124	0.0	-	.	ID=ms2658_scaffold_108_DMX-incomp_Pisti1-B-R1010-Map20;Target=DMX-incomp_Pisti1-B-R1010-Map20 1941 3065;Identity=69.8
scaffold_108	Pisti1_TEannot2_REPET_TEs	match_part	1	1124	0.0	-	.	ID=mp2658-1_scaffold_108_DMX-incomp_Pisti1-B-R1010-Map20;Parent=ms2658_scaffold_108_DMX-incomp_Pisti1-B-R1010-Map20;Target=DMX-incomp_Pisti1-B-R1010-Map20 1941 3065;Identity=69.8
scaffold_108	Pisti1_TEannot2_REPET_TEs	match	132988	133036	0.0	-	.	ID=ms18467_scaffold_108_DTX-comp_Pisti1-B-R733-Map6;Target=DTX-comp_Pisti1-B-R733-Map6 2157 2206;Identity=81.6
scaffold_108	Pisti1_TEannot2_REPET_TEs	match_part	132988	133036	0.0	-	.	ID=mp18467-1_scaffold_108_DTX-comp_Pisti1-B-R733-Map6;Parent=ms18467_scaffold_108_DTX-comp_Pisti1-B-R733-Map6;Target=DTX-comp_Pisti1-B-R733-Map6 2157 2206;Identity=81.6
scaffold_108	Pisti1_TEannot2_REPET_TEs	match	162537	163252	0.0	-	.	ID=ms18468_scaffold_108_RLX-incomp_Pisti1-B-R698-Map20;Target=RLX-incomp_Pisti1-B-R698-Map20 8824 9540;Identity=96.1
scaffold_108	Pisti1_TEannot2_REPET_TEs	match_part	162537	163252	0.0	-	.	ID=mp18468-1_scaffold_108_RLX-incomp_Pisti1-B-R698-Map20;Parent=ms18468_scaffold_108_RLX-incomp_Pisti1-B-R698-Map20;Target=RLX-incomp_Pisti1-B-R698-Map20 8824 9540;Identity=96.1
scaffold_108	Pisti1_TEannot2_REPET_TEs	match	157226	162536	0.0	+	.	ID=ms18469_scaffold_108_RYX-comp-chim_Pisti1-B-G1920-Map3;Target=RYX-comp-chim_Pisti1-B-G1920-Map3 1 5327;Identity=97.6
scaffold_108	Pisti1_TEannot2_REPET_TEs	match_part	157226	162536	0.0	+	.	ID=mp18469-1_scaffold_108_RYX-comp-chim_Pisti1-B-G1920-Map3;Parent=ms18469_scaffold_108_RYX-comp-chim_Pisti1-B-G1920-Map3;Target=RYX-comp-chim_Pisti1-B-G1920-Map3 1 5327;Identity=97.6
scaffold_108	Pisti1_TEannot2_REPET_TEs	match	5021	8252	0.0	+	.	ID=ms19272_scaffold_108_RLX-incomp_Pisti1-B-P18.68-Map3;Target=RLX-incomp_Pisti1-B-P18.68-Map3 2389 5620;Identity=95.0
scaffold_108	Pisti1_TEannot2_REPET_TEs	match_part	5021	8252	0.0	+	.	ID=mp19272-1_scaffold_108_RLX-incomp_Pisti1-B-P18.68-Map3;Parent=ms19272_scaffold_108_RLX-incomp_Pisti1-B-P18.68-Map3;Target=RLX-incomp_Pisti1-B-P18.68-Map3 2389 5620;Identity=95.0
scaffold_108	Pisti1_TEannot2_REPET_TEs	match	8254	13111	0.0	-	.	ID=ms19273_scaffold_108_RLX-incomp_Pisti1-B-G1991-Map4_reversed;Target=RLX-incomp_Pisti1-B-G1991-Map4_reversed 4922 9784;Identity=94.6
scaffold_108	Pisti1_TEannot2_REPET_TEs	match_part	8254	13111	0.0	-	.	ID=mp19273-1_scaffold_108_RLX-incomp_Pisti1-B-G1991-Map4_reversed;Parent=ms19273_scaffold_108_RLX-incomp_Pisti1-B-G1991-Map4_reversed;Target=RLX-incomp_Pisti1-B-G1991-Map4_reversed 4922 9784;Identity=94.6
scaffold_108	Pisti1_TEannot2_REPET_TEs	match	19534	20520	0.0	-	.	ID=ms18466_scaffold_108_DMX-incomp_Pisti1-B-R1010-Map20;Target=DMX-incomp_Pisti1-B-R1010-Map20 2 1003;Identity=73.6
scaffold_108	Pisti1_TEannot2_REPET_TEs	match_part	19534	20520	0.0	-	.	ID=mp18466-1_scaffold_108_DMX-incomp_Pisti1-B-R1010-Map20;Parent=ms18466_scaffold_108_DMX-incomp_Pisti1-B-R1010-Map20;Target=DMX-incomp_Pisti1-B-R1010-Map20 2 1003;Identity=73.6
scaffold_108	Pisti1_TEannot2_REPET_TEs	match	20521	23047	0.0	-	.	ID=ms18457_scaffold_108_DTX-comp_Pisti1-B-R49-Map18;Target=DTX-comp_Pisti1-B-R49-Map18 1 2540;Identity=95.7
scaffold_108	Pisti1_TEannot2_REPET_TEs	match_part	20521	23047	0.0	-	.	ID=mp18457-1_scaffold_108_DTX-comp_Pisti1-B-R49-Map18;Parent=ms18457_scaffold_108_DTX-comp_Pisti1-B-R49-Map18;Target=DTX-comp_Pisti1-B-R49-Map18 1 2540;Identity=95.7
scaffold_108	Pisti1_TEannot2_REPET_TEs	match	146680	146775	0.0	+	.	ID=ms18458_scaffold_108_RLX-incomp_Pisti1-B-G1929-Map3;Target=RLX-incomp_Pisti1-B-G1929-Map3 2504 2603;Identity=72.1
scaffold_108	Pisti1_TEannot2_REPET_TEs	match_part	146680	146775	0.0	+	.	ID=mp18458-1_scaffold_108_RLX-incomp_Pisti1-B-G1929-Map3;Parent=ms18458_scaffold_108_RLX-incomp_Pisti1-B-G1929-Map3;Target=RLX-incomp_Pisti1-B-G1929-Map3 2504 2603;Identity=72.1
scaffold_108	Pisti1_TEannot2_REPET_TEs	match	14909	18465	0.0	-	.	ID=ms18459_scaffold_108_RLX-incomp_Pisti1-B-R29-Map20;Target=RLX-incomp_Pisti1-B-R29-Map20 2 3568;Identity=95.8
scaffold_108	Pisti1_TEannot2_REPET_TEs	match_part	14909	18465	0.0	-	.	ID=mp18459-1_scaffold_108_RLX-incomp_Pisti1-B-R29-Map20;Parent=ms18459_scaffold_108_RLX-incomp_Pisti1-B-R29-Map20;Target=RLX-incomp_Pisti1-B-R29-Map20 2 3568;Identity=95.8
scaffold_108	Pisti1_TEannot2_REPET_TEs	match	39719	40131	0.0	+	.	ID=ms18460_scaffold_108_RLX-incomp_Pisti1-B-R622-Map20_reversed;Target=RLX-incomp_Pisti1-B-R622-Map20_reversed 8521 8602
scaffold_108	Pisti1_TEannot2_REPET_TEs	match_part	39719	39749	0.0	+	.	ID=mp18460-1_scaffold_108_RLX-incomp_Pisti1-B-R622-Map20_reversed;Parent=ms18460_scaffold_108_RLX-incomp_Pisti1-B-R622-Map20_reversed;Target=RLX-incomp_Pisti1-B-R622-Map20_reversed 8521 8551;Identity=93.5
scaffold_108	Pisti1_TEannot2_REPET_TEs	match_part	40089	40131	0.0	+	.	ID=mp18460-2_scaffold_108_RLX-incomp_Pisti1-B-R622-Map20_reversed;Parent=ms18460_scaffold_108_RLX-incomp_Pisti1-B-R622-Map20_reversed;Target=RLX-incomp_Pisti1-B-R622-Map20_reversed 8560 8602;Identity=83.7
scaffold_108	Pisti1_TEannot2_REPET_TEs	match	41624	41732	0.0	+	.	ID=ms18461_scaffold_108_RLX-incomp_Pisti1-B-R622-Map20_reversed;Target=RLX-incomp_Pisti1-B-R622-Map20_reversed 8172 8277;Identity=76.2
scaffold_108	Pisti1_TEannot2_REPET_TEs	match_part	41624	41732	0.0	+	.	ID=mp18461-1_scaffold_108_RLX-incomp_Pisti1-B-R622-Map20_reversed;Parent=ms18461_scaffold_108_RLX-incomp_Pisti1-B-R622-Map20_reversed;Target=RLX-incomp_Pisti1-B-R622-Map20_reversed 8172 8277;Identity=76.2
scaffold_108	Pisti1_TEannot2_REPET_TEs	match	18466	19331	0.0	+	.	ID=ms18462_scaffold_108_RLX-incomp_Pisti1-B-R8-Map20;Target=RLX-incomp_Pisti1-B-R8-Map20 5993 6864;Identity=93.9
scaffold_108	Pisti1_TEannot2_REPET_TEs	match_part	18466	19331	0.0	+	.	ID=mp18462-1_scaffold_108_RLX-incomp_Pisti1-B-R8-Map20;Parent=ms18462_scaffold_108_RLX-incomp_Pisti1-B-R8-Map20;Target=RLX-incomp_Pisti1-B-R8-Map20 5993 6864;Identity=93.9
scaffold_108	Pisti1_TEannot2_REPET_TEs	match	163253	165442	0.0	+	.	ID=ms18463_scaffold_108_RLX-incomp_Pisti1-B-R82-Map20;Target=RLX-incomp_Pisti1-B-R82-Map20 1 2224;Identity=91.9
scaffold_108	Pisti1_TEannot2_REPET_TEs	match_part	163253	165442	0.0	+	.	ID=mp18463-1_scaffold_108_RLX-incomp_Pisti1-B-R82-Map20;Parent=ms18463_scaffold_108_RLX-incomp_Pisti1-B-R82-Map20;Target=RLX-incomp_Pisti1-B-R82-Map20 1 2224;Identity=91.9
##gff-version 3
##sequence-region scaffold_109 1 165681
scaffold_109	Pisti1_TEannot2_REPET_TEs	match	137680	141401	0.0	+	.	ID=ms16044_scaffold_109_RLX-incomp_Pisti1-B-R1285-Map20;Target=RLX-incomp_Pisti1-B-R1285-Map20 526 4262;Identity=89.3
scaffold_109	Pisti1_TEannot2_REPET_TEs	match_part	137680	141401	0.0	+	.	ID=mp16044-1_scaffold_109_RLX-incomp_Pisti1-B-R1285-Map20;Parent=ms16044_scaffold_109_RLX-incomp_Pisti1-B-R1285-Map20;Target=RLX-incomp_Pisti1-B-R1285-Map20 526 4262;Identity=89.3
scaffold_109	Pisti1_TEannot2_REPET_TEs	match	141402	141896	0.0	+	.	ID=ms16045_scaffold_109_DTX-comp_Pisti1-B-R695-Map7;Target=DTX-comp_Pisti1-B-R695-Map7 585 1079;Identity=97.2
scaffold_109	Pisti1_TEannot2_REPET_TEs	match_part	141402	141896	0.0	+	.	ID=mp16045-1_scaffold_109_DTX-comp_Pisti1-B-R695-Map7;Parent=ms16045_scaffold_109_DTX-comp_Pisti1-B-R695-Map7;Target=DTX-comp_Pisti1-B-R695-Map7 585 1079;Identity=97.2
scaffold_109	Pisti1_TEannot2_REPET_TEs	match	143747	144308	0.0	+	.	ID=ms2581_scaffold_109_noCat_Pisti1-B-G216-Map20;Target=noCat_Pisti1-B-G216-Map20 24 597;Identity=92.9
scaffold_109	Pisti1_TEannot2_REPET_TEs	match_part	143747	144308	0.0	+	.	ID=mp2581-1_scaffold_109_noCat_Pisti1-B-G216-Map20;Parent=ms2581_scaffold_109_noCat_Pisti1-B-G216-Map20;Target=noCat_Pisti1-B-G216-Map20 24 597;Identity=92.9
scaffold_109	Pisti1_TEannot2_REPET_TEs	match	143242	143742	0.0	+	.	ID=ms2582_scaffold_109_noCat_Pisti1-B-G55-Map20;Target=noCat_Pisti1-B-G55-Map20 635 1146;Identity=84.9
scaffold_109	Pisti1_TEannot2_REPET_TEs	match_part	143242	143742	0.0	+	.	ID=mp2582-1_scaffold_109_noCat_Pisti1-B-G55-Map20;Parent=ms2582_scaffold_109_noCat_Pisti1-B-G55-Map20;Target=noCat_Pisti1-B-G55-Map20 635 1146;Identity=84.9
scaffold_109	Pisti1_TEannot2_REPET_TEs	match	126039	126102	0.0	+	.	ID=ms24087_scaffold_109_RLX-incomp-chim_Pisti1-B-R1041-Map3;Target=RLX-incomp-chim_Pisti1-B-R1041-Map3 1409 1469;Identity=77.8
scaffold_109	Pisti1_TEannot2_REPET_TEs	match_part	126039	126102	0.0	+	.	ID=mp24087-1_scaffold_109_RLX-incomp-chim_Pisti1-B-R1041-Map3;Parent=ms24087_scaffold_109_RLX-incomp-chim_Pisti1-B-R1041-Map3;Target=RLX-incomp-chim_Pisti1-B-R1041-Map3 1409 1469;Identity=77.8
scaffold_109	Pisti1_TEannot2_REPET_TEs	match	129416	129703	0.0	-	.	ID=ms24088_scaffold_109_DHX-incomp_Pisti1-B-R984-Map6;Target=DHX-incomp_Pisti1-B-R984-Map6 9962 10251;Identity=79.4
scaffold_109	Pisti1_TEannot2_REPET_TEs	match_part	129416	129703	0.0	-	.	ID=mp24088-1_scaffold_109_DHX-incomp_Pisti1-B-R984-Map6;Parent=ms24088_scaffold_109_DHX-incomp_Pisti1-B-R984-Map6;Target=DHX-incomp_Pisti1-B-R984-Map6 9962 10251;Identity=79.4
scaffold_109	Pisti1_TEannot2_REPET_TEs	match	129721	129829	0.0	+	.	ID=ms24089_scaffold_109_DTX-comp_Pisti1-B-R695-Map7;Target=DTX-comp_Pisti1-B-R695-Map7 1 109;Identity=99.1
scaffold_109	Pisti1_TEannot2_REPET_TEs	match_part	129721	129829	0.0	+	.	ID=mp24089-1_scaffold_109_DTX-comp_Pisti1-B-R695-Map7;Parent=ms24089_scaffold_109_DTX-comp_Pisti1-B-R695-Map7;Target=DTX-comp_Pisti1-B-R695-Map7 1 109;Identity=99.1
scaffold_109	Pisti1_TEannot2_REPET_TEs	match	125654	126029	0.0	+	.	ID=ms24090_scaffold_109_RLX-incomp-chim_Pisti1-B-R995-Map20_reversed;Target=RLX-incomp-chim_Pisti1-B-R995-Map20_reversed 8043 8418;Identity=97.9
scaffold_109	Pisti1_TEannot2_REPET_TEs	match_part	125654	126029	0.0	+	.	ID=mp24090-1_scaffold_109_RLX-incomp-chim_Pisti1-B-R995-Map20_reversed;Parent=ms24090_scaffold_109_RLX-incomp-chim_Pisti1-B-R995-Map20_reversed;Target=RLX-incomp-chim_Pisti1-B-R995-Map20_reversed 8043 8418;Identity=97.9
scaffold_109	Pisti1_TEannot2_REPET_TEs	match	126640	128940	0.0	-	.	ID=ms24091_scaffold_109_RXX-LARD_Pisti1-B-R2023-Map4;Target=RXX-LARD_Pisti1-B-R2023-Map4 6471 8648
scaffold_109	Pisti1_TEannot2_REPET_TEs	match_part	126640	128435	0.0	-	.	ID=mp24091-1_scaffold_109_RXX-LARD_Pisti1-B-R2023-Map4;Parent=ms24091_scaffold_109_RXX-LARD_Pisti1-B-R2023-Map4;Target=RXX-LARD_Pisti1-B-R2023-Map4 6891 8648;Identity=85.5
scaffold_109	Pisti1_TEannot2_REPET_TEs	match_part	128553	128940	0.0	-	.	ID=mp24091-2_scaffold_109_RXX-LARD_Pisti1-B-R2023-Map4;Parent=ms24091_scaffold_109_RXX-LARD_Pisti1-B-R2023-Map4;Target=RXX-LARD_Pisti1-B-R2023-Map4 6471 6887;Identity=79.8
scaffold_109	Pisti1_TEannot2_REPET_TEs	match	110862	113117	0.0	-	.	ID=ms26142_scaffold_109_RLX-incomp_Pisti1-B-R29-Map20;Target=RLX-incomp_Pisti1-B-R29-Map20 2997 5254;Identity=91.7
scaffold_109	Pisti1_TEannot2_REPET_TEs	match_part	110862	113117	0.0	-	.	ID=mp26142-1_scaffold_109_RLX-incomp_Pisti1-B-R29-Map20;Parent=ms26142_scaffold_109_RLX-incomp_Pisti1-B-R29-Map20;Target=RLX-incomp_Pisti1-B-R29-Map20 2997 5254;Identity=91.7
scaffold_109	Pisti1_TEannot2_REPET_TEs	match	113118	113358	0.0	-	.	ID=ms26143_scaffold_109_noCat_Pisti1-B-G170-Map20;Target=noCat_Pisti1-B-G170-Map20 653 906;Identity=92.1
scaffold_109	Pisti1_TEannot2_REPET_TEs	match_part	113118	113358	0.0	-	.	ID=mp26143-1_scaffold_109_noCat_Pisti1-B-G170-Map20;Parent=ms26143_scaffold_109_noCat_Pisti1-B-G170-Map20;Target=noCat_Pisti1-B-G170-Map20 653 906;Identity=92.1
scaffold_109	Pisti1_TEannot2_REPET_TEs	match	110569	110861	0.0	-	.	ID=ms26144_scaffold_109_noCat_Pisti1-B-G425-Map16;Target=noCat_Pisti1-B-G425-Map16 7 302;Identity=95.3
scaffold_109	Pisti1_TEannot2_REPET_TEs	match_part	110569	110861	0.0	-	.	ID=mp26144-1_scaffold_109_noCat_Pisti1-B-G425-Map16;Parent=ms26144_scaffold_109_noCat_Pisti1-B-G425-Map16;Target=noCat_Pisti1-B-G425-Map16 7 302;Identity=95.3
scaffold_109	Pisti1_TEannot2_REPET_TEs	match	12746	17869	0.0	-	.	ID=ms22964_scaffold_109_RXX-LARD_Pisti1-B-R2023-Map4;Target=RXX-LARD_Pisti1-B-R2023-Map4 6347 8648
scaffold_109	Pisti1_TEannot2_REPET_TEs	match_part	12746	13920	0.0	-	.	ID=mp22964-1_scaffold_109_RXX-LARD_Pisti1-B-R2023-Map4;Parent=ms22964_scaffold_109_RXX-LARD_Pisti1-B-R2023-Map4;Target=RXX-LARD_Pisti1-B-R2023-Map4 6891 8070;Identity=86.9
scaffold_109	Pisti1_TEannot2_REPET_TEs	match_part	14032	14553	0.0	-	.	ID=mp22964-2_scaffold_109_RXX-LARD_Pisti1-B-R2023-Map4;Parent=ms22964_scaffold_109_RXX-LARD_Pisti1-B-R2023-Map4;Target=RXX-LARD_Pisti1-B-R2023-Map4 6347 6893;Identity=79.1
scaffold_109	Pisti1_TEannot2_REPET_TEs	match_part	17318	17869	0.0	-	.	ID=mp22964-3_scaffold_109_RXX-LARD_Pisti1-B-R2023-Map4;Parent=ms22964_scaffold_109_RXX-LARD_Pisti1-B-R2023-Map4;Target=RXX-LARD_Pisti1-B-R2023-Map4 8102 8648;Identity=84.9
scaffold_109	Pisti1_TEannot2_REPET_TEs	match	158209	158249	0.0	-	.	ID=ms14918_scaffold_109_noCat_Pisti1-B-G1224-Map13;Target=noCat_Pisti1-B-G1224-Map13 2 42;Identity=100.0
scaffold_109	Pisti1_TEannot2_REPET_TEs	match_part	158209	158249	0.0	-	.	ID=mp14918-1_scaffold_109_noCat_Pisti1-B-G1224-Map13;Parent=ms14918_scaffold_109_noCat_Pisti1-B-G1224-Map13;Target=noCat_Pisti1-B-G1224-Map13 2 42;Identity=100.0
scaffold_109	Pisti1_TEannot2_REPET_TEs	match	158209	158249	0.0	+	.	ID=ms14919_scaffold_109_noCat_Pisti1-B-R21-Map20;Target=noCat_Pisti1-B-R21-Map20 1900 1940;Identity=100.0
scaffold_109	Pisti1_TEannot2_REPET_TEs	match_part	158209	158249	0.0	+	.	ID=mp14919-1_scaffold_109_noCat_Pisti1-B-R21-Map20;Parent=ms14919_scaffold_109_noCat_Pisti1-B-R21-Map20;Target=noCat_Pisti1-B-R21-Map20 1900 1940;Identity=100.0
scaffold_109	Pisti1_TEannot2_REPET_TEs	match	147094	157652	0.0	-	.	ID=ms14920_scaffold_109_RLX-comp_Pisti1-B-R116-Map20;Target=RLX-comp_Pisti1-B-R116-Map20 119 7506
scaffold_109	Pisti1_TEannot2_REPET_TEs	match_part	147094	148910	0.0	-	.	ID=mp14920-1_scaffold_109_RLX-comp_Pisti1-B-R116-Map20;Parent=ms14920_scaffold_109_RLX-comp_Pisti1-B-R116-Map20;Target=RLX-comp_Pisti1-B-R116-Map20 5633 7506;Identity=87.3
scaffold_109	Pisti1_TEannot2_REPET_TEs	match_part	148877	150907	0.0	-	.	ID=mp14920-2_scaffold_109_RLX-comp_Pisti1-B-R116-Map20;Parent=ms14920_scaffold_109_RLX-comp_Pisti1-B-R116-Map20;Target=RLX-comp_Pisti1-B-R116-Map20 3605 5655;Identity=91.6
scaffold_109	Pisti1_TEannot2_REPET_TEs	match_part	154184	157652	0.0	-	.	ID=mp14920-3_scaffold_109_RLX-comp_Pisti1-B-R116-Map20;Parent=ms14920_scaffold_109_RLX-comp_Pisti1-B-R116-Map20;Target=RLX-comp_Pisti1-B-R116-Map20 119 3608;Identity=90.8
scaffold_109	Pisti1_TEannot2_REPET_TEs	match	146246	147093	0.0	-	.	ID=ms14921_scaffold_109_RLX-incomp_Pisti1-B-G1677-Map3;Target=RLX-incomp_Pisti1-B-G1677-Map3 2719 3551;Identity=93.8
scaffold_109	Pisti1_TEannot2_REPET_TEs	match_part	146246	147093	0.0	-	.	ID=mp14921-1_scaffold_109_RLX-incomp_Pisti1-B-G1677-Map3;Parent=ms14921_scaffold_109_RLX-incomp_Pisti1-B-G1677-Map3;Target=RLX-incomp_Pisti1-B-G1677-Map3 2719 3551;Identity=93.8
scaffold_109	Pisti1_TEannot2_REPET_TEs	match	158209	158249	0.0	-	.	ID=ms14922_scaffold_109_RLX-incomp_Pisti1-B-G1677-Map3;Target=RLX-incomp_Pisti1-B-G1677-Map3 2682 2722;Identity=100.0
scaffold_109	Pisti1_TEannot2_REPET_TEs	match_part	158209	158249	0.0	-	.	ID=mp14922-1_scaffold_109_RLX-incomp_Pisti1-B-G1677-Map3;Parent=ms14922_scaffold_109_RLX-incomp_Pisti1-B-G1677-Map3;Target=RLX-incomp_Pisti1-B-G1677-Map3 2682 2722;Identity=100.0
scaffold_109	Pisti1_TEannot2_REPET_TEs	match	158209	158249	0.0	-	.	ID=ms14923_scaffold_109_RLX-incomp_Pisti1-B-G1747-Map5;Target=RLX-incomp_Pisti1-B-G1747-Map5 3781 3821;Identity=100.0
scaffold_109	Pisti1_TEannot2_REPET_TEs	match_part	158209	158249	0.0	-	.	ID=mp14923-1_scaffold_109_RLX-incomp_Pisti1-B-G1747-Map5;Parent=ms14923_scaffold_109_RLX-incomp_Pisti1-B-G1747-Map5;Target=RLX-incomp_Pisti1-B-G1747-Map5 3781 3821;Identity=100.0
scaffold_109	Pisti1_TEannot2_REPET_TEs	match	158209	158249	0.0	-	.	ID=ms14924_scaffold_109_RLX-incomp_Pisti1-B-G1826-Map3;Target=RLX-incomp_Pisti1-B-G1826-Map3 3638 3678;Identity=100.0
scaffold_109	Pisti1_TEannot2_REPET_TEs	match_part	158209	158249	0.0	-	.	ID=mp14924-1_scaffold_109_RLX-incomp_Pisti1-B-G1826-Map3;Parent=ms14924_scaffold_109_RLX-incomp_Pisti1-B-G1826-Map3;Target=RLX-incomp_Pisti1-B-G1826-Map3 3638 3678;Identity=100.0
scaffold_109	Pisti1_TEannot2_REPET_TEs	match	158250	158513	0.0	+	.	ID=ms14925_scaffold_109_RLX-incomp_Pisti1-B-P37.55-Map7;Target=RLX-incomp_Pisti1-B-P37.55-Map7 1133 1396;Identity=85.6
scaffold_109	Pisti1_TEannot2_REPET_TEs	match_part	158250	158513	0.0	+	.	ID=mp14925-1_scaffold_109_RLX-incomp_Pisti1-B-P37.55-Map7;Parent=ms14925_scaffold_109_RLX-incomp_Pisti1-B-P37.55-Map7;Target=RLX-incomp_Pisti1-B-P37.55-Map7 1133 1396;Identity=85.6
scaffold_109	Pisti1_TEannot2_REPET_TEs	match	158209	158249	0.0	-	.	ID=ms14926_scaffold_109_RLX-incomp_Pisti1-B-R32-Map20_reversed;Target=RLX-incomp_Pisti1-B-R32-Map20_reversed 8610 8650;Identity=100.0
scaffold_109	Pisti1_TEannot2_REPET_TEs	match_part	158209	158249	0.0	-	.	ID=mp14926-1_scaffold_109_RLX-incomp_Pisti1-B-R32-Map20_reversed;Parent=ms14926_scaffold_109_RLX-incomp_Pisti1-B-R32-Map20_reversed;Target=RLX-incomp_Pisti1-B-R32-Map20_reversed 8610 8650;Identity=100.0
scaffold_109	Pisti1_TEannot2_REPET_TEs	match	157653	158072	0.0	-	.	ID=ms14927_scaffold_109_DXX-MITE_Pisti1-B-R369-Map5;Target=DXX-MITE_Pisti1-B-R369-Map5 8 428;Identity=90.1
scaffold_109	Pisti1_TEannot2_REPET_TEs	match_part	157653	158072	0.0	-	.	ID=mp14927-1_scaffold_109_DXX-MITE_Pisti1-B-R369-Map5;Parent=ms14927_scaffold_109_DXX-MITE_Pisti1-B-R369-Map5;Target=DXX-MITE_Pisti1-B-R369-Map5 8 428;Identity=90.1
scaffold_109	Pisti1_TEannot2_REPET_TEs	match	150908	154183	0.0	-	.	ID=ms14928_scaffold_109_DTX-comp_Pisti1-B-G1682-Map4_reversed;Target=DTX-comp_Pisti1-B-G1682-Map4_reversed 7 3285;Identity=96.9
scaffold_109	Pisti1_TEannot2_REPET_TEs	match_part	150908	154183	0.0	-	.	ID=mp14928-1_scaffold_109_DTX-comp_Pisti1-B-G1682-Map4_reversed;Parent=ms14928_scaffold_109_DTX-comp_Pisti1-B-G1682-Map4_reversed;Target=DTX-comp_Pisti1-B-G1682-Map4_reversed 7 3285;Identity=96.9
scaffold_109	Pisti1_TEannot2_REPET_TEs	match	164703	164783	0.0	-	.	ID=ms6756_scaffold_109_noCat_Pisti1-B-G1224-Map13;Target=noCat_Pisti1-B-G1224-Map13 2 79;Identity=96.2
scaffold_109	Pisti1_TEannot2_REPET_TEs	match_part	164703	164783	0.0	-	.	ID=mp6756-1_scaffold_109_noCat_Pisti1-B-G1224-Map13;Parent=ms6756_scaffold_109_noCat_Pisti1-B-G1224-Map13;Target=noCat_Pisti1-B-G1224-Map13 2 79;Identity=96.2
scaffold_109	Pisti1_TEannot2_REPET_TEs	match	1	51	0.0	-	.	ID=ms16483_scaffold_109_RXX-LARD_Pisti1-B-R2023-Map4;Target=RXX-LARD_Pisti1-B-R2023-Map4 359 409;Identity=98.0
scaffold_109	Pisti1_TEannot2_REPET_TEs	match_part	1	51	0.0	-	.	ID=mp16483-1_scaffold_109_RXX-LARD_Pisti1-B-R2023-Map4;Parent=ms16483_scaffold_109_RXX-LARD_Pisti1-B-R2023-Map4;Target=RXX-LARD_Pisti1-B-R2023-Map4 359 409;Identity=98.0
scaffold_109	Pisti1_TEannot2_REPET_TEs	match	52	10580	0.0	-	.	ID=ms16484_scaffold_109_RXX-LARD_Pisti1-B-R2023-Map4;Target=RXX-LARD_Pisti1-B-R2023-Map4 1 10530;Identity=99.6
scaffold_109	Pisti1_TEannot2_REPET_TEs	match_part	52	10580	0.0	-	.	ID=mp16484-1_scaffold_109_RXX-LARD_Pisti1-B-R2023-Map4;Parent=ms16484_scaffold_109_RXX-LARD_Pisti1-B-R2023-Map4;Target=RXX-LARD_Pisti1-B-R2023-Map4 1 10530;Identity=99.6
scaffold_109	Pisti1_TEannot2_REPET_TEs	match	165288	165681	0.0	+	.	ID=ms6757_scaffold_109_DTX-incomp_Pisti1-B-G545-Map20;Target=DTX-incomp_Pisti1-B-G545-Map20 4 399;Identity=96.4
scaffold_109	Pisti1_TEannot2_REPET_TEs	match_part	165288	165681	0.0	+	.	ID=mp6757-1_scaffold_109_DTX-incomp_Pisti1-B-G545-Map20;Parent=ms6757_scaffold_109_DTX-incomp_Pisti1-B-G545-Map20;Target=DTX-incomp_Pisti1-B-G545-Map20 4 399;Identity=96.4
scaffold_109	Pisti1_TEannot2_REPET_TEs	match	165208	165287	0.0	-	.	ID=ms6758_scaffold_109_RLX-incomp_Pisti1-B-G1300-Map3_reversed;Target=RLX-incomp_Pisti1-B-G1300-Map3_reversed 1190 1269;Identity=86.5
scaffold_109	Pisti1_TEannot2_REPET_TEs	match_part	165208	165287	0.0	-	.	ID=mp6758-1_scaffold_109_RLX-incomp_Pisti1-B-G1300-Map3_reversed;Parent=ms6758_scaffold_109_RLX-incomp_Pisti1-B-G1300-Map3_reversed;Target=RLX-incomp_Pisti1-B-G1300-Map3_reversed 1190 1269;Identity=86.5
scaffold_109	Pisti1_TEannot2_REPET_TEs	match	164455	164702	0.0	-	.	ID=ms6760_scaffold_109_RLX-incomp_Pisti1-B-G1416-Map3_reversed;Target=RLX-incomp_Pisti1-B-G1416-Map3_reversed 2175 2832
scaffold_109	Pisti1_TEannot2_REPET_TEs	match_part	164455	164676	0.0	-	.	ID=mp6760-1_scaffold_109_RLX-incomp_Pisti1-B-G1416-Map3_reversed;Parent=ms6760_scaffold_109_RLX-incomp_Pisti1-B-G1416-Map3_reversed;Target=RLX-incomp_Pisti1-B-G1416-Map3_reversed 2611 2832;Identity=95.0
scaffold_109	Pisti1_TEannot2_REPET_TEs	match_part	164652	164702	0.0	-	.	ID=mp6760-2_scaffold_109_RLX-incomp_Pisti1-B-G1416-Map3_reversed;Parent=ms6760_scaffold_109_RLX-incomp_Pisti1-B-G1416-Map3_reversed;Target=RLX-incomp_Pisti1-B-G1416-Map3_reversed 2175 2225;Identity=80.4
scaffold_109	Pisti1_TEannot2_REPET_TEs	match	164784	165207	0.0	+	.	ID=ms6761_scaffold_109_RLX-incomp_Pisti1-B-R574-Map20_reversed;Target=RLX-incomp_Pisti1-B-R574-Map20_reversed 2086 2511;Identity=86.6
scaffold_109	Pisti1_TEannot2_REPET_TEs	match_part	164784	165207	0.0	+	.	ID=mp6761-1_scaffold_109_RLX-incomp_Pisti1-B-R574-Map20_reversed;Parent=ms6761_scaffold_109_RLX-incomp_Pisti1-B-R574-Map20_reversed;Target=RLX-incomp_Pisti1-B-R574-Map20_reversed 2086 2511;Identity=86.6
scaffold_109	Pisti1_TEannot2_REPET_TEs	match	165208	165287	0.0	-	.	ID=ms6762_scaffold_109_RLX-incomp_Pisti1-B-R574-Map20_reversed;Target=RLX-incomp_Pisti1-B-R574-Map20_reversed 5611 5690;Identity=86.5
scaffold_109	Pisti1_TEannot2_REPET_TEs	match_part	165208	165287	0.0	-	.	ID=mp6762-1_scaffold_109_RLX-incomp_Pisti1-B-R574-Map20_reversed;Parent=ms6762_scaffold_109_RLX-incomp_Pisti1-B-R574-Map20_reversed;Target=RLX-incomp_Pisti1-B-R574-Map20_reversed 5611 5690;Identity=86.5
scaffold_109	Pisti1_TEannot2_REPET_TEs	match	87987	88232	0.0	-	.	ID=ms28783_scaffold_109_RLX-incomp_Pisti1-B-G11-Map20_reversed;Target=RLX-incomp_Pisti1-B-G11-Map20_reversed 6004 6252;Identity=88.5
scaffold_109	Pisti1_TEannot2_REPET_TEs	match_part	87987	88232	0.0	-	.	ID=mp28783-1_scaffold_109_RLX-incomp_Pisti1-B-G11-Map20_reversed;Parent=ms28783_scaffold_109_RLX-incomp_Pisti1-B-G11-Map20_reversed;Target=RLX-incomp_Pisti1-B-G11-Map20_reversed 6004 6252;Identity=88.5
scaffold_109	Pisti1_TEannot2_REPET_TEs	match	158073	158208	0.0	-	.	ID=ms28784_scaffold_109_RLX-comp_Pisti1-B-R116-Map20;Target=RLX-comp_Pisti1-B-R116-Map20 1 138;Identity=89.0
scaffold_109	Pisti1_TEannot2_REPET_TEs	match_part	158073	158208	0.0	-	.	ID=mp28784-1_scaffold_109_RLX-comp_Pisti1-B-R116-Map20;Parent=ms28784_scaffold_109_RLX-comp_Pisti1-B-R116-Map20;Target=RLX-comp_Pisti1-B-R116-Map20 1 138;Identity=89.0
scaffold_109	Pisti1_TEannot2_REPET_TEs	match	98598	99621	0.0	-	.	ID=ms28785_scaffold_109_RLX-incomp_Pisti1-B-G11-Map20_reversed;Target=RLX-incomp_Pisti1-B-G11-Map20_reversed 1 1024;Identity=92.9
scaffold_109	Pisti1_TEannot2_REPET_TEs	match_part	98598	99621	0.0	-	.	ID=mp28785-1_scaffold_109_RLX-incomp_Pisti1-B-G11-Map20_reversed;Parent=ms28785_scaffold_109_RLX-incomp_Pisti1-B-G11-Map20_reversed;Target=RLX-incomp_Pisti1-B-G11-Map20_reversed 1 1024;Identity=92.9
scaffold_109	Pisti1_TEannot2_REPET_TEs	match	158976	159852	0.0	+	.	ID=ms2696_scaffold_109_noCat_Pisti1-B-P3.3-Map20;Target=noCat_Pisti1-B-P3.3-Map20 15 964;Identity=93.2
scaffold_109	Pisti1_TEannot2_REPET_TEs	match_part	158976	159852	0.0	+	.	ID=mp2696-1_scaffold_109_noCat_Pisti1-B-P3.3-Map20;Parent=ms2696_scaffold_109_noCat_Pisti1-B-P3.3-Map20;Target=noCat_Pisti1-B-P3.3-Map20 15 964;Identity=93.2
scaffold_109	Pisti1_TEannot2_REPET_TEs	match	158795	159950	0.0	+	.	ID=ms2697_scaffold_109_RLX-incomp_Pisti1-B-G1012-Map3_reversed;Target=RLX-incomp_Pisti1-B-G1012-Map3_reversed 1388 1661
scaffold_109	Pisti1_TEannot2_REPET_TEs	match_part	158795	158975	0.0	+	.	ID=mp2697-1_scaffold_109_RLX-incomp_Pisti1-B-G1012-Map3_reversed;Parent=ms2697_scaffold_109_RLX-incomp_Pisti1-B-G1012-Map3_reversed;Target=RLX-incomp_Pisti1-B-G1012-Map3_reversed 1388 1568;Identity=90.7
scaffold_109	Pisti1_TEannot2_REPET_TEs	match_part	159853	159950	0.0	+	.	ID=mp2697-2_scaffold_109_RLX-incomp_Pisti1-B-G1012-Map3_reversed;Parent=ms2697_scaffold_109_RLX-incomp_Pisti1-B-G1012-Map3_reversed;Target=RLX-incomp_Pisti1-B-G1012-Map3_reversed 1564 1661;Identity=92.9
scaffold_109	Pisti1_TEannot2_REPET_TEs	match	137053	137679	0.0	-	.	ID=ms16041_scaffold_109_DXX-MITE_Pisti1-B-G30-Map11;Target=DXX-MITE_Pisti1-B-G30-Map11 7 834
scaffold_109	Pisti1_TEannot2_REPET_TEs	match_part	137053	137662	0.0	-	.	ID=mp16041-1_scaffold_109_DXX-MITE_Pisti1-B-G30-Map11;Parent=ms16041_scaffold_109_DXX-MITE_Pisti1-B-G30-Map11;Target=DXX-MITE_Pisti1-B-G30-Map11 223 834;Identity=96.4
scaffold_109	Pisti1_TEannot2_REPET_TEs	match_part	137634	137679	0.0	-	.	ID=mp16041-2_scaffold_109_DXX-MITE_Pisti1-B-G30-Map11;Parent=ms16041_scaffold_109_DXX-MITE_Pisti1-B-G30-Map11;Target=DXX-MITE_Pisti1-B-G30-Map11 7 53;Identity=87.0
scaffold_109	Pisti1_TEannot2_REPET_TEs	match	84140	84570	0.0	+	.	ID=ms3754_scaffold_109_noCat_Pisti1-B-G425-Map16;Target=noCat_Pisti1-B-G425-Map16 3 437;Identity=93.5
scaffold_109	Pisti1_TEannot2_REPET_TEs	match_part	84140	84570	0.0	+	.	ID=mp3754-1_scaffold_109_noCat_Pisti1-B-G425-Map16;Parent=ms3754_scaffold_109_noCat_Pisti1-B-G425-Map16;Target=noCat_Pisti1-B-G425-Map16 3 437;Identity=93.5
scaffold_109	Pisti1_TEannot2_REPET_TEs	match	136947	137052	0.0	+	.	ID=ms16043_scaffold_109_RLX-incomp_Pisti1-B-R216-Map7_reversed;Target=RLX-incomp_Pisti1-B-R216-Map7_reversed 4876 4981;Identity=91.6
scaffold_109	Pisti1_TEannot2_REPET_TEs	match_part	136947	137052	0.0	+	.	ID=mp16043-1_scaffold_109_RLX-incomp_Pisti1-B-R216-Map7_reversed;Parent=ms16043_scaffold_109_RLX-incomp_Pisti1-B-R216-Map7_reversed;Target=RLX-incomp_Pisti1-B-R216-Map7_reversed 4876 4981;Identity=91.6
scaffold_109	Pisti1_TEannot2_REPET_TEs	match	74952	75305	0.0	+	.	ID=ms3756_scaffold_109_noCat_Pisti1-B-G48-Map20;Target=noCat_Pisti1-B-G48-Map20 2 358;Identity=93.8
scaffold_109	Pisti1_TEannot2_REPET_TEs	match_part	74952	75305	0.0	+	.	ID=mp3756-1_scaffold_109_noCat_Pisti1-B-G48-Map20;Parent=ms3756_scaffold_109_noCat_Pisti1-B-G48-Map20;Target=noCat_Pisti1-B-G48-Map20 2 358;Identity=93.8
scaffold_109	Pisti1_TEannot2_REPET_TEs	match	44306	44586	0.0	-	.	ID=ms3757_scaffold_109_noCat_Pisti1-B-P31.28-Map13;Target=noCat_Pisti1-B-P31.28-Map13 13 294;Identity=96.8
scaffold_109	Pisti1_TEannot2_REPET_TEs	match_part	44306	44586	0.0	-	.	ID=mp3757-1_scaffold_109_noCat_Pisti1-B-P31.28-Map13;Parent=ms3757_scaffold_109_noCat_Pisti1-B-P31.28-Map13;Target=noCat_Pisti1-B-P31.28-Map13 13 294;Identity=96.8
scaffold_109	Pisti1_TEannot2_REPET_TEs	match	75306	82096	0.0	-	.	ID=ms3758_scaffold_109_RLX-incomp_Pisti1-B-G1915-Map3_reversed;Target=RLX-incomp_Pisti1-B-G1915-Map3_reversed 1 6787;Identity=89.4
scaffold_109	Pisti1_TEannot2_REPET_TEs	match_part	75306	82096	0.0	-	.	ID=mp3758-1_scaffold_109_RLX-incomp_Pisti1-B-G1915-Map3_reversed;Parent=ms3758_scaffold_109_RLX-incomp_Pisti1-B-G1915-Map3_reversed;Target=RLX-incomp_Pisti1-B-G1915-Map3_reversed 1 6787;Identity=89.4
scaffold_109	Pisti1_TEannot2_REPET_TEs	match	82097	82784	0.0	-	.	ID=ms3759_scaffold_109_RLX-incomp_Pisti1-B-P37.55-Map7;Target=RLX-incomp_Pisti1-B-P37.55-Map7 315 1005;Identity=89.8
scaffold_109	Pisti1_TEannot2_REPET_TEs	match_part	82097	82784	0.0	-	.	ID=mp3759-1_scaffold_109_RLX-incomp_Pisti1-B-P37.55-Map7;Parent=ms3759_scaffold_109_RLX-incomp_Pisti1-B-P37.55-Map7;Target=RLX-incomp_Pisti1-B-P37.55-Map7 315 1005;Identity=89.8
scaffold_109	Pisti1_TEannot2_REPET_TEs	match	48334	48802	0.0	-	.	ID=ms3760_scaffold_109_RLX-incomp_Pisti1-B-R650-Map9;Target=RLX-incomp_Pisti1-B-R650-Map9 1 472;Identity=82.4
scaffold_109	Pisti1_TEannot2_REPET_TEs	match_part	48334	48802	0.0	-	.	ID=mp3760-1_scaffold_109_RLX-incomp_Pisti1-B-R650-Map9;Parent=ms3760_scaffold_109_RLX-incomp_Pisti1-B-R650-Map9;Target=RLX-incomp_Pisti1-B-R650-Map9 1 472;Identity=82.4
scaffold_109	Pisti1_TEannot2_REPET_TEs	match	48941	51264	0.0	-	.	ID=ms3761_scaffold_109_RXX-LARD_Pisti1-B-R2023-Map4;Target=RXX-LARD_Pisti1-B-R2023-Map4 6336 8644
scaffold_109	Pisti1_TEannot2_REPET_TEs	match_part	48941	49181	0.0	-	.	ID=mp3761-1_scaffold_109_RXX-LARD_Pisti1-B-R2023-Map4;Parent=ms3761_scaffold_109_RXX-LARD_Pisti1-B-R2023-Map4;Target=RXX-LARD_Pisti1-B-R2023-Map4 8393 8644;Identity=82.6
scaffold_109	Pisti1_TEannot2_REPET_TEs	match_part	49311	50828	0.0	-	.	ID=mp3761-2_scaffold_109_RXX-LARD_Pisti1-B-R2023-Map4;Parent=ms3761_scaffold_109_RXX-LARD_Pisti1-B-R2023-Map4;Target=RXX-LARD_Pisti1-B-R2023-Map4 6878 8388;Identity=80.5
scaffold_109	Pisti1_TEannot2_REPET_TEs	match_part	50906	51264	0.0	-	.	ID=mp3761-3_scaffold_109_RXX-LARD_Pisti1-B-R2023-Map4;Parent=ms3761_scaffold_109_RXX-LARD_Pisti1-B-R2023-Map4;Target=RXX-LARD_Pisti1-B-R2023-Map4 6336 6727;Identity=77.1
scaffold_109	Pisti1_TEannot2_REPET_TEs	match	55002	55420	0.0	-	.	ID=ms3762_scaffold_109_RXX-LARD_Pisti1-B-R2023-Map4;Target=RXX-LARD_Pisti1-B-R2023-Map4 6347 6761;Identity=81.2
scaffold_109	Pisti1_TEannot2_REPET_TEs	match_part	55002	55420	0.0	-	.	ID=mp3762-1_scaffold_109_RXX-LARD_Pisti1-B-R2023-Map4;Parent=ms3762_scaffold_109_RXX-LARD_Pisti1-B-R2023-Map4;Target=RXX-LARD_Pisti1-B-R2023-Map4 6347 6761;Identity=81.2
scaffold_109	Pisti1_TEannot2_REPET_TEs	match	73799	74951	0.0	-	.	ID=ms3763_scaffold_109_RXX-LARD_Pisti1-B-R2023-Map4;Target=RXX-LARD_Pisti1-B-R2023-Map4 7487 8645;Identity=80.3
scaffold_109	Pisti1_TEannot2_REPET_TEs	match_part	73799	74951	0.0	-	.	ID=mp3763-1_scaffold_109_RXX-LARD_Pisti1-B-R2023-Map4;Parent=ms3763_scaffold_109_RXX-LARD_Pisti1-B-R2023-Map4;Target=RXX-LARD_Pisti1-B-R2023-Map4 7487 8645;Identity=80.3
scaffold_109	Pisti1_TEannot2_REPET_TEs	match	46094	46830	0.0	+	.	ID=ms3764_scaffold_109_DTX-incomp_Pisti1-B-R106-Map20;Target=DTX-incomp_Pisti1-B-R106-Map20 303 1360
scaffold_109	Pisti1_TEannot2_REPET_TEs	match_part	46094	46251	0.0	+	.	ID=mp3764-1_scaffold_109_DTX-incomp_Pisti1-B-R106-Map20;Parent=ms3764_scaffold_109_DTX-incomp_Pisti1-B-R106-Map20;Target=DTX-incomp_Pisti1-B-R106-Map20 303 461;Identity=82.5
scaffold_109	Pisti1_TEannot2_REPET_TEs	match_part	46253	46830	0.0	+	.	ID=mp3764-2_scaffold_109_DTX-incomp_Pisti1-B-R106-Map20;Parent=ms3764_scaffold_109_DTX-incomp_Pisti1-B-R106-Map20;Target=DTX-incomp_Pisti1-B-R106-Map20 772 1360;Identity=80.8
scaffold_109	Pisti1_TEannot2_REPET_TEs	match	62197	73452	0.0	-	.	ID=ms3765_scaffold_109_RLX-comp_Pisti1-B-R271-Map20_reversed;Target=RLX-comp_Pisti1-B-R271-Map20_reversed 1 11309;Identity=96.1
scaffold_109	Pisti1_TEannot2_REPET_TEs	match_part	62197	73452	0.0	-	.	ID=mp3765-1_scaffold_109_RLX-comp_Pisti1-B-R271-Map20_reversed;Parent=ms3765_scaffold_109_RLX-comp_Pisti1-B-R271-Map20_reversed;Target=RLX-comp_Pisti1-B-R271-Map20_reversed 1 11309;Identity=96.1
scaffold_109	Pisti1_TEannot2_REPET_TEs	match	82785	87247	0.0	+	.	ID=ms3766_scaffold_109_RYX-comp-chim_Pisti1-B-R1998-Map7_reversed;Target=RYX-comp-chim_Pisti1-B-R1998-Map7_reversed 3 2612
scaffold_109	Pisti1_TEannot2_REPET_TEs	match_part	82785	84139	0.0	+	.	ID=mp3766-1_scaffold_109_RYX-comp-chim_Pisti1-B-R1998-Map7_reversed;Parent=ms3766_scaffold_109_RYX-comp-chim_Pisti1-B-R1998-Map7_reversed;Target=RYX-comp-chim_Pisti1-B-R1998-Map7_reversed 3 1352;Identity=76.7
scaffold_109	Pisti1_TEannot2_REPET_TEs	match_part	86061	87247	0.0	+	.	ID=mp3766-2_scaffold_109_RYX-comp-chim_Pisti1-B-R1998-Map7_reversed;Parent=ms3766_scaffold_109_RYX-comp-chim_Pisti1-B-R1998-Map7_reversed;Target=RYX-comp-chim_Pisti1-B-R1998-Map7_reversed 1425 2612;Identity=73.9
scaffold_109	Pisti1_TEannot2_REPET_TEs	match	121542	121569	0.0	+	.	ID=ms20295_scaffold_109_noCat_Pisti1-B-G55-Map20;Target=noCat_Pisti1-B-G55-Map20 740 767;Identity=86.6
scaffold_109	Pisti1_TEannot2_REPET_TEs	match_part	121542	121569	0.0	+	.	ID=mp20295-1_scaffold_109_noCat_Pisti1-B-G55-Map20;Parent=ms20295_scaffold_109_noCat_Pisti1-B-G55-Map20;Target=noCat_Pisti1-B-G55-Map20 740 767;Identity=86.6
scaffold_109	Pisti1_TEannot2_REPET_TEs	match	121542	121569	0.0	+	.	ID=ms20296_scaffold_109_RLX-incomp_Pisti1-B-G1717-Map3;Target=RLX-incomp_Pisti1-B-G1717-Map3 701 727;Identity=86.6
scaffold_109	Pisti1_TEannot2_REPET_TEs	match_part	121542	121569	0.0	+	.	ID=mp20296-1_scaffold_109_RLX-incomp_Pisti1-B-G1717-Map3;Parent=ms20296_scaffold_109_RLX-incomp_Pisti1-B-G1717-Map3;Target=RLX-incomp_Pisti1-B-G1717-Map3 701 727;Identity=86.6
scaffold_109	Pisti1_TEannot2_REPET_TEs	match	118329	121541	0.0	+	.	ID=ms20297_scaffold_109_RLX-incomp_Pisti1-B-G1804-Map4;Target=RLX-incomp_Pisti1-B-G1804-Map4 1242 4451;Identity=88.6
scaffold_109	Pisti1_TEannot2_REPET_TEs	match_part	118329	121541	0.0	+	.	ID=mp20297-1_scaffold_109_RLX-incomp_Pisti1-B-G1804-Map4;Parent=ms20297_scaffold_109_RLX-incomp_Pisti1-B-G1804-Map4;Target=RLX-incomp_Pisti1-B-G1804-Map4 1242 4451;Identity=88.6
scaffold_109	Pisti1_TEannot2_REPET_TEs	match	121542	121569	0.0	+	.	ID=ms20298_scaffold_109_RLX-incomp_Pisti1-B-G1885-Map3_reversed;Target=RLX-incomp_Pisti1-B-G1885-Map3_reversed 285 312;Identity=87.7
scaffold_109	Pisti1_TEannot2_REPET_TEs	match_part	121542	121569	0.0	+	.	ID=mp20298-1_scaffold_109_RLX-incomp_Pisti1-B-G1885-Map3_reversed;Parent=ms20298_scaffold_109_RLX-incomp_Pisti1-B-G1885-Map3_reversed;Target=RLX-incomp_Pisti1-B-G1885-Map3_reversed 285 312;Identity=87.7
scaffold_109	Pisti1_TEannot2_REPET_TEs	match	122025	122062	0.0	-	.	ID=ms20299_scaffold_109_DXX-MITE_Pisti1-B-R713-Map4;Target=DXX-MITE_Pisti1-B-R713-Map4 2 38;Identity=100.0
scaffold_109	Pisti1_TEannot2_REPET_TEs	match_part	122025	122062	0.0	-	.	ID=mp20299-1_scaffold_109_DXX-MITE_Pisti1-B-R713-Map4;Parent=ms20299_scaffold_109_DXX-MITE_Pisti1-B-R713-Map4;Target=DXX-MITE_Pisti1-B-R713-Map4 2 38;Identity=100.0
scaffold_109	Pisti1_TEannot2_REPET_TEs	match	116855	117153	0.0	+	.	ID=ms27534_scaffold_109_RLX-incomp_Pisti1-B-G1717-Map3;Target=RLX-incomp_Pisti1-B-G1717-Map3 2484 2782;Identity=92.3
scaffold_109	Pisti1_TEannot2_REPET_TEs	match_part	116855	117153	0.0	+	.	ID=mp27534-1_scaffold_109_RLX-incomp_Pisti1-B-G1717-Map3;Parent=ms27534_scaffold_109_RLX-incomp_Pisti1-B-G1717-Map3;Target=RLX-incomp_Pisti1-B-G1717-Map3 2484 2782;Identity=92.3
scaffold_109	Pisti1_TEannot2_REPET_TEs	match	115137	116854	0.0	-	.	ID=ms27535_scaffold_109_RLX-incomp_Pisti1-B-G937-Map3;Target=RLX-incomp_Pisti1-B-G937-Map3 1 1716;Identity=95.9
scaffold_109	Pisti1_TEannot2_REPET_TEs	match_part	115137	116854	0.0	-	.	ID=mp27535-1_scaffold_109_RLX-incomp_Pisti1-B-G937-Map3;Parent=ms27535_scaffold_109_RLX-incomp_Pisti1-B-G937-Map3;Target=RLX-incomp_Pisti1-B-G937-Map3 1 1716;Identity=95.9
scaffold_109	Pisti1_TEannot2_REPET_TEs	match	96918	98597	0.0	-	.	ID=ms7594_scaffold_109_noCat_Pisti1-B-G1224-Map13;Target=noCat_Pisti1-B-G1224-Map13 2 1695;Identity=89.7
scaffold_109	Pisti1_TEannot2_REPET_TEs	match_part	96918	98597	0.0	-	.	ID=mp7594-1_scaffold_109_noCat_Pisti1-B-G1224-Map13;Parent=ms7594_scaffold_109_noCat_Pisti1-B-G1224-Map13;Target=noCat_Pisti1-B-G1224-Map13 2 1695;Identity=89.7
scaffold_109	Pisti1_TEannot2_REPET_TEs	match	96756	96917	0.0	-	.	ID=ms7595_scaffold_109_noCat_Pisti1-B-G170-Map20;Target=noCat_Pisti1-B-G170-Map20 733 906;Identity=96.5
scaffold_109	Pisti1_TEannot2_REPET_TEs	match_part	96756	96917	0.0	-	.	ID=mp7595-1_scaffold_109_noCat_Pisti1-B-G170-Map20;Parent=ms7595_scaffold_109_noCat_Pisti1-B-G170-Map20;Target=noCat_Pisti1-B-G170-Map20 733 906;Identity=96.5
scaffold_109	Pisti1_TEannot2_REPET_TEs	match	87248	87653	0.0	-	.	ID=ms7596_scaffold_109_RLX-incomp_Pisti1-B-G1012-Map3_reversed;Target=RLX-incomp_Pisti1-B-G1012-Map3_reversed 168 578;Identity=92.6
scaffold_109	Pisti1_TEannot2_REPET_TEs	match_part	87248	87653	0.0	-	.	ID=mp7596-1_scaffold_109_RLX-incomp_Pisti1-B-G1012-Map3_reversed;Parent=ms7596_scaffold_109_RLX-incomp_Pisti1-B-G1012-Map3_reversed;Target=RLX-incomp_Pisti1-B-G1012-Map3_reversed 168 578;Identity=92.6
scaffold_109	Pisti1_TEannot2_REPET_TEs	match	85186	86053	0.0	-	.	ID=ms7597_scaffold_109_RLX-incomp_Pisti1-B-G1677-Map3;Target=RLX-incomp_Pisti1-B-G1677-Map3 2682 3534;Identity=91.9
scaffold_109	Pisti1_TEannot2_REPET_TEs	match_part	85186	86053	0.0	-	.	ID=mp7597-1_scaffold_109_RLX-incomp_Pisti1-B-G1677-Map3;Parent=ms7597_scaffold_109_RLX-incomp_Pisti1-B-G1677-Map3;Target=RLX-incomp_Pisti1-B-G1677-Map3 2682 3534;Identity=91.9
scaffold_109	Pisti1_TEannot2_REPET_TEs	match	87859	87986	0.0	-	.	ID=ms7598_scaffold_109_RLX-incomp_Pisti1-B-G1677-Map3;Target=RLX-incomp_Pisti1-B-G1677-Map3 2216 2343;Identity=73.6
scaffold_109	Pisti1_TEannot2_REPET_TEs	match_part	87859	87986	0.0	-	.	ID=mp7598-1_scaffold_109_RLX-incomp_Pisti1-B-G1677-Map3;Parent=ms7598_scaffold_109_RLX-incomp_Pisti1-B-G1677-Map3;Target=RLX-incomp_Pisti1-B-G1677-Map3 2216 2343;Identity=73.6
scaffold_109	Pisti1_TEannot2_REPET_TEs	match	93034	93069	0.0	-	.	ID=ms7599_scaffold_109_RLX-incomp_Pisti1-B-G1677-Map3;Target=RLX-incomp_Pisti1-B-G1677-Map3 754 789;Identity=67.0
scaffold_109	Pisti1_TEannot2_REPET_TEs	match_part	93034	93069	0.0	-	.	ID=mp7599-1_scaffold_109_RLX-incomp_Pisti1-B-G1677-Map3;Parent=ms7599_scaffold_109_RLX-incomp_Pisti1-B-G1677-Map3;Target=RLX-incomp_Pisti1-B-G1677-Map3 754 789;Identity=67.0
scaffold_109	Pisti1_TEannot2_REPET_TEs	match	99686	100089	0.0	-	.	ID=ms7601_scaffold_109_DXX-MITE_Pisti1-B-P66.47-Map3;Target=DXX-MITE_Pisti1-B-P66.47-Map3 70 471;Identity=90.7
scaffold_109	Pisti1_TEannot2_REPET_TEs	match_part	99686	100089	0.0	-	.	ID=mp7601-1_scaffold_109_DXX-MITE_Pisti1-B-P66.47-Map3;Parent=ms7601_scaffold_109_DXX-MITE_Pisti1-B-P66.47-Map3;Target=DXX-MITE_Pisti1-B-P66.47-Map3 70 471;Identity=90.7
scaffold_109	Pisti1_TEannot2_REPET_TEs	match	101672	101769	0.0	+	.	ID=ms7602_scaffold_109_noCat_Pisti1-B-R164-Map20;Target=noCat_Pisti1-B-R164-Map20 907 1003;Identity=75.5
scaffold_109	Pisti1_TEannot2_REPET_TEs	match_part	101672	101769	0.0	+	.	ID=mp7602-1_scaffold_109_noCat_Pisti1-B-R164-Map20;Parent=ms7602_scaffold_109_noCat_Pisti1-B-R164-Map20;Target=noCat_Pisti1-B-R164-Map20 907 1003;Identity=75.5
scaffold_109	Pisti1_TEannot2_REPET_TEs	match	101849	102039	0.0	+	.	ID=ms7603_scaffold_109_noCat_Pisti1-B-R164-Map20;Target=noCat_Pisti1-B-R164-Map20 400 605;Identity=67.9
scaffold_109	Pisti1_TEannot2_REPET_TEs	match_part	101849	102039	0.0	+	.	ID=mp7603-1_scaffold_109_noCat_Pisti1-B-R164-Map20;Parent=ms7603_scaffold_109_noCat_Pisti1-B-R164-Map20;Target=noCat_Pisti1-B-R164-Map20 400 605;Identity=67.9
scaffold_109	Pisti1_TEannot2_REPET_TEs	match	103050	103071	0.0	+	.	ID=ms7604_scaffold_109_noCat_Pisti1-B-R164-Map20;Target=noCat_Pisti1-B-R164-Map20 700 721;Identity=77.9
scaffold_109	Pisti1_TEannot2_REPET_TEs	match_part	103050	103071	0.0	+	.	ID=mp7604-1_scaffold_109_noCat_Pisti1-B-R164-Map20;Parent=ms7604_scaffold_109_noCat_Pisti1-B-R164-Map20;Target=noCat_Pisti1-B-R164-Map20 700 721;Identity=77.9
scaffold_109	Pisti1_TEannot2_REPET_TEs	match	103072	103525	0.0	+	.	ID=ms7605_scaffold_109_noCat_Pisti1-B-R164-Map20;Target=noCat_Pisti1-B-R164-Map20 1215 1652;Identity=67.9
scaffold_109	Pisti1_TEannot2_REPET_TEs	match_part	103072	103525	0.0	+	.	ID=mp7605-1_scaffold_109_noCat_Pisti1-B-R164-Map20;Parent=ms7605_scaffold_109_noCat_Pisti1-B-R164-Map20;Target=noCat_Pisti1-B-R164-Map20 1215 1652;Identity=67.9
scaffold_109	Pisti1_TEannot2_REPET_TEs	match	103526	107210	0.0	+	.	ID=ms7606_scaffold_109_noCat_Pisti1-B-R164-Map20;Target=noCat_Pisti1-B-R164-Map20 573 4193;Identity=82.5
scaffold_109	Pisti1_TEannot2_REPET_TEs	match_part	103526	107210	0.0	+	.	ID=mp7606-1_scaffold_109_noCat_Pisti1-B-R164-Map20;Parent=ms7606_scaffold_109_noCat_Pisti1-B-R164-Map20;Target=noCat_Pisti1-B-R164-Map20 573 4193;Identity=82.5
scaffold_109	Pisti1_TEannot2_REPET_TEs	match	99622	99685	0.0	+	.	ID=ms7607_scaffold_109_RLX-incomp_Pisti1-B-R1165-Map3;Target=RLX-incomp_Pisti1-B-R1165-Map3 873 936;Identity=92.1
scaffold_109	Pisti1_TEannot2_REPET_TEs	match_part	99622	99685	0.0	+	.	ID=mp7607-1_scaffold_109_RLX-incomp_Pisti1-B-R1165-Map3;Parent=ms7607_scaffold_109_RLX-incomp_Pisti1-B-R1165-Map3;Target=RLX-incomp_Pisti1-B-R1165-Map3 873 936;Identity=92.1
scaffold_109	Pisti1_TEannot2_REPET_TEs	match	100090	101367	0.0	-	.	ID=ms7608_scaffold_109_RLX-incomp_Pisti1-B-R622-Map20_reversed;Target=RLX-incomp_Pisti1-B-R622-Map20_reversed 8209 9342
scaffold_109	Pisti1_TEannot2_REPET_TEs	match_part	100090	100564	0.0	-	.	ID=mp7608-1_scaffold_109_RLX-incomp_Pisti1-B-R622-Map20_reversed;Parent=ms7608_scaffold_109_RLX-incomp_Pisti1-B-R622-Map20_reversed;Target=RLX-incomp_Pisti1-B-R622-Map20_reversed 8836 9342;Identity=73.3
scaffold_109	Pisti1_TEannot2_REPET_TEs	match_part	101057	101153	0.0	-	.	ID=mp7608-2_scaffold_109_RLX-incomp_Pisti1-B-R622-Map20_reversed;Parent=ms7608_scaffold_109_RLX-incomp_Pisti1-B-R622-Map20_reversed;Target=RLX-incomp_Pisti1-B-R622-Map20_reversed 8357 8454;Identity=67.3
scaffold_109	Pisti1_TEannot2_REPET_TEs	match_part	101200	101367	0.0	-	.	ID=mp7608-3_scaffold_109_RLX-incomp_Pisti1-B-R622-Map20_reversed;Parent=ms7608_scaffold_109_RLX-incomp_Pisti1-B-R622-Map20_reversed;Target=RLX-incomp_Pisti1-B-R622-Map20_reversed 8209 8378;Identity=66.3
scaffold_109	Pisti1_TEannot2_REPET_TEs	match	87721	87858	0.0	-	.	ID=ms7609_scaffold_109_RLX-incomp_Pisti1-B-G11-Map20_reversed;Target=RLX-incomp_Pisti1-B-G11-Map20_reversed 6383 6522;Identity=88.5
scaffold_109	Pisti1_TEannot2_REPET_TEs	match_part	87721	87858	0.0	-	.	ID=mp7609-1_scaffold_109_RLX-incomp_Pisti1-B-G11-Map20_reversed;Parent=ms7609_scaffold_109_RLX-incomp_Pisti1-B-G11-Map20_reversed;Target=RLX-incomp_Pisti1-B-G11-Map20_reversed 6383 6522;Identity=88.5
scaffold_109	Pisti1_TEannot2_REPET_TEs	match	88234	93033	0.0	-	.	ID=ms7610_scaffold_109_RLX-incomp_Pisti1-B-G11-Map20_reversed;Target=RLX-incomp_Pisti1-B-G11-Map20_reversed 4717 9511;Identity=88.7
scaffold_109	Pisti1_TEannot2_REPET_TEs	match_part	88234	93033	0.0	-	.	ID=mp7610-1_scaffold_109_RLX-incomp_Pisti1-B-G11-Map20_reversed;Parent=ms7610_scaffold_109_RLX-incomp_Pisti1-B-G11-Map20_reversed;Target=RLX-incomp_Pisti1-B-G11-Map20_reversed 4717 9511;Identity=88.7
scaffold_109	Pisti1_TEannot2_REPET_TEs	match	93070	96755	0.0	-	.	ID=ms7611_scaffold_109_RLX-incomp_Pisti1-B-G11-Map20_reversed;Target=RLX-incomp_Pisti1-B-G11-Map20_reversed 1021 4719;Identity=91.3
scaffold_109	Pisti1_TEannot2_REPET_TEs	match_part	93070	96755	0.0	-	.	ID=mp7611-1_scaffold_109_RLX-incomp_Pisti1-B-G11-Map20_reversed;Parent=ms7611_scaffold_109_RLX-incomp_Pisti1-B-G11-Map20_reversed;Target=RLX-incomp_Pisti1-B-G11-Map20_reversed 1021 4719;Identity=91.3
scaffold_109	Pisti1_TEannot2_REPET_TEs	match	99622	99685	0.0	-	.	ID=ms7612_scaffold_109_RLX-incomp_Pisti1-B-G1891-Map18;Target=RLX-incomp_Pisti1-B-G1891-Map18 475 538;Identity=92.3
scaffold_109	Pisti1_TEannot2_REPET_TEs	match_part	99622	99685	0.0	-	.	ID=mp7612-1_scaffold_109_RLX-incomp_Pisti1-B-G1891-Map18;Parent=ms7612_scaffold_109_RLX-incomp_Pisti1-B-G1891-Map18;Target=RLX-incomp_Pisti1-B-G1891-Map18 475 538;Identity=92.3
scaffold_109	Pisti1_TEannot2_REPET_TEs	match	107213	108977	0.0	-	.	ID=ms7613_scaffold_109_RLX-incomp_Pisti1-B-G1909-Map3;Target=RLX-incomp_Pisti1-B-G1909-Map3 1810 6410
scaffold_109	Pisti1_TEannot2_REPET_TEs	match_part	107213	107671	0.0	-	.	ID=mp7613-1_scaffold_109_RLX-incomp_Pisti1-B-G1909-Map3;Parent=ms7613_scaffold_109_RLX-incomp_Pisti1-B-G1909-Map3;Target=RLX-incomp_Pisti1-B-G1909-Map3 5955 6410;Identity=87.8
scaffold_109	Pisti1_TEannot2_REPET_TEs	match_part	107669	108977	0.0	-	.	ID=mp7613-2_scaffold_109_RLX-incomp_Pisti1-B-G1909-Map3;Parent=ms7613_scaffold_109_RLX-incomp_Pisti1-B-G1909-Map3;Target=RLX-incomp_Pisti1-B-G1909-Map3 1810 3118;Identity=89.9
scaffold_109	Pisti1_TEannot2_REPET_TEs	match	99622	99685	0.0	-	.	ID=ms7614_scaffold_109_RLX-incomp_Pisti1-B-R29-Map20;Target=RLX-incomp_Pisti1-B-R29-Map20 468 531;Identity=92.6
scaffold_109	Pisti1_TEannot2_REPET_TEs	match_part	99622	99685	0.0	-	.	ID=mp7614-1_scaffold_109_RLX-incomp_Pisti1-B-R29-Map20;Parent=ms7614_scaffold_109_RLX-incomp_Pisti1-B-R29-Map20;Target=RLX-incomp_Pisti1-B-R29-Map20 468 531;Identity=92.6
scaffold_109	Pisti1_TEannot2_REPET_TEs	match	87654	87720	0.0	-	.	ID=ms7615_scaffold_109_DXX-MITE_Pisti1-B-R369-Map5;Target=DXX-MITE_Pisti1-B-R369-Map5 35 101;Identity=100.0
scaffold_109	Pisti1_TEannot2_REPET_TEs	match_part	87654	87720	0.0	-	.	ID=mp7615-1_scaffold_109_DXX-MITE_Pisti1-B-R369-Map5;Parent=ms7615_scaffold_109_DXX-MITE_Pisti1-B-R369-Map5;Target=DXX-MITE_Pisti1-B-R369-Map5 35 101;Identity=100.0
scaffold_109	Pisti1_TEannot2_REPET_TEs	match	32773	32801	0.0	+	.	ID=ms13309_scaffold_109_RLX-incomp_Pisti1-B-G1416-Map3_reversed;Target=RLX-incomp_Pisti1-B-G1416-Map3_reversed 2146 2173;Identity=82.3
scaffold_109	Pisti1_TEannot2_REPET_TEs	match_part	32773	32801	0.0	+	.	ID=mp13309-1_scaffold_109_RLX-incomp_Pisti1-B-G1416-Map3_reversed;Parent=ms13309_scaffold_109_RLX-incomp_Pisti1-B-G1416-Map3_reversed;Target=RLX-incomp_Pisti1-B-G1416-Map3_reversed 2146 2173;Identity=82.3
scaffold_109	Pisti1_TEannot2_REPET_TEs	match	32773	32801	0.0	+	.	ID=ms13301_scaffold_109_RLX-incomp_Pisti1-B-G1804-Map4;Target=RLX-incomp_Pisti1-B-G1804-Map4 3709 3736;Identity=82.3
scaffold_109	Pisti1_TEannot2_REPET_TEs	match_part	32773	32801	0.0	+	.	ID=mp13301-1_scaffold_109_RLX-incomp_Pisti1-B-G1804-Map4;Parent=ms13301_scaffold_109_RLX-incomp_Pisti1-B-G1804-Map4;Target=RLX-incomp_Pisti1-B-G1804-Map4 3709 3736;Identity=82.3
scaffold_109	Pisti1_TEannot2_REPET_TEs	match	32773	32801	0.0	+	.	ID=ms13302_scaffold_109_RLX-incomp_Pisti1-B-G1888-Map4;Target=RLX-incomp_Pisti1-B-G1888-Map4 5189 5216;Identity=84.0
scaffold_109	Pisti1_TEannot2_REPET_TEs	match_part	32773	32801	0.0	+	.	ID=mp13302-1_scaffold_109_RLX-incomp_Pisti1-B-G1888-Map4;Parent=ms13302_scaffold_109_RLX-incomp_Pisti1-B-G1888-Map4;Target=RLX-incomp_Pisti1-B-G1888-Map4 5189 5216;Identity=84.0
scaffold_109	Pisti1_TEannot2_REPET_TEs	match	30773	31048	0.0	+	.	ID=ms13303_scaffold_109_DTX-incomp_Pisti1-B-R106-Map20;Target=DTX-incomp_Pisti1-B-R106-Map20 1 305;Identity=92.0
scaffold_109	Pisti1_TEannot2_REPET_TEs	match_part	30773	31048	0.0	+	.	ID=mp13303-1_scaffold_109_DTX-incomp_Pisti1-B-R106-Map20;Parent=ms13303_scaffold_109_DTX-incomp_Pisti1-B-R106-Map20;Target=DTX-incomp_Pisti1-B-R106-Map20 1 305;Identity=92.0
scaffold_109	Pisti1_TEannot2_REPET_TEs	match	36219	41263	0.0	+	.	ID=ms13304_scaffold_109_RLX-incomp_Pisti1-B-R2412-Map4;Target=RLX-incomp_Pisti1-B-R2412-Map4 42 5085;Identity=86.8
scaffold_109	Pisti1_TEannot2_REPET_TEs	match_part	36219	41263	0.0	+	.	ID=mp13304-1_scaffold_109_RLX-incomp_Pisti1-B-R2412-Map4;Parent=ms13304_scaffold_109_RLX-incomp_Pisti1-B-R2412-Map4;Target=RLX-incomp_Pisti1-B-R2412-Map4 42 5085;Identity=86.8
scaffold_109	Pisti1_TEannot2_REPET_TEs	match	35217	35617	0.0	+	.	ID=ms13305_scaffold_109_RLX-incomp_Pisti1-B-R312-Map9_reversed;Target=RLX-incomp_Pisti1-B-R312-Map9_reversed 1530 1929;Identity=90.2
scaffold_109	Pisti1_TEannot2_REPET_TEs	match_part	35217	35617	0.0	+	.	ID=mp13305-1_scaffold_109_RLX-incomp_Pisti1-B-R312-Map9_reversed;Parent=ms13305_scaffold_109_RLX-incomp_Pisti1-B-R312-Map9_reversed;Target=RLX-incomp_Pisti1-B-R312-Map9_reversed 1530 1929;Identity=90.2
scaffold_109	Pisti1_TEannot2_REPET_TEs	match	31060	31556	0.0	-	.	ID=ms13306_scaffold_109_DXX-MITE_Pisti1-B-G100-Map10;Target=DXX-MITE_Pisti1-B-G100-Map10 555 1090;Identity=89.7
scaffold_109	Pisti1_TEannot2_REPET_TEs	match_part	31060	31556	0.0	-	.	ID=mp13306-1_scaffold_109_DXX-MITE_Pisti1-B-G100-Map10;Parent=ms13306_scaffold_109_DXX-MITE_Pisti1-B-G100-Map10;Target=DXX-MITE_Pisti1-B-G100-Map10 555 1090;Identity=89.7
scaffold_109	Pisti1_TEannot2_REPET_TEs	match	33536	33559	0.0	+	.	ID=ms13307_scaffold_109_noCat_Pisti1-B-G55-Map20;Target=noCat_Pisti1-B-G55-Map20 747 770;Identity=84.5
scaffold_109	Pisti1_TEannot2_REPET_TEs	match_part	33536	33559	0.0	+	.	ID=mp13307-1_scaffold_109_noCat_Pisti1-B-G55-Map20;Parent=ms13307_scaffold_109_noCat_Pisti1-B-G55-Map20;Target=noCat_Pisti1-B-G55-Map20 747 770;Identity=84.5
scaffold_109	Pisti1_TEannot2_REPET_TEs	match	32802	33535	0.0	-	.	ID=ms13308_scaffold_109_noCat_Pisti1-B-P25.13-Map11;Target=noCat_Pisti1-B-P25.13-Map11 3 744;Identity=87.7
scaffold_109	Pisti1_TEannot2_REPET_TEs	match_part	32802	33535	0.0	-	.	ID=mp13308-1_scaffold_109_noCat_Pisti1-B-P25.13-Map11;Parent=ms13308_scaffold_109_noCat_Pisti1-B-P25.13-Map11;Target=noCat_Pisti1-B-P25.13-Map11 3 744;Identity=87.7
scaffold_109	Pisti1_TEannot2_REPET_TEs	match	130895	136946	0.0	+	.	ID=ms16042_scaffold_109_RLX-comp_Pisti1-B-R403-Map16;Target=RLX-comp_Pisti1-B-R403-Map16 1023 7161
scaffold_109	Pisti1_TEannot2_REPET_TEs	match_part	130895	131505	0.0	+	.	ID=mp16042-1_scaffold_109_RLX-comp_Pisti1-B-R403-Map16;Parent=ms16042_scaffold_109_RLX-comp_Pisti1-B-R403-Map16;Target=RLX-comp_Pisti1-B-R403-Map16 1023 1632;Identity=66.8
scaffold_109	Pisti1_TEannot2_REPET_TEs	match_part	131518	136946	0.0	+	.	ID=mp16042-2_scaffold_109_RLX-comp_Pisti1-B-R403-Map16;Parent=ms16042_scaffold_109_RLX-comp_Pisti1-B-R403-Map16;Target=RLX-comp_Pisti1-B-R403-Map16 1717 7161;Identity=73.3
scaffold_109	Pisti1_TEannot2_REPET_TEs	match	43044	43428	0.0	+	.	ID=ms13310_scaffold_109_noCat_Pisti1-B-P31.28-Map13;Target=noCat_Pisti1-B-P31.28-Map13 10 396;Identity=96.6
scaffold_109	Pisti1_TEannot2_REPET_TEs	match_part	43044	43428	0.0	+	.	ID=mp13310-1_scaffold_109_noCat_Pisti1-B-P31.28-Map13;Parent=ms13310_scaffold_109_noCat_Pisti1-B-P31.28-Map13;Target=noCat_Pisti1-B-P31.28-Map13 10 396;Identity=96.6
scaffold_109	Pisti1_TEannot2_REPET_TEs	match	29685	30350	0.0	+	.	ID=ms13311_scaffold_109_DXX-MITE_Pisti1-B-G2858-Map8;Target=DXX-MITE_Pisti1-B-G2858-Map8 1 690;Identity=71.7
scaffold_109	Pisti1_TEannot2_REPET_TEs	match_part	29685	30350	0.0	+	.	ID=mp13311-1_scaffold_109_DXX-MITE_Pisti1-B-G2858-Map8;Parent=ms13311_scaffold_109_DXX-MITE_Pisti1-B-G2858-Map8;Target=DXX-MITE_Pisti1-B-G2858-Map8 1 690;Identity=71.7
##gff-version 3
##sequence-region scaffold_10 1 1128302
scaffold_10	Pisti1_TEannot2_REPET_TEs	match	463733	463803	0.0	+	.	ID=ms2560_scaffold_10_RXX-TRIM_Pisti1-B-G2162-Map3;Target=RXX-TRIM_Pisti1-B-G2162-Map3 202 272;Identity=73.8
scaffold_10	Pisti1_TEannot2_REPET_TEs	match_part	463733	463803	0.0	+	.	ID=mp2560-1_scaffold_10_RXX-TRIM_Pisti1-B-G2162-Map3;Parent=ms2560_scaffold_10_RXX-TRIM_Pisti1-B-G2162-Map3;Target=RXX-TRIM_Pisti1-B-G2162-Map3 202 272;Identity=73.8
scaffold_10	Pisti1_TEannot2_REPET_TEs	match	463804	464269	0.0	+	.	ID=ms2561_scaffold_10_RXX-TRIM_Pisti1-B-G2162-Map3;Target=RXX-TRIM_Pisti1-B-G2162-Map3 3 471;Identity=76.6
scaffold_10	Pisti1_TEannot2_REPET_TEs	match_part	463804	464269	0.0	+	.	ID=mp2561-1_scaffold_10_RXX-TRIM_Pisti1-B-G2162-Map3;Parent=ms2561_scaffold_10_RXX-TRIM_Pisti1-B-G2162-Map3;Target=RXX-TRIM_Pisti1-B-G2162-Map3 3 471;Identity=76.6
scaffold_10	Pisti1_TEannot2_REPET_TEs	match	464270	464539	0.0	+	.	ID=ms2562_scaffold_10_RXX-TRIM_Pisti1-B-G2162-Map3;Target=RXX-TRIM_Pisti1-B-G2162-Map3 202 471;Identity=75.2
scaffold_10	Pisti1_TEannot2_REPET_TEs	match_part	464270	464539	0.0	+	.	ID=mp2562-1_scaffold_10_RXX-TRIM_Pisti1-B-G2162-Map3;Parent=ms2562_scaffold_10_RXX-TRIM_Pisti1-B-G2162-Map3;Target=RXX-TRIM_Pisti1-B-G2162-Map3 202 471;Identity=75.2
scaffold_10	Pisti1_TEannot2_REPET_TEs	match	464540	464610	0.0	+	.	ID=ms2563_scaffold_10_RXX-TRIM_Pisti1-B-G2162-Map3;Target=RXX-TRIM_Pisti1-B-G2162-Map3 202 272;Identity=74.3
scaffold_10	Pisti1_TEannot2_REPET_TEs	match_part	464540	464610	0.0	+	.	ID=mp2563-1_scaffold_10_RXX-TRIM_Pisti1-B-G2162-Map3;Parent=ms2563_scaffold_10_RXX-TRIM_Pisti1-B-G2162-Map3;Target=RXX-TRIM_Pisti1-B-G2162-Map3 202 272;Identity=74.3
scaffold_10	Pisti1_TEannot2_REPET_TEs	match	464611	465079	0.0	+	.	ID=ms2564_scaffold_10_RXX-TRIM_Pisti1-B-G2162-Map3;Target=RXX-TRIM_Pisti1-B-G2162-Map3 3 471;Identity=75.9
scaffold_10	Pisti1_TEannot2_REPET_TEs	match_part	464611	465079	0.0	+	.	ID=mp2564-1_scaffold_10_RXX-TRIM_Pisti1-B-G2162-Map3;Parent=ms2564_scaffold_10_RXX-TRIM_Pisti1-B-G2162-Map3;Target=RXX-TRIM_Pisti1-B-G2162-Map3 3 471;Identity=75.9
scaffold_10	Pisti1_TEannot2_REPET_TEs	match	465080	465218	0.0	+	.	ID=ms2565_scaffold_10_RXX-TRIM_Pisti1-B-G2162-Map3;Target=RXX-TRIM_Pisti1-B-G2162-Map3 198 333;Identity=71.6
scaffold_10	Pisti1_TEannot2_REPET_TEs	match_part	465080	465218	0.0	+	.	ID=mp2565-1_scaffold_10_RXX-TRIM_Pisti1-B-G2162-Map3;Parent=ms2565_scaffold_10_RXX-TRIM_Pisti1-B-G2162-Map3;Target=RXX-TRIM_Pisti1-B-G2162-Map3 198 333;Identity=71.6
scaffold_10	Pisti1_TEannot2_REPET_TEs	match	302591	302630	0.0	-	.	ID=ms2566_scaffold_10_DTX-incomp_Pisti1-B-R653-Map4_reversed;Target=DTX-incomp_Pisti1-B-R653-Map4_reversed 1 40;Identity=97.5
scaffold_10	Pisti1_TEannot2_REPET_TEs	match_part	302591	302630	0.0	-	.	ID=mp2566-1_scaffold_10_DTX-incomp_Pisti1-B-R653-Map4_reversed;Parent=ms2566_scaffold_10_DTX-incomp_Pisti1-B-R653-Map4_reversed;Target=DTX-incomp_Pisti1-B-R653-Map4_reversed 1 40;Identity=97.5
scaffold_10	Pisti1_TEannot2_REPET_TEs	match	301624	301801	0.0	+	.	ID=ms2567_scaffold_10_DTX-incomp_Pisti1-B-R725-Map9_reversed;Target=DTX-incomp_Pisti1-B-R725-Map9_reversed 6400 6579;Identity=64.4
scaffold_10	Pisti1_TEannot2_REPET_TEs	match_part	301624	301801	0.0	+	.	ID=mp2567-1_scaffold_10_DTX-incomp_Pisti1-B-R725-Map9_reversed;Parent=ms2567_scaffold_10_DTX-incomp_Pisti1-B-R725-Map9_reversed;Target=DTX-incomp_Pisti1-B-R725-Map9_reversed 6400 6579;Identity=64.4
scaffold_10	Pisti1_TEannot2_REPET_TEs	match	34716	43731	0.0	+	.	ID=ms6664_scaffold_10_DHX-comp_Pisti1-B-R910-Map4;Target=DHX-comp_Pisti1-B-R910-Map4 1 9060;Identity=90.9
scaffold_10	Pisti1_TEannot2_REPET_TEs	match_part	34716	43731	0.0	+	.	ID=mp6664-1_scaffold_10_DHX-comp_Pisti1-B-R910-Map4;Parent=ms6664_scaffold_10_DHX-comp_Pisti1-B-R910-Map4;Target=DHX-comp_Pisti1-B-R910-Map4 1 9060;Identity=90.9
scaffold_10	Pisti1_TEannot2_REPET_TEs	match	46192	46354	0.0	-	.	ID=ms6665_scaffold_10_DHX-incomp_Pisti1-B-G35-Map3;Target=DHX-incomp_Pisti1-B-G35-Map3 983 1145;Identity=66.5
scaffold_10	Pisti1_TEannot2_REPET_TEs	match_part	46192	46354	0.0	-	.	ID=mp6665-1_scaffold_10_DHX-incomp_Pisti1-B-G35-Map3;Parent=ms6665_scaffold_10_DHX-incomp_Pisti1-B-G35-Map3;Target=DHX-incomp_Pisti1-B-G35-Map3 983 1145;Identity=66.5
scaffold_10	Pisti1_TEannot2_REPET_TEs	match	46496	46622	0.0	-	.	ID=ms6666_scaffold_10_DHX-incomp_Pisti1-B-G35-Map3;Target=DHX-incomp_Pisti1-B-G35-Map3 660 786;Identity=71.1
scaffold_10	Pisti1_TEannot2_REPET_TEs	match_part	46496	46622	0.0	-	.	ID=mp6666-1_scaffold_10_DHX-incomp_Pisti1-B-G35-Map3;Parent=ms6666_scaffold_10_DHX-incomp_Pisti1-B-G35-Map3;Target=DHX-incomp_Pisti1-B-G35-Map3 660 786;Identity=71.1
scaffold_10	Pisti1_TEannot2_REPET_TEs	match	176055	176272	0.0	+	.	ID=ms6667_scaffold_10_DHX-incomp_Pisti1-B-R1538-Map4;Target=DHX-incomp_Pisti1-B-R1538-Map4 2184 2403;Identity=84.3
scaffold_10	Pisti1_TEannot2_REPET_TEs	match_part	176055	176272	0.0	+	.	ID=mp6667-1_scaffold_10_DHX-incomp_Pisti1-B-R1538-Map4;Parent=ms6667_scaffold_10_DHX-incomp_Pisti1-B-R1538-Map4;Target=DHX-incomp_Pisti1-B-R1538-Map4 2184 2403;Identity=84.3
scaffold_10	Pisti1_TEannot2_REPET_TEs	match	46464	46642	0.0	+	.	ID=ms6668_scaffold_10_DHX-incomp_Pisti1-B-R2537-Map7;Target=DHX-incomp_Pisti1-B-R2537-Map7 10637 10824
scaffold_10	Pisti1_TEannot2_REPET_TEs	match_part	46464	46495	0.0	+	.	ID=mp6668-1_scaffold_10_DHX-incomp_Pisti1-B-R2537-Map7;Parent=ms6668_scaffold_10_DHX-incomp_Pisti1-B-R2537-Map7;Target=DHX-incomp_Pisti1-B-R2537-Map7 10637 10670;Identity=66.5
scaffold_10	Pisti1_TEannot2_REPET_TEs	match_part	46623	46642	0.0	+	.	ID=mp6668-2_scaffold_10_DHX-incomp_Pisti1-B-R2537-Map7;Parent=ms6668_scaffold_10_DHX-incomp_Pisti1-B-R2537-Map7;Target=DHX-incomp_Pisti1-B-R2537-Map7 10804 10824;Identity=66.5
scaffold_10	Pisti1_TEannot2_REPET_TEs	match	175775	176054	0.0	-	.	ID=ms6669_scaffold_10_DHX-incomp_Pisti1-B-R2537-Map7;Target=DHX-incomp_Pisti1-B-R2537-Map7 10879 11145;Identity=75.2
scaffold_10	Pisti1_TEannot2_REPET_TEs	match_part	175775	176054	0.0	-	.	ID=mp6669-1_scaffold_10_DHX-incomp_Pisti1-B-R2537-Map7;Parent=ms6669_scaffold_10_DHX-incomp_Pisti1-B-R2537-Map7;Target=DHX-incomp_Pisti1-B-R2537-Map7 10879 11145;Identity=75.2
scaffold_10	Pisti1_TEannot2_REPET_TEs	match	43732	43777	0.0	-	.	ID=ms6670_scaffold_10_DHX-incomp_Pisti1-B-R406-Map8;Target=DHX-incomp_Pisti1-B-R406-Map8 2362 2406;Identity=63.2
scaffold_10	Pisti1_TEannot2_REPET_TEs	match_part	43732	43777	0.0	-	.	ID=mp6670-1_scaffold_10_DHX-incomp_Pisti1-B-R406-Map8;Parent=ms6670_scaffold_10_DHX-incomp_Pisti1-B-R406-Map8;Target=DHX-incomp_Pisti1-B-R406-Map8 2362 2406;Identity=63.2
scaffold_10	Pisti1_TEannot2_REPET_TEs	match	23471	29093	0.0	+	.	ID=ms6671_scaffold_10_DMX-incomp_Pisti1-B-R908-Map14;Target=DMX-incomp_Pisti1-B-R908-Map14 5736 11366;Identity=98.8
scaffold_10	Pisti1_TEannot2_REPET_TEs	match_part	23471	29093	0.0	+	.	ID=mp6671-1_scaffold_10_DMX-incomp_Pisti1-B-R908-Map14;Parent=ms6671_scaffold_10_DMX-incomp_Pisti1-B-R908-Map14;Target=DMX-incomp_Pisti1-B-R908-Map14 5736 11366;Identity=98.8
scaffold_10	Pisti1_TEannot2_REPET_TEs	match	149507	149806	0.0	+	.	ID=ms6673_scaffold_10_DXX-MITE_Pisti1-B-G2858-Map8;Target=DXX-MITE_Pisti1-B-G2858-Map8 3 705
scaffold_10	Pisti1_TEannot2_REPET_TEs	match_part	149507	149720	0.0	+	.	ID=mp6673-1_scaffold_10_DXX-MITE_Pisti1-B-G2858-Map8;Parent=ms6673_scaffold_10_DXX-MITE_Pisti1-B-G2858-Map8;Target=DXX-MITE_Pisti1-B-G2858-Map8 3 215;Identity=87.3
scaffold_10	Pisti1_TEannot2_REPET_TEs	match_part	149719	149752	0.0	+	.	ID=mp6673-2_scaffold_10_DXX-MITE_Pisti1-B-G2858-Map8;Parent=ms6673_scaffold_10_DXX-MITE_Pisti1-B-G2858-Map8;Target=DXX-MITE_Pisti1-B-G2858-Map8 525 558;Identity=94.1
scaffold_10	Pisti1_TEannot2_REPET_TEs	match_part	149751	149806	0.0	+	.	ID=mp6673-3_scaffold_10_DXX-MITE_Pisti1-B-G2858-Map8;Parent=ms6673_scaffold_10_DXX-MITE_Pisti1-B-G2858-Map8;Target=DXX-MITE_Pisti1-B-G2858-Map8 632 705;Identity=89.3
scaffold_10	Pisti1_TEannot2_REPET_TEs	match	29422	29626	0.0	+	.	ID=ms6674_scaffold_10_DXX-MITE_Pisti1-B-R713-Map4;Target=DXX-MITE_Pisti1-B-R713-Map4 2 206;Identity=97.1
scaffold_10	Pisti1_TEannot2_REPET_TEs	match_part	29422	29626	0.0	+	.	ID=mp6674-1_scaffold_10_DXX-MITE_Pisti1-B-R713-Map4;Parent=ms6674_scaffold_10_DXX-MITE_Pisti1-B-R713-Map4;Target=DXX-MITE_Pisti1-B-R713-Map4 2 206;Identity=97.1
scaffold_10	Pisti1_TEannot2_REPET_TEs	match	30842	31059	0.0	+	.	ID=ms6675_scaffold_10_DXX_Pisti1-B-R1421-Map4_reversed;Target=DXX_Pisti1-B-R1421-Map4_reversed 6284 6472;Identity=79.5
scaffold_10	Pisti1_TEannot2_REPET_TEs	match_part	30842	31059	0.0	+	.	ID=mp6675-1_scaffold_10_DXX_Pisti1-B-R1421-Map4_reversed;Parent=ms6675_scaffold_10_DXX_Pisti1-B-R1421-Map4_reversed;Target=DXX_Pisti1-B-R1421-Map4_reversed 6284 6472;Identity=79.5
scaffold_10	Pisti1_TEannot2_REPET_TEs	match	29223	29287	0.0	-	.	ID=ms6676_scaffold_10_noCat_Pisti1-B-G31-Map20;Target=noCat_Pisti1-B-G31-Map20 815 881;Identity=78.5
scaffold_10	Pisti1_TEannot2_REPET_TEs	match_part	29223	29287	0.0	-	.	ID=mp6676-1_scaffold_10_noCat_Pisti1-B-G31-Map20;Parent=ms6676_scaffold_10_noCat_Pisti1-B-G31-Map20;Target=noCat_Pisti1-B-G31-Map20 815 881;Identity=78.5
scaffold_10	Pisti1_TEannot2_REPET_TEs	match	29687	29747	0.0	-	.	ID=ms6677_scaffold_10_noCat_Pisti1-B-G31-Map20;Target=noCat_Pisti1-B-G31-Map20 432 501;Identity=86.7
scaffold_10	Pisti1_TEannot2_REPET_TEs	match_part	29687	29747	0.0	-	.	ID=mp6677-1_scaffold_10_noCat_Pisti1-B-G31-Map20;Parent=ms6677_scaffold_10_noCat_Pisti1-B-G31-Map20;Target=noCat_Pisti1-B-G31-Map20 432 501;Identity=86.7
scaffold_10	Pisti1_TEannot2_REPET_TEs	match	1123120	1128027	0.0	-	.	ID=ms12702_scaffold_10_RLX-incomp_Pisti1-B-R382-Map20_reversed;Target=RLX-incomp_Pisti1-B-R382-Map20_reversed 2402 7378
scaffold_10	Pisti1_TEannot2_REPET_TEs	match_part	1123120	1124475	0.0	-	.	ID=mp12702-1_scaffold_10_RLX-incomp_Pisti1-B-R382-Map20_reversed;Parent=ms12702_scaffold_10_RLX-incomp_Pisti1-B-R382-Map20_reversed;Target=RLX-incomp_Pisti1-B-R382-Map20_reversed 6002 7378;Identity=84.1
scaffold_10	Pisti1_TEannot2_REPET_TEs	match_part	1124468	1128027	0.0	-	.	ID=mp12702-2_scaffold_10_RLX-incomp_Pisti1-B-R382-Map20_reversed;Parent=ms12702_scaffold_10_RLX-incomp_Pisti1-B-R382-Map20_reversed;Target=RLX-incomp_Pisti1-B-R382-Map20_reversed 2402 5985;Identity=91.8
scaffold_10	Pisti1_TEannot2_REPET_TEs	match	75286	76385	0.0	+	.	ID=ms6680_scaffold_10_RIX-comp_Pisti1-B-R1081-Map12_reversed;Target=RIX-comp_Pisti1-B-R1081-Map12_reversed 5482 6562
scaffold_10	Pisti1_TEannot2_REPET_TEs	match_part	75286	75311	0.0	+	.	ID=mp6680-1_scaffold_10_RIX-comp_Pisti1-B-R1081-Map12_reversed;Parent=ms6680_scaffold_10_RIX-comp_Pisti1-B-R1081-Map12_reversed;Target=RIX-comp_Pisti1-B-R1081-Map12_reversed 5482 5507;Identity=72.9
scaffold_10	Pisti1_TEannot2_REPET_TEs	match_part	75775	75874	0.0	+	.	ID=mp6680-2_scaffold_10_RIX-comp_Pisti1-B-R1081-Map12_reversed;Parent=ms6680_scaffold_10_RIX-comp_Pisti1-B-R1081-Map12_reversed;Target=RIX-comp_Pisti1-B-R1081-Map12_reversed 5963 6060;Identity=72.9
scaffold_10	Pisti1_TEannot2_REPET_TEs	match_part	76369	76385	0.0	+	.	ID=mp6680-3_scaffold_10_RIX-comp_Pisti1-B-R1081-Map12_reversed;Parent=ms6680_scaffold_10_RIX-comp_Pisti1-B-R1081-Map12_reversed;Target=RIX-comp_Pisti1-B-R1081-Map12_reversed 6546 6562;Identity=72.9
scaffold_10	Pisti1_TEannot2_REPET_TEs	match	75312	76368	0.0	+	.	ID=ms6681_scaffold_10_RIX-comp_Pisti1-B-R911-Map4;Target=RIX-comp_Pisti1-B-R911-Map4 1426 2374
scaffold_10	Pisti1_TEannot2_REPET_TEs	match_part	75312	75774	0.0	+	.	ID=mp6681-1_scaffold_10_RIX-comp_Pisti1-B-R911-Map4;Parent=ms6681_scaffold_10_RIX-comp_Pisti1-B-R911-Map4;Target=RIX-comp_Pisti1-B-R911-Map4 1426 1888;Identity=98.5
scaffold_10	Pisti1_TEannot2_REPET_TEs	match_part	75875	76368	0.0	+	.	ID=mp6681-2_scaffold_10_RIX-comp_Pisti1-B-R911-Map4;Parent=ms6681_scaffold_10_RIX-comp_Pisti1-B-R911-Map4;Target=RIX-comp_Pisti1-B-R911-Map4 1881 2374;Identity=97.6
scaffold_10	Pisti1_TEannot2_REPET_TEs	match	695646	695787	0.0	-	.	ID=ms27654_scaffold_10_noCat_Pisti1-B-R2046-Map15;Target=noCat_Pisti1-B-R2046-Map15 4461 4599;Identity=70.5
scaffold_10	Pisti1_TEannot2_REPET_TEs	match_part	695646	695787	0.0	-	.	ID=mp27654-1_scaffold_10_noCat_Pisti1-B-R2046-Map15;Parent=ms27654_scaffold_10_noCat_Pisti1-B-R2046-Map15;Target=noCat_Pisti1-B-R2046-Map15 4461 4599;Identity=70.5
scaffold_10	Pisti1_TEannot2_REPET_TEs	match	169757	169796	0.0	+	.	ID=ms6683_scaffold_10_RLX-comp_Pisti1-B-R289-Map20_reversed;Target=RLX-comp_Pisti1-B-R289-Map20_reversed 6713 6752;Identity=82.5
scaffold_10	Pisti1_TEannot2_REPET_TEs	match_part	169757	169796	0.0	+	.	ID=mp6683-1_scaffold_10_RLX-comp_Pisti1-B-R289-Map20_reversed;Parent=ms6683_scaffold_10_RLX-comp_Pisti1-B-R289-Map20_reversed;Target=RLX-comp_Pisti1-B-R289-Map20_reversed 6713 6752;Identity=82.5
scaffold_10	Pisti1_TEannot2_REPET_TEs	match	29159	29222	0.0	-	.	ID=ms6684_scaffold_10_noCat_Pisti1-B-R1064-Map15;Target=noCat_Pisti1-B-R1064-Map15 65 128;Identity=73.4
scaffold_10	Pisti1_TEannot2_REPET_TEs	match_part	29159	29222	0.0	-	.	ID=mp6684-1_scaffold_10_noCat_Pisti1-B-R1064-Map15;Parent=ms6684_scaffold_10_noCat_Pisti1-B-R1064-Map15;Target=noCat_Pisti1-B-R1064-Map15 65 128;Identity=73.4
scaffold_10	Pisti1_TEannot2_REPET_TEs	match	29672	29797	0.0	+	.	ID=ms6686_scaffold_10_noCat_Pisti1-B-R1064-Map15;Target=noCat_Pisti1-B-R1064-Map15 3 128
scaffold_10	Pisti1_TEannot2_REPET_TEs	match_part	29672	29686	0.0	+	.	ID=mp6686-1_scaffold_10_noCat_Pisti1-B-R1064-Map15;Parent=ms6686_scaffold_10_noCat_Pisti1-B-R1064-Map15;Target=noCat_Pisti1-B-R1064-Map15 3 17;Identity=74.4
scaffold_10	Pisti1_TEannot2_REPET_TEs	match_part	29748	29797	0.0	+	.	ID=mp6686-2_scaffold_10_noCat_Pisti1-B-R1064-Map15;Parent=ms6686_scaffold_10_noCat_Pisti1-B-R1064-Map15;Target=noCat_Pisti1-B-R1064-Map15 79 128;Identity=74.4
scaffold_10	Pisti1_TEannot2_REPET_TEs	match	694509	694838	0.0	-	.	ID=ms27653_scaffold_10_DTX-incomp_Pisti1-B-R473-Map9;Target=DTX-incomp_Pisti1-B-R473-Map9 1969 2310;Identity=80.4
scaffold_10	Pisti1_TEannot2_REPET_TEs	match_part	694509	694838	0.0	-	.	ID=mp27653-1_scaffold_10_DTX-incomp_Pisti1-B-R473-Map9;Parent=ms27653_scaffold_10_DTX-incomp_Pisti1-B-R473-Map9;Target=DTX-incomp_Pisti1-B-R473-Map9 1969 2310;Identity=80.4
scaffold_10	Pisti1_TEannot2_REPET_TEs	match	593503	594496	0.0	-	.	ID=ms26148_scaffold_10_RLX-incomp_Pisti1-B-G1804-Map4;Target=RLX-incomp_Pisti1-B-G1804-Map4 3458 4451;Identity=95.9
scaffold_10	Pisti1_TEannot2_REPET_TEs	match_part	593503	594496	0.0	-	.	ID=mp26148-1_scaffold_10_RLX-incomp_Pisti1-B-G1804-Map4;Parent=ms26148_scaffold_10_RLX-incomp_Pisti1-B-G1804-Map4;Target=RLX-incomp_Pisti1-B-G1804-Map4 3458 4451;Identity=95.9
scaffold_10	Pisti1_TEannot2_REPET_TEs	match	592571	593422	0.0	-	.	ID=ms26149_scaffold_10_RLX-incomp_Pisti1-B-G1416-Map3_reversed;Target=RLX-incomp_Pisti1-B-G1416-Map3_reversed 2059 2889;Identity=88.8
scaffold_10	Pisti1_TEannot2_REPET_TEs	match_part	592571	593422	0.0	-	.	ID=mp26149-1_scaffold_10_RLX-incomp_Pisti1-B-G1416-Map3_reversed;Parent=ms26149_scaffold_10_RLX-incomp_Pisti1-B-G1416-Map3_reversed;Target=RLX-incomp_Pisti1-B-G1416-Map3_reversed 2059 2889;Identity=88.8
scaffold_10	Pisti1_TEannot2_REPET_TEs	match	591708	592570	0.0	+	.	ID=ms26150_scaffold_10_noCat_Pisti1-B-R21-Map20;Target=noCat_Pisti1-B-R21-Map20 755 1620;Identity=94.3
scaffold_10	Pisti1_TEannot2_REPET_TEs	match_part	591708	592570	0.0	+	.	ID=mp26150-1_scaffold_10_noCat_Pisti1-B-R21-Map20;Parent=ms26150_scaffold_10_noCat_Pisti1-B-R21-Map20;Target=noCat_Pisti1-B-R21-Map20 755 1620;Identity=94.3
scaffold_10	Pisti1_TEannot2_REPET_TEs	match	593423	593501	0.0	-	.	ID=ms26151_scaffold_10_noCat_Pisti1-B-G415-Map18;Target=noCat_Pisti1-B-G415-Map18 805 883;Identity=97.5
scaffold_10	Pisti1_TEannot2_REPET_TEs	match_part	593423	593501	0.0	-	.	ID=mp26151-1_scaffold_10_noCat_Pisti1-B-G415-Map18;Parent=ms26151_scaffold_10_noCat_Pisti1-B-G415-Map18;Target=noCat_Pisti1-B-G415-Map18 805 883;Identity=97.5
scaffold_10	Pisti1_TEannot2_REPET_TEs	match	731632	732825	0.0	+	.	ID=ms23047_scaffold_10_RLX-incomp_Pisti1-B-R166-Map20;Target=RLX-incomp_Pisti1-B-R166-Map20 2 1173;Identity=89.6
scaffold_10	Pisti1_TEannot2_REPET_TEs	match_part	731632	732825	0.0	+	.	ID=mp23047-1_scaffold_10_RLX-incomp_Pisti1-B-R166-Map20;Parent=ms23047_scaffold_10_RLX-incomp_Pisti1-B-R166-Map20;Target=RLX-incomp_Pisti1-B-R166-Map20 2 1173;Identity=89.6
scaffold_10	Pisti1_TEannot2_REPET_TEs	match	732826	733504	0.0	-	.	ID=ms23048_scaffold_10_noCat_Pisti1-B-G481-Map11;Target=noCat_Pisti1-B-G481-Map11 386 1085;Identity=91.6
scaffold_10	Pisti1_TEannot2_REPET_TEs	match_part	732826	733504	0.0	-	.	ID=mp23048-1_scaffold_10_noCat_Pisti1-B-G481-Map11;Parent=ms23048_scaffold_10_noCat_Pisti1-B-G481-Map11;Target=noCat_Pisti1-B-G481-Map11 386 1085;Identity=91.6
scaffold_10	Pisti1_TEannot2_REPET_TEs	match	1114174	1114228	0.0	+	.	ID=ms12703_scaffold_10_noCat_Pisti1-B-R164-Map20;Target=noCat_Pisti1-B-R164-Map20 790 844;Identity=83.0
scaffold_10	Pisti1_TEannot2_REPET_TEs	match_part	1114174	1114228	0.0	+	.	ID=mp12703-1_scaffold_10_noCat_Pisti1-B-R164-Map20;Parent=ms12703_scaffold_10_noCat_Pisti1-B-R164-Map20;Target=noCat_Pisti1-B-R164-Map20 790 844;Identity=83.0
scaffold_10	Pisti1_TEannot2_REPET_TEs	match	730395	730529	0.0	-	.	ID=ms23049_scaffold_10_DTX-incomp_Pisti1-B-R2436-Map3;Target=DTX-incomp_Pisti1-B-R2436-Map3 1054 1187;Identity=78.6
scaffold_10	Pisti1_TEannot2_REPET_TEs	match_part	730395	730529	0.0	-	.	ID=mp23049-1_scaffold_10_DTX-incomp_Pisti1-B-R2436-Map3;Parent=ms23049_scaffold_10_DTX-incomp_Pisti1-B-R2436-Map3;Target=DTX-incomp_Pisti1-B-R2436-Map3 1054 1187;Identity=78.6
scaffold_10	Pisti1_TEannot2_REPET_TEs	match	1094258	1094500	0.0	+	.	ID=ms5285_scaffold_10_DHX-incomp_Pisti1-B-R2537-Map7;Target=DHX-incomp_Pisti1-B-R2537-Map7 10959 11205;Identity=69.5
scaffold_10	Pisti1_TEannot2_REPET_TEs	match_part	1094258	1094500	0.0	+	.	ID=mp5285-1_scaffold_10_DHX-incomp_Pisti1-B-R2537-Map7;Parent=ms5285_scaffold_10_DHX-incomp_Pisti1-B-R2537-Map7;Target=DHX-incomp_Pisti1-B-R2537-Map7 10959 11205;Identity=69.5
scaffold_10	Pisti1_TEannot2_REPET_TEs	match	733505	733600	0.0	+	.	ID=ms23050_scaffold_10_noCat_Pisti1-B-R22-Map20;Target=noCat_Pisti1-B-R22-Map20 2 97;Identity=96.9
scaffold_10	Pisti1_TEannot2_REPET_TEs	match_part	733505	733600	0.0	+	.	ID=mp23050-1_scaffold_10_noCat_Pisti1-B-R22-Map20;Parent=ms23050_scaffold_10_noCat_Pisti1-B-R22-Map20;Target=noCat_Pisti1-B-R22-Map20 2 97;Identity=96.9
scaffold_10	Pisti1_TEannot2_REPET_TEs	match	728802	730394	0.0	-	.	ID=ms23052_scaffold_10_RYX-incomp-chim_Pisti1-B-R300-Map20_reversed;Target=RYX-incomp-chim_Pisti1-B-R300-Map20_reversed 738 2332;Identity=93.2
scaffold_10	Pisti1_TEannot2_REPET_TEs	match_part	728802	730394	0.0	-	.	ID=mp23052-1_scaffold_10_RYX-incomp-chim_Pisti1-B-R300-Map20_reversed;Parent=ms23052_scaffold_10_RYX-incomp-chim_Pisti1-B-R300-Map20_reversed;Target=RYX-incomp-chim_Pisti1-B-R300-Map20_reversed 738 2332;Identity=93.2
scaffold_10	Pisti1_TEannot2_REPET_TEs	match	609759	610080	0.0	+	.	ID=ms21429_scaffold_10_RXX_Pisti1-B-G306-Map20;Target=RXX_Pisti1-B-G306-Map20 980 1353;Identity=97.8
scaffold_10	Pisti1_TEannot2_REPET_TEs	match_part	609759	610080	0.0	+	.	ID=mp21429-1_scaffold_10_RXX_Pisti1-B-G306-Map20;Parent=ms21429_scaffold_10_RXX_Pisti1-B-G306-Map20;Target=RXX_Pisti1-B-G306-Map20 980 1353;Identity=97.8
scaffold_10	Pisti1_TEannot2_REPET_TEs	match	1252	5445	0.0	+	.	ID=ms22592_scaffold_10_DTX-comp_Pisti1-B-R259-Map9_reversed;Target=DTX-comp_Pisti1-B-R259-Map9_reversed 3 4201;Identity=97.6
scaffold_10	Pisti1_TEannot2_REPET_TEs	match_part	1252	5445	0.0	+	.	ID=mp22592-1_scaffold_10_DTX-comp_Pisti1-B-R259-Map9_reversed;Parent=ms22592_scaffold_10_DTX-comp_Pisti1-B-R259-Map9_reversed;Target=DTX-comp_Pisti1-B-R259-Map9_reversed 3 4201;Identity=97.6
scaffold_10	Pisti1_TEannot2_REPET_TEs	match	728547	728801	0.0	-	.	ID=ms23051_scaffold_10_RXX_Pisti1-B-G306-Map20;Target=RXX_Pisti1-B-G306-Map20 979 1308
scaffold_10	Pisti1_TEannot2_REPET_TEs	match_part	728547	728704	0.0	-	.	ID=mp23051-1_scaffold_10_RXX_Pisti1-B-G306-Map20;Parent=ms23051_scaffold_10_RXX_Pisti1-B-G306-Map20;Target=RXX_Pisti1-B-G306-Map20 1134 1308;Identity=94.3
scaffold_10	Pisti1_TEannot2_REPET_TEs	match_part	728669	728801	0.0	-	.	ID=mp23051-2_scaffold_10_RXX_Pisti1-B-G306-Map20;Parent=ms23051_scaffold_10_RXX_Pisti1-B-G306-Map20;Target=RXX_Pisti1-B-G306-Map20 979 1146;Identity=98.5
scaffold_10	Pisti1_TEannot2_REPET_TEs	match	620038	620264	0.0	+	.	ID=ms22596_scaffold_10_noCat_Pisti1-B-G48-Map20;Target=noCat_Pisti1-B-G48-Map20 513 743;Identity=93.0
scaffold_10	Pisti1_TEannot2_REPET_TEs	match_part	620038	620264	0.0	+	.	ID=mp22596-1_scaffold_10_noCat_Pisti1-B-G48-Map20;Parent=ms22596_scaffold_10_noCat_Pisti1-B-G48-Map20;Target=noCat_Pisti1-B-G48-Map20 513 743;Identity=93.0
scaffold_10	Pisti1_TEannot2_REPET_TEs	match	608420	608742	0.0	+	.	ID=ms21430_scaffold_10_noCat_Pisti1-B-R21-Map20;Target=noCat_Pisti1-B-R21-Map20 1617 1940;Identity=93.5
scaffold_10	Pisti1_TEannot2_REPET_TEs	match_part	608420	608742	0.0	+	.	ID=mp21430-1_scaffold_10_noCat_Pisti1-B-R21-Map20;Parent=ms21430_scaffold_10_noCat_Pisti1-B-R21-Map20;Target=noCat_Pisti1-B-R21-Map20 1617 1940;Identity=93.5
scaffold_10	Pisti1_TEannot2_REPET_TEs	match	622107	623302	0.0	-	.	ID=ms22598_scaffold_10_RLX-incomp_Pisti1-B-R166-Map20;Target=RLX-incomp_Pisti1-B-R166-Map20 1 5704
scaffold_10	Pisti1_TEannot2_REPET_TEs	match_part	622107	622714	0.0	-	.	ID=mp22598-1_scaffold_10_RLX-incomp_Pisti1-B-R166-Map20;Parent=ms22598_scaffold_10_RLX-incomp_Pisti1-B-R166-Map20;Target=RLX-incomp_Pisti1-B-R166-Map20 5098 5704;Identity=88.6
scaffold_10	Pisti1_TEannot2_REPET_TEs	match_part	622712	623302	0.0	-	.	ID=mp22598-2_scaffold_10_RLX-incomp_Pisti1-B-R166-Map20;Parent=ms22598_scaffold_10_RLX-incomp_Pisti1-B-R166-Map20;Target=RLX-incomp_Pisti1-B-R166-Map20 1 581;Identity=87.9
scaffold_10	Pisti1_TEannot2_REPET_TEs	match	623303	624917	0.0	-	.	ID=ms22599_scaffold_10_RLX-incomp_Pisti1-B-R166-Map20;Target=RLX-incomp_Pisti1-B-R166-Map20 5464 7096;Identity=85.4
scaffold_10	Pisti1_TEannot2_REPET_TEs	match_part	623303	624917	0.0	-	.	ID=mp22599-1_scaffold_10_RLX-incomp_Pisti1-B-R166-Map20;Parent=ms22599_scaffold_10_RLX-incomp_Pisti1-B-R166-Map20;Target=RLX-incomp_Pisti1-B-R166-Map20 5464 7096;Identity=85.4
scaffold_10	Pisti1_TEannot2_REPET_TEs	match	624918	625167	0.0	-	.	ID=ms22600_scaffold_10_noCat_Pisti1-B-G359-Map18;Target=noCat_Pisti1-B-G359-Map18 669 925;Identity=90.7
[truncated: 59,661 more rows]
